# Supplementary material for: Proteomics Pipeline for Biomarker Discovery of Laser Capture Microdissected Breast Cancer Tissue
Source: J Mammary Gland Biol Neoplasia. 2012 May 30;17(2):155–64. doi: 10.1007/s10911-012-9252-6 (PMC3428526; doi:10.1007/s10911-012-9252-6)
Supplement: Supplementary file 4 — Peptide intensity of LCM-CTRL and WTL-CTRL samples (XLSX 3033 kb) [file 10911_2012_9252_MOESM4_ESM.xlsx]

## Sheet: Supplementary table 1
Supplementary table 1: Peptide intensity of LCM-CTRL and WTL-CTRL samples
id	Sequence	Proteins	Leading Razor Protein	Unique	Length	Missed Cleavages	Oxidation (M) Site IDs	Reverse	Mass	PEP	Score	Intensity LCM-CTRL-01	Intensity LCM-CTRL-02	Intensity LCM-CTRL-03	Intensity LCM-CTRL-04	Intensity LCM-CTRL-05	Intensity WTL-CTRL-01	Intensity WTL-CTRL-02	Intensity WTL-CTRL-03	Intensity WTL-CTRL-04	Intensity WTL-CTRL-05	Intensity WTL-CTRL-06	Intensity WTL-CTRL-07	Intensity WTL-CTRL-08	Intensity WTL-CTRL-09	Intensity WTL-CTRL-10	Intensity WTL-CTRL-11	Intensity WTL-CTRL-12
0	AAAAAAAAAAGAAGGR	Q86U42	Q86U42	yes	16	0			1197.62	0.003013	130.26	808950	560460	612880	970990	1453800	461970	299700	276630	237040	297420	668830	602720	569690	528210	560310	532000	371250
1	AAAAAAALQAK	P36578	P36578	yes	11	0			955.545	2.8962e-09	196.05	785740	569890	511030	1085500	2326200	275330	127050	123250	62467	119120	362100	347570	387390	348120	254290	335780	262050
2	AAAAAAGAASGLPGPVAQGLK	Q96P70	Q96P70	yes	21	0			1747.96	0.00010154	136.03	314490	274630	202520	307880	353310	425740	366370	341640	263620	382290	564520	522310	483220	471660	522340	464240	349910
3	AAAAAAGAGPEMVR	P28482	P28482	yes	14	0			1241.62	0.013012	121.73	378020	336560	346940	492320	656110	621220	293630	276250	307440	372870	793330	737830	728040	701700	659000	760530	524150
4	AAAAAAGEAR	P09417	P09417	yes	10	0			857.436	0.010551	92.613	0	0	0	0	0	0	0	57056	61600	50484	0	0	0	78411	78300	0	0
5	AAAAAATAAAAASIR	Q8WVM8	Q8WVM8	yes	15	0			1256.68	0.00038764	156.08	566000	519840	393670	519720	482810	389450	332450	330240	242060	346250	566580	505050	459620	408620	448110	482640	279020
6	AAAAAGTATSQR	Q9Y2Z0	Q9Y2Z0	yes	12	0			1074.54	0.00035953	148.71	257410	187020	124920	264770	408110	388930	244130	246840	211740	241480	453120	461750	435440	401250	342880	435980	316700
7	AAAAELSLLEK	O43324	O43324	yes	11	0			1114.62	4.1196e-06	179.85	605600	468520	389290	461450	600940	317850	242240	203230	188900	181980	422650	387520	365900	388470	372710	432150	343250
8	AAAAKPNNLSLVVHGPGDLR	Q00796	Q00796	yes	20	1			1999.1	7.2217e-12	174.41	146720	195810	196940	609760	646010	145780	118760	122490	92440	102090	176290	197500	176600	188540	162220	177780	165670
9	AAAAQLSLTQLSSGNPVYEK	P42566	P42566	yes	20	0			2047.06	1.6107e-12	186.6	0	0	0	27051	54291	174930	133630	104990	115260	134800	229770	187780	145150	227030	197610	222670	172270
10	AAAASAAEAGIATTGTEDSDDALLK	P55036;A2A3N6	P55036	yes	25	0			2319.11	1.9186e-16	189.53	156500	122410	98867	297340	396490	287520	273530	250840	217650	219890	476060	485080	386730	416940	410610	373650	327550
11	AAAAVSESWPELELAER	Q8N1G4	Q8N1G4	yes	17	0			1827.9	0.037345	103.01	0	0	0	27452	84391	6690.1	0	0	0	0	12643	15448	8184.9	11204	0	11869	6878.1
12	AAAAVVEFQR	O00231	O00231	yes	10	0			1060.57	4.04e-09	192.94	812760	629460	638820	1158800	1337700	622130	401100	332130	368250	392540	733620	772510	746080	644520	744230	758310	582650
13	AAAAVVVPAEWIK	Q8NI27	Q8NI27	yes	13	0			1323.76	0.008536	89.147	47705	0	0	0	0	17465	0	12210	10900	0	0	0	0	0	17947	0	0
14	AAAEVNQDYGLDPK	P07954	P07954	yes	14	0			1489.7	1.3886e-19	248.3	0	101640	62574	266260	0	0	149230	129180	106920	233560	405370	398650	0	182150	108970	142120	90660
15	AAAFEEQENETVVVK	Q9Y490	Q9Y490	yes	15	0			1662.81	8.8262e-94	367.36	104340	108820	95778	190610	243880	245250	275800	254600	234190	308410	358910	293150	308560	303150	244770	287680	232070
16	AAAFEQLQK	O94826	O94826	yes	9	0			1004.53	0.00082766	142.97	0	0	0	231970	352370	0	0	0	0	0	0	0	0	0	30063	0	0
17	AAAGELQEDSGLCVLAR	Q96C19	Q96C19	yes	17	0			1758.86	2.3177e-74	340.95	0	0	0	0	0	148920	372920	167900	314240	141260	259120	0	332830	289810	269810	282270	285130
18	AAAGELQEDSGLMALAK	Q9BUP0	Q9BUP0	yes	17	0			1673.83	5.326e-47	304.1	81400	99306	122080	243330	257640	0	0	0	0	0	0	0	0	0	0	0	0
19	AAAHHYGAQCDKPNK	P51970	P51970	yes	15	1			1666.76	1.2437e-11	212.08	45195	28770	41067	69923	127940	24366	8557.7	21858	6157.5	22863	42255	39949	37063	36892	24627	27747	27447
20	AAAIGIDLGTTYSCVGVFQHGK	P08107	P08107	yes	22	0			2264.13	1.772e-26	220.42	0	0	0	0	243890	202410	178690	192800	142190	228110	397690	393050	215060	300770	219520	326580	223580
21	AAAITSDILEALGR	Q15063	Q15063	yes	14	0			1399.77	6.9272e-37	273.87	319310	506960	664530	248640	1090000	960900	1111100	715750	599130	636570	1253600	1244200	1118800	1110300	1039500	1192600	900220
22	AAALEFLNR	P31948	P31948	yes	9	0			1003.55	2.4035e-06	187.42	130990	98698	64612	222600	262290	200000	126670	131100	96146	148140	355070	285250	268300	233470	209250	256270	162010
23	AAALEQFK	Q13423	Q13423	yes	8	0			876.471	0.14874	94.306	218440	148390	0	247770	0	0	52733	0	0	37111	0	0	0	0	0	0	0
24	AAAMANNLQK	Q14498	Q14498	yes	10	0			1030.52	0.0055309	124.74	44642	36978	31836	69858	109110	0	0	0	0	0	18376	0	0	0	0	0	0
25	AAANEQLTR	Q9NX63	Q9NX63	yes	9	0			972.499	0.011219	114.9	48208	0	25200	35479	53928	0	21799	0	0	0	0	0	53214	33319	27784	38904	24717
26	AAAPAPVSEAVCR	P20810	P20810	yes	13	0			1297.64	0.0021806	130.97	0	0	0	30108	0	158040	114840	96862	75199	111840	227480	227800	211300	180820	126560	178580	126540
27	AAAQLLQSQAQQSGAQQTK	Q9NVA2	Q9NVA2	yes	19	0			1956	0.00032789	132.77	120620	66305	61777	172460	209940	205860	137560	89966	122940	116500	369550	312380	307870	256880	216720	236310	203830
28	AAATAEEPDPK	Q99733	Q99733	yes	11	0			1098.52	0.00062451	157.77	52353	33021	35884	72163	93704	48078	34758	37382	19503	36701	79292	76692	94500	73236	64883	69097	58004
29	AAATGAVAASAASGQAEGK	Q9NWH9	Q9NWH9	yes	19	0			1587.79	4.031e-07	158.85	143120	123930	122380	164140	329510	76956	0	0	76062	68417	125440	78811	90918	101580	67611	0	49427
30	AAATGPSFWLGNETLK	P12955	P12955	yes	16	0			1661.84	1.0151e-46	299.93	0	0	0	0	0	204400	90534	124060	136360	177410	254920	185600	121630	217110	162610	216110	164310
31	AAATPESQEPQAK	P49006	P49006	yes	13	0			1326.64	1.1902e-14	228.7	38009	20502	26059	41801	27760	56949	57075	51490	39202	46119	87263	79281	74479	75643	59867	74252	66209
32	AAAVAAAGAGEPQSPDELLPK	Q9NS69	Q9NS69	yes	21	0			1962.01	3.8553e-23	210.38	671230	534000	466830	779510	971290	395040	380580	309560	289960	299690	565470	607600	451970	540600	441510	563540	76346
33	AAAVLPVLDLAQR	P19404	P19404	yes	13	0			1335.79	1.4914e-05	172.8	30728	31686	20582	40440	57696	101440	86548	79468	72028	89283	168160	137480	141470	134060	135600	122790	107410
34	AAAVLSGPSAGSAAGVPGGTGGLSAVSSGPR	Q8IZL8	Q8IZL8	yes	31	0			2565.31	0.00052288	129.84	0	0	0	58495	111390	72690	51160	51005	47620	60616	101340	111510	57282	78656	74897	110820	79163
35	AAAVSLENVLLDVK	Q8IVF7;Q96PY5	Q8IVF7	no	14	0			1440.82	0.0012031	151.65	31224	27344	25441	39316	38229	0	0	0	0	0	25041	0	0	0	0	0	0
36	AADAEAEVASLNR	P06753	P06753	yes	13	0			1315.64	4.4787e-29	252.38	549590	274890	137360	638880	956290	1801600	1583600	1503300	1159600	1564300	2913900	2633400	2323200	2125000	1424100	2021300	1393800
37	AADDTWEPFASGK	P02766	P02766	yes	13	0			1393.62	1.4166e-20	239.06	0	0	0	0	44755	244080	187970	173530	138980	147490	337950	305530	256920	258940	269900	293740	190210
38	AADEEAFEDNSEEYIR	P55060	P55060	yes	16	0			1886.78	7.6362e-60	314.88	0	39460	33639	77550	107360	0	94527	85940	75894	0	113670	73717	0	92231	82974	73422	52094
39	AADFIDQALAQK	P51452	P51452	yes	12	0			1289.66	1.1174e-07	160.98	46884	59959	43404	114480	131440	125860	115770	0	69707	107140	169450	184550	151200	156780	118030	149970	105880
40	AADIDQEVK	Q86VP6	Q86VP6	yes	9	0			987.487	0.011796	113.94	63367	0	0	64658	107510	76878	76301	94292	75634	87108	219780	323190	0	0	67844	0	88186
41	AADISESSGADCK	O43583	O43583	yes	13	0			1309.55	0.1994	87.258	0	0	0	0	0	66084	49674	62323	68198	60401	84535	186880	173180	125760	66095	84524	56020
42	AADISLDNLVEGK	Q12888	Q12888	yes	13	0			1343.69	0.009595	124.03	0	95252	83218	0	289060	0	0	0	22526	0	0	0	49277	0	61043	0	0
43	AADLNGDLTATR	Q15293	Q15293	yes	12	0			1216.6	8.5845e-40	282.32	46171	0	0	83320	0	265390	198590	179780	161250	183430	390820	400430	380470	435450	227540	302170	205950
44	AADPPAENSSAPEAEQGGAE	P67809	P67809	yes	20	0			1896.8	3.8021e-34	256.64	180290	111260	151900	283220	327010	136910	284490	255880	227930	258040	261040	100280	228770	209070	217600	204930	191160
45	AAEAAAAPAESAAPAAGEEPSKEEGEPK	P80723	P80723	yes	28	1			2635.22	1.3077e-15	185.88	0	0	0	0	0	601350	759780	620750	526110	592810	944290	902230	755960	664640	658860	729000	575120
46	AAEADGPLKR	O75352	O75352	yes	10	1			1026.55	0.21408	82.991	111560	74808	75046	159500	243690	14680	0	0	0	19392	0	16342	0	0	0	0	0
47	AAEALHGEADSSGVLAAVDATVNK	Q14554	Q14554	yes	24	0			2295.13	8.0791e-11	169.84	77196	80224	65487	178440	257340	166520	103760	107480	89853	110280	210590	163500	158400	132660	140400	162070	113580
48	AAECNIVVTQPR	Q08211	Q08211	yes	12	0			1356.68	6.4115e-07	186.28	99175	58449	59528	126570	273810	130600	116930	118010	82781	120250	210780	181720	168660	149870	99715	149060	107090
49	AAEDDEDDDVDTK	P06454	P06454	yes	13	0			1436.54	3.8878e-52	300	0	0	0	0	0	314780	362750	262870	235290	291670	381200	437930	439790	346940	378600	383530	310220
50	AAEDDEDDDVDTKK	P06454	P06454	yes	14	1			1564.64	1.5883e-49	306.67	22422	41045	50707	46610	91941	2905800	3241800	2877500	2391300	2817300	3964600	4186300	4041800	3522300	3036400	3804900	2916300
51	AAEDYGVIK	Q01995	Q01995	yes	9	0			964.487	9.0009e-05	159.02	1048100	742680	688480	1482600	4662900	161020	90481	100640	76011	106110	259940	256370	248200	255950	167860	232670	164680
52	AAEEEDEADPKR	P20962	P20962	yes	12	1			1358.6	2.9956e-15	214.58	0	0	0	0	4736.3	662790	912540	786930	571740	852930	1079900	950300	1007200	869710	644560	849580	619360
53	AAEEIGIK	P11586	P11586	yes	8	0			829.455	0.015545	132.79	0	0	0	0	0	0	0	0	0	0	0	0	0	0	0	0	0
54	AAEEPSKVEEK	P29966	P29966	yes	11	1			1215.6	0.0046577	138.03	43919	25565	15091	57426	27060	415990	352180	455210	219070	473390	634890	651280	638890	561720	356460	553510	371960
55	AAELIANSLATAGDGLIELR	P35232	P35232	yes	20	0			1997.08	1.5742e-110	386.12	13786	0	0	89586	478060	282210	202210	199510	176860	183040	525920	527000	258380	456630	272330	395630	351230
56	AAEMLSQLDLFSR	P78318	P78318	yes	13	0			1479.74	0.0066468	126.46	86611	150410	92542	156610	236740	1229900	629160	634010	554700	718120	1394600	1412500	1202400	1210500	1361200	1422800	1011600
57	AAFDDAIAELDTLSEESYK	P62258	P62258	yes	19	0			2086.96	2.6149e-23	238.3	0	0	0	0	37995	52234	49030	24230	48644	48692	112380	78913	49022	105820	63627	89834	78908
58	AAFGLSEAGFNTACVTK	P31040	P31040	yes	17	0			1742.83	2.4303e-60	328.11	0	0	0	0	0	183950	185790	170120	141590	198590	261410	201170	180320	196220	188200	184370	141400
59	AAFQLGSPWR	P05091	P05091	yes	10	0			1131.58	7.2392e-06	177.36	25469	239480	131170	240610	496410	305830	194470	190870	153540	223520	444950	629130	356030	336710	325550	348780	232100
60	AAFTECCQAADK	P02768	P02768	yes	12	0			1370.56	7.618e-65	317.4	552670	1100400	1364900	1078200	7167100	12896000	12904000	12021000	10741000	11758000	20012000	19051000	16865000	16043000	11791000	14886000	11301000
61	AAFVLPEFAR	P19623	P19623	yes	10	0			1119.61	0.060422	97.025	40970	53073	47556	94701	97555	95596	64952	60624	48388	58488	130870	136830	126660	96379	128330	121440	96254
62	AAGASDVVLYK	Q9NSD9	Q9NSD9	yes	11	0			1092.58	0.01906	99.561	70050	58453	42836	161940	254370	45025	23138	55710	0	26934	72149	52240	58253	66048	36219	56462	43013
63	AAGDVDIGDAAYYFER	P09758	P09758	yes	16	0			1731.77	5.743e-18	234.5	19576	0	40090	77066	119760	0	0	0	0	0	0	0	0	0	0	0	0
64	AAGHPGDPESQQR	Q9Y490	Q9Y490	yes	13	0			1348.61	1.6845e-07	132.44	12056	0	0	9623.5	29218	91112	73766	86244	41892	92601	142820	149940	152820	121860	92168	124130	95960
65	AAGIDEQENWHEGKENIR	P28838	P28838	yes	18	1			2094.97	0.22629	86.376	0	0	0	0	0	65237	86275	70332	37272	73576	88283	118860	67081	82876	63297	69600	58610
66	AAGSGELGVTMK	O75369	O75369	yes	12	0			1119.56	2.2107e-10	204.11	309400	195030	168480	502890	683580	48896	31272	0	19529	0	62074	70068	54723	60598	40149	65915	55699
67	AAGTAAALAFLSQESR	O75607	O75607	yes	16	0			1562.81	1.5458e-08	198.85	50191	41856	52222	270100	378600	223370	184170	154190	152930	169830	273080	298300	184720	285120	244630	272510	210210
68	AAGTDGSDFQHR	Q8N5M9	Q8N5M9	yes	12	0			1260.55	2.8031e-30	266.24	164860	112660	95688	220910	338890	13020	0	12191	6729.6	13592	18699	21257	24167	15948	12452	17709	12237
69	AAGTLYTYPENWR	P26641	P26641	yes	13	0			1540.73	7.8267e-40	279.34	274690	157740	412400	1966300	3960100	757510	744840	586790	725630	861900	1365200	1033300	840240	1167600	714430	1108100	828340
70	AAGVEAAAEVAATEIK	P52272	P52272	yes	16	0			1499.78	1.4285e-08	199.68	4148800	3271900	3056400	6812400	8792700	2749000	2530900	2228400	1926900	2290800	3170500	3677100	2763900	3626500	2719000	3188100	2565200
71	AAGVNVEPFWPGLFAK	P05386	P05386	yes	16	0			1701.89	0.0077055	97.41	0	0	0	0	0	0	0	0	13954	0	0	0	0	0	0	0	0
72	AAGVPSATITWR	P98160	P98160	yes	12	0			1228.66	0.28183	80.699	121200	90038	109410	181810	657130	0	0	0	0	0	0	0	0	0	0	0	0
73	AAGVVLEMIR	Q9Y230	Q9Y230	yes	10	0			1057.6	7.1377e-06	177.54	143670	126590	116170	289840	333460	78741	46179	39152	34361	0	122380	96491	87348	94050	93136	89190	71711
74	AAHLCAEAALR	Q9UQ80	Q9UQ80	yes	11	0			1181.6	0.00046369	160.98	22291	0	0	33571	47638	109990	67084	65426	58668	74953	160990	120410	144810	121220	73126	131820	76946
75	AAHSEGNTTAGLDMR	P78371	P78371	yes	15	0			1529.69	1.2417e-11	212.11	172180	160560	140240	524050	0	43212	99248	106690	38551	39388	0	214090	178290	22221	0	0	28062
76	AAIDWFDGK	Q92804;P35637	P35637	no	9	0			1021.49	0.012429	112.89	189250	122970	160480	415840	531930	309810	219280	182960	169560	243990	461520	449610	429950	355430	377210	362360	265140
77	AAIISAEGDSK	P35232	P35232	yes	11	0			1060.54	0.0043534	139.03	299400	169220	154390	388090	799310	260190	224690	150650	127640	158150	375810	373220	331770	310850	211100	294840	194510
78	AAILETAPK	Q9P2E9	Q9P2E9	yes	9	0			912.528	1.487e-05	172.94	208850	125170	125270	259240	505380	67091	55511	60361	40640	64955	118680	137610	103110	95018	94232	120440	67934
79	AAILGDTIMVAK	Q8NI60	Q8NI60	yes	12	0			1201.67	0.0053219	118.55	9960.4	0	0	0	0	52601	23668	26859	29010	25745	51835	55406	42875	59534	54098	64891	51225
80	AAILPTSIFLTNK	O14744	O14744	yes	13	0			1387.81	9.9181e-06	178.59	28738	31591	21438	24465	48244	62500	51155	45450	41616	64152	80885	83540	62777	63260	64459	72350	47401
81	AALAHSEEVTASQVAATK	Q15149	Q15149	yes	18	0			1782.91	5.2757e-05	148.81	526360	329980	236860	631120	1040700	208350	146410	148620	109770	110600	304650	280240	265420	272840	222080	284640	208460
82	AALAPLPPLPAQFK	Q9NP79	Q9NP79	yes	14	0			1432.84	0.0024611	140.09	0	5040.7	0	63416	114650	529560	333140	317480	306140	377740	625710	478930	380500	595140	598940	641790	589950
83	AALEALLGR	O15061	O15061	yes	9	0			912.539	3.9636e-05	166.69	230610	162780	149260	375880	438970	0	0	0	0	0	0	0	0	0	0	0	0
84	AALEAVGGTVVLE	P52815	P52815	yes	13	0			1227.67	0.14489	89.494	137120	131530	103420	150990	104300	273600	183840	170280	142650	181010	412030	399060	330950	322890	337630	331350	252820
85	AALEDTLAETEAR	P08727	P08727	yes	13	0			1388.68	6.1257e-30	267.66	2267600	1788300	2041600	3329700	4238300	0	0	0	0	0	0	0	0	0	0	0	0
86	AALEEVER	Q15149	Q15149	yes	8	0			915.466	0.028691	138.56	113280	75540	59520	116020	224410	57838	49156	36700	31872	40606	79934	72237	74018	79534	48315	69788	39749
87	AALGYDYK	P14317	P14317	yes	8	0			899.439	0.036467	116.08	0	0	0	0	0	65747	55305	43314	42450	73543	98722	142010	97361	143150	67588	105440	69453
88	AALQELLSK	P62851	P62851	yes	9	0			971.565	3.0373e-12	226.06	34126	0	21981	47222	129410	608750	524190	446010	349790	489290	1198900	971430	806140	713570	640800	766200	518030
89	AALSALESFLK	P78527	P78527	yes	11	0			1148.64	1.1236e-09	204.64	5791	0	0	0	0	77769	60546	53503	40123	45197	139850	104560	98360	92665	86385	111430	82658
90	AALSASEGEEVPQDK	O95831	O95831	yes	15	0			1529.72	6.9756e-05	177.17	0	0	0	0	0	0	161200	64479	86374	61818	105490	140350	172740	100310	58077	86556	48954
91	AALSEEELEKK	Q04637	Q04637	yes	11	1			1245.65	0.0019687	121.2	0	0	0	0	0	0	0	0	0	0	0	60500	0	0	0	0	0
92	AALSGANVLTLIEK	Q07954	Q07954	yes	14	0			1398.81	1.0092e-10	158.13	21322	20244	15667	36235	34539	70929	66615	46082	44135	42768	90009	70555	89693	92437	99266	96622	78146
93	AALTGLLHR	P55084	P55084	yes	9	0			950.566	0.00037287	147.74	196850	0	114900	355240	419380	281260	213310	173210	166990	285800	382630	375860	301850	337440	196900	289240	198890
94	AALTTLFK	Q96KP4	Q96KP4	yes	8	0			863.512	0.0048908	150.21	26360	38471	0	40550	214570	520430	454910	453120	387000	468660	591220	660020	537000	815340	779970	790070	710000
95	AALVDLEPGTMDSVR	Q9BUF5	Q9BUF5	yes	15	0			1572.78	3.2434e-07	190.9	0	33308	0	0	0	0	23320	202500	171200	143130	294940	223460	267250	180700	148990	184800	152350
96	AALVEFAEYLNR	A8MUQ0	A8MUQ0	yes	12	0			1394.72	7.3081e-11	208.11	0	0	0	0	0	145470	104500	85742	89213	105450	203870	180600	166330	164230	0	160440	138190
97	AALVLEDGSVLR	P27708	P27708	yes	12	0			1241.7	0.00026144	151.95	625360	549460	475270	1095700	1334600	323610	270290	269230	231270	209410	429880	525100	412120	483600	361250	471800	341550
98	AAMAVGGAGGSR	O14744	O14744	yes	12	0			1003.49	0.04044	81.611	0	64659	0	0	113280	0	0	0	0	38942	58847	0	0	0	0	0	0
99	AAMEALVVEVTK	Q08211	Q08211	yes	12	0			1259.68	0.0001567	159.31	141500	99884	123410	304030	429130	46931	32757	36581	35315	32558	62830	75099	80584	131700	72431	66185	83705
100	AAMEPIVISAK	Q9Y490	Q9Y490	yes	11	0			1128.62	0.0079863	125.92	198080	0	0	0	0	0	0	180910	151970	224860	0	530340	0	0	372290	0	292410
101	AAMIVNQLSK	P14923	P14923	yes	10	0			1073.59	0.00051174	150.27	198550	154360	154610	422690	492920	0	0	0	0	0	0	0	0	0	0	0	0
102	AANATTNPSQLLPLELVDK	Q9Y4Y9	Q9Y4Y9	yes	19	0			1994.07	8.2933e-75	333	0	0	0	34093	86099	339420	315710	238970	220260	297120	515280	496670	352650	497460	336690	429060	350320
103	AANGVVLATEK	P25787	P25787	yes	11	0			1071.59	0.021274	106.52	0	0	0	0	0	236680	0	128440	119350	0	363440	344300	0	307780	0	275620	0
104	AANMLQQSGSK	P46063	P46063	yes	11	0			1133.55	0.011312	110.96	0	16526	18512	0	0	65525	34445	68479	19524	50392	79074	66683	80245	60748	47074	70090	47951
105	AANNGALPPDLSYIVR	P08574	P08574	yes	16	0			1669.88	0.0021629	135.99	53539	72220	55577	80821	147790	16588	0	0	0	0	57936	71939	0	0	34513	0	18925
106	AANSLEAFIFETQDK	Q9Y4L1	Q9Y4L1	yes	15	0			1682.82	1.497e-47	299.85	109640	102120	88815	187450	192340	134190	102880	91210	98220	93449	182840	199170	189820	169460	159400	185060	128260
107	AANVLLSEHGEVK	Q9Y6E0	Q9Y6E0	yes	13	0			1365.73	0.015348	84.309	34979	30504	0	0	0	0	0	0	0	29791	0	70741	0	0	0	0	0
108	AANYSSTSTR	Q9BTV4	Q9BTV4	yes	10	0			1056.48	0.38077	73.853	0	0	0	0	0	45010	27556	22109	24549	20460	41967	55761	61252	61206	51688	62279	38404
109	AAPDITGHKR	Q9Y639	Q9Y639	yes	10	1			1064.57	0.38998	73.347	17509	0	9428.3	23809	32312	0	0	0	0	0	9935	0	0	0	0	0	0
110	AAPEASGTPSSDAVSR	P31146	P31146	yes	16	0			1501.7	0.001055	143.4	70939	29172	36762	111990	113750	0	0	0	0	0	0	0	0	0	0	0	0
111	AAPFSLEYR	Q15181	Q15181	yes	9	0			1052.53	0.061784	95.009	0	0	0	22219	0	226190	142320	100610	120690	173410	375780	316420	351130	334170	262550	281770	222740
112	AAPGAEFAPNK	Q15233	Q15233	yes	11	0			1071.53	0.0070321	90.041	254330	139640	120530	163560	253200	0	67669	36758	0	33346	0	0	94332	0	0	0	0
113	AAPGAEFAPNKR	Q15233	Q15233	yes	12	1			1227.64	0.0085409	110	370670	276140	194220	662320	893470	148310	117020	104570	95273	137150	253620	165250	176730	176420	98910	138320	105010
114	AAPSVTLFPPSSEELQANK	P0CG05;P0CG06;P0CF74;A0M8Q6	P0CG05	yes	19	0			1985.01	1.1613e-18	217.98	9391.2	24348	30456	0	30534	0	623380	948220	522910	661240	1031800	0	624270	484740	503020	485560	404990
115	AAPVDLELKK	O60925	O60925	yes	10	1			1082.63	0.050018	100	0	0	0	0	0	96104	45014	39867	56509	53983	128950	116930	122150	111350	104600	101930	76717
116	AAQALALLR	Q16401	Q16401	yes	9	0			925.571	2.4675e-05	168.96	20332	11511	13296	33082	52013	170120	167680	131540	124690	136880	218590	245050	224750	266920	234750	256840	194020
117	AAQAPSSFQLLYDLK	P11586	P11586	yes	15	0			1650.86	4.5898e-26	256.73	61773	68761	124150	348020	589400	120890	129340	109960	99258	128620	143340	175070	157410	104640	130030	113230	107450
118	AAQDFFSTCR	P06132	P06132	yes	10	0			1201.52	0.0027549	82.096	0	0	0	0	0	82305	43142	50694	0	0	80291	95003	83048	70324	87129	83119	50112
119	AAQDRDQIYR	P62995	P62995	yes	10	1			1234.61	0.013528	112.08	281390	226260	174470	448790	562070	78501	57931	0	0	68698	121470	145920	146590	0	0	91635	63984
120	AAQEEYVK	P04075	P04075	yes	8	0			936.455	0.0024041	161.35	41070	0	33596	40797	95620	526650	450740	412220	254920	394090	716980	780430	814700	614840	684260	730570	595810
121	AAQEEYVKR	P04075	P04075	yes	9	1			1092.56	9.3486e-06	179.35	208030	295790	231030	382080	866280	686190	671850	639650	326730	753920	899910	847990	892200	770890	614590	765760	556470
122	AAQGEPQVQFK	P62826	P62826	yes	11	0			1201.61	7.2249e-06	172.14	114760	156430	199380	0	642610	980490	917810	769760	646610	1072600	1690400	1340700	1303100	1294300	1156800	1219900	830620
123	AAQLCGAGMAAVVDK	P19367	P19367	yes	15	0			1460.71	0.0041103	129.58	0	0	0	0	70309	88934	61927	62181	57651	85246	79033	113250	113360	117380	69350	64562	64041
124	AAQMHSGYQR	Q96PK6	Q96PK6	yes	10	0			1147.52	0.010565	116.77	31451	18539	30947	35077	42881	0	0	0	0	0	0	9193.6	0	7426.5	0	10609	0
125	AAQVTIQSSGTFSSK	P01023	P01023	yes	15	0			1510.76	1.3276e-108	206.02	0	0	0	0	85729	68214	0	0	0	55438	95673	0	0	0	0	0	0
126	AASAAAASAAAASAASGSPGPGEGSAGGEK	Q13263	Q13263	yes	30	0			2386.1	3.4508e-82	290.73	461330	224050	314540	515360	975170	510520	374950	361710	331690	404940	701610	757810	599270	724860	679970	735720	587180
127	AASAAAASAAAASAASGSPGPGEGSAGGEKR	Q13263	Q13263	yes	31	1			2542.2	1.5714e-43	241.55	473990	407700	576700	843840	976850	457920	406390	369110	378250	329790	602950	573990	457820	523400	512950	519540	443950
128	AASAAGAAGSAGGSSGAAGAAGGGAGAGTRPGDGGTASAGAAGPGAATK	Q9UKY7	Q9UKY7	yes	49	1			3668.71	4.8766e-72	285.45	0	0	0	0	0	362090	480240	411430	372850	440990	420650	576310	0	429590	366540	315740	370920
129	AASADSTTEGTPADGFTVLSTK	O75367	O75367	yes	22	0			2126	7.1905e-114	386.81	548890	324530	390860	782580	673070	167860	0	113960	95441	134830	0	216030	122870	224550	120330	144650	149200
130	AASCVLLHTGQK	P14550	P14550	yes	12	0			1283.67	9.6949e-11	207.46	216660	285940	71697	104570	186770	1782600	1152800	1169600	1068700	1678000	3108400	2640800	2040400	2013000	1934400	2074200	1594800
131	AASDIAMTELPPTHPIR	P62258	P62258	yes	17	0			1818.93	5.8049e-14	228.33	402470	448720	374060	788610	1237400	574390	278190	386840	348210	452220	890010	932140	654970	637070	612920	571370	427980
132	AASGFNAMEDAQTLR	P09525	P09525	yes	15	0			1580.73	1.7292e-26	265.05	161350	129000	163280	409000	723070	134530	68320	125310	106570	158650	79247	152680	125410	160660	132760	165920	121730
133	AASITSEVFNK	Q9Y5B9	Q9Y5B9	yes	11	0			1165.6	4.6985e-05	169.31	79074	45135	49584	132800	170660	82508	0	0	0	57002	101710	101590	87991	97585	57832	67937	58629
134	AASLEYDYETIR	Q96N66	Q96N66	yes	12	0			1429.67	1.1388e-06	183.33	237370	181710	196720	470150	594630	0	0	0	0	0	0	0	0	0	34915	0	0
135	AASLHWTSER	O14521	O14521	yes	10	0			1156.56	0.0016687	90.084	0	0	0	0	105510	0	0	0	0	0	0	0	0	0	0	0	0
136	AASLTMHFR	O15061	O15061	yes	9	0			1032.52	0.0034554	127.77	76959	0	0	124890	140980	0	0	0	0	0	0	0	0	0	0	0	0
137	AASQPTSLAPEK	Q96N66	Q96N66	yes	12	0			1198.62	0.00012494	161.54	195020	134870	118990	334510	610770	14808	0	0	0	0	27247	0	25316	29290	0	0	0
138	AASTDMAGLEESFR	Q9BW30	Q9BW30	yes	14	0			1483.66	2.3841e-05	185.49	0	0	0	0	0	222520	161130	138440	155800	171460	303430	347750	218470	243510	219520	267010	210690
139	AASTDMAGLEESFRK	Q9BW30	Q9BW30	yes	15	1			1611.76	9.4447e-36	272.5	0	0	0	0	0	335330	289420	281960	269250	325310	616690	432060	366640	411640	371840	422510	331570
140	AATAAADFTAK	Q9Y3F4	Q9Y3F4	yes	11	0			1036.52	0.35802	73.01	45837	39020	36669	74168	125350	60428	43689	45991	31330	38866	90006	88310	96768	75820	51829	76375	56535
141	AATALLEAGLAR	Q8WUK0	Q8WUK0	yes	12	0			1155.66	0.0059886	116.62	9714.3	0	0	0	29808	18888	13827	20670	12848	17313	29796	28579	26991	31770	24830	21277	25716
142	AATASAGAGGIDGKPR	Q02978	Q02978	yes	16	1			1398.72	5.0985e-26	264.18	1099100	613130	845500	1075200	1329600	270920	181160	156460	178490	150180	303660	256250	267530	263530	314580	267650	313280
143	AATFFGEVVK	O95456	O95456	yes	10	0			1067.57	0.0020408	131.51	12949	0	0	22734	23915	100110	78377	55433	71047	64525	131230	113620	106770	124840	142660	156310	126110
144	AATGECTATVGK	P01042	P01042	yes	12	0			1164.54	0.084686	89.752	0	0	0	0	0	24528	22158	24303	17451	21745	56982	39988	42067	39673	29739	39212	24334
145	AATHYTITIR	P24821	P24821	yes	10	0			1145.62	0.0017865	134.61	57165	126400	102640	173690	557380	0	0	0	0	0	0	0	0	0	0	0	0
146	AATQFWR	P13667	P13667	yes	7	0			878.44	0.21322	94.353	138670	100970	0	264090	352490	159310	140820	104680	80143	128210	242200	214980	213700	206950	148480	195800	140320
147	AAVATFLQSVQVPEFTPK	P22314	P22314	yes	18	0			1932.04	7.725e-15	214.36	0	0	0	0	20330	128600	94883	71468	75759	79658	208880	185710	100740	176150	134070	185420	133530
148	AAVDAGFVPNDMQVGQTGK	P13804	P13804	yes	19	0			1903.91	9.6191e-15	198.2	54921	58547	64800	144260	209910	91914	112250	136770	112730	136680	153600	107950	113500	98250	104650	97571	106280
149	AAVDTYCR	P01911;Q5Y7A7;P20039;Q95IE3;Q30167;P13760;P04229;Q30154	P01911	no	8	0			954.423	0.041338	113.57	0	0	0	0	0	62594	39540	31680	23865	30413	82396	84249	83420	69645	58411	75268	58971
150	AAVEEGIVLGGGCALLR	P10809	P10809	yes	17	0			1683.9	2.4618e-47	307.3	204420	192710	147610	270770	369610	1315000	1218400	1061800	913410	1168700	1743500	1732700	1481700	1382800	1445100	1433400	1038500
151	AAVENLPTFLVELSR	Q14974	Q14974	yes	15	0			1657.9	1.8684e-38	280.29	20617	10561	26924	237050	887450	322770	242470	238860	223310	382350	422680	416760	308250	582030	329130	436120	334000
152	AAVESLGFILFR	Q99460	Q99460	yes	12	0			1321.74	5.3876e-10	195.52	16698	0	16504	87480	158550	12215	0	10803	0	10961	19393	19574	17669	20831	19681	20062	0
153	AAVFHEK	P12110	P12110	yes	7	0			800.418	0.14107	103.3	18693	0	15013	18348	103770	54353	28783	49299	23426	60052	82784	84103	85939	70238	37345	75911	42401
154	AAVGRPLDK	Q8WUM4	Q8WUM4	yes	9	1			925.535	0.33237	71.981	0	0	0	19418	34541	35905	0	24781	0	25499	49646	44277	50468	50996	27296	33260	0
155	AAVGRPLDKHEGALETLLR	Q8WUM4	Q8WUM4	yes	19	2			2045.14	0.48197	82.134	0	0	0	0	77995	44417	74149	75056	67727	85273	120390	148740	99145	95527	53313	54786	36463
156	AAVHLEGK	P18206	P18206	yes	8	0			823.455	0.0039167	154.58	124220	80941	55574	265700	288980	175830	0	0	0	133350	236240	223850	251950	195670	0	209230	0
157	AAVLLEQER	Q13435	Q13435	yes	9	0			1027.57	0.039273	102.13	138030	104350	102310	252550	223590	80673	0	0	0	67593	120750	0	118190	98913	61600	103090	64769
158	AAVLNAER	Q9H3P7	Q9H3P7	yes	8	0			842.461	0.24125	96.115	122520	93593	78970	115960	109620	163920	138750	100530	93457	142340	359440	183420	210210	202330	250250	218850	220950
159	AAVLQQVLER	P12270	P12270	yes	10	0			1125.65	2.6366e-09	198.89	353050	287910	278120	592770	843590	209670	179190	142200	147300	163380	291700	270010	212540	291750	261720	276460	215250
160	AAVMVHQLSK	P35222	P35222	yes	10	0			1082.59	6.7965e-06	178.14	194150	148540	134950	323430	630000	10728	0	0	0	0	0	0	0	10395	0	0	0
161	AAVPELLQQQEEDR	Q9Y5X3	Q9Y5X3	yes	14	0			1624.81	3.8991e-05	182.55	67319	61575	58841	117390	147070	0	115990	90246	77087	109600	172090	152570	113550	148740	137010	148520	115550
162	AAVPSGASTGIYEALELR	P06733;P13929;P09104	P06733	no	18	0			1803.94	3.1695e-60	324.61	20187	45759	80624	95050	183340	15018000	14047000	18295000	10795000	12769000	10868000	9539300	9196800	8676900	17836000	9101200	7102400
163	AAVQAAEVK	Q15046	Q15046	yes	9	0			885.492	0.0020143	130.54	196410	162460	131580	196010	307090	279120	249210	155380	215610	349060	469850	681070	375880	338040	444860	338900	398060
164	AAVQVVGSWPSVQPR	Q6AI08	Q6AI08	yes	15	0			1579.85	0.0041923	96.459	29606	14156	46346	59683	96428	0	0	0	0	0	0	0	0	0	0	0	0
165	AAVTMSVPGR	Q7Z406	Q7Z406	yes	10	0			987.517	0.073072	93.405	175350	143650	134500	235810	306640	0	0	0	0	0	0	0	0	0	0	0	0
166	AAVVENVVK	Q92785	Q92785	yes	9	0			927.539	0.12453	86.737	82605	49875	50103	50899	99752	32121	0	19566	20496	0	44832	36716	44109	38678	35544	57628	38390
167	AAYEAELGDAR	P02545	P02545	yes	11	0			1164.54	3.2839e-16	229.98	2845400	2055300	1749900	4476000	7013800	1072000	852900	818380	634290	929720	1495800	1559800	1391100	1400400	941000	1275200	989930
168	AAYEAELGDARK	P02545	P02545	yes	12	1			1292.64	2.3855e-15	217.74	1266300	1128700	893430	2763000	2671200	214390	150130	98871	125080	178560	306090	283390	278710	265720	184740	258050	188970
169	AAYFGIYDTAK	P05141	P05141	yes	11	0			1218.59	1.7359e-06	185.78	880490	533030	644850	1341700	1613700	386780	199920	232640	198020	301900	539510	520930	433490	418390	424790	465680	326150
170	AAYFGVYDTAK	P12236;P12235	P12236	yes	11	0			1204.58	0.0027589	144.3	586960	346880	448760	814190	1111000	141710	73984	0	57145	93428	194830	190710	171060	186090	148460	173960	122570
171	AAYLQETGKPLDETLKK	P04083	P04083	yes	17	2			1904.03	0.00085151	137.68	1660100	1498300	976360	3268200	3975900	1497300	1346600	1122300	975340	1335500	2350300	1953200	1721700	1930800	1263400	1678000	1278000
172	AAYLSDPR	P78527	P78527	yes	8	0			891.445	0.071574	106.4	119520	76859	67414	169780	255510	43904	32157	29582	30234	35093	76541	69418	62789	51586	41061	44143	40417
173	AAYNLVR	Q14019	Q14019	yes	7	0			805.445	0.038936	128.95	241950	0	206210	410600	1284800	307810	0	271580	250750	16911	453230	487270	0	0	313010	482690	324180
174	AAYNPGQAVPWNAVK	Q8N163	Q8N163	yes	15	0			1584.8	0.031983	66.441	0	0	0	126820	176710	0	0	0	0	0	0	0	0	0	0	0	0
175	AAYPDLENPPLLVTPSQQAK	P54136	P54136	yes	20	0			2151.12	2.7981e-08	167.69	0	0	0	23068	78651	170610	85602	91849	0	112300	258160	254310	176480	235070	164370	196870	123380
176	ACANPAAGSVILLENLR	P00558	P00558	yes	17	0			1767.93	3.5172e-109	377.24	29446	58677	94331	32624	190340	6175300	6483000	5605900	4760000	6149300	8870600	8514300	6962500	6878100	5881800	7308100	5653300
177	ACEFAGFQCQIQFGPHNEQK	Q9Y490	Q9Y490	yes	20	0			2395.05	0.0066815	116.53	0	0	0	0	0	131460	109310	123060	78302	109390	206490	133000	116420	147280	114510	135570	95128
178	ACEPGVDYVYK	P01024	P01024	yes	11	0			1299.58	0.011637	110.04	0	0	0	0	0	125500	78220	64726	0	0	195910	157310	120380	205440	123820	118880	101790
179	ACFHCETCK	Q14847	Q14847	yes	9	0			1211.45	6.6488e-12	221.26	0	0	0	0	0	237000	212140	169780	122070	201580	333860	333250	340260	293740	222930	294970	235390
180	ACGLNFADLMAR	Q99536	Q99536	yes	12	0			1337.62	2.9648e-10	202.07	21132	14727	20254	23894	48031	226210	154750	183140	151890	179060	307480	286220	260760	214340	261320	269640	167130
181	ACGLVASNLNLK	P09382	P09382	yes	12	0			1258.67	0.055298	96.37	0	0	0	0	0	90959	65658	77926	61122	79800	134410	136930	110750	116020	130730	110100	122890
182	ACGLVASNLNLKPGECLR	P09382	P09382	yes	18	1			1971	1.0976e-15	227.87	28964	36361	139730	297390	725370	24361000	21993000	20557000	20097000	23556000	0	31703000	27169000	28766000	40521	29149000	25801
183	ACGVLETIR	Q9NQX4;Q9Y4I1;Q9ULV0	Q9NQX4	yes	9	0			1017.53	0.27935	75.745	52318	58077	53724	87989	212710	35960	14565	19888	0	27694	41557	47338	56871	45464	20176	42432	26359
184	ACLDTAVENMPSLK	P49327	P49327	yes	14	0			1547.73	0.012798	121.92	0	0	0	0	0	0	49183	0	0	86520	116200	99472	0	83412	49933	78384	71477
185	ACLISLGYDVENDR	O43707	O43707	yes	14	0			1623.76	4.345e-39	289.97	54781	61192	46665	83346	338410	256470	259360	207710	184450	239570	364290	340660	327980	304490	250630	276010	228150
186	ACNLDVILGFDGSR	P12111	P12111	yes	14	0			1535.74	2.1164e-16	213.37	31616	70045	83057	32116	135990	0	0	0	0	0	0	0	0	0	0	0	0
187	ACQSIYPLHDVFVR	P61247	P61247	yes	14	0			1703.85	0.0011291	152.87	42559	46713	64760	130560	323800	679830	524700	456500	411470	456470	1289400	980900	831480	891260	809400	881840	668140
188	ACTILLR	P49368	P49368	yes	7	0			845.479	0.15287	101.83	105950	70265	58662	148890	367710	205080	152230	145050	113860	175560	309390	152600	308690	334410	199630	137290	204760
189	ACTPDGPRPR	Q6PCB0	Q6PCB0	yes	10	1			1125.53	0.13782	87.172	60118	65453	73067	82436	222920	0	0	0	0	0	0	0	0	0	0	0	0
190	ACYGVLR	P23396	P23396	yes	7	0			837.417	0.10586	107.66	139720	102570	93066	191330	622830	194480	137530	139220	93647	150460	285640	266780	271620	279120	184440	269990	175080
191	ADAEGESDLENSR	Q9Y490	Q9Y490	yes	13	0			1391.58	3.7872e-40	284.87	59732	34710	0	0	95289	78583	91824	82940	56578	89143	125120	111290	97897	104280	82209	109110	82553
192	ADAEGESDLENSRK	Q9Y490	Q9Y490	yes	14	1			1519.67	3.9273e-05	182.49	81847	69788	62392	107970	200560	111880	89032	88129	59922	101850	162290	79450	153000	156720	99606	142620	113600
193	ADAETLRK	P08758	P08758	yes	8	1			902.482	0.0057434	146.36	177280	0	94100	112110	119270	36473	41327	21328	19236	17017	38376	98114	131000	45309	114130	82165	69399
194	ADAEVIILPK	O60832	O60832	yes	10	0			1067.62	0.012389	113.88	98148	106140	86444	78547	143410	46950	37885	30298	26540	25826	61779	68570	57326	45064	43610	48777	42928
195	ADALQAGASQFETSAAK	P63027;Q15836	Q15836	no	17	0			1664.8	8.611e-91	357.79	99078	84569	86043	155830	284110	88569	94311	107710	83582	132590	131550	104090	100050	102380	69763	99880	84220
196	ADATNVNNWHWTER	O95433	O95433	yes	14	0			1712.77	0.011769	122.86	147940	116450	143780	347110	452130	89144	0	0	47726	0	144840	182260	120870	158450	135130	134000	76911
197	ADDADEFGYSR	Q7KZF4	Q7KZF4	yes	11	0			1244.49	2.4046e-10	208.92	183010	149130	120280	319720	454830	61302	41339	35264	37842	43854	83625	74325	82528	82322	58930	65813	55008
198	ADDGRPFPQVIK	P04075	P04075	yes	12	1			1341.7	2.0762e-06	177.77	676800	943370	569370	1339900	3481800	4551300	4150700	3787600	3057700	4071400	6555900	6201800	5563000	5871500	3783400	5296500	3669600
199	ADDKETCFAEEGK	P02768	P02768	yes	13	1			1498.62	1.8076e-20	236.02	18438	45851	45291	47612	199690	1510900	1270400	1161700	716780	1915700	2156400	1986700	1957600	1816700	1358000	1751400	1334000
200	ADDKETCFAEEGKK	P02768	P02768	yes	14	2			1626.72	3.9436e-27	262.02	542270	1176200	1278000	1132200	5445100	17520000	14623000	16235000	10533000	18368000	24219000	23120000	23187000	21207000	16750000	21171000	16411000
201	ADDLGKGGNEESTK	P00441	P00441	yes	14	1			1419.65	1.2057e-18	234.61	0	0	0	0	0	78427	101800	82485	57663	84735	114530	111470	142490	109540	77050	95915	70752
202	ADDVDQQQTTNTVEEPLDLIR	P62310	P62310	yes	21	0			2399.15	3.2537e-12	171.23	12567	15656	32265	139080	289120	277270	234170	220240	139700	176170	442020	418990	230300	355140	326650	370300	256250
203	ADEELEALRR	O14737	O14737	yes	10	1			1200.61	0.16343	85.769	0	0	0	0	0	185760	73742	63062	83563	0	278440	254000	246830	219970	167700	216250	146230
204	ADEGISFR	Q06830	Q06830	yes	8	0			893.424	6.7828e-05	201.11	318900	255830	164090	657110	500380	2973400	3049300	2577400	2243100	2913900	4161000	4207300	4097000	3850300	2704200	3469900	2534300
205	ADEHVIDQGDDGDNFYVIER	P13861	P13861	yes	20	0			2306.01	0.00017382	101.09	0	0	0	74961	104400	0	0	65499	58663	86103	0	0	111990	0	0	0	0
206	ADEWLMK	P35579;P35580	P35579	no	7	0			891.416	0.014427	170.94	708130	397740	456530	1064200	1899600	166850	113300	0	100480	151800	229680	172710	175130	197140	171750	165750	142920
207	ADFCIIHYAGK	P35579;P35580	P35579	no	11	0			1293.62	0.0016796	147.87	677480	433910	521740	1017900	2244700	2239400	1189800	903930	766760	860520	3270000	3133500	2492400	2716400	2367700	2478500	1896200
208	ADFDNTVAIHPTSSEELVTLR	P00390	P00390	yes	21	0			2314.14	5.8842e-08	160.82	0	0	0	0	0	177200	110880	116660	83288	122410	258690	243800	171140	217630	173370	179680	122320
209	ADFQGISPER	P61803	P61803	yes	10	0			1118.54	1.3408e-05	170	270370	183110	156180	428970	613950	76169	33326	37503	20431	46859	130240	99156	112280	114900	70885	99519	70351
210	ADFSGMSQTDLSLSK	P35237	P35237	yes	15	0			1585.73	5.6101e-26	253.78	67079	86313	0	136140	158090	262710	196590	195260	177570	197720	389510	292900	317230	298900	288830	281520	193430
211	ADGELNVDSLITR	P62140	P62140	yes	13	0			1401.71	3.1178e-29	257.78	272730	282230	235490	366450	672190	233420	168240	163680	125750	116320	317590	352040	293190	254040	218930	265500	196240
212	ADGGTQVIDTK	P09622	P09622	yes	11	0			1103.55	4.9435e-06	177.81	78680	52284	39582	134250	212660	158950	111580	103310	54061	104310	220800	209250	216790	200200	138960	179450	135590
213	ADGLAVIGVLMK	P00915	P00915	yes	12	0			1185.68	6.4965e-22	241.26	0	0	0	0	0	98190	54125	74230	62524	78413	139860	128250	131970	114420	99262	113160	90587
214	ADGQVAELLLR	Q9Y285	Q9Y285	yes	11	0			1183.66	0.001582	148.19	211580	227020	227360	418440	578830	162020	127040	108160	106430	134270	204950	191070	192500	220610	199670	187900	167850
215	ADGYEPPVQESV	P61247	P61247	yes	12	0			1289.58	0.45077	72.962	362650	208770	343690	443120	610260	319440	282460	264580	218840	246150	534590	503170	404420	431390	385190	406630	308740
216	ADGYVLEGK	P62241	P62241	yes	9	0			950.471	0.00062525	145.09	269110	195120	150130	339920	867110	173410	288930	97444	243100	102630	267020	339170	231090	269060	167960	184040	160310
217	ADHGEPIGR	P08238;Q58FF7	P08238	yes	9	0			950.457	1.7293e-05	170.13	1195600	614700	715540	1119400	1526700	755340	1135900	730210	331390	801850	1153700	1213800	1400300	992610	766010	1026900	617250
218	ADHHATNGVVHLIDK	Q15582	Q15582	yes	15	0			1625.83	0.00015385	167.81	0	0	0	0	0	100470	52072	41101	56756	53825	125390	152860	112850	130260	93998	119740	84722
219	ADIEISGPK	Q09666	Q09666	yes	9	0			928.487	0.012929	112.06	132330	74987	37647	170930	183330	109390	76728	70014	45006	72897	137960	137800	150300	112690	80814	125740	89387
220	ADIEMPFDPSK	O75369	O75369	yes	11	0			1248.57	0.00044417	161.37	340210	302050	282550	513310	902300	54750	44930	0	29314	0	91271	93882	81063	78840	0	65945	0
221	ADIEVACYGYEGIDAVK	P05198	P05198	yes	17	0			1871.86	2.156e-26	259.03	0	0	0	44360	70021	83244	87079	84525	75486	101940	146050	112840	101620	82318	88577	96659	75862
222	ADIFVDPVLHTACALDIK	Q92896	Q92896	yes	18	0			1997.03	0.0020857	127.33	0	0	0	0	49203	47518	55596	41261	36155	40742	89829	76040	52087	74592	57518	78962	47032
223	ADIGVAMGIAGSDVSK	P05023;P13637	P05023	yes	16	0			1489.74	0.0069867	89.192	0	0	44471	121600	0	0	0	0	0	0	0	0	0	0	0	0	0
224	ADIKGPEDK	P36542	P36542	yes	9	1			971.492	0.10056	88.439	35173	16790	19696	34084	32842	33085	32850	20098	12301	26641	53663	60305	61811	48647	38761	54925	33445
225	ADILEDKDGK	P52272	P52272	yes	10	1			1102.55	0.0004404	153.09	498900	357150	238930	1106300	907500	153230	99785	109620	59024	122860	210670	0	220630	175130	124360	183850	121110
226	ADKDYHFK	P06748	P06748	yes	8	1			1022.48	0.0019754	163.27	0	0	0	0	636990	1392400	0	1335900	0	1122300	1951400	0	1872100	1697500	0	0	0
227	ADKEAAFDDAVEER	Q09028	Q09028	yes	14	1			1564.7	1.8437e-27	266.31	282450	251170	257940	591240	612970	120870	147960	127650	109670	161390	155450	176270	152520	122430	152350	139660	112650
228	ADKMDMSLDDIIK	Q86V81	Q86V81	yes	13	1			1493.71	4.6571e-05	168.06	6190.9	0	0	0	0	97390	92093	103200	84722	99443	149390	161330	120670	109520	89126	120070	85862
229	ADKPDMGEIASFDK	P63313	P63313	yes	14	1	123		1522.7	1.1974e-27	267.63	0	0	0	0	63264	11109000	11868000	11021000	9222400	11278000	17566000	16571000	13894000	13454000	13412000	13178000	9365900
230	ADLAAQYTTVGR	P51688	P51688	yes	12	0			1264.64	0.0030134	94.049	0	0	0	0	0	0	0	0	0	25401	0	0	0	0	0	28948	0
231	ADLAEEYSK	P68036	P68036	yes	9	0			1024.47	1.7108e-05	170.34	49726	54549	36445	65991	148840	244450	163110	164590	110280	151300	333670	344160	350750	301180	266710	312150	253110
232	ADLATAPPHVTVVR	Q8N1G4	Q8N1G4	yes	14	0			1445.8	0.0012931	91.822	0	61659	0	232620	0	0	0	0	0	0	0	0	0	0	0	0	0
233	ADLDKLNIDSIIQR	P36873	P36873	yes	14	1			1612.88	5.0872e-37	278.17	9475.4	6899.6	11262	28490	61083	97878	92088	86303	71751	73012	117710	136320	105400	112600	100080	102600	103030
234	ADLDVSGPK	Q09666	Q09666	yes	9	0			900.455	3.5171e-05	167.37	1641300	916430	635250	1883800	2508900	931380	958770	670700	573930	694540	1350900	1378900	1337100	1233100	921560	1165700	872110
235	ADLEEQLSDEEK	P47755	P47755	yes	12	0			1404.63	0.001953	128.28	80482	56333	58070	131060	212460	180560	113390	116820	104980	101170	225440	240640	191700	188150	192620	206140	138500
236	ADLEEQLSDEEKVR	P47755	P47755	yes	14	1			1659.8	7.2317e-08	199.96	95508	111310	115320	205870	249760	75317	96199	94299	61131	81892	92443	0	76920	86520	0	83394	69884
237	ADLEMQIENLK	Q04695	Q04695	yes	11	0			1302.65	3.5787e-23	271.14	394820	0	295670	684660	1712200	0	0	0	0	0	0	0	0	0	0	0	0
238	ADLGALELWR	Q99523	Q99523	yes	10	0			1142.61	0.012049	114.42	25107	11276	17166	22016	33781	0	0	0	0	0	0	0	0	0	0	0	0
239	ADLGVSGPK	Q09666	Q09666	yes	9	0			842.45	0.047268	99.601	126400	64341	50793	159950	216670	52547	49111	40603	34018	42978	79071	77052	73726	80076	56615	66556	49230
240	ADLIAYLK	P99999	P99999	yes	8	0			905.522	0.0001661	188.66	0	0	0	0	0	580100	577380	595290	448490	556370	897900	696130	768470	786860	742380	783400	649940
241	ADLINNLGTIAK	P08238;P07900;Q14568;Q58FF8	P08238	no	12	0			1241.7	3.4148e-51	294.7	2411800	1318700	1718900	3849500	7051500	6968600	7072400	6687500	5490100	7295100	10909000	9465100	8494000	8350900	7653800	8163900	5934000
242	ADLLGIVSELQLK	Q96CV9	Q96CV9	yes	13	0			1397.81	2.133e-29	261.65	14449	10921	12685	34727	43817	48782	43514	48281	42857	45373	69792	68958	44703	59960	58361	56772	44805
243	ADLLLSTQPGREEGSPLELER	P08195	P08195	yes	21	1			2309.19	1.4418e-28	230.41	0	0	37202	158880	339470	70165	26287	33368	24197	59405	99527	91928	74647	83744	68834	71837	56221
244	ADLNQGIGEPQSPSR	Q96C19	Q96C19	yes	15	0			1567.76	3.5349e-18	241.24	0	0	0	0	0	105590	111820	128170	97774	111640	0	0	0	0	99474	117710	88194
245	ADLSGITGAR	P01011	P01011	yes	10	0			959.504	1.1334e-05	170.17	304840	159590	191350	466440	547130	0	70550	53261	47983	55374	127240	101130	125820	104630	75590	91131	58749
246	ADLSGMSGAR	P30740	P30740	yes	10	0			963.444	0.01817	109.12	0	0	19674	51609	0	67494	38710	30761	30525	32920	101890	85243	99115	90070	70514	86543	56190
247	ADLTALFLPR	Q13045	Q13045	yes	10	0			1115.63	2.8918e-09	197.81	33669	38042	26565	47576	85832	62566	45249	37770	33351	37089	84554	72530	72612	73739	70068	72285	58282
248	ADLTEYLSTHYK	P31930	P31930	yes	12	0			1439.69	6.0198e-10	193.81	187690	103860	106930	228430	641350	321970	221810	231240	199860	260240	448530	488480	433500	395060	381220	392490	274400
249	ADLTGISPSPNLYLSK	Q96P63	Q96P63	yes	16	0			1674.88	2.3018e-06	172.3	72483	0	97263	245400	0	0	0	0	0	0	0	0	0	0	0	0	0
250	ADMETLQR	P26639	P26639	yes	8	0			962.449	0.00096464	167.8	0	0	0	0	0	84532	0	49902	34652	44017	131190	103870	112060	120330	77276	115270	52501
251	ADMQNLVER	Q01518	Q01518	yes	9	0			1074.51	3.7698e-08	203.2	367630	231410	308120	458790	767770	1050700	751970	790770	569930	815580	1484200	1350100	1318900	1159400	1264900	1281400	891540
252	ADNFEYSDPVDGSISR	P36871	P36871	yes	16	0			1770.77	6.0933e-75	331.52	0	0	12923	0	0	92151	152650	131110	121150	171040	203450	173920	147650	135290	135770	139390	60650
253	ADQAPFDTDVNTLTR	P09467	P09467	yes	15	0			1662.78	0.0026523	136.47	0	0	0	0	0	62366	46181	46886	41543	50343	73988	67579	0	54220	52118	62792	49660
254	ADQCYEDVR	P31146	P31146	yes	9	0			1154.47	7.772e-12	219.77	0	0	0	0	0	74140	43975	37010	45076	40050	97976	101520	98733	92683	74066	79923	63143
255	ADQLTEEQIAEFK	P62158	P62158	yes	13	0			1520.74	4.5281e-29	252.18	1836800	2365100	1425600	1937100	4180200	11365000	10838000	9810300	8581700	12467000	17056000	14938000	13064000	12601000	12658000	12839000	10057000
256	ADQVCINLR	Q12805	Q12805	yes	9	0			1087.54	0.022586	81.435	0	63472	0	0	0	0	0	0	0	0	0	0	0	0	0	0	0
257	ADRDESSPYAAMLAAQDVAQR	P62263	P62263	yes	21	1			2264.05	3.9004e-13	187.84	45145	39863	74234	195170	482460	296510	190980	217150	202970	247010	445510	341490	314390	356850	339990	372060	252140
258	ADRDQYELLCLDNTR	P02787	P02787	yes	15	1			1880.87	0.00059156	149.55	0	0	0	0	0	1196300	682010	543440	565800	652980	2435700	1665000	1400100	1388900	1187700	1426700	1107700
259	ADSELQLVEQR	P07741	P07741	yes	11	0			1286.65	3.6258e-09	192.52	37317	39370	48887	71685	160960	602410	444090	372780	300390	390980	889610	775600	650230	623960	625370	675300	474890
260	ADSLLAVVK	Q15424;Q14151	Q15424	no	9	0			914.544	0.0019828	130.87	158460	117950	112670	292770	302430	0	0	0	0	0	0	0	0	0	0	0	0
261	ADSWVEKEEPAPSN	Q8N163	Q8N163	yes	14	1			1557.69	0.0025426	139.39	55444	52937	44900	113020	148940	0	23873	20812	18865	24053	37721	32261	0	0	19468	0	0
262	ADTDGGLIFR	P08582	P08582	yes	10	0			1063.53	0.0062299	123.66	0	109880	126910	0	293980	0	0	0	0	0	0	0	0	0	0	0	0
263	ADTLDPALLRPGR	P43686	P43686	yes	13	1			1393.77	0.15923	88.906	59002	60687	52678	129830	143060	78417	80189	52443	52537	61148	102880	94705	83524	92781	64836	72874	44187
264	ADTLTDEINFLR	P02538;P04259	P04259	no	12	0			1406.7	1.2788e-21	232.71	525180	393780	555260	2788900	477340	0	0	0	0	0	0	0	0	0	0	0	0
265	ADTLTLEER	Q9UHD8	Q9UHD8	yes	9	0			1046.52	0.00082041	143.05	86522	58573	54760	0	204900	117880	97327	67010	56000	83470	174180	182320	165590	156170	103320	136190	97055
266	ADTQTYQPYNK	P84090	P84090	yes	11	0			1327.6	5.4688e-06	176.5	0	0	0	0	0	99140	95553	56013	81946	86636	124880	111570	104240	115600	82527	113210	95540
267	ADVDISGPK	Q09666	Q09666	yes	9	0			900.455	0.00012392	153.85	1009900	0	413030	1203000	1599600	569440	478340	407400	343590	437270	801110	781550	784390	727410	0	693820	0
268	ADVDVSGPK	Q09666	Q09666	yes	9	0			886.44	0.015126	109.77	382750	197640	104570	457710	504440	257020	0	150560	80581	163970	0	347370	341890	319380	197620	296700	199450
269	ADVFHAYLSLLK	Q86VP6	Q86VP6	yes	12	0			1375.75	1.7642e-05	169.1	19297	0	13675	22843	134170	130050	110840	112440	83903	114000	218050	163990	169380	161160	139040	178300	131050
270	ADVFPGNDSTASQDVANR	P17252	P17252	yes	18	0			1862.84	1.5611e-11	194.89	0	40007	34144	70809	88924	29502	0	19627	0	29108	0	0	32576	40501	49325	26878	0
271	ADVIQATGDAICIFR	Q08945	Q08945	yes	15	0			1648.82	8.9522e-19	247.84	37683	34493	47956	64177	116290	59442	77857	62452	47948	17225	0	0	78244	0	0	0	0
272	ADVLSVLR	Q6P1J9	Q6P1J9	yes	8	0			871.513	0.0093317	130.11	46141	0	0	62502	69307	0	0	0	0	0	0	0	0	0	0	0	0
273	ADVLTTGAGNPVGDK	P04040	P04040	yes	15	0			1413.71	0.00010116	171.33	22601	0	0	39260	46286	101700	82404	84351	68694	66971	133540	136820	104800	120070	87569	103750	71126
274	ADVQSIIGLQR	Q13263	Q13263	yes	11	0			1198.67	0.007822	126.66	134430	71256	76148	177130	248000	163580	103590	120140	87701	128550	218870	221280	233930	226270	189850	206290	139980
275	ADVVESWIGEK	Q13813	Q13813	yes	11	0			1231.61	0.0032505	142.68	80087	54653	58464	156880	196530	59448	61359	39542	31572	48650	92913	96122	79932	88156	0	76281	0
276	ADVVVSGPK	Q09666	Q09666	yes	9	0			870.481	0.053197	97.725	309000	147710	105710	302110	499060	137280	95919	74479	84886	93668	190680	177250	186260	173230	123970	172370	108900
277	AEAALLLLPEAAAER	Q96JB2	Q96JB2	yes	15	0			1536.85	0.00026521	162.23	16225	12010	23480	96252	126460	37249	37936	33668	34902	40185	75016	56826	28975	48023	44332	44685	50667
278	AEAEAWYQTK	P08729;Q5XKE5	P08729	no	10	0			1195.55	2.1766e-25	269.08	495090	471840	372890	755360	1797000	0	0	0	0	0	0	0	0	0	0	0	0
279	AEAEQEKDQLR	Q96CV9	Q96CV9	yes	11	1			1315.64	5.9292e-06	175.36	0	0	0	14920	12402	26582	30596	29184	12655	26526	37394	32436	35536	35710	23384	33260	22699
280	AEAESLYQSK	P04264	P04264	yes	10	0			1124.54	5.8879e-25	267.37	2260600	0	0	6087300	0	63209	40918	0	0	47977	0	103210	94298	94765	47655	94151	61234
281	AEAESMYQIK	P05787	P05787	yes	10	0			1168.54	1.3943e-24	263.67	938170	514350	539160	1381000	2624600	0	0	0	0	0	0	0	0	0	0	0	0
282	AEAESWYQTK	P02538;P04259	P04259	no	10	0			1211.55	0.00023841	161.09	50608	38392	45488	434770	90074	0	0	0	0	0	0	0	0	0	0	0	0
283	AEAGAGLSETVTETTVTVTTEPENR	O60927	O60927	yes	25	0			2562.23	1.529e-29	224.1	0	0	0	41181	45858	171750	155390	120550	117060	111230	317590	226220	155360	179050	180680	188660	178400
284	AEAGAGSATEFQFR	P46783;Q9NQ39	P46783	yes	14	0			1440.66	7.4056e-08	199.72	73563	56635	73701	133170	189310	147420	145170	144570	121150	177660	285220	238270	210390	214700	159110	187790	128230
285	AEAGDNLGALVR	P49411	P49411	yes	12	0			1184.61	1.7965e-31	269.83	286460	281500	251400	607600	784820	421100	257420	207520	194440	323920	689330	634080	532950	596860	455540	459240	333730
286	AEAGPEGVAPAPEGEKK	Q9Y4L1	Q9Y4L1	yes	17	1			1635.81	2.0647e-05	156.35	31168	23371	0	47000	37935	27070	21621	29375	12636	36299	30172	0	34445	0	13684	22710	17860
287	AEAGVPAEFSIWTR	P21333	P21333	yes	14	0			1532.76	6.6367e-37	274.55	256320	226040	458090	1587300	2904800	902400	904440	821300	643650	1006700	2109000	1282700	1104100	1141200	949560	1179000	919270
288	AEAHHAEL	Q99470	Q99470	yes	8	0			876.409	0.0092864	130.32	16164	0	0	22105	22419	47693	40013	28927	0	27689	55899	72898	86466	62683	27187	65464	43214
289	AEASSGDHPTDTEMKEEQK	Q02790	Q02790	yes	19	1			2088.89	1.5299e-18	214.13	95587	75930	80359	174130	243910	226390	240230	224020	122700	261090	381820	391960	304620	303390	265160	285420	213670
290	AECMLQQAER	P13796	P13796	yes	10	0			1234.54	9.1007e-06	174.09	0	0	0	0	0	327630	408180	225810	892920	315440	524260	0	565670	436160	381140	532260	359840
291	AECSAEQCYK	P48163	P48163	yes	10	0			1244.48	0.0017937	103.21	0	0	0	0	0	0	0	12627	0	10375	0	0	0	0	0	18485	0
292	AEDAPAKEEPK	P17677	P17677	yes	11	1			1183.57	0.028392	103.87	0	0	0	0	0	23254	26897	20780	12382	22467	36949	39609	40790	28811	32719	31162	29704
293	AEDGATPSPSNETPK	P29966	P29966	yes	15	0			1499.67	4.6113e-26	256.66	21909	16345	0	22537	23675	192530	231500	186420	124510	191330	276580	223750	258300	222470	232420	234080	193860
294	AEDGENYDIK	O75347	O75347	yes	10	0			1152.49	0.00070043	147.84	0	0	0	0	0	52158	28993	0	32195	28885	67845	57521	66371	73187	57813	63672	42347
295	AEDGSVIDYELIDQDAR	P07355	P07355	yes	17	0			1907.87	8.0078e-91	358.65	2996900	1485000	1676600	5273300	5488000	1098100	1187500	1051100	857300	1080600	2056800	1740200	1369200	1293200	1055500	1239700	921980
296	AEDKEWMPVTK	P15880	P15880	yes	11	1			1332.64	5.1622e-05	169.21	128350	92204	82586	379020	537000	73464	67987	82551	55875	91157	121450	126310	113090	95365	55711	83029	47707
297	AEDLSAEQHR	Q6ZNC8	Q6ZNC8	yes	10	0			1154.53	0.25343	80.834	67438	47704	28257	70699	103730	44051	36892	24828	0	20604	47594	0	38338	0	42561	58361	40138
298	AEDNADTLALVFEAPNQEK	P12004	P12004	yes	19	0			2073.99	4.7289e-91	359.27	168250	208250	174490	325120	344310	404480	379750	328490	263310	368160	714440	514190	432370	513670	468210	485460	362360
299	AEDSGEYHCVYHFVSAPK	Q9Y639	Q9Y639	yes	18	0			2094.91	3.6714e-29	156.81	87320	0	0	196930	0	0	0	0	0	0	0	0	0	0	0	0	0
300	AEDTAVYYCAK	P01764;P01765	P01765	no	11	0			1289.56	2.4416e-06	184.02	0	0	0	0	0	120870	101830	108200	81112	111230	172010	164470	153620	145850	117870	178840	136840
301	AEEDEILNR	P27824	P27824	yes	9	0			1087.51	7.9966e-06	180.92	131580	84861	91404	194860	324040	445920	234820	248830	185350	248030	679500	919230	633920	803860	398470	533590	353550
302	AEEDKLEQIKK	P13674	P13674	yes	11	2			1329.71	0.055856	93.788	0	0	0	0	0	0	0	0	24019	0	49847	0	0	39634	30830	0	0
303	AEEEFNIEK	P36543;Q96A05	P36543	yes	9	0			1107.51	2.3886e-12	226.92	54742	51368	33065	98711	158690	357290	221820	199160	166200	209190	490470	462410	465840	475880	294220	439710	310770
304	AEEFLTASQEAL	Q14738	Q14738	yes	12	0			1307.62	0.041759	100.32	54799	50824	47789	42941	170960	0	0	0	0	0	44931	24588	0	28111	22115	27979	0
305	AEEILEK	P62913	P62913	yes	7	0			830.439	0.033385	132.82	265410	196120	146120	373520	757210	185170	131720	129330	120220	168740	263860	312070	275190	245750	203480	226660	144250
306	AEELGLPILGVLR	P09110	P09110	yes	13	0			1378.82	1.3788e-08	191.82	7503.6	0	0	38070	37387	121040	90444	84804	75382	87407	175270	184680	148820	148150	143370	157960	115560
307	AEELVLER	P21980	P21980	yes	8	0			957.513	0.039136	114.71	0	0	21019	39895	10900	178070	148180	140720	112580	148820	268300	241800	279620	248810	259180	255270	261090
308	AEEQPQVELFVK	O00299	O00299	yes	12	0			1415.73	3.5091e-10	200.6	771100	942300	852360	869930	1602900	1795100	1679500	1514100	1249300	1540700	2649400	2464200	2025500	1932200	2101000	2028800	1556500
309	AEEVATFFAK	P11387	P11387	yes	10	0			1111.56	0.012145	103.62	0	0	0	0	0	0	0	0	0	0	0	0	0	0	0	0	0
310	AEEYEFLTPVEEAPK	P52565	P52565	yes	15	0			1750.83	2.8297e-26	261.87	0	0	0	0	0	4776200	4227100	4058900	3251100	3981700	7040300	6876800	5646500	5316900	5095300	5225500	4032800
311	AEFAEVSK	P02768	P02768	yes	8	0			879.434	4.7358e-05	204.07	0	627190	740160	728620	4414300	11451000	11757000	11024000	9627300	11051000	15764000	17514000	18434000	15994000	10970000	14257000	10851000
312	AEFAEVSKLVTDLTK	P02768	P02768	yes	15	1			1649.89	0.056875	101.43	0	0	0	0	0	61087	42758	30771	28437	34635	84404	94078	57910	63718	70252	65184	56788
313	AEFFADVVPAVR	Q9UHY7	Q9UHY7	yes	12	0			1319.69	1.2741e-10	206.64	0	0	0	0	0	84411	63357	65658	54299	74649	124830	163710	130180	140320	90199	96047	71529
314	AEFGPPGPGAGSR	Q9H4A4	Q9H4A4	yes	13	0			1198.57	0.031557	109.1	124410	96465	64390	175740	272370	69804	61976	42057	38746	56531	106950	116600	108970	87141	64773	111260	62166
315	AEFTVETR	P21333	P21333	yes	8	0			951.466	0.005547	147.25	829330	546440	347290	1131400	2242200	318350	256410	227340	166610	284670	464190	501100	482940	477120	338700	440870	305230
316	AEGAATEEEGTPK	P80723	P80723	yes	13	0			1288.58	1.2026e-20	240.73	0	0	0	0	0	162190	129570	130660	104830	141980	226580	218520	200520	205270	177020	221430	167990
317	AEGDVAALNR	P67936	P67936	yes	10	0			1014.51	2.7101e-19	236.38	89648	54113	39560	98874	236260	768760	648340	542600	392970	630020	1072900	1047900	1038600	938710	690410	837920	626480
318	AEGGGGGGRPGAPAAGDGK	Q00839	Q00839	yes	19	1			1537.72	0.0003063	133.89	80898	53451	55385	103050	185400	53550	29363	44950	25464	42340	75766	79583	71737	68264	48552	60517	55777
319	AEGGGGGGRPGAPAAGDGKTEQK	Q00839	Q00839	yes	23	2			2023.97	8.1989e-06	132.17	36828	34682	40262	65651	88126	11538	0	10801	0	10671	22866	17532	15454	14365	9891.4	9904.7	10089
320	AEGLLDVFQAVK	P23469	P23469	yes	12	0			1288.7	0.0052272	118.82	0	0	0	0	0	30126	20442	13628	15010	0	45073	37855	31012	34051	29395	21510	18356
321	AEGNPKPEIIWLR	Q92626	Q92626	yes	13	1			1521.83	1.3378e-05	174.6	283910	430640	599010	601350	2448100	30364	29666	0	0	0	66903	62622	36357	68455	51060	56888	36461
322	AEGPDVAVDLPK	Q09666	Q09666	yes	12	0			1209.62	0.00015012	159.77	280700	164780	136450	412200	461190	145360	103410	95932	83231	112820	292220	241140	214220	192160	178100	218780	154170
323	AEGPEVDVNLPK	Q09666	Q09666	yes	12	0			1266.65	2.4573e-30	266.72	2361600	1574400	1354500	3581200	4403700	1245400	975670	853790	748090	1081800	2228300	2317200	1592900	1618400	1367200	1558400	1058500
324	AEGPGRGDEPSPS	Q9NVI7	Q9NVI7	yes	13	1			1254.55	0.0015318	137.59	47348	37778	49845	56640	83612	22624	18371	18207	16284	0	0	28251	0	0	24748	0	0
325	AEGSDVANAVLDGADCIMLSGETAK	P14618	P14618	yes	25	0	73		2493.14	2.6731e-82	316.06	0	0	0	21501	216350	2036100	1478900	1713000	1535200	1548600	3523700	2740500	1831600	3131100	2101900	2963100	2135400
326	AEGTFPGKI	P14854	P14854	yes	9	1			918.481	0.040115	101.86	0	0	0	0	0	0	0	0	41646	0	114380	0	0	0	0	0	0
327	AEGYEVAHGGR	P53041	P53041	yes	11	0			1144.53	0.00084443	104.44	0	0	0	0	0	16392	0	15730	0	15682	0	28069	20833	22795	0	17078	0
328	AEHDSILAEK	P26639	P26639	yes	10	0			1111.55	3.6265e-09	194.69	45481	0	0	48297	0	148600	70569	79052	33694	107110	189850	0	0	184300	0	156790	0
329	AEHIPAGK	Q96HC4	Q96HC4	yes	8	0			821.44	0.07886	105.26	40280	23424	19538	45674	73303	27240	21004	0	0	13694	21711	38443	25800	23774	31319	23642	23267
330	AEIDMLDIR	P09525	P09525	yes	9	0			1074.54	0.00012231	154.1	207590	171620	199220	392680	518700	93222	44321	63521	58712	78321	160110	121750	117830	90831	93395	100410	76330
331	AEIELFVNR	Q99805	Q99805	yes	9	0			1089.58	0.0018872	131.87	88521	41193	39809	118520	146180	0	0	0	44330	0	0	176600	19804	139070	172310	0	0
332	AEISFEDR	P21333	P21333	yes	8	0			965.445	0.008019	136.06	453040	273420	0	0	1293900	302290	202550	186790	173070	247160	394850	0	415860	384420	276620	382760	260040
333	AEITFDDHK	O75369	O75369	yes	9	0			1074.5	0.029662	105.17	97724	58765	26862	146060	351150	50610	0	28821	27862	31974	69696	61071	67825	55888	33449	55003	29215
334	AEKDEPGAWEETFK	Q14697	Q14697	yes	14	1			1635.74	0.0006514	160.88	498150	380600	341380	1286800	1629300	542490	727110	836510	555520	369160	609040	820810	463840	480670	546710	491610	355880
335	AELDDTPMR	P23246	P23246	yes	9	0			1046.47	0.024889	103.95	377750	221850	227300	620720	764520	95611	52211	90731	52212	110790	0	0	0	0	0	0	67843
336	AELEALLSSK	Q7Z406	Q7Z406	yes	10	0			1059.58	0.00049632	150.88	103650	75134	55784	152960	253800	0	0	0	0	0	0	0	0	0	0	0	0
337	AELELELGR	Q15149	Q15149	yes	9	0			1028.55	1.5985e-05	171.65	229370	129040	147080	288990	539940	158180	136090	88726	79950	85188	216680	232900	185740	193830	155700	171900	127230
338	AELGALPDDFIDSLEK	Q9BYT8	Q9BYT8	yes	16	0			1731.86	0.0086593	94.686	0	0	0	0	41480	0	0	0	0	0	0	0	0	0	0	0	0
339	AELGEYIR	Q14204	Q14204	yes	8	0			949.487	0.035602	116.53	143150	103060	88459	188010	279930	101280	0	58039	41851	0	151630	115570	92848	108850	57826	88976	48311
340	AELIVQPELK	P15924	P15924	yes	10	0			1138.66	1.0288e-05	172	654730	547790	718230	1432900	1735400	0	0	0	0	0	0	0	0	0	0	0	0
341	AELLVTEAPSKPITVTVEEQR	P98160	P98160	yes	21	1			2309.25	1.8619e-12	179.31	47244	28594	92095	223340	510510	37321	31245	29182	0	25276	41715	44119	48272	40783	45483	34316	31715
342	AELNEFLTR	P23396	P23396	yes	9	0			1091.56	3.4028e-12	225.57	600860	499970	464700	1102600	1184600	589720	425810	395320	324410	642140	884540	908730	690830	768840	710030	712440	461170
343	AELNPWPEYIYTR	P26639	P26639	yes	13	0			1650.8	0.0002366	154.98	0	0	0	0	0	63677	81312	72539	70781	92265	122960	83157	76545	87613	61505	80249	55622
344	AELQELNAR	O15061	O15061	yes	9	0			1042.54	0.001129	139.81	0	1889900	0	0	0	0	0	0	0	0	0	0	0	0	0	0	0
345	AELRDDPIISTHLAK	O00231	O00231	yes	15	1			1677.9	0.0014691	143.97	160930	110970	62610	264830	475130	209890	121630	123310	106630	117610	328390	265600	202300	238260	193680	194780	155770
346	AELSSLQTAR	Q7Z406	Q7Z406	yes	10	0			1074.57	5.9153e-07	189.05	237870	151490	99564	312820	486230	0	0	0	0	0	0	0	0	0	0	0	0
347	AELTVEVR	P51114	P51114	yes	8	0			915.503	0.010165	129.66	215290	106440	124600	226430	249000	36599	0	0	0	0	0	40347	43445	0	0	0	34750
348	AEMELGLR	P19367	P19367	yes	8	0			917.464	0.053895	109.18	88008	69105	56330	173300	378650	96224	26340	22305	0	74390	112050	30899	114850	100250	108490	110810	29685
349	AEMEVLLASK	Q15149	Q15149	yes	10	0			1089.57	0.010665	116.61	126910	109300	121330	235410	393250	111480	41091	35565	0	0	135090	133080	96499	0	123420	123780	78338
350	AENFFILR	P59998	P59998	yes	8	0			1008.54	0.00010503	195.73	241330	185640	200200	491600	653980	519450	410380	379380	278260	395350	677420	663920	636390	608640	526420	563040	431030
351	AENQVLAMR	P51572	P51572	yes	9	0			1030.52	7.913e-12	219.59	230910	146950	165440	395770	623060	286100	172460	173070	143510	174240	417950	431580	376240	344470	224820	322470	232240
352	AENSSLNLIGK	P46459	P46459	yes	11	0			1144.61	0.012454	82.195	0	0	61978	97968	0	0	0	0	0	0	0	0	72232	85432	0	0	0
353	AEPEKTEGAAEAK	P80723	P80723	yes	13	1			1329.64	5.0803e-05	167.77	14502	10864	16505	17195	19173	125940	110280	112980	74001	127100	174110	153170	177650	147650	96934	145830	110490
354	AEPLETFPFDQSK	Q9Y6N5	Q9Y6N5	yes	13	0			1507.72	0.0017924	134.93	85003	56249	43584	123470	278450	100020	116350	98125	77748	92743	160790	168210	143870	128080	124720	144230	98327
355	AEPPKAPEQEQAAPGPAAGGEAPK	P80723	P80723	yes	24	1			2297.13	1.7235e-20	201.94	0	0	0	0	0	390530	447910	346570	342080	385680	570100	574280	546100	458270	377600	438670	454540
356	AEPQPPSGGLTDEAALSCCSDADPSTK	Q04760	Q04760	yes	27	0			2760.19	0.0039571	126.65	0	0	0	0	0	156830	149270	114100	95648	0	246840	222820	163400	184880	0	154420	142660
357	AEPVEVVAPR	P09874	P09874	yes	10	0			1065.58	0.012786	113.25	253360	167670	140640	378760	515900	73479	67836	40804	40205	56352	99348	100670	96960	115710	78363	88229	71260
358	AEQINQAAGEASAVLAK	Q9UJZ1	Q9UJZ1	yes	17	0			1669.86	0.02062	90.985	0	36198	0	0	151270	0	0	0	0	0	0	0	0	0	0	0	0
359	AERPDVDEK	Q14204	Q14204	yes	9	1			1057.5	0.3322	71.993	53365	32930	29493	63781	120550	48295	24259	39952	14192	48632	75375	64502	79595	56623	41907	56878	38184
360	AESDWDTVTVLR	O60869	O60869	yes	12	0			1390.67	0.0056407	106.32	0	0	0	0	0	0	0	0	0	0	0	0	0	0	0	0	0
361	AESEVANLR	O60437	O60437	yes	9	0			987.499	0.0092514	118.16	0	0	0	0	1166800	0	0	224160	129130	0	0	0	527630	0	0	0	0
362	AESGESGGPPGSQDSAAGAEGAGAPAAAASAEPK	Q9UMX0	Q9UMX0	yes	34	0			2909.29	1.0692e-05	145.9	60882	0	46714	131310	163220	112380	188640	176830	158930	168900	251210	266970	156720	146840	140270	162300	112930
363	AESIIIR	Q8TAT6	Q8TAT6	yes	7	0			800.476	0.03299	133.23	18881	0	0	0	0	72589	69340	58357	58385	73652	127590	68745	98159	64795	83725	99049	103280
364	AESMLQQADK	P13797	P13797	yes	10	0			1119.52	8.9533e-10	206.28	138810	122630	87057	238630	389800	105020	59272	72939	47945	99352	132040	131040	131530	126600	88055	118340	87193
365	AESTPEIAEQR	Q13098	Q13098	yes	11	0			1229.59	0.0068015	130.94	50058	0	31317	83620	143510	40882	0	0	23836	0	66064	68235	57499	57249	38372	62493	32229
366	AETECQNTEYQQLLDIK	P13645	P13645	yes	17	0			2081.96	2.2259e-201	452.1	8256300	1899100	16454000	12494000	2095800	0	0	0	0	0	0	0	0	0	0	0	0
367	AETEEGPDVLR	Q15436	Q15436	yes	11	0			1214.58	0.00012762	167.7	116440	73232	59679	216370	289150	111080	79419	77127	59140	62845	146480	161470	132530	137300	98547	121380	95052
368	AETLEFNDVYQEVK	Q08945	Q08945	yes	14	0			1683.8	3.9134e-49	301.72	192940	146070	220220	635200	612240	185980	149540	143600	124530	130650	231150	203120	198240	184260	195070	220990	162190
369	AETLSGLGDSGAAGAAALSSASSETGTR	Q15424	Q15424	yes	28	0			2494.18	3.1268e-10	167.82	0	0	0	105210	213540	71861	58876	53457	50247	60410	102220	81212	65296	77028	64438	100040	85386
370	AEVEETLKR	Q9NP97;Q8TF09	Q9NP97	yes	9	1			1073.57	0.0014012	136.96	0	0	0	0	0	242030	165050	149340	140120	173370	371730	386220	277720	310060	226260	281180	204050
371	AEVESLKK	REV__Q9Y2K7	REV__Q9Y2K7	yes	8	1		+	902.507	0.0078761	136.7	0	12199	0	0	0	169770	66542	137200	59130	169580	240060	239920	289970	252030	140090	213560	117250
372	AEVEVADELLENLAK	Q7L5D6	Q7L5D6	yes	15	0			1641.85	5.4732e-12	222.16	76585	57471	47156	103900	211540	22937	15617	34958	19865	30747	91285	67949	47512	55260	59991	75098	45907
373	AEVLSEEPILK	Q7L1Q6	Q7L1Q6	yes	11	0			1226.68	0.00085766	138.32	29983	15524	20999	51047	144540	0	0	0	0	0	0	0	0	0	0	0	0
374	AEVQVLVLDGR	P40429	P40429	yes	11	0			1197.67	0.010684	113.79	1220000	784900	874750	0	1525900	521780	438810	377470	349940	431820	642000	613040	0	582340	618600	736770	614400
375	AEVSIQNNK	O75369	O75369	yes	9	0			1001.51	0.0032885	128.04	197270	141700	95241	236070	345760	39913	0	17689	0	19082	52384	51383	47648	45363	39624	58456	36576
376	AEYLASIFGTEK	Q01081;Q8WU68	Q01081	yes	12	0			1327.67	0.00015247	159.61	41332	37330	44420	311150	649510	168800	102250	109330	93323	122720	229860	201120	169890	218900	161560	192090	172420
377	AEYLASIFGTEKDK	Q01081;Q8WU68	Q01081	yes	14	1			1570.79	0.0013216	149.88	0	0	19829	62516	160030	143190	135110	123250	113980	128250	193000	193560	142390	198620	124320	186860	144440
378	AFAAGADIK	P30084	P30084	yes	9	0			862.455	0.0088054	118.9	29162	0	0	29102	66799	115510	73883	47442	43348	81858	139870	125990	114000	128320	94232	133070	72419
379	AFAAQEDLEK	P35241	P35241	yes	10	0			1120.54	0.0011864	141.92	0	0	0	0	0	114620	55547	0	40697	82623	147420	156700	129270	129560	99849	0	90119
380	AFAETHIK	P42704	P42704	yes	8	0			915.481	0.098727	102.15	0	0	26484	0	0	136860	352090	326760	215120	284190	130670	171880	200990	385340	0	119220	87272
381	AFANLRK	O43175	O43175	yes	7	1			818.476	0.17971	98.506	411840	743380	955680	1278000	856930	0	0	0	0	0	0	0	0	0	0	0	0
382	AFCAENLEEK	P49407	P49407	yes	10	0			1209.53	0.0089886	119.27	48624	0	0	0	0	70309	39457	48481	29974	51048	91827	71925	66272	88494	49318	59639	46595
383	AFCEPGNVENNGVLSFIK	P54577	P54577	yes	18	0			1993.96	2.3953e-20	242.35	0	0	0	0	0	46594	47582	44571	55314	69035	59672	52376	47164	61329	42385	54257	48506
384	AFDFLSEETEASLASR	O60271	O60271	yes	16	0			1771.83	3.1634e-18	241.51	0	0	0	28011	27295	35305	40753	33668	23263	0	60684	32591	46781	47987	39294	42881	28077
385	AFDLIVDRPVTLVR	O96000	O96000	yes	14	1			1612.93	0.0068152	127.25	11964	0	39177	59460	193070	96078	81054	64258	53047	66540	122800	139720	95218	98701	109160	109990	93490
386	AFDSGIIPMEFVNK	P53396	P53396	yes	14	0			1566.78	2.5243e-08	206.57	0	0	0	45073	64542	198210	157360	159080	141310	0	268120	272420	213180	194980	203570	231100	166410
387	AFDWKSQLVIHR	Q9NWS9	Q9NWS9	yes	12	1			1498.8	0.0063885	98.738	0	0	0	0	0	85211	0	0	0	0	94811	0	0	0	0	0	0
388	AFEHSVHR	P21589	P21589	yes	8	0			981.478	0.088624	103.73	0	0	0	11396	38417	0	0	0	0	0	16053	0	11191	10204	0	0	0
389	AFEPATGR	P49189	P49189	yes	8	0			847.419	0.24831	86.054	86728	42806	45997	171140	179840	0	0	0	0	0	0	0	0	77173	0	0	42133
390	AFEVNPQGVLLTSSAIK	Q14517	Q14517	yes	17	0			1772.97	1.9969e-07	180.93	13703	15376	15878	39614	36540	0	0	0	0	0	0	0	0	0	0	0	0
391	AFEVSENGNLVVSGK	P49327	P49327	yes	15	0			1548.78	1.5744e-47	299.3	118770	112350	94421	208730	179470	0	0	0	0	0	0	38558	0	0	0	0	0
392	AFFAGSQR	Q14697	Q14697	yes	8	0			882.435	0.0073336	139.16	583790	383940	298330	719550	1239900	219670	161840	146730	135280	186840	307590	328140	310880	280480	197980	266140	190010
393	AFFPCFDTPAVK	Q9H4A4	Q9H4A4	yes	12	0			1398.66	0.00010863	162.69	27641	22454	27040	0	99597	168000	131480	106930	94761	135400	299770	267860	211550	199620	229040	213520	164850
394	AFFSEVER	Q9UQ80	Q9UQ80	yes	8	0			983.471	0.0037684	155.24	145450	127110	113380	269940	323640	147290	87824	64920	63319	74792	230250	208300	188310	176050	173220	180120	155180
395	AFFSPFR	Q92626	Q92626	yes	7	0			870.439	0.047137	125.68	342610	479230	501620	589350	1716600	38001	29539	0	19158	11831	59007	27225	35384	51500	48513	58415	42910
396	AFGPGLQGGSAGSPAR	P21333	P21333	yes	16	0			1428.71	1.3305e-35	285.04	2775600	1837600	1555400	4277100	7831600	1216500	1093200	914970	815930	1018300	1759300	1570000	1595700	1694000	982460	1430200	937240
397	AFGYYGPLR	P84103	P84103	yes	9	0			1042.52	0.00012161	154.2	1038200	768960	920130	2069700	2489600	604610	356960	380990	323220	523940	870160	820560	788620	716720	627200	692750	517570
398	AFHNEAQVNPER	P17987	P17987	yes	12	0			1410.66	1.4438e-05	154.8	1548100	1357200	997110	2268800	3005800	675170	432800	431890	271640	387000	1031800	639690	784390	821970	630600	651380	508220
399	AFHNEAQVNPERK	P17987	P17987	yes	13	1			1538.76	0.016568	118.26	56859	86164	55941	164060	38565	31176	0	0	10963	16674	44774	0	40597	34028	22817	0	0
400	AFHPDLEFVGK	O95864	O95864	yes	11	0			1258.63	6.7876e-10	206.79	124690	50232	81622	185600	173200	0	0	0	0	0	0	0	0	0	0	0	0
401	AFHPTYEEK	Q9H3P7	Q9H3P7	yes	9	0			1120.52	0.065911	93.703	37105	0	17366	62074	70182	76183	0	33823	38864	49510	115380	104380	109270	102750	68143	84399	64857
402	AFIGFEGVK	P15924	P15924	yes	9	0			966.517	1.1176e-05	177.23	435750	463380	464470	908650	1358000	0	0	0	0	0	0	0	0	0	0	0	0
403	AFIITGQTYTR	P30566	P30566	yes	11	0			1269.67	0.0026486	69.924	40013	0	38459	0	0	0	0	0	0	0	0	0	0	0	0	0	0
404	AFITNIPFDVK	P52272	P52272	yes	11	0			1263.69	0.00017937	166.66	30705	23107	20145	35894	65695	548970	361300	358870	293360	0	842750	786680	565940	576620	773210	632460	380670
405	AFLASGPYLTHQQK	Q9Y6M9	Q9Y6M9	yes	14	0			1559.81	4.6108e-27	260.66	211640	212980	193500	353050	539340	64090	74575	49506	54308	74877	23009	84675	70828	83705	73255	78804	76300
406	AFLASPEYVNLPINGNGK	P09211	P09211	yes	18	0			1902.98	1.1393e-128	397.65	0	0	40409	153250	320820	1863600	1589100	1383900	1179500	1555200	2633300	2345400	2099600	2034700	2158600	2165000	1617200
407	AFLASPEYVNLPINGNGKQ	P09211	P09211	yes	19	1			2031.04	5.3822e-10	171.67	0	0	0	0	52652	102850	70391	54140	51941	61459	181470	176160	119410	144570	129350	137880	94417
408	AFLDALQNQAEASSK	Q12931	Q12931	yes	15	0			1591.78	3.2001e-26	260.77	170910	154270	174860	390610	611760	119050	124410	127150	108800	110070	185010	166340	130680	131260	126250	128890	114280
409	AFLIEEQK	P49207	P49207	yes	8	0			976.523	0.00045066	170.29	846100	575770	748590	1248200	1800800	206640	158790	126160	100730	136650	268690	275190	246950	239370	205920	204680	170940
410	AFLLSLAALR	Q8IV08	Q8IV08	yes	10	0			1073.66	5.4965e-05	168.36	0	0	0	0	0	14128	12855	9321.5	6335	9567.2	26526	19209	19342	16909	16094	25517	15255
411	AFLTLAEDILR	P61026	P61026	yes	11	0			1260.71	1.7603e-36	281.06	425610	305270	340270	744070	1238000	321990	260470	212030	187320	245030	414980	431040	350660	487170	352560	397150	321380
412	AFNDPFIQK	Q92598	Q92598	yes	9	0			1078.54	0.00088251	142.4	61123	0	0	134750	138000	221130	144680	129620	114060	150660	471710	289110	290420	270700	227930	251200	160170
413	AFNFLNEIK	P51809	P51809	yes	9	0			1094.58	0.00027367	126.3	0	0	0	0	0	72089	15973	0	53400	0	114060	114350	0	90645	88067	91260	67136
414	AFPALTSLDLSDNPGLGER	P08571	P08571	yes	19	0			1971.99	2.3675e-49	308.06	0	0	0	0	0	76909	65058	49483	49660	54246	143750	108470	71527	98074	63102	110370	82325
415	AFPGMCTYGK	P35556	P35556	yes	10	0			1130.49	0.033956	104.6	84485	136430	217070	156380	628630	0	0	0	0	0	0	0	0	0	0	0	0
416	AFQATLR	Q6PJG6	Q6PJG6	yes	7	0			805.445	0.30719	86.643	0	0	0	0	0	3320700	3186000	2879600	2436600	3268100	0	6752900	4757000	0	2780600	3776700	2950500
417	AFQNVFAPR	P15586	P15586	yes	9	0			1048.55	9.7521e-08	192.27	59174	73137	56132	100270	171190	118680	89097	67771	64993	76126	169310	174060	149000	143390	120540	128280	97941
418	AFQSLLTEVNK	P50453	P50453	yes	11	0			1248.67	0.00045613	126.07	0	0	0	0	0	0	44792	0	36648	55099	138850	116670	0	0	0	0	0
419	AFSGYLGTDQSK	P10768	P10768	yes	12	0			1272.6	3.8105e-07	187.83	0	0	0	0	0	294060	91686	98802	172640	103710	214900	482560	336420	215080	137560	184890	125260
420	AFSPTTVNTGR	P61619	P61619	yes	11	0			1149.58	0.00064797	157.3	407300	270030	236770	604110	912410	113240	58585	53373	59525	87445	155860	137580	131410	146100	108370	135870	103720
421	AFSYYGPLR	Q16629	Q16629	yes	9	0			1072.53	0.0085128	119.38	446820	357230	499110	1128900	1219000	0	0	52161	0	0	649640	0	0	0	0	0	0
422	AFTYINLDK	P02786	P02786	yes	9	0			1083.56	0.026256	106.25	142050	0	27428	257200	80889	0	0	40348	0	38815	0	0	0	0	0	0	0
423	AFVAIGDYNGHVGLGVK	P15880	P15880	yes	17	0			1715.9	2.5139e-33	164.91	133140	121420	0	270000	623100	195570	126650	163800	99455	122790	324650	305670	0	291060	287480	293970	193530
424	AFVDFLSDEIKEER	Q07021	Q07021	yes	14	1			1696.83	9.4797e-13	224.76	50794	32157	80679	171270	297620	1121200	1034000	973830	714850	941500	1702800	1513000	1329100	1312500	1088400	1415200	1052100
425	AFVPPLAEDLLAR	Q96P48	Q96P48	yes	13	0			1410.79	4.4381e-07	119.48	0	0	0	0	13515	33792	28716	46749	21575	29492	81850	85874	35111	43285	35856	41496	31967
426	AFVRPSGTEDVVR	O95394	O95394	yes	13	1			1431.75	0.014673	119.85	0	0	0	15770	27127	120970	77141	0	59399	76571	158820	185490	134490	150610	112270	138480	132370
427	AFYECLAACEGSR	O75718	O75718	yes	13	0			1532.64	2.2492e-05	169.75	43439	37778	45946	102270	114450	189780	104800	85600	147120	187980	261550	291530	208650	234410	204890	125060	81790
428	AFYPEEISSMVLTK	P08107	P08107	no	14	0	39		1613.8	1.0875e-27	267.86	31218	0	50299	141670	532980	1312900	1044600	980150	875730	1038200	2093600	2051300	1616000	1593000	1541400	1674700	1301000
429	AGAAGGPEEEAEKPVK	Q8WW12	Q8WW12	yes	16	1			1538.76	0.0010667	143.33	0	0	0	0	0	109720	79978	86827	51083	93471	139360	157430	151600	154730	103540	139110	111880
430	AGAAGTAEATAR	P50895	P50895	yes	12	0			1045.52	0.041619	100.36	30212	0	11430	0	25438	0	19744	0	0	0	0	20102	0	15047	21361	17494	16115
431	AGAGSATLSMAYAGAR	P40926	P40926	yes	16	0			1453.7	3.0046e-18	241.91	109850	108910	216450	376100	667420	670480	426200	451320	394060	504650	953760	843360	737030	794220	815650	699580	539860
432	AGAHLQGGAK	P04406	P04406	yes	10	0			908.483	0.0062578	123.59	17608	10985	14864	14993	28126	16067	6631.1	6138.9	0	0	12193	13231	28148	12233	9929.6	0	10052
433	AGAHLQGGAKR	P04406	P04406	yes	11	1			1064.58	0.0017763	130.8	27247	17311	67482	17922	38334	54629	39409	73991	26644	88501	190280	104120	92184	85300	51868	166910	64271
434	AGAIAPCEVTVPAQNTGLGPEK	P05388;Q8NHW5	P05388	yes	22	0			2179.09	9.6148e-34	238.24	395990	262620	287450	689010	1243500	1199300	904980	788780	576360	829310	2298500	2053200	1628600	1714700	1689600	1768600	1207700
435	AGAISASGPELQGAGHSK	Q09666	Q09666	yes	18	0			1636.82	0.010177	111.29	361270	209460	205100	429750	780920	113690	81605	58875	61215	58750	197570	193800	164140	155890	133370	166530	132140
436	AGALNSNDAFVLK	P06396	P06396	yes	13	0			1318.69	6.2806e-66	325.13	760690	545610	553390	1380000	1704700	3362200	3002200	2667800	2198900	3541700	5611400	4777700	3946700	4413800	3746500	3989400	2653400
437	AGALQCSPSDAYTK	Q9Y490	Q9Y490	yes	14	0			1467.67	8.8324e-19	238.77	0	0	0	0	53115	129710	189010	103010	108890	124210	184440	289560	221200	215230	123070	154510	101150
438	AGALQLLLVGDK	P55058	P55058	yes	12	0			1196.71	7.0326e-07	143.63	0	0	0	0	0	43707	25297	21235	19775	29186	59565	60113	46084	45798	51105	52472	45001
439	AGAPTVSLPELR	Q8NFU3	Q8NFU3	yes	12	0			1209.67	0.0080967	110.53	182070	197190	102250	152440	154740	35985	23832	21105	20290	18376	37187	28584	34050	30588	31133	36985	23948
440	AGDEFVEK	Q16836	Q16836	yes	8	0			893.413	0.0056857	146.62	71592	35185	40217	69640	80817	56622	0	31558	23648	25089	140590	78202	71273	71023	57500	70885	45271
441	AGDFLEANYMNLQR	P01024	P01024	yes	14	0			1640.76	1.351e-37	286.92	44858	58170	86082	65435	308460	80943	74064	68114	68962	85916	70299	105470	90984	84270	95215	90377	70167
442	AGDMENAENILTVMR	P42704	P42704	yes	15	0			1662.77	7.4839e-48	304.95	54533	52192	79701	157090	117250	62426	71969	91255	68291	71699	86537	74437	62695	69491	75796	69956	52420
443	AGDPLDLVALAEQVQK	Q9BV19	Q9BV19	yes	16	0			1665.89	7.3315e-09	204.74	0	0	0	0	0	64399	50086	23654	43462	62389	80058	99116	84677	111020	76190	72949	73913
444	AGDPVILYVNK	O15321	O15321	yes	11	0			1187.65	0.0012886	149.16	84259	78804	78729	167730	224660	0	0	0	0	0	0	0	0	0	0	29752	0
445	AGDTVIPLYIPQCGECK	P11766	P11766	yes	17	0			1919.91	2.0445e-13	223.85	0	0	11481	23795	0	141910	164510	128220	138020	188720	185320	156770	172380	138660	129120	138200	120970
446	AGEAGKLEEVMQELR	Q9BR76	Q9BR76	yes	15	1			1658.83	7.6418e-05	175.95	90772	89413	111750	180290	392310	159190	109370	100700	79219	109680	249900	259710	215990	200940	197430	203300	155610
447	AGEIFER	Q92626	Q92626	yes	7	0			820.408	0.050229	124.45	190810	187270	168880	269060	838540	87513	0	65312	60093	65089	147810	150200	111740	127980	75352	120010	78060
448	AGEKVEKPDTK	Q02878	Q02878	yes	11	2			1200.63	0.0023571	145.63	33424	54135	88493	73806	29726	0	0	0	0	0	0	0	0	0	0	4807.2	0
449	AGELTEDEVER	P62269	P62269	yes	11	0			1246.57	1.3112e-20	234.03	691860	369490	413010	1070600	1448200	425730	319800	245180	222550	302710	568280	604760	525960	520660	341710	522830	319190
450	AGEQLAPFLPQLVPR	Q5VYK3	Q5VYK3	yes	15	0			1634.91	0.0011301	146.12	0	0	0	19547	26270	46158	54186	36950	32855	35867	55177	53415	51720	52296	49154	50515	47089
451	AGEVFIHK	Q15233	Q15233	yes	8	0			899.486	0.00046834	189.93	530460	0	129380	698630	1202800	240050	101560	0	126140	0	0	324340	0	0	0	0	0
452	AGFAGDDAPR	P60709;Q6S8J3;A5A3E0;P0CG38;P0CG39;P62736;P63267;P63261	P60709	no	10	0			975.441	1.7176e-09	202.79	9462700	8137900	7780900	16886000	41911000	19686000	22643000	22264000	17373000	18288000	28697000	34752000	33276000	27375000	20059000	23580000	18202000
453	AGFAGDQIPK	P61163;P42025	P61163	no	10	0			1002.51	0.00049925	150.76	43213	0	17972	60720	89783	125030	83270	69880	55223	69136	163870	158500	158530	152070	100750	134720	100680
454	AGFYAIGQEDK	Q96P09	Q96P09	yes	11	0			1197.57	0.0073844	89.529	0	0	10042	0	0	0	0	0	0	0	0	0	0	0	0	0	0
455	AGGAAVVITEPEHTK	Q9P258	Q9P258	yes	15	0			1478.77	0.00029788	160.57	60173	58194	37629	92293	176020	35226	55296	50275	87641	48567	65396	108870	78036	54187	34338	46646	31473
456	AGGADAVQTVTGGLR	Q9H223	Q9H223	yes	15	0			1371.71	8.4127e-12	217.93	68123	61360	0	0	233080	83534	0	76777	57722	66320	42005	147800	123360	102570	98918	0	66216
457	AGGIETIANEFSDR	Q92598	Q92598	yes	14	0			1478.7	7.6308e-27	254.48	0	27240	0	0	90770	267650	192100	173340	173650	199660	405730	380180	299460	311390	321000	289820	217570
458	AGGIETIANEYSDR	P34932	P34932	yes	14	0			1494.7	0.0021485	142.77	15838	20431	15150	0	69464	139950	131520	143620	123720	123560	200240	222620	176880	216660	197610	165880	108540
459	AGGPATPLSPTR	Q03252	Q03252	yes	12	0			1123.6	0.0038989	122.66	190000	131420	109800	37502	412390	102040	0	67369	0	0	0	0	0	0	0	0	0
460	AGGPTTPLSPTR	P20700	P20700	yes	12	0			1153.61	0.42416	74.181	390180	305780	246800	580330	1166700	88084	0	60407	0	62325	147650	0	141310	167040	79934	110850	71824
461	AGGSAALSPSKK	Q92522	Q92522	yes	12	1			1072.59	0.00096176	137.15	0	0	0	0	5891	25843	12531	15571	9815.8	23415	31705	32918	39593	28844	22601	36024	20316
462	AGGSASAMLQPLLDNQVGFK	P20618	P20618	yes	20	0			2003.01	6.7e-29	247.53	0	0	10779	42373	80794	277740	173900	218050	180440	186470	449940	399650	289480	308490	249760	326780	234520
463	AGHYAASIIIR	P55263	P55263	yes	11	0			1170.65	0.0096178	86.451	0	0	0	0	0	40703	0	0	25979	35508	58512	48369	53400	55535	28507	47472	26374
464	AGIFQSVK	P09669	P09669	yes	8	0			848.476	0.017257	126	0	0	0	0	0	123350	103490	90707	79660	88486	180700	196910	0	174740	128900	0	112560
465	AGIISTVEVLK	P55786	P55786	yes	11	0			1128.68	0.00036545	162.95	65907	52528	43868	97875	151550	150730	80003	84423	73587	118340	197360	202640	176840	182900	199720	176730	132380
466	AGKEPGLQIWR	P06396	P06396	yes	11	1			1253.69	0.00058562	158.55	228360	181080	178290	931170	834440	965570	1548300	1527000	938500	771150	815100	1859500	667720	747300	1164000	701410	533870
467	AGKFPSLLTHNENMVAK	P62906	P62906	yes	17	1			1855.96	0.011188	110.35	154710	165550	209950	644480	729550	144790	102450	101260	64019	105970	202310	204080	169310	204850	146880	169830	136690
468	AGKPVICATQMLESMIK	P14618	P14618	yes	17	1	74		1875.96	5.3264e-13	213.8	0	0	0	0	0	2956900	2974400	2948800	2520600	3068200	7232600	4305800	3261400	3580200	3101100	3470800	2781300
469	AGLAPLEVR	O75369	O75369	yes	9	0			924.539	0.0019059	131.68	656180	474660	466730	849360	1292500	84470	62384	64956	48855	67232	130230	105400	108000	93413	97826	98114	73221
470	AGLELLSDQGYR	Q9NPD3	Q9NPD3	yes	12	0			1320.67	0.00059712	144.15	98313	94284	103050	190800	211810	58209	53089	36447	39206	47537	106130	68315	65314	73233	82086	69156	73996
471	AGLGSGLSLSGLVHPELSR	P49748	P49748	yes	19	0			1849.01	1.3946e-18	215.52	14056	0	50913	193940	508430	533910	412290	398720	317220	380290	846320	770590	642950	660400	699940	706170	585610
472	AGLLGQPR	Q9Y5J7	Q9Y5J7	yes	8	0			810.471	0.32947	81.548	0	0	0	0	0	0	0	22755	40731	39370	62081	64258	0	0	42111	0	39401
473	AGLNCSTENMPIK	P05198	P05198	yes	13	0			1433.66	0.00053421	147.77	21928	25678	0	55867	101190	93123	83377	79955	64503	80480	151490	132210	90516	136710	85597	97240	72964
474	AGLNEMVEYITHSR	Q14738	Q14738	yes	14	0			1618.78	0.0067934	98.579	0	20050	21469	33477	75513	27133	0	0	12422	0	52702	31835	33802	37657	36863	0	23257
475	AGLNGLQLAVLAR	Q96S55	Q96S55	yes	13	0			1294.77	9.5208e-06	179.05	112890	44115	75722	195370	156030	19246000	17092000	17837000	16631000	20861000	23026000	22664000	16863000	25650000	24987000	24560000	22176000
476	AGLNSLEAVK	P67936	P67936	yes	10	0			1000.56	2.2698e-09	200.45	287960	241790	187690	344240	604430	2547100	2673500	2469500	1992400	2623900	4853600	3171100	3538500	2956300	3352900	3212400	2945500
477	AGLNSLEAVKR	P67936	P67936	yes	11	1			1156.66	7.4315e-06	171.62	233670	274650	220820	520320	664620	1422200	887840	720350	825820	992470	2285600	2371700	1635400	1653500	1532800	1666200	1524500
478	AGLQFPVGR	P04908;Q7L7L0;Q93077;P16104;Q96QV6;P0C0S5;Q71UI9;Q6FI13;Q16777;Q8IUE6	P04908	no	9	0			943.524	1.0594e-11	216.03	15369000	15694000	18859000	25338000	37515000	13049000	12831000	11366000	9735700	12974000	17755000	17349000	16269000	14771000	12256000	14449000	10877000
479	AGLQVYNK	P13987	P13987	yes	8	0			891.481	4.0189e-06	210.87	892560	564850	575910	1124300	1533900	110960	68168	77834	54989	63032	137170	167540	130440	159280	92535	138990	76488
480	AGLSDLELR	Q8NC56	Q8NC56	yes	9	0			972.524	0.013434	111.22	120960	96157	62500	86704	162040	37980	21596	17730	16553	22449	41494	54724	40361	35875	39002	35568	31397
481	AGLSSGFIGCVR	P98160	P98160	yes	12	0			1222.61	2.7541e-10	202.64	172980	95262	156100	230370	457850	0	0	0	0	0	0	0	0	0	0	0	0
482	AGLTLFVGR	Q9NW13	Q9NW13	yes	9	0			932.544	0.0019999	130.69	49311	41075	28212	79648	91812	18507	11448	13516	0	16303	20581	20154	24776	23385	29728	24914	24469
483	AGLVDDFEK	O75947	O75947	yes	9	0			992.481	0.091318	89.095	140540	67539	74866	154170	175620	120670	0	74367	0	0	188290	157210	152600	159350	156140	154420	103730
484	AGLVDDFEKK	O75947	O75947	yes	10	1			1120.58	0.43705	70.767	22901	0	0	33598	0	0	88928	65940	0	16274	0	0	0	0	0	0	0
485	AGLVELLLR	Q13425	Q13425	yes	9	0			982.618	0.0015308	135.61	8058.3	10948	11917	12248	19956	9251.5	14227	0	0	0	16980	17617	11565	10985	0	16469	0
486	AGLVGPEFHEK	Q15149	Q15149	yes	11	0			1182.6	4.6288e-06	178.59	205650	148900	81236	333670	526930	107270	83638	56754	40141	76041	165350	158490	163570	122380	64266	122800	85812
487	AGLYGLPR	P49327	P49327	yes	8	0			845.476	0.025513	121.74	226320	56066	87507	220620	223330	52447	0	54531	39562	47436	86886	71405	71762	62453	67036	60345	52305
488	AGMSAEQAQGLLEK	Q9Y2Q3	Q9Y2Q3	yes	14	0			1431.7	5.026e-38	288.92	70724	51117	80934	170880	273690	187710	206100	186880	165750	224770	277130	259060	218370	242390	204860	230080	152140
489	AGMTHIVR	P39023	P39023	yes	8	0			883.47	0.0007435	168.79	394570	271790	210420	793230	1002000	173950	73731	76705	31613	89362	268210	251470	173180	158820	99204	146230	94997
490	AGNASKDEIDSAVK	P23381	P23381	yes	14	1			1403.69	9.523e-27	250.62	29663	31445	18940	54440	55477	72421	65695	80901	26894	120210	127280	85670	102800	91514	57087	84022	47734
491	AGNELLESSAGDDASSLR	Q96PK2;Q9UPN3	Q9UPN3	no	18	0			1790.83	0.30108	84.345	614630	488850	186110	652190	1205500	1564500	895030	972050	832270	1178100	1714100	1685800	1698700	96091	77358	91900	46899
492	AGNFYVPAEPK	P18124	P18124	yes	11	0			1191.59	0.00087374	152.8	279290	188750	248300	300480	572360	0	0	0	0	0	0	0	0	0	0	0	0
493	AGNLGGGVVTIER	P35268	P35268	yes	13	0			1241.67	1.4994e-13	212.65	1108300	853650	984020	1766300	2761000	754690	508170	401620	433960	489360	980120	1021500	793200	874410	650480	857300	564530
494	AGNNMLLVGVHGPR	P21333	P21333	yes	14	0			1433.76	0.00046604	163.99	496570	455020	464240	880960	2203100	632950	426310	468470	400300	435020	920960	1166800	812800	809110	834140	858440	677100
495	AGPESDAQYQFTGIK	Q96IX5	Q96IX5	yes	15	0			1610.76	4.6838e-133	402.61	185450	146920	142620	288680	423660	118690	135980	137410	126870	151600	198190	152670	153320	137380	146220	148070	116620
496	AGPGTLSVTIEGPSK	O75369	O75369	yes	15	0			1412.75	9.4954e-13	228.71	601260	515110	439680	908620	1646600	125690	95535	76778	0	0	205960	0	0	0	0	149420	0
497	AGPIWDLR	O43390;O60506	O43390	no	8	0			926.497	0.00034807	176.91	531690	393860	479640	1340900	1461500	344570	279980	263950	208270	297790	464330	517550	413110	410790	476610	425110	312530
498	AGQAVDDFIEK	P52209	P52209	yes	11	0			1191.58	0.0024894	145.19	0	0	0	0	0	522600	539780	478690	279030	393170	779800	759870	652230	645460	429940	638200	435940
499	AGQLSQGAAEEDHGCR	Q9UBG0	Q9UBG0	yes	16	0			1684.72	0.0045948	127.41	182790	84545	104540	196930	246870	0	0	0	0	0	0	0	0	0	0	0	0
500	AGQSAAGAAPGGGVDTR	P21333	P21333	yes	17	0			1441.69	1.6486e-46	291.5	1394700	950780	1067300	1985700	3918000	115710	122680	115450	64152	117470	142170	132650	142250	142980	112120	128510	110940
501	AGQSVIGLQMGTNK	Q15417	Q15417	yes	14	0			1402.72	0.00026658	167.34	0	61247	59002	103430	227260	67322	58516	69003	51471	59451	103650	107160	93643	70724	79735	81146	57802
502	AGTGVDNVDLEAATR	O43175	O43175	yes	15	0			1487.72	2.0265e-76	344.79	4803500	5987000	6918000	9670700	16133000	74698	82694	66840	78757	76914	125530	111620	92789	76899	59946	119750	68356
503	AGTLDLSLTVQGK	P07996	P07996	yes	13	0			1301.72	3.5514e-29	256.04	1165600	1473600	1413900	2127000	3204000	0	0	0	0	0	0	0	0	0	0	0	0
504	AGTPYTVTLHGEVR	P24821	P24821	yes	14	0			1499.77	8.3983e-05	173.82	112840	352170	264480	299070	1134000	0	0	0	0	0	37685	55069	56056	39417	31544	39099	0
505	AGTQIENIDEDFR	O43707	O43707	yes	13	0			1506.7	0.12922	90.321	76945	56327	49827	171540	247150	57528	28846	46802	0	54513	75110	57213	51736	65040	42760	48387	42488
506	AGTQIENIDEDFRDGLK	O43707	O43707	yes	17	1			1919.92	7.5334e-06	165.28	678560	626560	742780	1584600	2302000	305210	190670	146610	166920	199860	447380	417310	443850	368500	379000	364410	282170
507	AGTQIENIEEDFR	P12814;P35609;Q08043	P12814	yes	13	0			1520.71	1.6113e-13	211.35	219590	118050	0	581390	589700	91088	85072	79029	63463	85392	138660	82999	122030	113480	71574	102620	79536
508	AGTQIENIEEDFRDGLK	P12814	P12814	yes	17	1			1933.94	3.9209e-07	171.9	150850	158410	437560	1059100	4203400	493890	359440	299560	259630	388880	672670	692900	569250	572400	496760	552230	433970
509	AGTVVLDDVELR	P25205	P25205	yes	12	0			1285.69	0.00026989	151.36	330310	391890	274560	390460	399800	234000	412660	238200	151440	144850	358090	293740	272110	302540	273350	306270	273070
510	AGVAAPATQVAQVTLQSVQR	Q15149	Q15149	yes	20	0			1994.09	4.1555e-34	255.38	763380	601410	549750	1196300	1890100	382090	279660	279320	227280	262110	635410	628390	497140	490670	528940	497340	438800
511	AGVAPLQVK	P21333	P21333	yes	9	0			881.533	2.6838e-05	168.64	1488300	989980	853220	2208100	3338000	653330	462920	413540	293580	463680	932620	917250	962680	840020	623570	789200	609030
512	AGVDPLVPLR	Q9UJ70	Q9UJ70	yes	10	0			1035.61	0.011718	114.94	37712	23952	27571	54698	62850	142910	87689	0	0	0	268830	299510	204420	171140	159170	164640	113020
513	AGVENGKPTHFTVYTK	O75369	O75369	yes	16	1			1747.89	0.057315	98.28	270150	229410	154140	466370	619020	39967	0	21084	20103	26004	52932	67267	56398	56791	36227	59260	41014
514	AGVETTKPSK	B9A064;P0CG04	B9A064	yes	10	1			1016.55	0.00031747	157.96	0	0	0	16865	15972	239220	212630	176180	100970	169750	300400	395790	406140	255950	306350	312050	242760
515	AGVETTTPSK	P0CG05;P0CG06	P0CG05	yes	10	0			989.503	1.0931e-05	170.87	99040	71107	118360	100580	298490	1184900	940450	1123000	724430	1157000	1666200	1808400	1773000	1564700	1361700	1612000	1198100
516	AGVIFPVGR	O75367;Q9P0M6	O75367	yes	9	0			914.534	0.00070894	144.21	440790	260670	308050	593070	716620	211510	136970	125780	115190	202940	333320	277920	310110	246910	253560	234150	179980
517	AGVLAGHDNR	P62873;P62879;Q9HAV0	P62873	no	10	0			1008.51	1.1952e-06	187.99	203400	154480	106210	318170	488670	192290	78801	132280	49792	140150	240290	254930	286230	241290	141960	234130	151150
518	AGVLAHLEEER	P35579;P35580	P35579	no	11	0			1222.63	4.4287e-14	215.97	3275700	1861000	981210	4799700	7541700	770980	477210	465350	409970	549750	1056100	1077800	953960	974840	625090	851040	640100
519	AGVLAHLEEERDLK	P35579;P35580	P35579	no	14	1			1578.84	0.010344	124.11	442350	657930	524990	1233900	1367300	70904	21048	31840	20192	22961	73897	79969	58257	72444	62593	54123	55105
520	AGVLAQLEEER	Q7Z406	Q7Z406	yes	11	0			1213.63	0.0010024	150.23	97229	37677	43080	177860	306670	0	0	0	0	0	0	0	0	0	0	0	0
521	AGVMALANLLQIQR	Q9Y224	Q9Y224	yes	14	0			1496.85	4.7298e-08	203.46	0	0	0	0	0	183890	135910	133510	112840	120320	261300	245130	196720	189490	204830	204930	187150
522	AGVMGPPGSR	P08123	P08123	yes	10	0			927.46	0.4711	69.681	73768	79286	128590	91801	294020	16333	0	0	0	0	24541	23313	24376	0	19109	22230	0
523	AGVNFSEFTGVWK	O75340	O75340	yes	13	0			1440.7	4.1638e-06	185.27	0	0	0	0	11821	34169	25275	26667	22010	0	63196	0	0	49995	30571	49143	28526
524	AGVNTVTTLVENK	P62424	P62424	yes	13	0			1344.72	3.1126e-80	330.22	1150100	717850	1014600	2177600	3481900	275780	179950	211180	188230	233820	402580	399380	353230	335310	306780	348370	246910
525	AGVNTVTTLVENKK	P62424	P62424	yes	14	1			1472.82	1.2062e-18	234.6	525300	389610	301990	898940	1334300	120560	0	22508	32948	25857	175650	177520	160910	142650	122230	143490	136770
526	AGVSFSGHR	Q16643	Q16643	yes	9	0			916.452	0.034911	103.51	224590	0	0	0	0	316640	185450	192330	184260	242500	454450	438950	396840	370270	310580	380050	294950
527	AGVVGPELHEQLLSAEK	Q15149	Q15149	yes	17	0			1775.94	0.073431	93.163	297080	333370	373320	739930	1139700	263790	171230	156230	137470	194140	380220	412150	309990	374150	304940	368230	239400
528	AGYEYVSPEQLAGFDK	Q9C0D9	Q9C0D9	yes	16	0			1772.83	0.011327	115.82	0	0	0	0	34617	0	0	0	0	14085	19154	20390	13904	19683	15310	0	14915
529	AGYIIPLQGPGLTTTESR	P10253	P10253	yes	18	0			1872.99	3.6967e-20	238.17	0	0	0	0	0	268980	275360	149960	134480	191340	195560	180940	201360	347450	294880	148130	277060
530	AGYPQYVSEILEK	P42704	P42704	yes	13	0			1495.76	0.00019528	157.83	38527	0	36945	74263	161990	88089	95328	82306	69614	91900	163690	136800	102260	96286	111250	115550	79187
531	AHADDELAALR	P48681	P48681	yes	11	0			1180.58	9.7967e-05	140.95	315780	203910	59139	607380	538150	0	86512	70453	56849	78076	181390	0	0	0	0	0	0
532	AHAHLDTGR	Q14697	Q14697	yes	9	0			976.484	9.7026e-05	157.95	235560	177660	175550	291910	498140	170670	114180	154200	73124	211860	287470	262580	299790	224580	135980	244120	130690
533	AHAHLDTGRR	Q14697	Q14697	yes	10	1			1132.59	0.00021961	161.84	83235	80943	81253	145910	85311	31152	16521	27860	13821	34221	57365	45990	57185	46816	24717	42347	21244
534	AHGGYSVFAGVGER	P06576	P06576	yes	14	0			1405.67	2.1249e-12	218.15	426750	243440	192000	586360	1000500	1163900	1033400	813870	697880	928060	1604300	1505700	1352900	1488300	982880	1346000	898460
535	AHGPGLEGGLVGKPAEFTIDTK	O75369	O75369	yes	22	1			2193.14	0.049048	101.03	0	0	103200	398540	1083100	146150	79878	69689	82065	90796	195450	185340	157410	171920	157660	180430	113000
536	AHGQDLGTAGSCLR	P02462;P29400	P02462	yes	14	0			1441.67	5.5669e-27	258.7	963480	790240	357080	1420600	3191800	56927	66497	54482	42712	62494	88918	75924	65848	71717	48006	73222	48713
537	AHIAQLCEK	Q00610;P53675	Q00610	yes	9	0			1068.54	0.0011874	139.2	100990	65878	50919	120950	424750	219500	122350	142490	77357	197630	333560	307610	308310	286580	193360	244480	197670
538	AHLGTALK	P62266	P62266	yes	8	0			809.476	0.04551	107.82	133980	89446	64315	186430	791380	292720	104460	94071	0	70133	242190	429540	197220	147060	108440	183770	106900
539	AHLLADMAHISGLVAAK	P34897	P34897	yes	17	0			1716.93	0.036581	79.075	8772.4	0	0	0	0	42118	0	0	0	0	0	71164	45658	47955	47586	49735	38373
540	AHLMEIQVNGGTVAEK	P39023	P39023	yes	16	0			1695.86	2.3212e-05	162.87	155160	155660	158570	351220	551180	133960	53144	66492	63129	67331	205790	169330	177640	191270	138510	132080	115130
541	AHNQDLGLAGSCLAR	P08572	P08572	yes	15	0			1581.77	8.2458e-12	218.15	884760	839940	497460	1451400	2582400	59298	44533	24514	50425	58438	66762	81205	71112	72910	52856	68011	49342
542	AHQVVEDGYEFFAK	P36873;P62136;P62140	P62136	no	14	0			1638.77	9.1861e-05	172.29	16964	61433	77871	129710	303260	324540	293000	277400	219090	282520	525130	326850	413830	453280	352510	384200	290570
543	AHSIQIMK	Q02543	Q02543	yes	8	0			926.501	0.0067983	141.58	217430	187010	116420	472220	0	0	70140	77805	0	0	0	0	0	0	74141	0	0
544	AHSSMVGVNLPQK	P00558	P00558	yes	13	0			1366.7	4.7372e-29	251.36	68722	185370	120950	226580	884050	3004700	2536100	2604500	1978800	2005600	4715100	3283500	4409000	4031200	1966600	3779800	1902300
545	AHTDFFEAFK	P61201	P61201	yes	10	0			1211.56	0.038524	78.749	0	0	0	0	0	0	0	0	0	0	0	0	0	0	0	49456	0
546	AHTMTDDVTFWK	Q00610	Q00610	yes	12	0			1450.66	5.9224e-10	194.08	73128	94750	122360	322820	385390	75203	77741	99838	55524	70780	159020	82036	102380	85316	81873	63385	0
547	AHVDEFK	Q16851	Q16851	yes	7	0			844.408	0.11655	106.33	134770	116640	79335	199100	280400	51350	39701	40111	24323	39678	81738	73257	75830	61193	45068	59186	50507
548	AHVIVMAATNRPNSIDPALR	P55072	P55072	yes	20	1			2145.15	3.4567e-06	149.79	0	0	0	0	0	278770	278470	265200	231860	285340	516820	455890	363700	346290	281990	318770	209740
549	AHVLAASVEQATENFLEK	P35221	P35221	yes	18	0			1956	4.8609e-06	160.08	0	14767	0	102170	270610	0	0	0	0	0	0	0	0	0	0	0	0
550	AHVVPCFDASK	P21333	P21333	yes	11	0			1229.59	0.0058234	134.17	218930	166020	108300	321970	967310	467350	308390	299840	255960	357590	696950	679390	634390	611030	403380	494160	374020
551	AHYGGFTVQNEANK	P02675	P02675	yes	14	0			1534.72	0.024715	77.975	35048	0	18334	0	0	0	42431	0	0	0	0	0	0	0	0	0	0
552	AIAAAHTFLLK	O75718	O75718	yes	11	0			1154.68	0.00071742	155.92	0	0	0	55728	60298	102720	57166	56700	49416	106080	158350	132640	133770	135000	106900	104660	71503
553	AIADTGANVVVTGGK	P50990	P50990	yes	15	0			1371.74	1.1374e-36	287.96	232310	95918	134080	521590	650920	210040	210120	215020	162290	275510	362020	314380	273460	319900	236200	320900	215690
554	AIAEGLGSELLVGTTK	Q32P44	Q32P44	yes	16	0			1557.86	9.0201e-09	203.51	58177	69188	51009	87924	114490	0	0	0	0	0	0	0	0	0	0	0	0
555	AIAELGIYPAVDPLDSTSR	P06576	P06576	yes	19	0			1987.03	1.0904e-30	268.38	71086	45842	101720	548510	2206200	2759800	2268500	2429000	1888000	1761200	3898700	2571900	2428700	3548900	2756100	3777600	2581100
556	AIAHYEQQMGQK	P32455;P32456	P32455	no	12	0			1402.67	0.00015955	159.11	30708	18850	46717	54631	52508	44849	24658	47557	0	60779	0	40418	34064	40488	0	76238	92631
557	AIAINTFLPK	Q92615	Q92615	yes	10	0			1086.64	1.1315e-05	170.2	19306	41032	27863	69922	48245	84556	44020	0	34723	58064	119050	119480	105450	97586	104620	111950	82350
558	AIANECQANFISIK	P55072	P55072	yes	14	0			1577.79	1.3856e-62	310.24	32289	75435	32997	0	0	1113500	1307900	1241200	893700	1258000	2655900	1749200	1390400	1350800	1201100	1273100	841940
559	AICDHVR	P40925	P40925	yes	7	0			869.418	0.079104	112.94	0	0	0	17626	38542	260820	99372	218900	72592	245180	379400	348030	364020	364910	172200	293980	173210
560	AICIDPAYSK	O43765	O43765	yes	10	0			1136.55	0.075563	92.692	0	0	0	0	0	0	29946	0	54077	65482	235020	128060	72275	100070	68802	77749	64152
561	AIDLFTDAIK	P50502;Q8NFI4;Q8IZP2	P50502	yes	10	0			1105.6	9.494e-06	173.4	613770	588720	432360	1001000	1638500	446980	371620	361500	292200	314320	723190	687810	654720	589230	508490	590500	469680
562	AIDNAADLLIFGK	Q9Y5X2	Q9Y5X2	yes	13	0			1359.74	2.2842e-09	177.94	30999	23055	19279	30033	13883	45715	36555	36623	31712	27448	58916	57249	0	54109	47386	106640	40992
563	AIDTTQLFSLPK	Q16822	Q16822	yes	12	0			1332.73	1.2897e-06	182.44	97778	98081	80031	132320	145630	94749	88661	66806	59774	75052	133150	124830	100740	93124	110650	112400	85245
564	AIEALHGHELRPGR	Q96PK6	Q96PK6	yes	14	1			1554.84	0.0094564	124.9	104070	68551	0	197250	222040	0	34558	0	0	28046	0	0	70055	0	0	49412	0
565	AIEDEGGNPDEIEITSEGNKK	Q15424	Q15424	yes	21	1			2244.04	0.00096081	127.08	117470	145170	111690	291190	358250	0	0	0	0	0	0	0	0	0	0	0	0
566	AIEDYINEFSVR	P02748	P02748	yes	12	0			1454.7	2.0981e-06	177.64	23227	32765	34885	28507	81796	0	18000	0	0	0	22580	18745	27182	0	19285	19233	0
567	AIEINPDSAQPYK	P50502;Q8NFI4;Q8IZP2	P50502	yes	13	0			1444.72	3.3464e-05	168.97	224150	211920	156770	281430	586480	327050	258530	272110	189300	261370	458630	423130	363420	411880	288930	369440	244280
568	AIEIYTDMGR	P54920	P54920	yes	10	0			1167.56	0.02604	106.87	0	41046	0	111200	118790	0	0	0	0	0	0	0	0	0	0	0	0
569	AIELFSVGQGPAK	P30419	P30419	yes	13	0			1315.71	4.168e-18	161.64	0	0	0	134070	127240	232520	145360	165230	140630	171660	302140	305860	280950	271730	201330	288930	199440
570	AIELLQEFSDQHPENAAEIK	O76094	O76094	yes	20	0			2281.12	0.023479	107.75	0	0	0	18377	113580	118770	94837	107130	77422	92416	153010	165630	104560	139820	142820	136010	101210
571	AIELNPANAVYFCNR	O43765	O43765	yes	15	0			1750.85	2.4769e-06	189.68	0	0	0	0	0	266250	83661	88569	86778	110890	157370	129240	137210	114410	76839	0	79930
572	AIEMLGGELGSK	P07954	P07954	yes	12	0			1203.62	0.048501	93.875	0	0	0	0	0	0	0	0	0	0	0	0	0	0	0	0	0
573	AIEPPPLDAVIEAEHTLR	Q08211	Q08211	yes	18	0			1970.05	0.07554	93.456	16150	10587	19770	105890	0	389850	259080	161550	244200	173460	520950	636740	443120	467630	467440	526770	412000
574	AIEQADLLQEEDESPR	P61966	P61966	yes	16	0			1841.86	1.4671e-25	253.14	0	0	0	73153	93992	26110	0	0	0	0	0	0	0	32098	0	0	27100
575	AIFAGYKR	P18077	P18077	yes	8	1			924.518	0.24395	86.296	237010	153450	112630	529060	495860	0	0	0	0	0	0	0	0	0	0	0	0
576	AIFLADGK	Q9BR76	Q9BR76	yes	8	0			833.465	0.066377	107.22	169840	111140	72826	269380	350950	102080	75678	69721	62895	72028	133610	161060	137390	162150	94671	115350	110030
577	AIFQTIQNR	O95373	O95373	yes	9	0			1089.59	0.00069815	124.84	88492	75778	0	135420	318020	172090	101570	89017	81116	57553	294440	250370	230430	115740	172690	180400	70867
578	AIGAVPLIQGEYMIPCEK	P07339	P07339	yes	18	0			1988.01	9.2365e-12	201.11	0	0	0	0	15557	124650	80085	45480	114150	145250	155580	348260	120640	138080	106310	136920	108400
579	AIGDHFYK	O15355	O15355	yes	8	0			949.466	0.027964	120.47	21172	23296	0	44103	77818	72549	39047	39537	42340	56342	97137	95759	88643	83738	57821	85782	48467
580	AIGGGLSSVGGGSSTIK	P02538	P02538	no	17	0			1446.77	1.5578e-13	225.32	106660	0	0	1677700	57864	0	0	0	0	0	0	0	0	0	0	0	0
581	AIGPHDVLATLLNNLK	O75533	O75533	yes	16	0			1687.96	0.007369	122.66	0	0	0	9807.9	62291	45822	33409	22044	24008	33049	73760	79435	50507	72405	59376	57062	61119
582	AIGSASEGAQSSLQEVYHK	P28066	P28066	yes	19	0			1960.95	6.8764e-75	335.9	239000	228750	155970	717560	643430	841260	677010	727610	568590	745090	1259000	1284700	944770	1118100	844110	1128900	762770
583	AIGVKPPR	P55072	P55072	yes	8	1			836.523	0.0050483	149.5	71891	91040	38758	118760	165890	249420	225850	174340	88590	206020	319270	300010	335430	311320	211850	300150	243040
584	AIGVLTSGGDAQGMNAAVR	P17858;Q01813	Q01813	no	19	0			1786.9	1.5068e-32	281.04	37480	33300	0	0	0	61753	0	78076	0	120450	0	0	0	82591	0	0	0
585	AIGYLNTGYQR	P01023	P01023	yes	11	0			1254.64	2.4087e-09	198.41	77978	69149	80683	151170	222970	182680	143190	111410	88323	141960	260200	247180	216310	206020	163300	265760	160530
586	AIHSWLTR	P28070	P28070	yes	8	0			982.535	0.0090257	131.5	0	54298	29289	157800	202430	99184	67718	70768	40151	99016	180730	138990	131120	136800	95818	129690	84997
587	AIIESDQEQGR	Q12765	Q12765	yes	11	0			1244.6	0.00051791	159.9	0	0	0	0	0	60995	54966	37866	23839	48279	88472	72100	64483	87040	53798	72538	47219
588	AIIIFVPVPQLK	P62081	P62081	yes	12	0			1336.85	2.9297e-06	172.71	82425	69961	128520	828630	1356300	227690	172470	148680	125720	142780	323400	316850	221640	258370	266200	319640	227980
589	AILCLLLGGVER	P25205	P25205	yes	12	0			1312.75	0.025633	69.527	0	0	0	0	0	0	0	0	0	0	0	0	0	0	0	20264	15771
590	AILEQNFR	Q14134	Q14134	yes	8	0			989.529	0.021666	123.72	216480	181680	112950	354990	510160	0	0	0	0	0	0	0	0	0	0	0	0
591	AILPCIK	P60842	P60842	yes	7	0			813.478	0.14101	103.3	112440	75794	63475	150620	226170	277180	267440	201800	168210	249120	372150	500400	334210	397190	313540	359220	239620
592	AILQQLGLNSTCDDSILVK	P19367	P19367	yes	19	0			2087.09	7.65e-11	187.49	0	0	0	24373	60880	145100	104360	84666	57916	84667	226030	229060	134920	182600	156180	207450	152080
593	AILSTKPPGTFLLR	P40763	P40763	yes	14	1			1512.9	0.025004	84.198	99092	122390	39937	210810	749170	166970	80241	103320	102620	152880	187020	204700	188190	155280	128070	195390	145670
594	AILVDLEPGTMDSVR	Q13509;P07437;Q13885;Q9BVA1	P07437	no	15	0	32		1614.83	2.9847e-26	261.39	6891700	6756700	6596800	9994800	14199000	6210700	6322700	5371900	4569700	5842700	9836300	8698300	7149900	7654400	7463000	7551400	5885500
595	AIMAQLPQEQK	P35221	P35221	yes	11	0			1255.66	6.1482e-06	174.81	285380	244690	184850	542140	843390	0	0	0	0	0	37937	24587	29036	0	0	0	0
596	AINCATSGVVGLVNCLR	P49327	P49327	yes	17	0			1802.91	2.9448e-08	133.2	0	0	0	376810	0	0	0	0	36975	0	41789	0	72372	0	61707	0	52252
597	AINEAYKEDYHK	P08133	P08133	yes	12	1			1479.7	0.36912	76.702	175530	140310	86097	227450	317550	131850	80713	57932	158640	0	176180	170680	138660	201680	131670	140310	157760
598	AINFNFGYAK	P47897	P47897	yes	10	0			1143.57	0.066119	95.395	88658	56328	66989	126230	186020	52468	41632	32729	35377	0	85358	85457	67044	77661	58904	69778	48644
599	AINPINTFTK	Q07960	Q07960	yes	10	0			1117.61	0.011017	116.06	151110	110450	124530	240850	371740	289510	146310	145800	115670	168200	444550	420080	343950	322520	298380	357760	260610
600	AINQQTGAFVEISR	Q92945	Q92945	yes	14	0			1532.79	6.2821e-19	242.02	78627	64347	92274	116700	216050	123870	137230	99887	100270	128500	197740	178650	148790	168680	159300	142440	113090
601	AINTLNGLR	Q15717;P26378;Q12926	Q15717	yes	9	0			970.556	0.0054871	124.4	145180	87318	74602	231890	282300	50932	28981	0	0	0	74541	89917	73237	59898	48668	64242	49085
602	AIPQLQGYLR	Q02878	Q02878	yes	10	0			1157.66	0.0013276	140.2	238270	132930	187850	417260	821630	602230	403050	381100	359260	491560	1100700	899420	848930	793200	671980	737470	519180
603	AIQLEYSEAR	O43242	O43242	yes	10	0			1178.59	0.0014882	138.24	172500	63658	82935	255840	402180	86051	0	45943	39423	45811	164980	134500	125670	0	73866	111810	84121
604	AIQLTYNPDESSKPNMIDAATLK	P02679	P02679	yes	23	1			2519.26	0.41095	85.888	0	0	0	0	98056	87702	56218	88883	54458	94122	155470	131170	88768	106630	0	104810	89829
605	AIQTLQMELQQIMK	O94808	O94808	yes	14	0			1673.88	8.5025e-08	198.21	0	0	0	0	0	39266	28771	32862	18834	31260	79967	52659	44901	57567	24262	56848	22492
606	AISEELDHALNDMTSI	P09493;P06753	P09493	no	16	0			1757.81	0.0085041	120.68	0	0	0	0	0	30298	27993	28880	27314	27875	38869	0	38971	35728	50031	44403	29897
607	AISGVHTVR	P41091;Q2VIR3	P41091	yes	9	0			938.53	0.00043743	147.06	86694	67649	39302	146220	181580	44818	21938	19310	0	23975	61720	67730	71127	61938	35732	48126	33840
608	AISHEHSPSDLEAHFVPLVK	P30153	P30153	yes	20	0			2212.13	2.2429e-64	328.17	0	0	54426	150750	867260	441510	381500	321100	294330	486500	657140	610830	575610	589770	448420	543640	384920
609	AISSSAISR	Q16630	Q16630	yes	9	0			890.482	0.15467	84.597	63308	56587	60281	101040	130230	39996	22286	26620	11800	36923	61604	58962	70402	49850	32061	48241	34591
610	AITGASLADIMAK	P83731	P83731	yes	13	0			1260.67	1.4164e-39	270.6	307580	334290	321810	687520	1016800	462970	285590	288660	269540	322640	630340	611470	551240	492500	459570	524290	373700
611	AITGFDDPFSGK	P15924	P15924	yes	12	0			1253.59	1.0203e-10	207.32	660960	691160	803960	1426200	2233300	0	0	0	0	0	0	14541	465150	465390	343870	435980	260910
612	AITHLNNNFMFGQK	P14866	P14866	yes	14	0			1633.8	0.00015368	169.24	162860	150530	182740	414990	648980	385820	195330	140940	108120	135350	626170	528130	498900	502660	320610	274750	325140
613	AITIAGIPQSIIECVK	Q15366	Q15366	yes	16	0			1711.95	1.3525e-26	268.54	0	0	0	0	19063	236780	206180	213480	204610	195820	327810	313130	292750	276100	260590	310770	220660
614	AITIAGVPQSVTECVK	Q15365	Q15365	yes	16	0			1671.89	1.4357e-35	284.67	0	0	0	0	0	484620	530130	478530	429730	481470	734030	650450	692860	582970	565890	559570	434950
615	AITIANQTNCPLYITK	Q16555	Q16555	yes	16	0			1819.95	2.1342e-131	398.73	31119	58606	0	82473	179890	164390	170810	214040	149080	215300	215550	216020	227390	200960	188170	175090	153400
616	AITIASQTNCPLYVTK	Q14195	Q14195	yes	16	0			1778.92	2.586e-75	342.19	0	0	0	0	0	297550	384980	340900	328190	314650	373220	424080	384490	407150	389970	362810	305800
617	AITQEQCEAR	P10253	P10253	yes	10	0			1204.55	3.2725e-07	189.51	19217	0	12661	25271	38574	69131	57163	54236	40260	61946	113830	139210	102590	0	80928	105190	70598
618	AITQETINGR	Q9C075	Q9C075	yes	10	0			1101.58	0.00028965	159.06	100170	97196	74556	169610	374350	16172	0	0	0	0	0	20386	17349	16388	0	22486	0
619	AITSAYYR	P57735;Q15907;P62491	Q15907	no	8	0			943.476	0.0078007	137.04	489880	226050	241920	654490	1028600	137510	0	61603	59865	78872	193820	199710	215920	0	103970	165040	117330
620	AIVAGDQNVEYK	Q13642	Q13642	yes	12	0			1305.66	2.3793e-06	175.97	0	0	0	31988	144060	234280	260740	177980	156220	188080	358090	336100	319730	349880	211100	305710	204630
621	AIVAIENPADVSVISSR	P08865	P08865	yes	17	0			1739.94	1.761e-59	315.88	1005800	643640	588290	971840	3016000	1726200	1492100	1215800	991790	1418100	2487100	2374200	1885100	1893100	1981100	2075100	1584500
622	AIVDCIISIIEENSESK	Q9Y678	Q9Y678	yes	17	0			1918.96	0.00084126	137.86	0	0	0	0	51822	14396	0	0	0	10589	32543	25612	10036	21800	22476	18966	24065
623	AIVDCIISIVEENPESK	Q9UBF2	Q9UBF2	yes	17	0			1914.96	1.8052e-05	158.14	0	0	0	0	57748	16362	0	0	0	0	29717	25060	0	25781	18123	25335	21851
624	AIVNSALK	O94901	O94901	yes	8	0			814.491	0.099719	101.99	52146	32855	29928	70349	101900	0	0	0	0	0	0	0	0	0	0	0	0
625	AIVVTDGER	P48163	P48163	yes	9	0			958.508	0.046911	99.713	18531	0	13204	31486	0	58118	38726	37861	27164	76297	84470	93939	97289	84721	68496	66169	54434
626	AIYHDLEQSIR	Q9UNF0	Q9UNF0	yes	11	0			1343.68	0.010175	81.836	0	66571	0	280970	345290	59730	0	0	0	0	85425	89977	71784	0	30497	77924	0
627	AKDDSELEGQVISCLK	Q92896	Q92896	yes	16	1			1790.87	0.24289	85.561	156410	136940	164380	323000	400260	112830	53398	75955	52012	87092	194740	155310	139290	164370	117290	138200	110220
628	AKDPFAHLPK	P26641	P26641	yes	10	1			1122.62	1.1414e-06	188.08	937580	763630	295020	1750500	2700500	396140	274330	266970	192500	315960	495400	526170	480060	436490	219150	419770	226480
629	AKEAAEQDVEK	P26373	P26373	yes	11	1			1216.59	3.267e-09	194.26	100510	63170	116330	124190	147670	54328	53166	50762	31770	38852	85412	93734	92124	70131	62058	81208	61831
630	AKEAQDDLVK	P15311	P15311	yes	10	1			1115.58	0.00023774	161.12	107150	97475	67669	168360	265530	96758	36689	52942	28661	51698	131600	122280	110000	112460	87675	114130	74123
631	AKEFTNVYIK	P11940;Q13310	P11940	no	10	1			1211.65	0.00047671	151.66	299090	231100	145340	579740	632930	108560	0	0	51569	0	155130	144650	132900	137060	92557	119870	96407
632	AKFEELNMDLFR	P11021	P11021	yes	12	1			1511.74	5.2427e-10	195.91	43400	53795	262260	502380	1724200	1055300	504570	628930	547050	1052700	1606900	1499000	1431500	1298200	1323600	1314700	983530
633	AKFENLCK	P08238;Q58FF8	P08238	no	8	1			1008.51	0.0077234	137.39	174470	0	112430	306000	1157600	419940	293450	276860	119310	0	556020	547010	530220	550160	0	460840	324810
634	AKHDELTYF	P04080	P04080	yes	9	1			1122.53	0.00014682	150.36	0	0	0	0	61118	2963400	2667000	2579900	1975000	3081500	4009700	3827600	3546800	3589200	2280100	3243100	2175800
635	AKHHAISAK	P27824	P27824	yes	9	1			961.546	7.5156e-06	181.48	64961	47394	25324	47398	20015	11801	10845	9692	7004.5	12947	16619	15688	21152	13085	11661	14268	9182.6
636	AKKDDTDDEIAK	P27824	P27824	yes	12	2			1347.65	3.2915e-06	170.56	202280	109820	180580	225220	296460	205130	166130	178020	121000	179350	313410	334760	330390	265620	247370	283350	220870
637	AKKPAAATVTK	P16403	P16403	yes	11	2			1084.66	0.35554	73.156	3477.9	3063.9	0	7289	20193	40663	18017	33724	15065	41341	62895	69833	70349	62145	28953	48367	32450
638	AKKPALVAK	P24534;P29692	P29692	no	9	2			924.612	0.070963	92.105	282760	265030	194780	428280	796350	135090	123610	114620	32731	118800	197540	215630	220170	188420	95792	159970	93836
639	AKLAEQAER	P27348;P31946;P63104;P31947	P63104	no	9	1			1014.55	0.098719	88.57	11085	21326	33983	44282	73665	0	0	0	0	0	0	0	0	0	0	0	0
640	AKLEAAIAEAEER	P08729	P08729	yes	13	1			1399.73	1.5105e-05	172.57	1128100	896030	540820	1810300	3974000	0	0	0	0	0	0	0	0	0	0	0	0
641	AKLEEQAQQIR	P02649	P02649	yes	11	1			1312.71	0.0041523	139.7	45754	32607	18605	58351	106980	56077	35768	39585	34813	42907	63885	60784	42083	48793	37285	55065	34756
642	AKLEQLFQDEVAK	Q15149	Q15149	yes	13	1			1517.81	1.7484e-20	236.48	101480	118790	143450	230750	397020	117790	123790	92828	82741	129440	192400	156880	149280	133300	143440	139700	101770
643	AKPAEAPAAAAPK	P36957	P36957	yes	13	1			1191.66	0.00011503	163.35	77965	62838	47670	123960	158760	208230	105270	146250	76622	181650	310670	295620	307550	273260	158790	260420	176410
644	AKPLTDSEK	P11216	P11216	yes	9	1			987.524	0.27813	75.832	124820	122650	79383	155460	363890	49661	0	10963	22078	0	62859	51349	72722	66026	53392	70230	0
645	AKQEELEAALQR	P08729	P08729	yes	12	1			1384.73	2.6616e-10	202.89	3223200	2857600	2047800	5565200	8982600	0	0	0	0	0	0	0	0	0	19753	0	0
646	AKQTLENERGELANEVK	P35579	P35579	yes	17	2			1928	0.049995	99.557	315360	315980	229180	789500	434450	0	0	0	0	0	0	0	0	0	0	0	0
647	AKWDAWNELK	P07108	P07108	yes	10	1			1259.63	0.014501	110.54	0	0	0	0	0	241750	194160	173770	153030	182960	356830	332080	303120	316470	244040	318980	197310
648	ALAAAGYDVEK	P10412;Q02539;P22492;P16402;P16403	P16403	no	11	0			1106.56	5.1134e-14	213.79	93190	89257	102780	198560	618770	3566000	3365300	3035500	2428500	3452400	5597100	5022200	4886600	4453600	3177400	4325400	3326700
649	ALAAGGVGSIVR	O15511	O15511	yes	12	0			1069.62	1.652e-15	221.53	239300	117620	181490	378040	668730	744670	462620	452400	411750	518760	1401700	1136300	1026700	1006300	844490	946220	696250
650	ALAAGGYDVEK	P16401	P16401	yes	11	0			1092.55	6.4174e-06	174.14	0	0	15083	71990	67524	1445200	1042900	1076600	838870	1194200	2158900	2221600	1971600	1998100	1242600	1700300	1264200
651	ALADYIR	Q9BS26	Q9BS26	yes	7	0			820.444	0.047893	125.38	102490	84498	87256	184360	289590	164120	157860	142430	128980	153520	296450	289640	272970	256870	161200	235430	166870
652	ALAESWNAAFLESSAK	Q15382	Q15382	yes	16	0			1693.83	2.2328e-76	349.42	0	0	7753.1	12155	0	96235	127330	83715	66737	75455	106030	118850	100680	98378	95892	103240	85562
653	ALAETSYVK	P43358;P43361;P43355	P43358	yes	9	0			980.518	0.48464	66.879	0	0	0	0	0	87601	70096	38198	73272	50079	87520	126990	178310	104130	72554	86312	56209
654	ALAGCDFLTISPK	P37837	P37837	yes	13	0			1391.71	3.8163e-29	255	39036	58394	51665	89850	202330	960110	819950	753540	585600	1007700	1420300	1450000	1163500	1157100	1006000	1132800	835730
655	ALALGALQNIR	Q99715	Q99715	yes	11	0			1138.68	4.7029e-15	228.58	248680	584270	552530	682030	2326100	35260	0	0	16847	0	49843	43090	37321	41628	36205	40886	32500
656	ALALLEDEER	A0FGR8	A0FGR8	yes	10	0			1157.59	0.011172	92.25	0	63871	55923	0	404120	0	0	0	0	0	0	0	0	0	0	0	0
657	ALAMGYKPK	P55084	P55084	yes	9	1			977.537	0.051028	98.411	104920	55812	42821	172430	289210	128950	78475	69377	69775	79381	164860	160420	180640	145930	89540	141910	112330
658	ALANSLACQGK	P04075	P04075	yes	11	0			1131.57	7.5478e-21	240.84	119510	113870	124360	173070	649900	2139900	2159700	2155700	1555800	2122700	3389100	3337100	3196100	3035900	1913600	2712600	1960400
659	ALAPEYAK	P07237	P07237	yes	8	0			861.46	0.34671	80.591	0	0	0	0	0	0	0	0	0	0	0	0	0	0	1199000	0	0
660	ALASIDSK	P18206	P18206	yes	8	0			803.439	0.17072	90.859	116720	60189	49244	138170	252740	176630	99246	131080	93829	91612	236770	260110	207270	235000	170700	205910	145950
661	ALASILLQDHIR	Q6DD88	Q6DD88	yes	12	0			1348.78	0.012853	108.74	34733	24128	30167	60099	154480	99483	85063	80008	50536	72639	135740	135810	115800	116260	130320	131750	124980
662	ALASLATATLESVVQER	Q9BUI4	Q9BUI4	yes	17	0			1757.95	1.3006e-05	161.56	10892	0	16584	42110	55292	30924	13866	13788	19829	0	32112	44349	28816	54204	43342	40752	41206
663	ALASLMTYK	P00367;P49448	P00367	yes	9	0			996.531	0.00013672	151.9	34293	0	0	55068	47117	197330	133350	0	122060	124730	360760	317520	242670	291440	206230	243090	191790
664	ALASQLQDSLK	P18206	P18206	yes	11	0			1172.64	0.00014169	167.41	196980	216770	165060	396930	804190	538270	233650	304220	245060	303480	0	0	0	0	0	0	0
665	ALAVGGLGSIIR	Q9BPX5	Q9BPX5	yes	12	0			1125.69	2.0269e-15	219.59	25308	0	13749	22408	92967	164650	108930	0	78389	122170	0	201720	208240	193860	187910	210820	132160
666	ALAYDKLEK	P35580	P35580	yes	9	1			1049.58	0.29624	74.546	78148	85716	51417	176480	275640	21091	27018	19974	0	0	34013	25539	27370	33698	22731	29073	0
667	ALCDVGTAISCSR	Q9BQB6	Q9BQB6	yes	13	0			1408.64	3.9237e-14	225.52	97025	102860	118080	194370	316070	0	0	0	0	0	0	87734	57802	0	0	0	37413
668	ALCQITDSTMLQAIER	Q9Y678	Q9Y678	yes	16	0			1848.91	0.021838	108.1	0	0	0	0	0	76086	44108	45534	33665	44808	115900	102490	89854	87315	101310	93508	75556
669	ALCSGSPAER	P19971	P19971	yes	10	0			1046.48	0.024258	107.38	0	0	0	0	33808	204790	126460	126580	60745	132710	280030	267610	282270	236460	194220	251990	168720
670	ALDDFVLGSAR	O60831	O60831	yes	11	0			1162.6	3.6677e-06	180.98	0	33787	31022	36718	67541	0	63679	49452	39675	0	0	0	0	105990	0	0	0
671	ALDDMISTLK	P49368	P49368	yes	10	0			1105.57	0.01218	114.21	0	0	0	0	0	51138	40596	0	0	42942	100490	64187	82464	54763	65928	57690	47333
672	ALDEGDIALLK	P35998	P35998	yes	11	0			1156.63	3.4413e-06	181.56	353690	273450	284820	535010	776200	529620	315500	279800	196800	288790	629660	685920	578090	584590	650620	592830	481060
673	ALDELFEAIEQK	Q27J81	Q27J81	yes	12	0			1404.71	1.5902e-06	180.68	67770	56522	44964	69813	99585	55642	48457	42840	31622	30725	48068	47055	60475	60286	50976	75000	47677
674	ALDEYYDK	P38606	P38606	yes	8	0			1015.45	0.031454	118.67	17846	0	0	0	0	99620	40663	0	46934	42533	152100	156310	144240	137540	94546	134450	108240
675	ALDFIASK	O43707;P12814;Q08043	P12814	no	8	0			863.475	0.014375	127.49	2092100	1362000	1432200	3032000	5592800	564200	522580	482110	392980	521140	858480	863000	770060	858250	779810	767420	543260
676	ALDGAFTEENR	Q9Y490	Q9Y490	yes	11	0			1221.56	2.4717e-09	198.11	60349	69843	36993	132610	193380	245800	172660	145110	126460	172720	326700	339160	300230	316560	217090	263520	194770
677	ALDGPEQMELEEGK	P62195	P62195	yes	14	0			1544.7	5.935e-05	178.6	102590	108910	94363	217000	262050	116780	95734	91592	84816	109180	244430	171150	131330	138000	130880	137720	113670
678	ALDIAENEMPGLMR	P23526	P23526	yes	14	0			1558.75	6.3757e-37	275.16	0	0	21665	34223	71875	162910	136500	163240	148640	177660	225240	242740	173440	169510	151850	177200	129000
679	ALDKLDGTEINGR	Q13247	Q13247	yes	13	1			1400.73	1.0522e-05	177.89	80897	69808	33932	204210	186070	37148	29780	45909	22079	0	59031	39541	56677	31193	31849	50989	0
680	ALDLDSSCK	P31948	P31948	yes	9	0			1007.46	0.00014833	150.13	165210	104490	66802	158060	207030	235690	147370	116500	105390	136070	297830	272630	314870	273700	219860	257050	190450
681	ALDTMNFDVIK	P11940;Q9H361;Q13310	P11940	no	11	0			1265.63	2.3e-12	214.2	478640	489940	449290	1033600	1285900	0	0	0	0	0	0	0	0	0	0	0	0
682	ALDTVLFGPPLLTR	Q13586	Q13586	yes	14	0			1511.87	0.0022451	141.94	0	10558	23201	68654	157000	0	0	0	0	0	0	0	0	0	0	15531	0
683	ALDVGSGSGILTACFAR	P22061	P22061	yes	17	0			1693.85	1.4761e-60	328.91	0	0	0	0	0	301570	327740	269600	241490	278420	434550	448060	340620	340010	355770	354760	279570
684	ALDVMVSTFHK	P26447	P26447	yes	11	0			1246.64	0.00087782	152.71	1136000	804930	952430	2354200	4225800	4323000	3745800	3854100	3101200	4037700	6108700	5997400	5510200	5494200	4599500	4967500	3599200
685	ALDYYMLR	Q9Y490	Q9Y490	yes	8	0			1043.51	0.0067917	141.61	77867	50416	60966	165030	236140	105510	58215	83386	57433	105990	247620	161460	159630	141310	143230	138670	100920
686	ALEAANGELEVK	P08727	P08727	yes	12	0			1242.65	2.7977e-51	297.48	1419500	861340	789010	1664500	2452800	0	51755	0	13899	0	0	0	0	0	0	0	0
687	ALEALVAK	P14550	P14550	yes	8	0			813.496	0.0032265	157.67	0	0	0	0	0	149290	107290	116950	84790	110990	245180	243090	263910	233930	164010	210250	160690
688	ALEATTEHIR	Q9Y490	Q9Y490	yes	10	0			1139.59	1.4984e-09	203.72	158330	223100	67181	247230	515370	253950	135060	166450	130240	171130	329720	311350	315230	304220	202620	262910	188120
689	ALEAVFGK	P38159	P38159	yes	8	0			833.465	0.36505	79.573	93725	50590	48180	117610	170350	68896	66826	63085	44888	55969	95323	95377	75434	90625	0	97258	60097
690	ALEDFLASLR	Q8WXH0	Q8WXH0	yes	10	0			1133.61	0.0009885	144.33	25610	31163	23452	22625	35904	0	0	0	0	0	0	0	0	0	0	0	0
691	ALEDITASIAMAVIQQK	P57678	P57678	yes	17	0			1800.97	0.0012622	131.51	0	0	0	18788	38925	0	0	0	0	0	0	0	0	0	0	0	0
692	ALEDMFDALEGK	P23786	P23786	yes	12	0			1337.62	5.6999e-05	163	0	0	0	0	0	64580	39728	77746	35396	41791	103770	75200	73485	77216	72004	81874	59724
693	ALEEAMEQK	P35579	P35579	yes	9	0			1047.49	1.1327e-11	215.05	1896000	1008800	865380	2547000	3732600	388360	276170	270830	241360	282820	637570	599920	571280	547400	335510	486290	363750
694	ALEEANADLEVK	P02533;P08779;P19012	P02533	no	12	0			1300.65	8.3026e-40	282.57	1796100	388430	1315300	8767400	1059700	0	0	0	0	0	0	0	0	0	0	0	0
695	ALEEANTELEVK	Q04695	Q04695	yes	12	0			1344.68	2.6212e-65	325.72	6260100	5663300	3981200	10657000	18767000	0	0	0	0	0	0	0	0	8763	0	0	0
696	ALEEEQEAREELER	Q7Z406	Q7Z406	yes	14	1			1729.81	0.0031256	134.4	166540	172890	96844	496970	406780	0	0	0	0	0	0	0	0	0	0	0	0
697	ALEELATK	Q9BW30	Q9BW30	yes	8	0			873.481	0.007002	140.66	0	0	0	0	0	133410	109050	91291	79909	0	247760	271870	328670	165790	135270	156420	115320
698	ALEENNNFSK	Q93045	Q93045	yes	10	0			1164.54	8.3355e-14	213.09	42719	45186	22832	45133	63059	562280	372450	335050	167760	421890	781870	766860	669460	733130	465790	684750	492360
699	ALEEQNELLSAELGGLR	P48681	P48681	yes	17	0			1840.95	2.8236e-91	366.04	145890	97664	121820	296020	311000	262140	256640	225320	152740	250530	377790	387000	287170	483530	307540	313640	224250
700	ALEESNYELEGK	P13645	P13645	yes	12	0			1380.64	3.1707e-30	265.74	8411700	1028100	9384600	19569000	2422300	0	0	0	0	0	0	0	0	0	0	0	0
701	ALEHFTDLYDIK	Q00610	Q00610	yes	12	0			1463.73	1.0181e-10	207.33	541030	264620	385620	780720	1902400	613170	431820	452630	350360	496990	832810	799290	708780	734370	770350	725840	497170
702	ALEHFTDLYDIKR	Q00610	Q00610	yes	13	1			1619.83	1.3698e-05	174.21	143670	177330	198760	317640	545460	103040	52479	63271	39958	71751	136810	164630	97125	129210	101410	110890	82772
703	ALEHSALAINHK	P17812;Q9NRF8	P17812	yes	12	0			1302.7	0.0027464	125.99	0	0	0	0	29203	72091	59011	54446	19741	64877	126330	106800	102660	105160	134640	83749	73022
704	ALEIADFSGNPLSR	Q14160	Q14160	yes	14	0			1488.76	6.9065e-05	176.71	32128	31577	32449	0	89805	0	0	0	0	0	0	0	0	0	0	0	0
705	ALEIIPR	Q99832	Q99832	yes	7	0			810.496	0.061044	120.14	178790	0	0	256690	0	123930	99533	100540	83341	128250	179190	177070	160280	143270	118870	152060	107510
706	ALEIYQTK	Q07866	Q07866	yes	8	0			964.523	0.029521	100.16	32193	29629	0	60798	80270	50347	40296	0	29972	35410	74346	71294	0	63773	50647	65796	39733
707	ALEKEEEEEKQK	O75400	O75400	yes	12	2			1488.73	2.0938e-15	219.25	92139	94312	125010	201750	273070	18842	8868.7	32145	12292	42713	63636	0	57227	18898	0	15686	12800
708	ALELDPDNETYK	O43765	O43765	yes	12	0			1406.66	0.0043946	121.23	47158	0	0	68535	0	100460	96328	85112	78816	96651	165080	198130	0	0	0	113680	83221
709	ALELDPNLYR	P35580;P35749	P35580	no	10	0			1202.63	0.0020421	131.49	257820	313760	274800	635710	1286300	0	0	0	0	0	0	0	0	0	0	0	0
710	ALELDSNLYR	P35579	P35579	yes	10	0			1192.61	6.3603e-20	246.86	3730500	2751700	2482200	5737400	7978300	727270	480630	481450	402870	472210	1327400	1022700	944890	860170	807760	880210	590240
711	ALELDSNNEK	Q02790	Q02790	yes	10	0			1131.54	5.2063e-06	180.94	47223	37855	30764	0	145590	257650	173560	138340	139980	294840	372160	355490	341520	309370	218780	299180	224310
712	ALELENDR	Q03252	Q03252	yes	8	0			958.472	0.049622	109.85	119800	78212	57834	184270	237030	46979	56669	0	0	0	0	77448	0	0	0	47191	0
713	ALELEQER	P26038	P26038	yes	8	0			986.503	0.0002166	185.4	364160	256510	219220	432160	892010	899270	818350	749350	598030	860830	1271700	1249500	1263500	1203300	874110	1116600	768670
714	ALELTGLK	P19338	P19338	yes	8	0			843.507	0.00017657	187.99	527940	476930	490880	917840	1250400	848950	726110	669260	530920	878300	1197300	1186100	1136500	1180600	864350	1064900	765740
715	ALENDPDCR	P13797;P13796	P13796	no	9	0			1088.46	1.2941e-05	175.18	79331	33481	64023	89295	162050	518130	382700	462570	247320	532100	804010	763750	725140	706390	510280	624030	439620
716	ALEQFATVVEAK	P49748	P49748	yes	12	0			1304.7	2.1624e-05	168.8	536720	0	0	932410	1151900	287370	193910	187740	160400	183650	405160	405830	0	0	350260	319540	0
717	ALEQQVEEMK	P35579	P35579	yes	10	0			1203.58	4.195e-24	250.81	1907100	1134400	636090	2677700	4827900	625470	441660	399080	359320	465080	936930	903840	815890	905980	555970	727930	528890
718	ALEQQVEEMR	P35580	P35580	yes	10	0			1231.59	0.0021278	130.45	89704	88498	69321	226160	381670	51086	49519	0	0	0	107800	74570	62850	42694	60448	40237	58605
719	ALERPYTSK	Q9NR45	Q9NR45	yes	9	1			1063.57	0.039318	102.12	0	0	0	0	0	151570	71652	76055	40465	106920	241820	210410	207190	192030	126480	195380	139560
720	ALESDMAPVLIMATNR	Q9Y230	Q9Y230	yes	16	0			1730.87	4.8816e-18	236.84	70597	82540	76500	153620	164420	70487	36069	39474	36833	54116	66448	149570	105880	76616	108200	98892	109670
721	ALESGDVNTVWK	P46940	P46940	yes	12	0			1317.66	1.9483e-06	178.56	142500	116950	138720	313720	457200	255950	204340	156990	176280	182850	399750	391740	299060	338720	279610	319200	203480
722	ALESPERPFLAILGGAK	P00558	P00558	yes	17	1			1767.99	3.8482e-26	250.32	0	0	21174	0	284030	4372200	3607100	3515000	3061100	4511300	6112700	5481800	5034400	4770500	5033300	5057900	4018900
723	ALESSIAPIVIFASNR	Q9Y265	Q9Y265	yes	16	0			1686.93	1.6473e-25	251.06	86689	80586	84633	108730	246090	231270	174470	142030	129140	137130	298390	187980	250790	148940	135620	313080	213940
724	ALETNTHVK	Q9NYL9;Q9NZR1	Q9NYL9	yes	9	0			1011.53	9.5679e-05	158.15	18333	0	0	18286	45069	79660	54261	38559	37002	50700	97695	92990	100050	94887	63272	89408	53818
725	ALEVAEYLTPVLK	Q9NT62	Q9NT62	yes	13	0			1444.82	1.2153e-05	176.02	52013	49091	34006	48967	69463	180890	140760	122750	124050	105630	215430	224820	206250	208920	186220	206240	158600
726	ALEVEECR	P98160	P98160	yes	8	0			1004.46	0.0078121	136.99	107920	74237	69620	113450	394920	0	0	0	0	0	0	0	0	0	15341	0	11239
727	ALFAISCLVR	Q9NZL4	Q9NZL4	yes	10	0			1148.64	0.0016995	135.67	12021	0	9394.5	0	25630	25647	0	0	12884	21282	36001	40907	35893	34993	25338	40183	27231
728	ALFEEVPELLTEAEK	P31939	P31939	yes	15	0			1716.88	1.6038e-07	200.59	0	0	0	0	0	31101	32050	35754	31057	34931	55211	39788	33977	46671	35187	41514	32845
729	ALFQDIK	P02792	P02792	yes	7	0			833.465	7.5948e-05	222.17	0	0	0	0	0	2206700	1839000	1855700	1568000	2476600	3283100	3012400	2942800	2987500	2941400	2805800	2056900
730	ALGDLISATK	Q9Y490	Q9Y490	yes	10	0			987.56	9.387e-06	173.59	0	0	0	0	0	240910	216730	158340	124070	195790	390530	328320	313920	343850	249470	311090	193070
731	ALGEPITLFGEGPAER	O43172	O43172	yes	16	0			1655.85	0.0022651	135.28	21343	0	26566	52854	0	32445	38801	43751	0	35128	63105	48141	0	47642	50337	55792	47742
732	ALGFPLERPK	O75390	O75390	yes	10	1			1126.65	0.0085265	120	206560	142840	140010	413820	610900	476290	748530	345810	251130	375030	814000	750860	608810	639950	557380	579240	377160
733	ALGHQLGR	Q14204	Q14204	yes	8	0			850.477	0.0091592	130.89	68728	53232	33011	114310	189950	40415	17776	28784	14228	26318	75827	63469	70711	59229	39480	50422	30592
734	ALGQNPTNAEVLK	P60660;P14649	P60660	yes	13	0			1353.73	6.3329e-52	293.67	6272300	4025900	2924000	8670000	12431000	3131600	2998300	2722400	2268000	3119200	4527500	4159600	3873900	4275200	2717500	3628500	2533800
735	ALGTEVIQLFPEK	O95831	O95831	yes	13	0			1443.8	5.428e-09	202.89	110830	93131	74043	132040	150000	610290	473050	402090	367880	603700	343840	999000	742240	832860	671800	813440	646290
736	ALGVGFATR	O15540	O15540	yes	9	0			890.497	0.00011013	155.95	849450	0	557350	1201600	1116000	0	0	0	0	159790	0	0	0	0	0	0	0
737	ALGVLAQLIWSR	O75390	O75390	yes	12	0			1325.78	0.035414	102.17	0	0	0	0	0	11384	0	11733	9855.4	14043	0	14043	0	16398	0	0	0
738	ALHELNPR	Q5T6V5	Q5T6V5	yes	8	0			948.514	0.48774	72.762	0	0	0	0	0	0	0	22541	0	24829	0	0	0	0	0	0	0
739	ALHHGIDLEK	P14868	P14868	yes	10	0			1131.6	0.0062167	123.66	0	0	0	0	0	78201	75595	42170	23622	47536	92595	98154	87781	90738	54117	78896	51724
740	ALIAAQYSGAQVR	P26641	P26641	yes	13	0			1346.73	6.6949e-40	280.87	2210100	1325400	1748600	5019200	9662100	1089000	1511700	1592000	1134500	700260	1301100	1607800	1062400	1060200	1225600	1101500	751560
741	ALIAGGGAPEIELALR	P50991	P50991	yes	16	0			1549.88	1.125e-08	201.89	208180	254560	195900	247530	292560	485950	425690	373090	342330	399830	700530	640060	586250	540300	616090	615150	451710
742	ALIDSVIPK	P29466;Q5EG05	P29466	yes	9	0			954.575	0.010413	122.47	0	0	0	0	0	54183	0	38810	23881	36018	89173	65445	57572	62192	52436	52332	44292
743	ALIEHEMK	O95372	O95372	yes	8	0			969.495	0.21648	87.82	19927	0	0	0	25021	37484	30999	26862	21074	24859	54653	47323	76323	46833	31493	48199	34284
744	ALIEILATR	P08133	P08133	yes	9	0			998.612	2.1499e-08	206.16	363730	263080	241560	569880	687360	206060	130420	118040	100600	175040	279840	254470	252780	224240	240680	227410	212260
745	ALIEVLQPLIAEHQAR	P23381	P23381	yes	16	0			1800.03	1.3599e-06	179.69	42787	0	58885	82497	154660	538630	412220	400910	308710	378280	800370	767250	598480	704040	657040	709970	636440
746	ALILVGLER	P12111	P12111	yes	9	0			982.618	2.9976e-05	168.16	48952	42470	63923	62464	268320	43804	27446	27370	25423	0	56258	58751	47312	44467	53747	59794	38229
747	ALIPLALEGTDVGQTK	Q9H3U1	Q9H3U1	yes	16	0			1624.9	1.9092e-08	100.97	0	0	16892	26235	142400	0	0	0	0	0	0	0	0	0	0	0	0
748	ALIQCAK	P18206	P18206	yes	7	0			802.437	0.30844	86.571	25514	13868	0	0	67608	93603	89169	0	0	101940	153130	171460	196350	140850	110200	33303	95266
749	ALIVLAHSER	P15559	P15559	yes	10	0			1107.64	1.1124e-05	170.53	0	0	0	0	0	162320	84377	87768	80937	141020	196160	313100	205230	207710	120280	176070	112980
750	ALIVVPYAEGVIPDEAK	Q05519	Q05519	yes	17	0			1782.98	2.2567e-08	189.23	7493.6	0	12033	133320	186890	104920	105280	126070	54252	23618	191680	136210	106460	211630	116270	65737	47938
751	ALKDEEKMELQEIQLK	P06753	P06753	yes	16	2			1944.02	4.4878e-18	237.91	238550	290720	263600	624290	716930	622200	412910	401500	398900	386400	1293000	794620	709430	695120	520910	709020	461710
752	ALKDKIEK	P14625	P14625	yes	8	2			943.57	0.14618	94.707	33947	55536	32790	111720	46108	0	0	0	0	0	12823	0	8732.6	0	0	11186	0
753	ALKEEIGNVQLEK	Q86UP2	Q86UP2	yes	13	1			1469.81	0.007353	84.807	0	0	0	0	0	53853	32514	31077	0	0	0	71996	0	0	48937	0	0
754	ALKPEVDK	P35221	P35221	yes	8	1			898.512	0.15088	93.971	0	36730	0	0	0	0	0	0	0	0	0	0	0	0	0	0	0
755	ALKPPPIK	P12956	P12956	yes	8	1			862.564	0.53429	70.178	62253	53749	27184	83645	189270	95857	70495	56934	51140	100720	120150	119730	135650	119690	74332	109890	78122
756	ALLAEHLLKPLPADK	Q9NZD2	Q9NZD2	yes	15	1			1627.97	0.0024489	137.76	14336	12290	0	26973	43148	160400	136770	115460	123630	131740	235780	201190	188340	204220	223640	206400	144580
757	ALLALCGGED	P08133	P08133	yes	10	0			1017.48	0.16909	85.458	26539	0	0	0	59984	63557	43659	26715	22996	47948	97035	101100	75844	73892	75662	72426	40205
758	ALLANALTSALR	P57088	P57088	yes	12	0			1212.72	2.2545e-30	267	55435	65162	64527	100530	145930	148710	104620	93058	71493	113460	200150	179360	149080	169770	170960	183440	164740
759	ALLAYAFALAGNQDK	P01023	P01023	yes	15	0			1564.82	8.2935e-05	174.74	6349	0	0	11162	29414	22830	22442	24266	22134	15513	44567	31134	29261	29502	25201	33012	28437
760	ALLCYNR	Q9UHD1	Q9UHD1	yes	7	0			908.454	0.04353	127.12	0	0	0	0	0	54472	47424	39014	0	0	74021	61707	72553	62395	0	0	55806
761	ALLDASETTSTR	Q14258	Q14258	yes	12	0			1263.63	9.8058e-08	163.82	0	0	0	171590	277310	0	0	0	0	0	81861	0	0	99096	0	0	0
762	ALLELVPWR	Q96PK2;Q9UPN3	Q9UPN3	no	9	0			1095.64	0.14038	85.612	15227	0	12114	17343	25046	14552	0	10865	0	0	0	0	14512	22203	15163	16567	9003.9
763	ALLEVVQSGGK	O14818;Q8TAA3	O14818	yes	11	0			1099.62	6.5222e-06	173.88	148240	88049	154560	209590	762160	411290	227310	214920	244940	258810	578640	546390	520930	500470	357160	385080	276480
764	ALLFIPR	P08238	P08238	yes	7	0			828.522	0.016287	151.5	4244500	4096900	3249100	7447800	6175100	1933600	1995800	1783500	1432300	2104000	3703600	2432500	2505300	2235500	2421300	2439700	1727800
765	ALLFVPR	P07900	P07900	yes	7	0			814.507	0.016318	151.17	4505900	4103300	2831600	7863700	9420300	2402300	2751300	2721500	1961400	3155400	3355600	3300300	3311700	2931100	3336900	3146400	2470200
766	ALLGYADNQCK	Q9HC38	Q9HC38	yes	11	0			1251.59	0.021394	88.373	0	0	0	0	0	0	0	0	0	0	0	0	0	0	0	188270	0
767	ALLIQGSNDVEIR	P02458	P02458	yes	13	0			1426.78	0.00028981	151.32	217020	0	0	0	0	0	0	0	0	0	0	0	0	0	0	0	0
768	ALLLDALR	Q8N2G8	Q8N2G8	yes	8	0			883.549	0.2264	87.27	0	0	0	0	0	0	0	0	0	0	0	0	0	0	0	0	175460
769	ALLLLCGEDD	P08758	P08758	yes	10	0			1117.53	0.00037522	155.68	979970	636180	454190	645170	858560	527240	762390	555770	449300	565290	988260	1128700	772460	620110	773980	862860	587870
770	ALLLLLVGGVDQSPR	P33993	P33993	yes	15	0			1549.92	8.7578e-05	173.85	14498	21007	12578	39635	32592	0	0	0	0	0	0	0	0	0	0	0	0
771	ALLLQGSNEIEIR	P02452	P02452	yes	13	0			1454.81	2.8711e-25	154.18	0	0	0	0	0	0	57320	56098	0	44127	0	0	0	0	0	0	0
772	ALLNVVDNAR	Q8IV08	Q8IV08	yes	10	0			1083.6	0.0017928	114.04	33687	0	0	91353	98694	79941	46102	27814	0	49775	109540	231300	94434	209220	94035	110950	76587
773	ALLPHVLCK	Q1KMD3	Q1KMD3	yes	9	0			1049.61	0.010439	110.35	107890	69807	0	226140	0	0	0	0	0	0	0	0	0	0	0	0	0
774	ALLQAILQTEDMLK	P15924	P15924	yes	14	0	79		1585.87	1.2158e-38	289.79	16927	0	20405	126560	314110	0	0	0	0	0	0	0	0	0	0	0	0
775	ALLQEMPLTALLR	P10155	P10155	yes	13	0			1467.85	7.5209e-14	221.34	0	0	0	0	0	168960	110150	123920	101400	119730	198560	208490	180040	222420	190140	196090	146940
776	ALLQSSASR	Q9UQ80	Q9UQ80	yes	9	0			931.509	0.00045647	146.86	128560	91045	62808	0	0	123620	76459	71829	68481	65627	0	0	0	144940	106050	164460	116880
777	ALLSAPWYLNR	P06865	P06865	yes	11	0			1302.71	0.0070564	130.1	0	0	0	0	0	78518	71175	64904	108240	0	149990	29121	0	152170	0	24087	0
778	ALLSSGAVLYK	Q14534	Q14534	yes	11	0			1120.65	2.976e-09	195.67	230750	200010	250280	492030	1690500	0	0	0	0	0	0	0	0	0	0	0	0
779	ALLTLADGR	P12429	P12429	yes	9	0			928.534	0.14181	85.51	111820	122480	86126	219010	307950	0	0	0	0	0	0	0	0	0	0	0	0
780	ALLTPVAIAAGR	P00390	P00390	yes	12	0			1151.7	4.6825e-10	197.43	0	0	0	0	0	150860	90984	77326	60936	108130	213870	177390	159210	152310	155160	174690	126080
781	ALLVEPVINSYLLAER	P21980	P21980	yes	16	0			1799.02	4.3409e-06	169.49	0	0	0	0	0	62258	50955	48349	28767	17796	88762	50867	54736	100800	65136	78612	67160
782	ALLVEVQLLESK	O00231	O00231	yes	12	0			1340.79	5.2862e-05	166.61	89204	135960	73127	83649	64901	0	0	0	32054	0	28613	31554	0	21760	0	0	0
783	ALLVTASQCQQPAENK	Q01518	Q01518	yes	16	0			1756.88	3.2336e-131	392.86	71204	0	56999	145880	275540	1680000	1336500	1067400	846800	1111700	2648500	2250800	2141500	2316400	1550900	2000700	1344900
784	ALLYLCGGDD	P07355;A6NMY6	P07355	yes	10	0			1095.49	0.00038858	155.15	559630	285900	234830	265400	1284900	551200	569110	405370	216470	498190	963440	894680	729860	744660	522360	750050	424150
785	ALMDEVVK	P00558	P00558	yes	8	0			903.474	0.00029148	180.57	0	0	0	0	894480	1793400	2108600	2772700	2245100	1327800	2228800	2422500	1919500	1832400	2209200	1748900	1262800
786	ALMGLYHGQVLCK	P40939	P40939	yes	13	0			1488.76	1.3635e-08	192.04	0	0	0	32267	0	59226	75183	51360	58662	81660	93927	89108	97470	71444	65805	72471	48969
787	ALMGSPQLVAAVVR	P14923	P14923	yes	14	0			1410.8	3.0382e-19	246.18	208160	228140	290380	513290	632060	0	0	0	0	0	0	0	0	0	0	0	0
788	ALMQVVDFLSR	Q9GZT8	Q9GZT8	yes	11	0			1277.68	0.0011215	149.71	0	0	0	0	0	17479	0	11431	18086	19663	26582	27229	32578	23690	24698	26819	0
789	ALNLGYALDYAQR	P12111	P12111	yes	13	0			1466.75	1.3649e-39	271.31	0	0	53430	0	236770	82866	57365	62627	55236	70253	118340	115260	91372	85897	88735	104200	83384
790	ALNSIIDVYHK	P05109	P05109	yes	11	0			1271.69	3.7376e-09	191.98	798920	247680	418530	1138700	1690400	645000	445870	436660	391050	498430	1006800	925800	869900	835340	864850	803950	566060
791	ALPAPIEK	P01857;P01860	P01857	no	8	0			837.496	0.29303	83.571	362790	0	0	0	0	2481600	3079300	2615900	2063700	2967300	3187200	3331000	3625700	3067700	2287900	2919000	2330000
792	ALPAVQQNNLDEDLIR	P22314	P22314	yes	16	0			1807.94	6.0257e-111	379.35	80018	98943	77217	175950	169450	592900	607950	586950	501760	592130	815290	734870	668640	603990	559570	615730	482710
793	ALPELQQALSALK	Q6SZW1	Q6SZW1	yes	13	0			1380.8	0.025743	110.67	26069	25120	19475	44905	59081	0	0	0	0	0	0	0	0	0	0	0	0
794	ALPFWNEEIVPQIK	P18669;P15259;Q8N0Y7	P18669	yes	14	0			1682.9	6.618e-05	177.3	0	0	0	0	0	41745	16770	28203	33958	37613	71619	57232	39617	76690	38131	0	37583
795	ALPGQLKPFETLLSQNQGGK	P09211	P09211	yes	20	1			2125.15	2.8544e-34	259.99	17224	0	74199	286080	1235100	7936200	7951600	7419500	6344800	8760000	12447000	11500000	9170700	9910500	9016400	9537400	7647600
796	ALPLALVLHELGAGR	P19971	P19971	yes	15	0			1528.91	5.1928e-12	222.59	0	8891.9	27656	78280	508170	1488900	1403200	1227200	1144600	1291400	2261900	2057800	1725000	1791200	1807600	2000500	1546000
797	ALPLEAEVAPVK	P27816	P27816	yes	12	0			1235.71	0.0078833	111.14	95415	65219	50776	123980	271970	287770	218480	173870	131660	183170	398270	380990	349070	368300	343100	370430	288940
798	ALPLIVGAQLIHADK	Q5SSJ5	Q5SSJ5	yes	15	0			1557.92	5.3973e-13	113.42	0	0	27436	16359	0	54980	41923	26113	36963	59349	47407	49460	70895	51215	38633	45082	36009
799	ALQAAYGASAPSVTSAALR	O43488	O43488	yes	19	0			1803.95	3.8793e-133	230.93	0	0	0	0	0	123290	159180	143590	120660	148940	183780	158620	181650	153670	210620	110310	83842
800	ALQALEELR	Q15149	Q15149	yes	9	0			1041.58	7.5561e-05	161.22	309050	226570	250200	508020	734210	233450	125710	100630	72608	124430	351540	265140	296480	265200	223700	243200	172860
801	ALQAQEIECR	Q8NBJ5	Q8NBJ5	yes	10	0			1216.59	5.8768e-06	179.76	0	0	0	0	0	121770	100370	84964	90859	94622	184990	198130	177950	162530	112620	136750	96707
802	ALQASALK	P04075	P04075	yes	8	0			800.476	0.0018327	163.91	406070	333940	205320	541880	2163700	1559600	1542200	1509000	1200600	1400800	2192800	2178300	2228600	1957400	1479000	1862500	1384900
803	ALQATVGNSYK	P11279	P11279	yes	11	0			1150.6	2.4865e-16	230	984690	0	790010	1281100	1555900	269890	0	0	0	0	222320	476440	415900	393500	256160	336350	258880
804	ALQDQLVLVAAK	P01019	P01019	yes	12	0			1267.75	0.00041736	147.6	0	18934	26102	23534	48379	61107	35091	38657	27535	39057	75753	74178	69835	60570	68969	75892	44743
805	ALQEALVLSDR	P19971	P19971	yes	11	0			1213.67	0.0031537	143	51556	68572	102730	106780	282800	475100	269560	283250	223670	322120	693390	654170	604410	623050	576890	567040	416650
806	ALQFLEEVK	P40227	P40227	yes	9	0			1075.59	1.762e-06	188.16	385110	280400	263500	608280	687440	13147	152870	0	103730	137210	332130	296740	290970	0	245500	297930	0
807	ALQLEEER	P15311	P15311	yes	8	0			986.503	0.0068663	141.27	0	0	0	0	0	0	0	0	0	0	0	0	1263500	0	0	0	0
808	ALQLLHCFPLDIR	A0AVT1	A0AVT1	yes	13	0			1594.87	0.01588	118.83	0	0	0	0	0	34049	33896	27778	12957	20929	63982	54650	41831	52801	39249	51519	35372
809	ALQNAVTTFVNR	O14964	O14964	yes	12	0			1332.71	5.2101e-05	103.95	0	0	0	0	0	138190	74039	65349	55983	90637	243280	161780	144940	147530	123170	127690	88366
810	ALQPLEEGEDEEK	Q14764	Q14764	yes	13	0			1485.68	0.0017649	135.21	0	0	0	0	61065	66639	84240	59979	51327	79368	125950	109910	105380	109860	70136	80850	64761
811	ALQQEQEIEQR	Q86YP4;Q8WXI9	Q86YP4	yes	11	0			1370.68	5.0528e-06	177.54	53092	37243	31903	83474	84894	0	0	0	0	12859	0	19847	17333	0	0	0	15755
812	ALQQGLVGLELK	P58107	P58107	yes	12	0			1267.75	1.852e-12	159.5	78978	125630	57699	144700	331630	0	0	0	0	0	0	0	0	0	0	0	0
813	ALQQNGAPGIAK	Q9BW60	Q9BW60	yes	12	0			1166.64	0.00044633	147.05	223600	131350	150130	316160	475270	21860	0	0	0	25776	21014	23290	18964	20796	20607	0	0
814	ALQQYTLEPSEKPFDLK	Q9Y678	Q9Y678	yes	17	1			2006.04	0.0011349	133.41	23364	0	65737	293150	579320	262460	147820	161350	109320	175200	403790	306060	278250	327650	309140	354390	254560
815	ALQSGQCAGAALDVFTEEPPRDR	O43175	O43175	yes	23	1			2487.18	3.8452e-20	202.62	21520	25285	84870	408560	1134300	43570	50612	65465	32230	36885	53094	42100	46234	0	51890	67383	26192
816	ALQSPALGLR	P46940	P46940	yes	10	0			1024.6	0.0014942	138.17	212230	174060	144800	346540	468450	308770	160820	148690	126880	151160	454910	399810	375870	380990	340130	330380	247500
817	ALQSVGQIVGEVLK	P62333	P62333	yes	14	0			1439.83	1.3661e-18	232.55	86960	55831	56257	61751	153530	392460	313890	283560	253550	220180	526480	586590	428900	409160	404270	486550	341660
818	ALRPPMSQAR	Q13938	Q13938	yes	10	1			1125.61	0.34889	75.6	87305	87400	40128	274370	378670	31743	31772	0	0	24225	56602	0	72101	55801	0	50272	22264
819	ALSAIADLLTNEHER	O60716	O60716	yes	15	0			1651.85	1.5361e-18	246.24	538350	515850	471710	874770	1851900	49017	0	37832	21791	28613	0	61249	61514	69147	59054	52828	52926
820	ALSDADVQK	P36543	P36543	yes	9	0			945.477	0.000926	141.94	46670	44097	38015	78628	150670	303000	238930	208560	169750	239880	403780	413330	421720	386160	311720	392040	271610
821	ALSEYLAVFAR	Q92791	Q92791	yes	11	0			1238.67	0.0068991	130.62	14428	16822	13775	14206	24122	0	0	0	0	0	0	0	0	0	0	0	0
822	ALSIGFETCR	P16070	P16070	yes	10	0			1152.56	8.608e-14	212.53	230260	153820	228380	337880	847440	544490	361360	376520	323540	345650	1162600	1234800	834620	829890	696440	684930	465980
823	ALSMPLNGLK	Q9Y696	Q9Y696	yes	10	0			1042.58	0.037094	103.7	31028	21540	24229	51395	44792	46999	18726	32573	22898	31900	52624	51958	59692	45586	41666	50654	44988
824	ALSNLESIPGGYNALR	Q9NRR5;Q9UMX0	Q9NRR5	no	16	0			1673.87	4.3103e-18	238.39	98139	99040	76482	220820	382250	202680	219990	217540	154460	189330	273010	260210	250620	249080	252430	276920	174580
825	ALSPLEEWLR	P26640	P26640	yes	10	0			1212.65	0.0047662	125.95	0	0	0	7859	16682	71316	54493	52351	46037	45470	107790	90164	79998	87355	61509	90803	59927
826	ALSPSDSLEIFTK	Q8WXH0	Q8WXH0	yes	13	0			1406.73	0.3321	81.813	24294	22222	19136	27944	69647	0	0	0	0	0	0	0	0	0	0	0	0
827	ALSQLAEVEEK	O60749;Q13596	O60749	yes	11	0			1215.63	6.8403e-06	173.09	169900	86996	95916	220510	272320	167640	94491	118440	97594	140070	234560	186870	200730	197100	157970	188610	139070
828	ALSSEGKPYVTK	Q13813	Q13813	yes	12	1			1278.68	0.0010915	134.66	61988	58026	22580	81306	172880	45983	48701	40739	28047	45771	51992	61014	59079	60653	32863	51828	38374
829	ALSTDPAAPNLK	Q9Y490	Q9Y490	yes	12	0			1196.64	0.00025001	152.76	80371	56252	38873	134100	266010	387950	136570	0	0	0	0	611740	0	0	0	468740	0
830	ALSVGNIDDALQCYSEAIK	P31948	P31948	yes	19	0			2066	8.387e-75	332.79	0	0	0	0	0	102180	115100	96610	81947	64094	169290	121610	86765	150570	104300	138310	112250
831	ALTDAGCNLNPLQYIK	Q8WVM8	Q8WVM8	yes	16	0			1789.9	0.0057141	125.5	0	0	0	0	0	41907	0	0	26408	0	0	64334	67575	30300	25550	0	0
832	ALTDKVTDLLGGLFSK	O43615	O43615	yes	16	1			1676.93	0.07026	94.697	0	0	0	18689	94098	27169	14221	20433	15719	8665.1	31706	21348	22905	28572	23495	39115	23901
833	ALTDSFR	P30626	P30626	yes	7	0			808.408	0.39468	81.583	19983	0	0	0	64723	94124	94231	60191	59253	86587	126640	137500	110140	113990	109990	125670	73790
834	ALTGGIAHLFK	P09622	P09622	yes	11	0			1126.65	0.0055949	75.596	30837	0	0	0	144660	0	97705	0	0	0	0	151930	170010	129860	151300	177120	116920
835	ALTGHLEEVVLALLK	P04083	P04083	yes	15	0			1604.95	0.0002203	164.46	0	0	0	22567	87140	5764.9	0	0	0	0	0	9874.8	10173	0	8646.3	7446.1	6175.5
836	ALTLGALTLPLAR	Q9BSJ8	Q9BSJ8	yes	13	0			1308.81	2.9881e-06	186.63	154380	121370	116340	234040	422870	103490	72630	63512	54496	69616	150020	99068	111270	115890	102940	121980	83974
837	ALTLIAGSPLK	Q86VP6	Q86VP6	yes	11	0			1082.67	4.0875e-14	217.06	30063	0	0	46324	70708	160990	0	100590	88436	114780	245570	222010	226390	185160	193270	210810	136360
838	ALTLLDYLLK	Q9H201	Q9H201	yes	10	0			1161.7	0.0019667	137.54	10181	0	0	11598	28367	9590.2	6692	8263	0	7977.9	14261	15166	0	0	10075	18376	11492
839	ALTQPLGLLR	Q96S97	Q96S97	yes	10	0			1080.67	0.00077728	146.91	241590	200960	213700	452340	597350	61239	38727	34572	24899	37771	92183	69497	54745	0	66487	71871	46628
840	ALTQTGGPHVK	P21333	P21333	yes	11	0			1107.6	4.1105e-10	208.09	1307600	1046800	783320	1880500	3597900	670350	551120	594180	205270	680340	966920	871610	916930	833500	534800	752180	540190
841	ALTSEIALLQSR	P04843	P04843	yes	12	0			1300.74	5.6317e-22	242.43	599980	488620	592430	1052400	1557400	255120	145390	190580	135660	167230	367420	291940	312490	278520	246510	230240	189920
842	ALTSELANAR	P26038	P26038	yes	10	0			1044.56	7.3884e-20	246.34	305680	0	0	0	28507	1161700	868780	826740	666160	919740	1961200	1832200	1626800	1621000	1072900	1493200	983250
843	ALTSQLTDEELAQGR	P23368	P23368	yes	15	0			1630.82	1.2602e-47	301.45	48754	48248	0	121730	113460	73447	109890	70033	63477	78144	98215	111640	75737	77823	78115	73740	43208
844	ALTVPELTQQMFDAK	Q13509;P68371;P04350	P68371	no	15	0	124		1690.86	3.3387e-36	283.89	103920	103270	222770	1419800	1556100	1407900	1295300	1322600	802370	985120	2334600	1838000	1689800	1799300	1409600	1745300	1268500
845	ALTVPELTQQMFDAR	Q9BUF5	Q9BUF5	yes	15	0			1718.87	3.6251e-26	259.53	0	0	0	14651	46797	197310	138360	157380	136160	133540	274800	261680	206280	234120	210140	253690	187530
846	ALTVPELTQQMFDSK	Q13885;Q9BVA1	Q13885	yes	15	0	131		1706.85	5.9477e-93	351.81	215900	1084600	269920	508290	676270	977940	1041800	881290	791680	1011000	1501700	1453600	1189200	1155500	1046300	1132900	831130
847	ALTVPELTQQVFDAK	P07437	P07437	yes	15	0			1658.89	8.794e-61	316.39	3670200	3903700	4080800	6306900	7354600	5418300	5752800	4854900	4040700	5165800	7896700	7789400	6331900	6095700	5621200	6439000	4979600
848	ALVADSHPESER	Q01082	Q01082	yes	12	0			1309.63	1.0117e-05	169.61	87115	58331	35195	144260	156960	47633	94383	0	0	107690	125170	61477	105000	107130	32957	50857	32965
849	ALVATPGKK	P19338	P19338	yes	9	1			883.549	0.051696	98.2	172960	207030	114840	257880	394380	241000	128510	0	62552	140470	0	0	321740	0	0	291190	0
850	ALVDGPCTQVR	P50914	P50914	yes	11	0			1214.61	2.3263e-05	169.78	556480	355430	352370	860390	2058400	257110	192130	177920	126750	129830	429530	463830	423230	393210	272690	333950	236930
851	ALVDHENVISCPHLGASTK	O43175	O43175	yes	19	0			2047.02	9.3587e-24	245.86	646620	930800	766940	1803500	3569800	170830	99450	98435	85218	129640	243200	171700	143890	168440	140630	164310	134480
852	ALVDVSAPK	Q8IVF2	Q8IVF2	yes	9	0			898.512	0.30583	73.865	57256	0	18699	83116	171470	14333	0	0	0	0	14130	0	0	13284	0	0	0
853	ALVPMFVR	P16435	P16435	yes	8	0			931.531	0.5348	70.15	46364	34848	42941	102640	136790	0	0	0	0	23078	30784	31256	0	30634	24787	0	0
854	ALVQNDTLLQVK	Q92522	Q92522	yes	12	0			1340.77	9.5763e-30	256.98	0	43692	40623	85881	146800	272620	149490	152840	149140	184770	438050	435010	336980	323940	320620	304970	234960
855	ALVSAQWVAEALR	P25325	P25325	yes	13	0			1412.78	7.7103e-06	181.15	0	0	0	0	0	38635	29303	22613	24119	25866	47973	50445	33664	39412	31788	41154	29968
856	ALVSHNGSLINVGSLLQR	Q8N163	Q8N163	yes	18	0			1877.05	0.046882	100.84	15944	0	53565	69315	193240	36950	26483	25230	18251	25227	87787	66671	53537	36010	56494	60479	43690
857	ALYEAGER	P04083	P04083	yes	8	0			907.44	0.0017542	164.26	729720	540060	520280	1006000	1476000	471550	339030	333600	295590	355650	906860	667740	699260	645860	494010	578160	440050
858	ALYEHLTAK	P42704	P42704	yes	9	0			1044.56	0.00012915	153.05	0	0	0	0	0	113760	80709	47241	39206	59561	152110	134800	115250	115550	72472	120870	70219
859	ALYEQSLHIK	P61201	P61201	yes	10	0			1200.65	0.029931	82.245	0	0	0	63510	0	0	0	0	0	0	0	0	0	0	0	0	0
860	ALYESELADAR	Q03252	Q03252	yes	11	0			1236.6	0.00048386	160.58	167560	108760	247360	486840	1038800	183530	30749	236230	258500	131650	192900	0	132800	192060	243970	162720	107340
861	ALYETELADAR	P20700	P20700	yes	11	0			1250.61	6.1514e-14	210.48	524940	276450	333930	887470	1100500	155660	119510	68785	60806	100860	261470	232230	206020	199910	202420	204790	120640
862	ALYLQYTDETFR	P00450	P00450	yes	12	0			1518.74	0.00022869	154.26	23315	55886	60492	75976	209430	53552	46272	34106	40304	47127	65732	78559	65632	70516	61862	61858	42229
863	ALYTFEPR	Q92882	Q92882	yes	8	0			995.508	0.0083114	134.73	0	22108	0	42454	65383	122520	65920	0	54140	74857	140730	150040	157440	149120	121390	129730	82213
864	AMDFNGILTIR	P98160	P98160	yes	11	0			1249.65	4.4429e-14	215.92	77733	76913	83662	72231	124670	9425.3	0	0	0	11103	0	12226	14325	0	12540	12159	0
865	AMDLVQEEFLQR	Q9HB07	Q9HB07	yes	12	0			1477.72	0.0044035	121.23	11595	0	0	0	0	83109	0	0	0	0	95401	0	0	79561	0	0	0
866	AMDQVNALCEQLVK	Q9HAV4	Q9HAV4	yes	14	0			1617.79	5.9248e-06	188.98	14599	17234	15202	47428	77919	31806	0	23755	25333	23174	42544	38636	30392	30588	34525	35489	24714
867	AMDVYQK	P31948	P31948	yes	7	0			853.4	0.14368	102.97	135610	0	70146	191670	192080	78963	54280	45910	28783	81353	131500	130330	120670	119200	75319	109180	0
868	AMEAVAAQGK	P18669;P15259	P18669	yes	10	0			974.486	0.0022937	129.87	26341	88113	34637	50708	153800	418900	242570	298230	149550	336260	583510	586410	583910	515860	384150	481190	408300
869	AMELSFALVNGNNIR	O43747	O43747	yes	15	0			1647.84	0.011997	120.91	8866.3	0	10967	17943	22527	0	0	0	0	0	0	31682	0	0	14620	15043	0
870	AMESTATAAVAAELVSADK	P49321	P49321	yes	19	0			1834.9	0.00091182	129.07	0	0	0	0	0	28671	0	24222	27165	30770	39604	27131	24116	34289	38254	32353	36998
871	AMEVDERPTEQYSDIGGLDK	P17980	P17980	yes	20	1			2252.03	2.6234e-17	205.74	69917	75948	123110	343010	400000	255090	155850	148020	142910	196560	309430	354030	279220	271290	233530	267640	198780
872	AMGAAQVVVTDLSATR	Q00796	Q00796	yes	16	0			1588.82	0.058035	70.92	0	24931	21012	0	0	0	0	0	0	0	0	0	0	0	0	25021	0
873	AMGDAEIK	P35606	P35606	yes	8	0			833.395	0.26648	85.045	0	0	0	0	27175	116070	0	73256	0	0	140740	188040	184400	160060	0	0	0
874	AMGIMNSFVNDIFER	O60814;P58876;P62807;Q5QNW6;Q93079;Q99877;Q99879;Q99880;P57053;P06899;P23527;P33778;Q16778;Q8N257	O60814	no	15	0	7		1742.81	1.7669e-112	385.25	18317	0	52839	247130	948920	122460	68542	99945	94856	127930	208630	167610	111730	152050	100880	144440	121940
875	AMGNLQIDFADPSR	P04899	P04899	yes	14	0			1533.72	4.0802e-08	204.37	36098	24765	31176	75910	164470	112360	149980	126400	113310	110320	234180	184020	154100	145650	135130	149070	101170
876	AMGPLVLTEVLFNEK	P55010	P55010	yes	15	0			1659.89	0.00037164	156.88	0	0	0	0	12657	16980	9702.7	11031	9754	12459	20869	17855	9087.4	20552	11098	17802	0
877	AMHGELQK	P78527	P78527	yes	8	0			912.449	0.1195	98.889	31769	13649	15594	38212	69201	35303	28199	23257	9976.6	28392	53156	50115	55634	44195	28702	49429	26446
878	AMLENEK	P26038	P26038	yes	7	0			833.395	0.43212	79.417	0	0	0	0	0	0	59653	0	44463	78826	0	9120.4	0	0	143350	153120	118580
879	AMLENEKK	P26038	P26038	yes	8	1			961.49	0.0052632	148.53	0	11055	12256	20593	45316	45447	38425	39667	16403	38243	72446	80866	95026	58812	40171	71021	43428
880	AMLESIGVPLEK	P54577	P54577	yes	12	0			1285.7	0.00060992	143.91	8543.2	0	0	0	0	127250	0	87934	71745	91414	169400	176420	171190	173800	143760	159240	111490
881	AMLSGPGQFAENETNEVNFR	Q15369	Q15369	yes	20	0			2210.01	3.5388e-17	204.21	0	0	0	0	0	114200	87556	104340	63450	85655	252010	176960	122480	161950	136930	154480	103110
882	AMNGESLDGR	P98179	P98179	yes	10	0			1048.46	0.0016414	136.38	126180	69902	74008	203270	247840	111120	40943	39641	44449	43900	141700	144280	148950	145290	87658	142300	92897
883	AMQDAEVSK	P38646	P38646	yes	9	0			977.449	0.0018137	132.64	0	0	0	0	0	0	0	0	0	41874	72464	86635	103760	72103	0	0	0
884	AMSTTSISSPQPGK	Q9UJU6	Q9UJU6	yes	14	0			1390.68	0.0032232	133.56	34374	28919	25899	46185	95097	89705	57426	70212	57257	72719	113780	127100	84320	100590	64107	93525	59116
885	AMTGVEQWPYR	P49368	P49368	yes	11	0			1336.62	3.9952e-10	208.15	94770	79536	105800	252580	350580	0	0	0	0	0	0	0	75547	0	0	0	0
886	AMTILLEEAK	P55265	P55265	yes	10	0			1117.61	9.4041e-14	210.91	188500	127300	155670	351270	422490	46412	0	0	0	34808	0	128750	65682	0	0	64563	0
887	AMVDPAQTVEQR	P50416	P50416	yes	12	0			1343.65	0.00080189	140.22	142820	38473	48921	238990	271060	0	0	0	0	0	0	0	0	0	0	0	0
888	AMVEYEIDLQK	P09874	P09874	yes	11	0			1337.65	0.00021223	166.01	102420	89095	79551	255540	311860	0	33135	0	0	0	34700	0	0	0	0	57253	0
889	AMVNKDDIQK	P35580	P35580	yes	10	1			1160.59	0.0079623	122.03	0	42608	28127	0	151050	0	0	0	0	0	0	0	0	0	0	0	0
890	AMVSEFLK	P04083	P04083	yes	8	0	19		923.479	0.0077019	137.49	1331600	1151300	1002700	1996500	2670900	1045300	878540	889720	776670	979200	1404200	1394700	1204400	1338400	1515500	1410400	1363900
891	AMVSNAQLDNEK	Q32MZ4;Q9Y608	Q32MZ4	yes	12	0			1318.62	0.00014579	109.69	0	0	0	0	0	0	0	33681	0	0	0	50410	46724	0	29298	48283	0
892	AMYLPDTLSPADQLK	O95202	O95202	yes	15	0			1661.83	0.0018538	141.52	31853	28885	26565	74512	94431	36448	23216	39152	25932	28875	52364	0	0	38349	38361	0	35010
893	ANAQAAALYK	P40121	P40121	yes	10	0			1019.54	2.5609e-22	250.07	257910	198410	175910	409340	868750	921410	848290	759830	616370	815530	1339100	1328500	1252800	1171300	895990	1168600	867070
894	ANDDIIVNWVNR	P13797	P13797	yes	12	0			1427.72	4.0114e-51	292.01	344840	252300	257630	736920	1275400	205490	194250	160690	148390	192370	296870	278060	285610	235400	230870	242090	170470
895	ANDTTFGLAAGVFTR	P49189	P49189	yes	15	0			1539.77	3.2369e-26	260.66	118200	76031	168830	271300	186490	63666	70969	59586	59536	73011	102990	84876	74829	80481	84641	80585	52493
896	ANELPQPPVPEPANAGK	P78347	P78347	yes	17	0			1727.88	5.936e-47	161.78	45855	44911	0	78441	0	0	0	0	0	0	0	0	0	0	0	0	0
897	ANFDKESER	Q14974	Q14974	yes	9	1			1094.5	9.4313e-05	158.36	88193	75120	61945	121480	179280	69026	45782	49897	27786	56003	95144	91851	94838	80201	59169	67875	56927
898	ANFENLAK	Q14247	Q14247	yes	8	0			905.461	0.0091052	131.14	90657	74249	63168	170930	180340	123130	88594	74787	63145	67916	186760	199850	171730	164960	125680	157750	106500
899	ANFSLPEK	Q1KMD3	Q1KMD3	yes	8	0			904.465	0.38688	78.361	0	0	22264	0	149680	66911	49605	45789	0	49162	117880	84672	100840	0	0	0	65747
900	ANGHLLLNSEK	Q9P2J5	Q9P2J5	yes	11	0			1194.64	0.010205	63.714	30616	0	0	40315	64628	0	0	0	0	0	0	0	24076	0	0	0	14781
901	ANGMELDGR	P62995;Q13595	P62995	no	9	0			961.429	0.078432	90.01	136160	0	59591	152470	264080	33403	0	0	0	0	39327	0	43488	0	0	42365	0
902	ANGTTVHVGIHPSK	P61254;Q9UNX3	P61254	yes	14	0			1416.75	0.018175	117.13	459630	402880	275920	760460	1134900	169940	48184	126270	64387	142470	245110	224180	232890	221810	169480	222260	176180
903	ANHPMDAEVTK	O95782	O95782	yes	11	0			1211.56	1.0885e-10	209.55	55255	49575	33323	99138	130400	0	0	0	0	0	18417	16222	0	0	0	0	0
904	ANINIEK	P61026	P61026	yes	7	0			800.439	0.019493	146.96	274370	160250	116300	379560	589580	111370	95089	87067	74825	89482	172470	173630	60665	149670	104620	148960	90827
905	ANINVENAFFTLAR	P61006	P61006	yes	14	0			1578.82	2.3747e-27	265.25	0	0	11803	37118	95469	70859	52454	48028	42452	37595	91659	71985	71950	66436	68370	83876	57135
906	ANKGPSYGMSR	Q01995	Q01995	yes	11	1			1166.55	0.0038204	140.79	220830	344020	506430	622570	829130	0	0	0	0	0	0	0	0	0	0	0	0
907	ANKLDHVVTIIK	Q99873	Q99873	yes	12	1			1349.8	0.00014263	160.3	0	0	0	0	0	112390	73171	69666	54572	55749	168060	144160	157630	144120	101240	117070	107290
908	ANKPGDVVR	P28838	P28838	yes	9	1			954.525	0.074182	91.087	0	0	0	20061	34748	143780	102420	88848	34830	114470	226330	197960	212110	188800	91691	160930	89960
909	ANLEIMTK	P01903	P01903	yes	8	0			918.484	0.00014781	189.84	0	0	0	0	0	164480	140740	95823	90419	121330	262230	245400	243370	232950	160350	211200	138180
910	ANLPQSFQVDTSK	P21333	P21333	yes	13	0			1433.72	1.301e-52	306.71	2897200	2142800	2324000	4732800	7985300	1327300	1109600	1165500	952890	1298100	1929000	1817700	1544200	1594200	1562500	1554400	1040200
911	ANLQIDQINTDLNLER	P35579	P35579	yes	16	0			1868.96	6.686e-204	464.62	3397700	2072600	2169300	5759000	6932900	1155200	933790	876550	696660	930860	1631000	1602900	1259800	1255200	1152100	1365900	935310
912	ANNLSSLSK	O75396	O75396	yes	9	0			932.493	8.6091e-08	194.35	342490	515510	480530	894900	1471400	46249	0	0	0	20828	62821	0	59050	0	41151	0	45654
913	ANNSTYGLAAAVFTK	P05091	P05091	yes	15	0			1526.77	3.3175e-18	241.81	0	0	0	0	0	220330	189130	141230	125700	192700	371060	270280	245560	268430	222970	227500	183950
914	ANPFGGASHAK	P62266	P62266	yes	11	0			1055.51	0.0098809	117.4	0	0	0	371680	574120	0	133240	0	0	0	0	0	0	0	0	0	0
915	ANPQVGVAFPHIK	P13010	P13010	yes	13	0			1376.76	5.6548e-05	167.38	130570	141260	112160	203730	376480	459260	347910	293090	264280	370820	609790	561000	538880	535290	467750	489280	381870
916	ANPTVTLFPPSSEELQANK	B9A064;P0CG04	B9A064	yes	19	0			2042.03	1.6077e-23	242.85	0	0	0	21762	27964	364960	324180	356190	290840	331220	612280	319880	366350	475590	440890	435940	290650
917	ANRGPAYGLSR	P37802	P37802	yes	11	1			1160.61	0.064493	90.585	35153	0	126130	0	56903	0	0	0	0	0	0	0	0	0	0	0	0
918	ANTFVAELK	P40926	P40926	yes	9	0			991.534	1.3416e-11	212.28	176160	138440	267480	0	805930	859830	615730	691390	496430	720790	1209200	1382300	1126000	1094300	998390	1015100	738650
919	ANTTAFLTPLEIK	Q9Y5K6	Q9Y5K6	yes	13	0			1417.78	9.8798e-05	104.48	0	34471	20220	45091	81424	0	0	0	0	33528	0	76611	0	0	63536	0	0
920	ANVDISAPK	Q09666	Q09666	yes	9	0			913.487	0.0095325	117.69	217500	80697	93603	277070	376650	71253	57162	50573	32097	46236	103000	121850	104220	107930	64294	89968	61601
921	ANYDVLESQK	O00233	O00233	yes	10	0			1165.56	0.00095038	144.8	50798	30534	26979	96327	99762	100240	65265	52797	53842	68105	170240	153090	145110	149310	94419	96342	87771
922	APAAHPEGQLK	Q02818	Q02818	yes	11	0			1117.59	0.0044424	138.74	25216	24478	12582	23233	41747	68852	40403	49053	20987	48777	95795	89276	91973	81514	50604	86921	53971
923	APAEILNGK	P11586	P11586	yes	9	0			911.508	7.0725e-05	161.95	66361	42864	32216	83512	150960	33643	24428	19309	0	20228	43858	44931	37297	36336	24283	33738	22824
924	APAMFNIR	P61247	P61247	yes	8	0			918.475	0.0024374	161.2	250140	161570	247240	528510	697650	318720	188840	202290	168090	274820	474360	476190	436510	369900	310780	378920	267900
925	APAPASAPPGPSEELLR	Q9Y6C2	Q9Y6C2	yes	17	0			1658.86	0.0012688	131.39	81246	115580	148400	174720	483160	0	0	0	0	0	0	0	0	0	0	0	0
926	APASEEEFQFLR	P29590	P29590	yes	12	0			1422.68	1.2563e-21	233.02	35508	0	0	91805	70461	143160	106070	103470	75596	85246	0	210800	148370	138320	138640	182780	145060
927	APASSLHTQEAGR	O95425	O95425	yes	13	0			1323.65	8.4643e-06	180.28	36687	26712	0	0	57282	19904	0	0	0	13730	0	0	0	13619	0	12804	12714
928	APDEETLIALLAHAK	Q9Y3E5	Q9Y3E5	yes	15	0			1590.86	6.1318e-18	234.77	89477	84452	132380	214800	383010	34318	20002	0	12023	22798	50084	58312	31341	36155	30937	27349	29992
929	APDFVFYAPR	P15311;P26038;P35241	P26038	no	10	0			1181.59	2.2327e-09	200.61	336810	382850	395360	636430	1478200	1282700	1148500	1026500	929310	1101000	3143400	1824400	1592900	1392000	1462400	1508900	1172600
930	APDGYIVK	Q92499	Q92499	yes	8	0			861.46	0.062468	107.83	110620	81993	61332	145940	187840	68145	57566	56057	45209	58244	85354	84407	0	0	59800	0	0
931	APDSVDYR	P43235	P43235	yes	8	0			921.419	0.0081459	135.48	0	0	0	0	0	222030	114400	115270	0	0	284350	256300	249160	264270	207480	258710	211430
932	APDVEGQGLDWSLK	Q09666	Q09666	yes	14	0			1513.74	1.0306e-11	204.87	129290	181840	77198	260900	251720	80882	0	83317	65128	90648	0	0	0	0	0	0	0
933	APEDAGPQPGSYEIR	Q9Y5Z4	Q9Y5Z4	yes	15	0			1585.74	0.00010745	170.16	0	0	0	0	0	44123	0	51924	43139	65754	87031	0	50970	57433	0	0	0
934	APEINLPGPMSLIDNTK	P32456	P32456	yes	17	0			1808.93	1.0534e-05	163.24	0	0	0	0	0	35300	23894	32484	23807	27979	59208	36823	44568	37157	35097	37882	32507
935	APEPHVEEDDDDELDSK	P52566	P52566	yes	17	0			1938.8	7.896e-91	358.81	0	0	0	0	38426	116100	490520	133200	116910	170200	873230	894540	676440	697290	506290	648780	520820
936	APEVNLNAPDVDVHGPDWNLK	Q09666	Q09666	yes	21	0			2299.12	8.7904e-11	129.36	0	0	0	0	0	0	0	39946	0	45982	73265	0	0	50035	0	0	0
937	APFDLFENK	P08238;Q58FF7	P08238	yes	9	0			1079.53	1.6805e-05	170.69	166060	144030	133100	351790	468570	237130	141200	146220	117240	158760	329060	336820	322440	258340	291960	296020	210020
938	APFDLFENR	P07900	P07900	yes	9	0			1107.53	5.0855e-08	200.79	361090	215350	202990	501060	787040	518150	305170	267190	246210	297430	682820	668440	600240	526320	535260	604070	437030
939	APGAIGPYSQAVLVDR	P52758	P52758	yes	16	0			1612.86	0.02026	64.524	0	0	0	0	32974	0	0	0	0	0	0	0	0	0	0	12714	13561
940	APGEQTVPALNLQNAFR	Q9Y5B9	Q9Y5B9	yes	17	0			1824.95	3.9063e-13	218.14	69173	27127	78844	157570	741790	54254	36087	0	23617	32728	85200	0	70466	58008	0	0	0
941	APGFAQMLK	P50990	P50990	yes	9	0			961.506	9.9386e-05	157.59	0	62993	0	0	0	134360	104320	92705	94338	107580	282240	193680	195420	186240	176380	201580	127770
942	APGFGDNR	P10809	P10809	yes	8	0			832.383	0.013582	127.89	26676	0	10969	23901	32637	199580	125310	117570	78377	136840	265690	253870	247210	237130	176680	227080	168780
943	APGFGDNRK	P10809	P10809	yes	9	1			960.478	0.001806	132.72	71359	33618	23710	83226	120820	254610	262010	201540	81423	225640	442460	375830	389420	345840	217180	336460	201720
944	APGFGFGIAISGGR	Q07157	Q07157	yes	14	0			1305.68	0.0072806	107.58	17909	0	0	0	0	0	0	0	0	0	0	0	0	0	0	0	0
945	APGQLALFSVSDK	P31939	P31939	yes	13	0			1331.71	1.565e-20	237.91	0	0	0	0	0	160100	96335	102310	84388	106660	187610	178200	188140	154240	136540	150720	129280
946	APGTNVAMASNQAVR	P49792	P49792	yes	15	0			1485.74	0.11381	89.676	267340	218790	76426	124910	123790	291480	151160	146380	124990	219590	297820	325780	281290	270810	303880	335480	231930
947	APGTPHSHTKPYVR	Q07020	Q07020	yes	14	1			1546.8	0.042916	106.62	196770	31652	28024	541540	121980	235480	210740	192180	76683	196900	329850	306140	265580	278740	172840	242210	140950
948	APIIAVTR	P14618	P14618	yes	8	0			839.523	0.00013098	191.98	2029200	2791000	767660	2665300	3327300	4404800	4185600	3747000	3065500	4191000	6270900	5961900	5502100	6032100	3897600	5220500	3933500
949	APILIATDVASR	P17844;Q92841	Q92841	no	12	0			1225.7	4.5853e-11	208.84	1666800	1456100	1282200	4715300	5209900	682630	406130	304360	289130	321390	1563400	987260	871770	969500	826980	932290	675050
950	APIQWEER	P50213	P50213	yes	8	0			1027.51	0.012936	146.85	0	0	0	0	0	152340	0	107670	44697	0	240180	234180	210400	220120	132850	156820	133290
951	APIRPDIVNFVHTNLR	P36578	P36578	yes	16	1			1861.03	8.483e-07	183.66	0	0	0	0	0	574060	648300	132620	332300	504660	882820	1171900	683040	620770	594340	902020	516310
952	APIRPDIVNFVHTNLRK	P36578	P36578	yes	17	2			1989.13	0.037614	102.91	0	0	0	0	82561	310350	252710	253320	194600	259150	461600	419770	364490	376410	326510	349500	283180
953	APKPDGPGGGPGGSHMGGNYGDDR	P35637	P35637	yes	24	1			2251.97	7.6466e-14	178.26	51580	28929	25239	66118	71345	243070	196250	176260	94089	206440	329710	311530	295590	256240	231630	239490	198240
954	APLDIPVPDPVK	Q06323	Q06323	yes	12	0			1259.71	0.0001827	126.95	0	0	0	0	42933	134310	0	0	0	0	0	0	0	0	0	149790	0
955	APLDIPVPDPVKEK	Q06323	Q06323	yes	14	1			1516.85	0.016331	118.78	62840	53391	45055	108840	155170	218500	155340	170910	111970	161760	475290	330200	287450	301330	279810	289460	216520
956	APLEVAQEH	O94903	O94903	yes	9	0			992.493	0.011973	115.44	0	0	0	0	0	0	0	0	0	0	0	0	0	0	0	0	42549
957	APLIPMEHCTTR	P09486	P09486	yes	12	0			1424.69	0.008104	83.645	0	0	0	0	0	0	35248	0	0	59672	0	72953	78747	0	0	68444	48024
958	APLKPYPVSPSDK	P41252	P41252	yes	13	1			1397.76	0.011064	122.81	186790	169590	113420	259660	444000	83765	72833	55359	53683	70401	129340	126200	114240	123920	81521	109030	81997
959	APLNVQFNSPLPGDAVK	O75369	O75369	yes	17	0			1765.94	1.7594e-46	290.25	620200	559150	466240	787760	1804200	88624	91114	111660	88374	119530	145750	115720	143410	149060	116610	109940	88443
960	APLVCLPVFVSR	Q9H0W9	Q9H0W9	yes	12	0			1356.76	9.0386e-05	163.97	0	0	0	0	0	82015	69419	52733	53397	55013	111760	101350	80922	82556	82132	92878	70554
961	APMVNPTLGVHEADLLK	Q13423	Q13423	yes	17	0			1803.96	0.00012757	148.61	154050	0	118520	305970	315350	191440	118240	124280	112570	112080	262750	291890	192910	214000	212170	198020	161820
962	APNHAVVTR	P02787	P02787	yes	9	0			963.525	4.139e-05	166.42	97495	97767	64842	171220	303630	642720	438520	584500	288600	667330	910500	885670	855720	796120	476360	762200	503780
963	APNISMPDVDLNLK	Q09666	Q09666	yes	14	0			1525.78	0.0065304	123.71	0	0	0	0	0	0	112090	74760	56949	0	176450	103460	0	104640	98030	93052	0
964	APNISMPDVDLNLKGPK	Q09666	Q09666	yes	17	1			1807.95	0.00097968	135.77	25742	26709	45007	114680	114290	14543	0	0	0	0	0	0	0	0	0	0	0
965	APNTPDILEIEFK	P00966	P00966	yes	13	0			1485.77	1.4563e-13	213.15	43806	57450	45534	45585	87472	55050	58467	47555	38438	58356	87033	79281	75045	57615	69818	66355	48938
966	APNVVVTR	P52566	P52566	yes	8	0			854.497	0.0038026	155.09	0	0	0	0	0	341160	274870	215350	198160	236640	496270	485530	489520	426930	310730	399530	271790
967	APPARPVK	Q07666	Q07666	yes	8	1			834.508	0.14259	95.27	0	0	0	0	0	0	0	28581	14400	30658	46085	43826	64349	36630	30160	47750	0
968	APQETYADIGGLDNQIQEIK	P62191	P62191	yes	20	0			2202.08	6.8229e-12	175.27	0	0	26048	114780	465870	254340	205350	300540	138320	328040	470100	417390	261650	333780	315950	345270	237600
969	APQLVGQFIAR	Q53EL6	Q53EL6	yes	11	0			1198.68	0.0078943	126.33	33840	31623	19842	87892	86897	50528	0	34210	22834	6485.2	62147	77739	74469	96254	78517	69693	43122
970	APQVDVDK	P41250	P41250	yes	8	0			870.445	0.038668	114.95	0	0	0	0	0	73917	57343	50608	25690	50260	99919	106070	121720	107560	65651	103700	66915
971	APRPAPGGAEQR	O94919	O94919	yes	12	1			1205.63	0.1576	86.389	63373	35249	17847	97906	138670	0	0	0	0	0	0	0	0	0	0	0	0
972	APSIHGGSGGR	P08727	P08727	yes	11	0			994.494	0.0068935	130.64	71236	21413	41169	50071	62527	12220	11986	9278.9	6958.1	0	0	22846	0	18932	0	0	0
973	APSIIFIDELDAIGTK	P17980	P17980	yes	16	0			1701.92	4.8174e-07	186.53	0	0	0	0	43532	20977	13852	13904	12102	18729	20622	34779	17483	22944	0	22666	15113
974	APSTYGGGLSVSSR	P08779	P08779	yes	14	0			1337.66	1.3828e-18	232.34	192000	0	133680	3096200	103270	0	0	0	0	0	0	0	0	0	0	0	0
975	APSTYGGGLSVSSSR	P02533	P02533	yes	15	0			1424.69	2.8495e-07	193.21	655710	64763	768420	4754000	102300	0	0	0	0	0	0	0	0	0	0	0	0
976	APSVANVGSHCDLSLK	P21333	P21333	yes	16	0			1653.81	0.0024285	134.21	64795	44057	29268	99335	321150	154390	76304	93053	66160	90198	258000	0	197440	0	152000	169130	147340
977	APSVATVGSICDLNLK	O75369	O75369	yes	16	0			1643.86	1.6001e-75	345.2	156140	155490	109780	231970	456190	106780	100950	115190	94571	110250	210120	150080	129130	141820	153890	140760	99678
978	APSVPAAEPEYPK	P54819	P54819	yes	13	0			1354.68	0.00019259	158.01	22614	41632	32591	36244	69864	543440	338110	326230	448350	373840	704860	705260	637600	654950	465220	595380	430670
979	APSWFDTGLSEMR	P02511	P02511	yes	13	0			1495.68	7.2771e-52	291.23	36112	57823	140790	454860	1054700	0	0	0	0	0	0	0	0	0	0	0	0
980	APSYLEISSMR	P78347	P78347	yes	11	0			1252.61	4.8854e-06	177.95	139380	114060	128610	320870	382070	26832	0	23408	20546	36420	61449	47405	32111	34910	35816	38876	26496
981	APTAQVESFR	P24821	P24821	yes	10	0			1104.56	2.7833e-09	198.27	258610	528890	537980	452130	2064700	52986	26115	0	0	0	77179	61391	65702	64135	41834	53304	44494
982	APTVHGGAGGAR	Q9C075	Q9C075	yes	12	0			1049.54	0.0029771	125.32	47949	36427	60779	85824	97617	0	0	0	0	0	0	0	0	0	0	0	0
983	APVPASELLASGVLSR	Q15149	Q15149	yes	16	0			1565.88	2.9074e-12	215.22	696590	676430	528710	1095400	1344400	649480	149320	468850	83612	110110	565350	502540	660210	503280	268250	524910	625680
984	APVPGTPDSLSSGSSR	Q9UJZ1	Q9UJZ1	yes	16	0			1513.74	2.1847e-06	173.21	115740	108780	89371	194950	411040	132230	100580	119470	98435	115700	125590	152980	141270	144700	91854	114050	74052
985	APVPTGEVYFADSFDR	P27824	P27824	yes	16	0			1769.83	1.5459e-25	252.21	149420	112600	302420	1979800	3059700	1649300	1164200	1180800	975370	1369300	2526500	441230	1826300	1941400	1512700	1906000	253760
986	APVQPQQSPAAAPGGTDEKPSGK	Q13200	Q13200	yes	23	1			2217.1	5.1785e-20	200.02	91836	82240	70324	115380	180460	109890	135800	94364	109110	85710	193500	149770	119480	119000	124670	75628	88944
987	APWELLELR	P54577	P54577	yes	9	0			1125.62	0.00013649	151.94	0	0	0	0	0	64873	56853	42363	35352	46462	113170	86953	94451	84626	75087	108610	67689
988	AQAAAPASVPAQAPK	P47914	P47914	yes	15	0			1376.74	0.00012495	169.23	497690	0	0	607180	0	550110	491310	392670	362400	406480	791560	756440	732010	672510	500570	674140	480920
989	AQAALAVNISAAR	P40227	P40227	yes	13	0			1254.7	2.964e-14	226.64	375040	164490	199600	348730	341320	459650	377770	67568	0	85134	152410	121340	0	139040	106890	149590	99516
990	AQAEAQQPTFDALRDELR	Q15149	Q15149	yes	18	1			2058.01	0.0018679	127.77	303220	266000	337050	680170	1015900	292250	206360	231270	172670	218280	408750	370640	332530	337240	319180	331680	221980
991	AQAELENVSGALNEAESK	Q7Z406	Q7Z406	yes	18	0			1858.89	1.28e-129	408.67	109950	154610	84712	283630	309210	0	0	0	0	0	0	0	0	0	0	0	0
992	AQAELVGTADEATR	P30049	P30049	yes	14	0			1430.7	5.7831e-37	276.55	0	0	0	0	0	435710	407640	387640	288450	443180	694810	516800	533050	489640	395930	487800	335850
993	AQAEQAALR	Q15149	Q15149	yes	9	0			956.504	0.0040885	126.72	66425	0	36767	63994	141620	46972	0	0	0	0	57255	68616	53487	53937	39805	62414	0
994	AQAEVEGLGK	Q15149	Q15149	yes	10	0			1000.52	0.0096266	118.26	197290	138370	121860	254550	747860	127350	66248	0	67888	50060	0	185920	192510	199080	79848	155300	114010
995	AQALAIETEAELQR	Q14764	Q14764	yes	14	0			1541.8	1.8075e-12	219.93	42512	105670	48276	96240	280740	155880	134160	131650	91382	91308	310400	293480	221640	283940	237920	259210	200490
996	AQALVQYLEEPLTQVAAS	Q9Y2Q5	Q9Y2Q5	yes	18	0			1930	1.646e-11	194.06	0	0	0	0	0	28112	26614	0	18937	0	44698	26667	15378	24555	14518	25027	21264
997	AQAVSEDAGGNEGR	P55884	P55884	yes	14	0			1359.6	1.0783e-18	236.24	88577	58070	73961	113260	141670	63517	78886	62552	48492	72611	105810	101780	94244	87713	71054	76531	74381
998	AQCPIVER	P46782	P46782	yes	8	0			971.486	0.22546	87.322	54677	53583	50623	67511	215210	139950	90480	65555	65679	95769	192090	203250	188960	175110	117090	179270	123150
999	AQDAPLSLLQTQGGR	P48681	P48681	yes	15	0			1553.82	1.609e-47	299.08	147060	108160	79972	220290	172540	92014	106120	117600	69133	93376	0	0	109980	119510	0	0	97242
1000	AQDEGLLSDVVPFK	P55084	P55084	yes	14	0			1516.78	0.00019736	168.5	53897	37601	27027	57753	65753	90511	87419	133530	56115	139300	132590	210410	110100	106100	106730	113070	91897
1001	AQDEGLLSDVVPFKVPGK	P55084	P55084	yes	18	1			1898.01	0.0052568	121.06	0	0	8034.3	33944	106890	106310	91156	77991	54407	76278	163790	148560	100760	119520	114020	131340	101880
1002	AQDGSHPLSLQDLIEK	O94979	O94979	yes	16	0			1749.89	0.012029	114.63	21584	0	0	0	118660	182400	145390	167140	93266	115310	267500	238400	239720	322050	272370	266460	168190
1003	AQDIEAGDGTTSVVIIAGSLLDSCTK	P50991	P50991	yes	26	0			2620.29	1.7386e-09	164.04	0	0	0	0	0	28742	16331	0	15686	0	43670	0	20505	41146	38982	43708	33985
1004	AQDQGEKENPMR	P62913	P62913	yes	12	1			1401.63	5.1417e-10	196.19	183530	192650	207660	304290	557580	87917	83308	100710	67897	86040	135500	136650	123630	106660	96365	102210	94393
1005	AQEACGPLEMDSALSVVQNLEK	Q9Y490	Q9Y490	yes	22	0			2388.13	0.18021	89.024	0	0	0	0	0	34383	0	24160	12308	17577	29007	0	28747	67531	39520	56545	43512
1006	AQEEAERLEADR	P15311	P15311	yes	12	1			1415.66	0.0011059	134.39	80978	114950	49739	133550	251580	60666	72325	71750	26583	80575	82709	72651	89473	77690	39401	58917	42712
1007	AQEFVNCK	P35754	P35754	yes	8	0			994.454	0.33262	81.373	0	0	0	0	0	230920	136430	132350	113640	146210	328570	320930	298570	280990	260460	266950	206270
1008	AQEILSQLPIK	P35754	P35754	yes	11	0			1238.72	2.9734e-06	182.7	0	0	0	0	0	265010	196400	166840	127210	209240	390630	353960	311280	294980	271070	328110	222420
1009	AQELGHSQSALASAQR	Q14980	Q14980	yes	16	0			1652.82	2.5378e-05	162.11	137550	119100	76741	273260	279670	52437	0	29079	24515	23090	77301	82721	84374	74496	51153	65964	40847
1010	AQEQQQQMAELHSK	Q9P2E9	Q9P2E9	yes	14	0			1654.77	0.00050086	163.41	207510	166240	161500	348740	475860	101510	75237	69397	52988	75590	166130	150200	133520	137970	100190	116220	95598
1011	AQESVGIYEVTHQFVK	Q9NWV4	Q9NWV4	yes	16	0			1833.93	0.071803	94.271	0	0	0	0	0	254440	157230	131820	125930	165700	395150	394760	308390	328850	329980	351940	0
1012	AQFAQPEILIGTIPGAGGTQR	P30084	P30084	yes	21	0			2124.13	0.0020065	123.2	0	0	0	0	49016	155510	145420	115100	104610	156990	284000	226290	163920	235060	178070	233810	180320
1013	AQFDLAFVVR	Q02809	Q02809	yes	10	0			1164.63	9.7121e-10	205.96	159950	237480	220910	116550	269970	0	14169	0	0	0	24408	23645	23296	0	15778	29422	0
1014	AQFEGIVTDLIR	P38646	P38646	yes	12	0			1360.74	4.4892e-30	263.94	394420	294960	238130	365390	433550	771340	680740	580500	487260	529210	1034100	807530	877800	791160	723630	947480	613720
1015	AQFEQLKDGK	Q15149	Q15149	yes	10	1			1162.6	0.040879	91.797	0	0	0	0	0	0	0	0	0	0	0	0	0	0	0	0	0
1016	AQFLVEK	Q99623	Q99623	yes	7	0			833.465	0.015435	160.83	351930	122990	224130	322180	483300	235290	225300	0	147680	201990	366730	349810	342700	317340	212010	304700	219410
1017	AQGEPVAGHESPK	O94979	O94979	yes	13	0			1305.63	0.0021884	130.89	51647	43260	28282	60985	103510	0	0	0	0	0	0	0	0	0	0	0	0
1018	AQGLEEGVAETLVLVK	Q13308	Q13308	yes	16	0			1654.91	1.183e-25	256.43	82147	88117	76609	118990	143280	0	59661	0	0	19588	0	0	0	0	0	0	0
1019	AQGPAASAEEPKPVEAPAANSDQTVTVKE	P80723	P80723	yes	29	2			2891.41	6.3739e-42	236.26	0	0	0	0	0	646090	864480	685090	628710	602850	955690	824870	751420	910870	727640	701970	563080
1020	AQGYSGLSVK	P07996	P07996	yes	10	0			1008.52	0.00038542	155.27	1205800	1326500	1164100	1671900	3143000	0	0	0	0	0	0	0	0	0	0	0	0
1021	AQHEDQVEQYK	P02545	P02545	yes	11	0			1373.62	1.4759e-09	202.93	184710	98440	112750	278230	529890	78337	68901	78958	48909	76223	111290	88982	100980	84562	64037	96522	69795
1022	AQHEDQVEQYKK	P02545	P02545	yes	12	1			1501.72	7.4353e-07	185.68	3610300	3015900	3384000	6283300	8481800	1145300	1126400	1045900	659410	1156200	1548900	1524800	1438100	1429400	981640	1384600	988000
1023	AQHVFQHAVPQEGKPITNQK	Q13867	Q13867	yes	20	1			2256.18	1.5431e-07	156.73	26267	0	0	70009	41674	100320	75611	69688	62197	68246	106350	98226	95641	119440	82786	86527	69742
1024	AQIDNLTR	P15924	P15924	yes	8	0			929.493	0.0002129	185.64	287540	266070	195460	549580	776610	0	0	0	0	0	0	0	0	0	0	0	0
1025	AQIHDLVLVGGSTR	P08107	P08107	yes	14	0			1464.8	3.759e-05	182.82	1339300	906050	421480	1090600	4969800	467300	465190	882470	351690	1198300	643440	551060	586980	467340	488130	475600	314880
1026	AQIHGGILR	P98160	P98160	yes	9	0			963.561	0.04827	99.284	101920	68843	41533	135220	265490	0	0	0	0	0	0	0	0	0	0	12434	0
1027	AQILPIR	Q00610	Q00610	yes	7	0			809.512	0.15187	101.96	362280	217030	151720	418920	379520	247460	233300	246720	169450	225820	349580	296810	345990	269180	330800	304490	229100
1028	AQILVADTWSVLEGK	Q5T6V5	Q5T6V5	yes	15	0			1628.88	0.01589	116.6	0	0	0	0	22793	9039.5	0	19447	19651	17624	27456	30446	21280	25449	20782	31300	16834
1029	AQITGYR	P02751	P02751	yes	7	0			807.424	0.41045	73.794	149360	170530	150760	220390	626130	78294	61401	0	26988	70902	102860	108310	119780	99952	68119	100960	69653
1030	AQIWDTAGLER	P57735	P57735	yes	11	0			1258.63	0.0016362	148.01	109370	66516	78362	238270	267670	0	0	0	0	0	0	0	0	0	0	0	0
1031	AQIWDTAGQER	Q15907;P62491	Q15907	yes	11	0			1273.61	1.6848e-14	224.71	549900	349020	321540	818280	1310100	173650	125030	129890	109910	142210	244980	254020	209080	231070	158840	221320	144820
1032	AQKDEEKMEIQEIQLK	P09493	P09493	yes	16	2			1959	4.6238e-35	272.61	336050	365930	322390	875420	1278300	212230	159820	155240	136610	161410	347370	291970	230380	285500	175910	235510	175110
1033	AQLDPAFIK	P25325	P25325	yes	9	0			1001.55	0.055197	88.874	0	0	0	0	0	32729	0	28759	0	0	0	72399	69426	0	0	55206	0
1034	AQLEPVASPAK	Q15149	Q15149	yes	11	0			1109.61	0.021715	106.33	309780	227220	174680	374360	679760	145460	99828	73840	61042	88059	213110	191320	186270	165630	108080	151740	128240
1035	AQLFALTGVQPAR	P54578	P54578	yes	13	0			1370.77	8.2487e-21	243.66	212820	176060	173580	412060	789080	508020	370810	352810	280230	472780	867330	609070	622330	560840	584910	571010	439950
1036	AQLGEDIR	Q92734	Q92734	yes	8	0			900.466	0.025735	121.62	206330	121700	82157	264340	269240	181740	111720	111990	114330	93755	193970	420370	222660	194800	131420	189560	139030
1037	AQLGGPEAAK	P04792	P04792	yes	10	0			940.498	7.1981e-14	215.41	1856700	1626500	1233500	2297500	3205900	1292700	744600	1082400	570510	1158100	1741800	1726500	1829600	1601000	1236500	1484600	1235500
1038	AQLHDTNMELTDLK	O14974	O14974	yes	14	0			1627.79	0.010004	59.497	0	0	0	0	0	0	0	0	0	0	57463	69984	37896	35326	0	34125	0
1039	AQLLEIAK	P18583	P18583	yes	8	0			884.533	0.28045	84.269	0	0	0	0	0	0	687670	626520	541880	0	987740	1062600	0	0	0	934060	0
1040	AQLLELPYAR	P50453	P50453	yes	10	0			1172.66	0.051325	99.629	0	0	0	0	0	88586	0	43288	42460	68603	178330	103250	91012	78140	93975	103750	85972
1041	AQLLQPTLEINPR	Q12931	Q12931	yes	13	0			1491.84	4.7549e-14	224.55	224770	265220	300940	500110	778560	176870	121820	120160	110770	128970	269900	222120	211970	210020	189710	199230	154140
1042	AQLMADFQAGR	Q15149	Q15149	yes	11	0			1206.58	9.6281e-05	168.32	122080	96946	111970	293750	413530	65750	0	0	28127	0	95435	95174	0	0	59086	54030	57709
1043	AQLYIDCEK	P07996	P07996	yes	9	0			1138.53	1.1193e-05	177.21	1416300	1351100	1023500	3034100	3346500	0	0	222830	0	0	0	0	493900	0	0	0	0
1044	AQMDLSGR	P00488	P00488	yes	8	0			876.412	0.13104	84.112	0	0	0	0	0	0	34887	32867	37463	35221	0	83035	0	0	0	0	0
1045	AQMVQEDLEK	P26038	P26038	yes	10	0			1189.56	2.7801e-14	224.41	0	182030	214330	521650	1058700	827920	720930	776000	617900	917540	1416600	1329200	1193600	1226100	812260	1170700	710680
1046	AQNTWGCGNSLR	P02545	P02545	yes	12	0			1362.61	2.8929e-65	325.26	252350	172440	219090	448190	938710	396970	355840	350230	283380	357500	579820	600090	579770	534600	370660	507420	377190
1047	AQPAQPADEPAEK	P25786	P25786	yes	13	0			1350.64	0.00029729	150.8	13562	0	12820	15019	23669	36195	42723	32375	25273	37210	55372	52967	47999	41225	50044	42132	39899
1048	AQPSVSLGAAYR	Q96PK6	Q96PK6	yes	12	0			1218.64	0.0084227	93.228	138870	178380	77856	302180	304180	0	0	0	0	0	0	0	0	0	0	0	0
1049	AQPVQVAEGSEPDGFWEALGGK	P06396	P06396	yes	22	0			2271.08	3.3286e-05	141.64	0	0	0	4681800	11736000	129300	11175000	11289000	9064200	11423000	262560	176540	115230	175260	114810	182560	14539000
1050	AQQAADKYLYVDK	P35579	P35579	yes	13	1			1511.76	2.9029e-09	206.24	798250	733900	797830	1891800	1329600	0	44287	55418	35918	0	0	0	67686	48308	45383	55788	0
1051	AQQATPGGAAPTIFSR	Q9BX68	Q9BX68	yes	16	0			1571.81	4.1554e-05	156.46	0	0	0	0	0	69739	77865	94894	90745	125250	102350	83798	0	103320	59444	0	45487
1052	AQQDQLVLIFAGK	Q9NRR5	Q9NRR5	yes	13	0			1429.79	0.0038106	128.81	20837	19918	17526	24755	40763	22411	0	10963	0	0	17159	0	0	17524	0	0	0
1053	AQQEDALAQQAFEEAR	Q13951	Q13951	yes	16	0			1803.84	0.0031688	114.95	0	0	0	0	0	0	0	72371	0	87719	0	0	0	0	53502	0	0
1054	AQQEFAAGVFSNPAVR	O14828	O14828	yes	16	0			1690.84	8.3357e-111	375.2	157330	150000	157080	346210	410720	69871	71970	63055	0	73281	94260	82303	71599	0	84426	82214	0
1055	AQQELEEQTR	P26038	P26038	yes	10	0			1230.58	7.4896e-30	281.96	68122	65528	72070	95216	263930	339770	415130	311660	184280	360390	528470	488490	502460	394800	330560	453080	303650
1056	AQQELEEQTRR	P26038	P26038	yes	11	1			1386.69	0.01026	115.69	81018	93983	139480	167920	356840	415480	297430	185310	108430	336350	277500	574290	604510	593290	384030	549760	397010
1057	AQQEQELAADAFK	P14314	P14314	yes	13	0			1447.69	2.2059e-65	312.72	195460	111120	65375	263840	369410	762690	680950	646860	533900	632390	1621300	1160200	919590	919260	725860	770860	608940
1058	AQQEVLQALEPQVDYLR	Q96PK2;Q9UPN3	Q9UPN3	no	17	0			1999.04	0.0036644	125.47	0	0	0	25104	63096	28551	19876	18347	0	0	42929	41412	0	29848	0	29296	0
1059	AQQIHSQTSQQYPLYDLDLGK	P15924	P15924	yes	21	0			2432.2	2.5228e-23	217.19	24125	29247	103800	437870	877010	0	0	0	0	0	0	0	0	0	0	0	0
1060	AQQLAEVEVK	Q14764	Q14764	yes	10	0			1113.6	0.0011494	142.37	53580	44775	39815	104820	226370	116760	81960	73392	53113	70002	203690	178440	166940	163060	98806	140400	98867
1061	AQQSLELIQSK	Q86UP2	Q86UP2	yes	11	0			1243.68	2.9255e-06	182.82	172230	72769	58304	272250	400730	104810	75328	54503	39628	71548	118320	126490	133280	137570	89792	121820	81714
1062	AQQVSQGLDVLTAK	P18206	P18206	yes	14	0			1456.79	1.5604e-96	366.19	291300	220020	234270	476890	781860	444560	409900	408030	362070	453060	683890	593230	517040	536370	466410	488420	327520
1063	AQSELAAHQK	P25786	P25786	yes	10	0			1081.55	0.0003172	157.97	0	0	0	0	0	39803	36762	27274	16748	24672	48101	65665	89283	52236	50727	65252	46154
1064	AQSLLSTDR	O00231	O00231	yes	9	0			989.514	0.025092	106.62	124710	0	55993	131660	233950	109480	68263	52429	63167	58154	155780	150230	141310	123640	75307	111170	83716
1065	AQTEGINISEEALNHLGEIGTK	Q9Y265	Q9Y265	yes	22	0			2323.17	7.7122e-06	148.16	0	0	25177	150370	646200	196360	228010	190400	174340	172620	406490	283700	215870	289970	241730	249620	178630
1066	AQVADVVVSR	P49327	P49327	yes	10	0			1042.58	0.00026442	160.06	338560	170530	122160	481310	602380	64692	41985	38566	36339	29768	96182	95558	94803	76621	50523	74208	20763
1067	AQVAMSTLPVEDEESSESR	P78347	P78347	yes	19	0			2063.93	8.9256e-15	199.08	307060	209270	224390	526720	570350	44205	55924	40627	15276	48577	62832	57261	39523	51408	62104	64587	45478
1068	AQVEEFLAQHGSEYQSVK	Q02809	Q02809	yes	18	0			2048.98	8.1223e-30	159.06	289970	253580	277670	647660	863160	206000	44230	0	0	0	0	0	0	0	0	0	0
1069	AQVEIVTDGEEPAEMIQVLGPK	P40121	P40121	yes	22	0			2352.19	0.0010054	124.5	0	0	0	0	0	143990	77936	88914	83507	90460	171960	170560	128200	173200	137510	197070	147580
1070	AQVEQELTTLR	Q15149	Q15149	yes	11	0			1286.68	1.1706e-14	226.35	342220	302970	274630	600180	819200	208500	154880	142980	134220	214520	329250	281380	249750	296460	239330	239910	187370
1071	AQVIYTR	P62851	P62851	yes	7	0			849.471	0.2424	90.737	35538	30033	21273	62259	74319	201550	135960	130850	104930	143410	272760	265950	273990	238620	192530	252390	180060
1072	AQVSLLIR	Q99623	Q99623	yes	8	0			898.56	0.00041476	172.61	416770	527530	339750	599540	1471800	486760	393220	181130	286390	183750	603490	311770	594540	551960	497130	531710	400630
1073	AQVTELEDELTAAEDAK	Q7Z406	Q7Z406	yes	17	0			1831.87	5.3468e-47	304.07	140530	139180	116010	187280	302700	0	0	0	0	0	0	0	0	0	0	0	0
1074	AQVVDLLQQELTAAEQR	Q14789	Q14789	yes	17	0			1911.01	1.3389e-07	184.04	0	0	15017	55523	109590	66418	59219	47055	38336	54013	119280	96729	99801	103210	77009	96332	65335
1075	AQVVSNLK	Q9Y490	Q9Y490	yes	8	0			857.497	0.15899	92.698	151100	81693	71481	139690	261850	175290	113790	124710	67322	0	221230	219720	243050	241410	141650	192860	151780
1076	AQWNQLQQLDTR	P40763	P40763	yes	12	0			1499.75	3.1619e-10	201.56	53094	0	39134	85592	161030	56352	79629	44870	49085	65136	156300	93762	85818	74519	0	116550	52733
1077	AQYDELAR	P05783	P05783	yes	8	0			964.461	0.0082569	134.98	495460	360840	389750	0	1202900	0	0	0	0	0	0	0	0	0	0	0	0
1078	AQYEDIANR	P05787	P05787	no	9	0			1078.5	5.9125e-19	256.37	2278300	1819100	1719800	3073000	5399000	0	0	0	0	0	0	0	0	0	0	0	0
1079	AQYEDIAQK	P04264	P04264	yes	9	0			1064.51	7.9054e-15	234.4	7425500	826840	8664100	32862000	1988700	0	0	0	0	0	0	30539	0	23041	0	0	20003
1080	AQYEEIANR	P13647	P13647	yes	9	0			1092.52	7.1844e-12	220.55	1560200	0	1351300	3703400	2359300	0	0	0	0	0	0	0	0	0	0	0	0
1081	AQYEEIAQR	P35908;P02538;P04259	P35908	no	9	0			1106.54	1.5767e-15	246.95	2782800	594490	2846300	5744700	1109600	0	0	0	0	0	0	0	0	0	0	0	0
1082	AQYEEMAK	P08729	P08729	yes	8	0			968.427	0.0050745	149.38	213920	182730	203210	278720	610840	0	0	0	0	0	0	0	0	0	0	0	0
1083	AQYEEVAR	Q9NSB2	Q9NSB2	yes	8	0			964.461	0.047664	110.3	0	360840	0	823050	0	0	0	0	0	0	0	0	0	0	0	0	0
1084	AQYPIADLVK	Q13423	Q13423	yes	10	0			1116.62	0.0063028	124.64	95956	69146	0	121130	134210	150810	47490	63262	34734	49146	100400	94991	158730	102680	174010	141280	109000
1085	AQYYLPDGSTIEIGPSR	P61163	P61163	yes	17	0			1865.92	1.3738e-35	276.07	137200	162110	172330	53993	539710	104810	118470	105080	84199	111900	152730	135210	132510	106900	111170	100790	93577
1086	ARAEEAEAQKR	Q15149	Q15149	yes	11	2			1257.64	0.3832	71.539	7458	5118.7	7475.8	7050.4	5781.8	0	0	0	0	0	0	0	0	0	0	0	0
1087	ARAETEELIR	P29590	P29590	yes	10	1			1186.63	0.0019968	114.6	0	0	0	0	0	43407	0	0	0	0	0	0	0	41555	28742	0	0
1088	ARDDLITDLLNEAK	P36543	P36543	yes	14	1			1585.83	4.0078e-13	227.83	0	0	8678.8	0	32376	876460	908000	754940	648390	910950	1533900	1359400	1069100	1007200	905060	1053400	764380
1089	AREEAERELER	Q15149	Q15149	yes	11	2			1386.69	0.0079329	126.18	161840	178390	92907	277450	291760	0	0	166770	83700	0	348140	18658	23015	0	0	12918	0
1090	AREEEEQKEGGDGAAGDPK	Q13442	Q13442	yes	19	2			1971.88	0.098928	91.361	8666.9	0	0	15734	30483	47094	50727	42017	39512	46684	89465	75135	77962	76777	43508	67615	46420
1091	AREETDKEEPASK	P05455	P05455	yes	13	2			1488.71	1.3992e-08	191.55	6403	0	6348.2	5951.1	6634.2	94745	133420	51922	84524	79075	89673	149000	128190	86564	145040	114120	107610
1092	AREQEELLAPADGTVELVR	P19971	P19971	yes	19	1			2095.09	5.3539e-10	171.77	0	38287	48985	74969	174610	503010	325540	353940	268650	320610	724310	672490	523230	539700	548120	572630	436420
1093	ARFEELCSDLFR	P08107;P17066;P48741	P08107	no	12	1			1541.73	0.0002323	154	93119	171720	253420	295320	1258900	548210	627430	549850	387930	481550	973100	797850	729350	626460	710240	647270	511250
1094	ARGPGLEK	P21333	P21333	yes	8	1			826.466	0.29824	83.282	161630	102280	116460	217430	345780	76565	0	0	37786	75326	119070	119720	137070	98612	57513	87043	55518
1095	ARPFPDGLAEDIDKGEVSAR	P13639	P13639	yes	20	2			2142.07	2.945e-42	281.83	0	0	0	0	0	927810	789330	593930	574180	745440	1732700	1256400	1028500	1246200	964200	1125500	823190
1096	ARQEELYSELQAR	Q15149	Q15149	yes	13	1			1591.8	0.0019644	133.18	211880	150240	143440	364780	501670	123870	65692	57263	54454	49338	130470	180110	164780	136240	126580	158130	124790
1097	ASAAPKPEPVPVQK	Q96HC4	Q96HC4	yes	14	1			1417.79	0.14849	88.981	118360	96837	57858	186760	311240	24722	50958	36649	18949	35645	38762	0	32725	0	24643	29440	25148
1098	ASAATTAILIAR	P07093	P07093	yes	12	0			1157.68	1.4665e-06	181.39	157030	176380	165850	285510	357020	0	115680	242940	125260	98222	0	0	0	0	0	0	0
1099	ASAELALGENSEVLK	P00505	P00505	yes	15	0			1529.79	2.7521e-13	229.71	173370	184870	208490	380120	721340	389740	328640	291870	253440	245540	566120	530410	428980	470180	423340	417240	308550
1100	ASAETVDPASLWEY	Q16658	Q16658	yes	14	0			1537.69	9.8455e-07	188.23	0	14815	17031	61364	177280	484580	356650	350380	307100	300830	807150	661040	434490	0	395860	539950	336770
1101	ASAFALQEQPVVNAVIDDTTK	P36957	P36957	yes	21	0			2216.13	1.5598e-52	301.39	0	0	0	54268	125040	281860	265540	210560	193550	189470	529200	444510	294310	372820	280740	360190	260930
1102	ASAGPQPLLVQSCK	Q9Y490	Q9Y490	yes	14	0			1454.76	5.2955e-19	243.28	20892	29901	0	0	130820	310640	269600	227940	186820	225420	448710	406920	338900	401440	279260	341480	254970
1103	ASALEQFVNSVR	Q9UNS2	Q9UNS2	yes	12	0			1319.68	2.3304e-15	218.02	59539	45200	40699	159280	203090	210190	148970	135530	130810	159210	292220	343740	226640	272640	233820	271610	238650
1104	ASAPYNHHGSR	Q8N684	Q8N684	yes	11	0			1195.55	0.0048901	137.26	20510	10442	17244	17016	18951	5541.1	4102.5	0	2307.2	4408.8	6182.9	7638	8630.6	6556	6150.3	7145.6	5180.3
1105	ASASDGSSFVVAR	Q9H4G4	Q9H4G4	yes	13	0			1252.6	0.009601	92.556	0	0	0	0	137660	0	0	0	0	0	0	0	0	0	0	0	0
1106	ASASGSGAQVGGPISSGSSASSVTVTR	P02545	P02545	yes	27	0			2364.15	5.5678e-41	234.35	2458100	1861600	1517000	4601300	6494900	405630	379800	318650	268700	346830	682580	676070	487240	582990	438890	571280	354250
1107	ASASTQPAALSAEQAK	Q99622	Q99622	yes	16	0			1529.77	0.0064436	101.04	0	0	0	0	0	0	0	0	0	76695	0	0	0	0	0	0	0
1108	ASASYHISNLLEK	Q86VP6	Q86VP6	yes	13	0			1431.74	1.6698e-20	237.09	208070	176200	148610	341550	485660	343590	0	304770	0	0	0	0	404210	0	414380	0	342820
1109	ASAVSPANLPAVLLQPR	P51610	P51610	yes	17	0			1702.97	2.8026e-09	197.6	23572	31303	42686	154820	230220	107450	92875	31238	80312	72862	156210	154980	109720	153260	127150	139980	113240
1110	ASAYNNLK	P21283	P21283	yes	8	0			879.445	0.30157	83.096	30512	0	0	0	0	53709	40135	0	0	25413	0	113400	122590	92957	75090	94481	0
1111	ASCLYGQLPK	P09211	P09211	yes	10	0			1135.57	2.8304e-24	257.08	173220	109690	223630	340330	748730	3538400	3311100	2968500	2399500	3316000	4915100	4945800	4171100	4510300	3033200	4003600	3035900
1112	ASEAGEVPFNHEILR	Q7L5N1	Q7L5N1	yes	15	0			1667.83	0.019442	112.71	26633	0	0	57545	100290	101420	55985	36768	45710	35088	157210	139500	131760	149990	105720	142340	92873
1113	ASEAVEDTFR	Q6UVK1	Q6UVK1	yes	10	0			1123.51	0.068736	94.646	77649	38000	27364	123710	107730	23271	0	0	0	0	38539	39462	30003	45000	0	49112	35675
1114	ASEELQKDLEEVK	Q9HB71	Q9HB71	yes	13	1			1516.76	2.0263e-20	234.32	170620	192670	141170	309880	278010	157300	164640	138850	130340	160680	228980	216470	204340	202300	192270	204510	172310
1115	ASEWVQQVSGLMDGK	P49588	P49588	yes	15	0			1633.78	0.0016766	142.65	13725	25909	24204	40034	59917	82484	91124	78248	68796	85338	125920	94575	92185	83748	80760	84537	66840
1116	ASFNHFDKDHGGALGPEEFK	O43707	O43707	yes	20	1			2202.01	2.7496e-12	184.13	0	26476	53862	667360	1735600	835080	290940	432810	430810	532870	1167300	1058200	831040	1106700	784790	506400	704300
1117	ASFNHFDR	P12814;P35609;Q08043	P12814	yes	8	0			992.446	0.00039812	173.68	426750	249680	105030	719300	1859200	57831	33929	0	0	0	90384	125800	102030	106220	40589	63328	0
1118	ASFNHFDRDHSGTLGPEEFK	P12814	P12814	yes	20	1			2290.04	5.1819e-12	178.84	0	0	32344	0	1563000	178590	147620	149790	135800	192130	301380	237850	205020	247920	161800	211380	150100
1119	ASFNNPDR	P54727	P54727	yes	8	0			919.415	0.024926	122.04	0	0	0	0	18521	0	0	0	0	0	0	0	0	0	172760	0	0
1120	ASFPQGPIGGANR	O75608	O75608	yes	13	0			1270.64	0.0019192	133.64	0	0	0	0	0	78348	68912	56206	53423	61067	110550	112570	128440	122650	83472	92641	62212
1121	ASFSQPLFQAVAAICR	Q86UX7	Q86UX7	yes	16	0			1764.9	6.9558e-26	262.06	0	0	0	0	0	25573	28839	29988	23757	27200	55223	27651	36586	36858	26930	29390	29351
1122	ASFVTEVLAHSGR	O43264	O43264	yes	13	0			1372.71	2.864e-29	258.76	56539	56551	46227	77896	142350	55371	56729	48791	36911	49778	91282	83371	51934	63129	69261	70253	69134
1123	ASGADSKGDDLSTAILK	P55072	P55072	yes	17	1			1647.83	2.0262e-74	342.07	285420	350920	282780	664220	744530	896220	915480	883270	757020	1195600	1499100	1317800	1201200	1231000	998010	1088100	760890
1124	ASGDSARPVLLQVAESAYR	Q9UJS0	Q9UJS0	yes	19	1			1989.03	0.0070532	117.03	93416	95541	118170	185800	310480	78888	48219	45742	28350	28573	0	0	84897	0	0	89511	0
1125	ASGEHSPGSGAAR	Q9H4A4	Q9H4A4	yes	13	0			1182.54	0.0022199	130.57	61762	35777	48832	67885	92745	59955	60343	43784	36056	47692	69243	83936	77815	71954	64615	75855	53003
1126	ASGGSGGVSVPALWSEVNR	O76094	O76094	yes	19	0			1828.91	0.00033646	132.31	0	0	0	39934	56846	54452	21697	0	23401	30895	75027	61051	54573	68087	34882	49839	41351
1127	ASGNYATVISHNPETK	P62917	P62917	yes	16	0			1687.82	4.7933e-19	248.8	1444500	1035000	840470	1944300	3494700	602370	487430	439890	406150	669500	901750	914280	811300	853710	664670	808640	596510
1128	ASGPGLNTTGVPASLPVEFTIDAK	P21333	P21333	yes	24	0			2341.22	3.388e-09	158.83	12267	0	6025.5	47865	104000	28922	0	14226	0	18719	41694	32536	27012	42512	32893	52605	31501
1129	ASGPPVSELITK	P10412;P16402;P16403	P16403	no	12	0			1197.66	9.0107e-16	225.42	0	125680	172320	223000	641830	2033000	1859700	1671500	1504000	2005100	2858100	2772100	2533500	2711600	2350300	2349500	1887800
1130	ASGQAFELILSPR	P16949	P16949	yes	13	0			1387.75	2.9839e-29	258.29	0	0	0	0	0	999870	875820	702740	652820	779760	1427300	1342300	1152600	1088600	965320	1150600	869830
1131	ASGVAVSDGVIK	P23528	P23528	yes	12	0			1101.6	2.1757e-15	218.82	5500000	4896600	5105900	14255000	76392	7336700	6931200	5504300	5399700	7026700	14904000	10238000	10120000	8639200	8701100	9094600	7700400
1132	ASGVEGADVVK	P19367	P19367	yes	11	0			1030.53	0.005912	133.88	0	0	0	0	141160	163820	0	0	0	0	220010	210090	217020	194140	149580	218380	127010
1133	ASGVQVADEVCR	P60981	P60981	yes	12	0			1289.6	0.0010501	135.46	269890	249620	441760	433540	1069900	531490	314050	327510	314800	344120	706580	733990	643470	609920	574920	577360	488860
1134	ASHFQSHSSER	Q5D862	Q5D862	yes	11	0			1271.56	0.011051	112.14	13195	0	74785	25244	0	0	0	0	0	0	0	0	0	0	0	0	0
1135	ASHLGLAR	P01024	P01024	yes	8	0			823.466	0.11892	98.981	223450	163590	94979	401520	782270	85264	81974	83450	18297	101000	141330	137390	130810	116720	67509	108720	60281
1136	ASHPSVTER	Q13724	Q13724	yes	9	0			982.483	0.071055	92.076	44212	27181	26054	62015	92040	9309	0	9028.8	0	11568	0	20784	16850	19734	12812	18861	9195.1
1137	ASHTAPQVLFSHR	O15144	O15144	yes	13	0			1449.75	4.5495e-06	184.82	232240	127500	117580	396470	555900	510690	369310	473860	382380	469110	878590	751760	782250	612970	540470	613850	477990
1138	ASIHEAWTDGK	O43707;P12814	P12814	no	11	0			1213.57	1.5454e-06	186.25	2836400	2118500	1349000	4773300	11289000	837980	631370	579770	486000	686400	1268500	1197800	1196700	350400	715310	983050	714740
1139	ASILDEYENSLSR	Q9P253	Q9P253	yes	13	0			1495.72	4.0591e-26	175.22	20218	12961	42257	49411	59572	22817	0	11130	12340	12676	23060	24916	29108	25876	16397	27026	17745
1140	ASILNTWISLK	P22234	P22234	yes	11	0			1244.71	0.0058256	89.184	0	0	0	0	0	61395	0	0	0	0	85811	0	0	0	57487	0	44843
1141	ASINMLR	P18124	P18124	yes	7	0			803.432	0.0067228	197.73	496030	205830	232070	734960	1172000	166840	144090	132760	100550	182180	279150	297810	278760	267050	132630	233700	155510
1142	ASIPFSVVGSNQLIEAK	Q15019	Q15019	yes	17	0			1758.95	2.1307e-26	259.14	55913	65645	92860	157720	187190	219530	220300	181920	174600	223730	315460	268480	244010	215930	264390	242460	196370
1143	ASITALEAK	P35579	P35579	yes	9	0			902.507	5.2457e-15	239.67	2725600	1578700	1159400	3354400	5986100	685780	455420	416390	378390	535960	975010	1025500	928540	894920	610420	800760	598280
1144	ASITPGTILIILTGR	Q02878	Q02878	yes	15	0			1524.92	2.1015e-07	197.64	48411	40598	60782	443030	1531100	31653	34309	31497	0	22525	29541	0	0	25544	27827	41396	42454
1145	ASIVDDIHSTFDELQK	Q9C040	Q9C040	yes	16	0			1816.88	0.038476	103.52	47558	45538	47696	101330	140570	0	0	0	0	0	0	0	0	0	0	0	0
1146	ASLAETDKITLEVAK	P38606	P38606	yes	15	1			1587.87	1.7021e-36	286.91	141250	123530	128350	206120	239710	550960	172080	397810	321700	394140	814200	754820	663130	635920	535300	674960	472970
1147	ASLEAAIADAEQR	P05787	P05787	yes	13	0			1343.67	8.7472e-40	278.05	2217400	1841500	1728600	4390300	5995600	0	0	0	0	0	0	0	0	0	0	0	0
1148	ASLEAAIADAEQRGELAIK	P05787	P05787	yes	19	1			1955.03	0.043811	103.06	0	0	18641	43130	114610	0	0	0	0	0	0	0	0	0	0	0	0
1149	ASLEGNLAETENR	Q04695	Q04695	yes	13	0			1402.67	1.3627e-65	319.36	1337400	1127100	817880	2615900	6532000	0	0	0	0	0	0	0	0	0	0	0	0
1150	ASLENSLEETK	P02533;P08779	P02533	no	11	0			1219.59	1.1498e-20	236	760460	0	565430	4199800	228470	0	0	0	0	0	15980	0	0	0	0	0	0
1151	ASLENSLR	P05783	P05783	yes	8	0			888.466	0.00016981	188.42	558260	343350	343770	773790	0	92808	0	53805	25625	52523	114060	108760	112060	98721	85375	97279	63266
1152	ASLINNAFQLVSIGK	Q9NZ08	Q9NZ08	yes	15	0			1573.88	2.4779e-36	285.47	0	0	0	0	0	54887	41392	47309	43813	27071	72477	65326	60579	68675	56043	60975	47121
1153	ASLNGADIYSGCCTLK	P14866	P14866	yes	16	0			1728.78	1.489e-25	252.86	115540	76399	107690	214630	300660	116670	166890	152780	162500	172410	215920	197980	138070	138740	148080	128780	108610
1154	ASLSLAPVNIFK	P78371	P78371	yes	12	0			1258.73	0.00060856	143.93	588660	510430	494060	1452600	1703100	834900	741260	614690	548850	641270	946580	972900	901480	1039800	865940	979550	817490
1155	ASLSLIEK	P52292	P52292	yes	8	0			859.501	0.041967	113.24	121380	76945	84615	218940	257020	63613	48414	39905	40772	54754	0	87087	0	89734	51625	74494	44985
1156	ASNGDAWVEAHGK	P38646	P38646	yes	13	0			1340.61	3.1e-10	209.67	157830	74650	44079	231660	450320	193960	196620	157520	123770	190780	314340	284220	271740	276320	163300	243250	182860
1157	ASNLENSTYDLYTIPK	P53621	P53621	yes	16	0			1827.89	1.658e-75	345.04	101950	136560	125590	247350	324370	102590	91303	104980	107030	137460	155580	126050	129330	134290	107650	116650	87771
1158	ASNTADTLFQEVLGR	Q96KP1	Q96KP1	yes	15	0			1620.81	0.0060573	127.43	21764	18083	19414	0	68863	0	0	0	0	0	0	0	0	0	0	0	0
1159	ASNTAEVFFDGVR	P49748	P49748	yes	13	0			1411.67	1.9119e-20	235.21	315870	174270	214500	545380	685930	201690	147820	130430	131760	165650	284580	274180	249390	218120	229480	227820	183870
1160	ASQSQGIQQLLQAEK	O75348;O95670	O75348	yes	15	0			1627.85	9.1446e-77	347.69	93870	105310	79073	133310	177740	668940	698180	602620	541970	816900	1284100	876630	800390	711420	686260	717670	597470
1161	ASRDEIFAQSK	P35580	P35580	yes	11	1			1250.63	0.032597	102.32	0	0	0	118830	168920	0	0	0	0	0	0	0	0	0	0	0	0
1162	ASREEILAQAK	P35579	P35579	yes	11	1			1214.66	0.0021197	146.42	2082600	1555000	935960	4065100	3988500	313530	214860	181200	151690	219690	424530	402760	380390	337660	279910	344390	260380
1163	ASSAASSEHFEK	Q9UEU0	Q9UEU0	yes	12	0			1249.56	8.4563e-05	131.22	119250	28363	43838	103070	275440	0	0	0	0	0	0	17940	13437	0	0	12187	0
1164	ASSDIQVK	P16949	P16949	yes	8	0			846.445	0.12179	98.531	35755	0	0	0	0	222600	0	149650	136380	186020	325330	0	0	0	245330	285840	207000
1165	ASSEGGTAAGAGLDSLHK	O15143	O15143	yes	18	0			1627.78	6.3031e-06	157.07	176240	142050	88483	286740	443990	553870	445440	384330	335060	446600	802000	817730	747290	725030	580250	657350	507270
1166	ASSGLLYPLER	Q08945	Q08945	yes	11	0			1204.65	0.003307	142.49	206080	166330	184700	378910	476240	247700	75618	55952	62886	102530	461600	591640	520790	501650	377180	435330	305520
1167	ASSIIDELFQDR	P10909	P10909	yes	12	0			1392.69	6.2464e-30	261.54	766830	995110	1191400	895140	2480000	60337	56993	37541	42095	36963	73280	68019	80076	62869	55920	66071	49792
1168	ASSLIEEAK	Q9Y490	Q9Y490	yes	9	0			946.497	0.0073401	121.33	64217	0	0	0	146590	74681	49455	40322	41342	74436	120720	116910	105660	84135	63770	96870	68311
1169	ASSQVNVEGQSR	O43665	O43665	yes	12	0			1260.61	1.2899e-29	252.44	0	0	0	0	0	63249	54945	64292	41779	65585	87428	90433	95191	87637	75338	76553	68213
1170	ASSTSPVEISEWLDQK	P13804	P13804	yes	16	0			1775.86	2.3217e-75	343.02	57467	65039	63778	127900	175420	178130	209150	340770	161740	179750	238520	253110	225250	192590	210010	220890	135590
1171	ASSVTTFTGEPNTCPR	P52943	P52943	yes	16	0			1723.78	8.4511e-09	203.95	38521	0	0	54009	0	194170	256730	216940	191480	221140	277420	256280	228090	162400	210690	210180	175100
1172	ASTALSNEQQAR	P12270	P12270	yes	12	0			1274.62	6.6219e-07	186.16	61842	42386	43695	99309	127420	31652	21185	29770	15384	23737	34181	34197	41601	33403	23709	35467	25520
1173	ASTNAMLISAGLPPLK	O43143	O43143	yes	16	0			1582.88	0.0059099	125.14	24649	35515	30252	47509	59671	32595	28587	21774	32542	36633	54545	41301	40374	38636	44893	39890	28058
1174	ASVDELFAEIVR	P61225	P61225	yes	12	0			1347.7	1.4815e-22	248.07	30156	33132	41666	48321	164120	36417	31234	24591	24746	18544	49599	41055	42017	41506	34330	37780	25134
1175	ASVGFGGSCFQK	O60701	O60701	yes	12	0			1243.57	0.061682	91.625	0	0	0	0	0	231620	0	47585	113280	60086	238330	249630	219770	111880	195260	129170	86920
1176	ASVITQVFHVPLEER	Q00341	Q00341	yes	15	0			1723.93	6.6167e-05	177.86	21463	29006	79119	103110	350770	268230	133380	149510	114630	164570	386080	352840	316260	318440	305990	314150	258630
1177	ASVSQVEADLK	Q07065	Q07065	yes	11	0			1145.59	0.00092381	151.8	204850	109140	145160	433050	853210	293350	61416	79012	50031	53169	453350	367330	350760	367070	264130	391410	79573
1178	ASVSVTAEDEGTQR	P05362	P05362	yes	14	0			1448.67	2.4185e-12	216.5	78355	32418	0	0	0	58607	59982	57586	50060	63978	81477	80813	75077	81216	50132	75611	50317
1179	ASVVTLPVYLNFTR	Q14204	Q14204	yes	14	0			1578.88	3.4097e-28	269.4	0	0	7830.6	52371	121960	101620	87179	85171	64333	67173	154610	156550	115040	122310	96956	143630	99623
1180	ASWSSLSMDEK	P13073	P13073	yes	11	0			1239.54	1.7997e-14	224.35	145840	101970	152820	313370	640110	140150	126510	124510	94338	98116	248140	198390	191890	187930	151220	200190	121520
1181	ASYLDCIR	P02787	P02787	yes	8	0			996.47	0.0003718	175.38	26599	30601	42907	56320	98880	466280	276260	268980	228060	282890	635090	0	548260	580520	446420	540030	353920
1182	ASYVAPLTAQPATYR	Q96PK6	Q96PK6	yes	15	0			1607.83	4.8017e-12	223.13	161720	127080	157340	311340	380100	53113	62018	51374	34759	69815	76251	96218	72214	54134	51432	71338	47846
1183	ATADDELSFK	P62993	P62993	yes	10	0			1095.51	0.00091956	145.17	0	21089	0	0	52887	161030	89159	86106	62726	94893	229790	194320	190340	219160	128110	185680	123030
1184	ATAEQISSQTGNK	Q16698	Q16698	yes	13	0			1333.65	1.0055e-39	276.25	13745	0	0	0	23691	50093	51187	64074	33862	53551	76916	73044	93286	62573	48012	84492	60091
1185	ATAEVLNIGK	P22234	P22234	yes	10	0			1014.57	4.5265e-09	190.87	79283	65055	39486	139440	95374	210620	158170	127190	88963	154030	264260	262240	269520	241580	278510	242210	299670
1186	ATAEVLNIGKK	P22234	P22234	yes	11	1			1142.67	0.0013994	148.8	61748	70227	29572	238220	107420	60367	0	0	44628	41684	107120	27126	82378	108050	24478	97098	152750
1187	ATAGAYIASQTVK	P28074	P28074	yes	13	0			1279.68	1.3877e-05	174	148520	115150	83313	246020	281580	129350	93647	99563	77878	132050	232090	163010	158530	146020	123450	135640	109140
1188	ATAGDTHLGGEDFDNR	P08107;P17066;P48741	P08107	no	16	0			1674.72	6.632e-60	316.86	810750	3479100	331250	2073200	15468000	1316700	2186100	991990	1071400	1223600	1904700	1286400	556050	1437400	1101800	1474500	1096500
1189	ATAPQTQHVSPMR	P29692	P29692	yes	13	0			1422.7	1.155e-21	249.18	1031500	789070	837710	1563500	2321300	311210	209910	226720	143710	421320	469750	461430	464970	461890	324390	433130	291370
1190	ATAPYNYSYIFK	P61106	P61106	yes	12	0			1436.7	2.7382e-05	168.42	32856	25535	38699	91750	186100	146250	99477	91781	81409	105150	200840	179560	145480	168870	117250	195440	103740
1191	ATAQPPTETGESSQAEENIEAVDETKPK	P17677	P17677	yes	28	1			2956.38	0.0091571	117.19	0	0	0	0	0	0	137680	121370	126720	138690	106500	0	0	117380	105100	0	98912
1192	ATAVMPDGQFK	Q06830	Q06830	yes	11	0			1163.56	6.1237e-14	210.57	286680	279410	0	0	0	3694500	3188500	3042800	2816000	3312900	5187600	5085700	4839700	4900900	3467600	4333000	3078000
1193	ATAVVDGAFK	P32119	P32119	yes	10	0			977.518	9.5241e-06	173.35	0	0	0	0	0	196720	122210	110980	99046	113120	323610	360450	345480	291230	228210	283490	219040
1194	ATCAPQHGAPGPGPADASK	P21333	P21333	yes	19	0			1788.82	1.3287e-14	193.7	470300	319200	346300	540260	1335900	911490	825000	658310	415730	756620	1253900	1229200	1143000	1068800	941350	1040700	886320
1195	ATCIGNNSAAAVSMLK	P25789	P25789	yes	16	0			1606.78	5.2576e-76	348.47	0	0	0	0	0	157650	123100	159380	133030	148390	224730	194840	191850	205210	139690	158100	116890
1196	ATDAEADVASLNR	P09493;P07951	P09493	no	13	0			1331.63	1.2925e-39	272.31	338080	269020	143950	418320	928880	395260	261820	214490	173130	232280	555460	543210	477760	528220	318770	441610	297590
1197	ATDAEADVASLNRR	P09493;P07951	P09493	no	14	1			1487.73	0.25677	84.121	0	0	0	224840	0	28144	0	11179	0	18425	23004	0	41520	20270	17312	0	0
1198	ATDFVADR	P48735	P48735	yes	8	0			893.424	0.00041009	172.91	224400	149250	131910	231230	428050	309070	218440	162040	154980	187560	392580	409320	364710	353320	252620	331610	246950
1199	ATDFVVPGPGK	O75874	O75874	yes	11	0			1086.57	0.00074159	155.43	26636	34731	26502	0	0	265760	320780	238300	174280	140150	356320	434500	302250	299180	229230	327230	206660
1200	ATDKSFVEK	P35579;P35749;Q7Z406	P35579	no	9	1			1023.52	0.47803	67.047	0	0	0	49122	43500	0	0	0	0	0	0	0	0	0	0	0	0
1201	ATDSWALAVDEQEAAVK	Q9NUU7	Q9NUU7	yes	17	0			1802.87	2.458e-07	178.79	0	0	0	43109	30443	80980	61538	86302	55304	69490	130750	104660	69422	82929	77525	92093	75122
1202	ATDTSQGELVHPK	Q5SSJ5	Q5SSJ5	yes	13	0			1381.68	4.3931e-29	252.72	110980	78388	90707	154500	263140	75531	97136	78900	67175	94012	104570	121690	108290	105550	77845	105710	67447
1203	ATDVMIAGK	P23526	P23526	yes	9	0			904.469	0.010166	148.76	10853	0	0	0	0	67360	32113	0	31875	0	98292	97003	79613	84774	61823	78376	54600
1204	ATEDEGSEQKIPEATNR	P01008	P01008	yes	17	1			1873.87	0.12515	88.983	39496	73089	44972	55092	150360	59472	50148	58849	44498	36995	81839	83098	78442	83819	56725	68784	54270
1205	ATEEFIIR	Q14764	Q14764	yes	8	0			977.518	0.0028165	159.5	85662	76196	70976	105200	221060	204450	172300	130580	122430	0	289560	257800	314880	226030	0	266700	212940
1206	ATEGMVVADK	Q99436	Q99436	yes	10	0			1019.5	0.006762	122.79	19050	0	0	27583	85092	65883	0	0	30192	118870	84789	175520	163680	142680	60199	76504	59023
1207	ATEHLSTLSEK	P02647	P02647	yes	11	0			1214.61	5.2296e-07	188.79	150170	124550	97556	130440	750460	1222500	1091800	997480	448700	1129200	1789200	1678500	1648000	1507900	1004300	1536200	1077400
1208	ATENDIANFFSPLNPIR	P31942	P31942	yes	17	0			1917.96	1.724e-57	191.48	0	0	0	0	86293	19803	0	0	0	0	32007	35884	14224	30219	18639	34569	19989
1209	ATEPVIAFYEK	P00568	P00568	yes	11	0			1266.65	0.0098362	117.6	0	0	0	0	0	227790	0	149870	0	148260	310490	276630	229000	235710	201260	252070	163160
1210	ATESGAQSAPLPMEGVDISPK	Q02790	Q02790	yes	21	0			2084.01	4.8716e-64	315.22	128510	110910	48624	242480	302680	494190	469160	455980	355720	430110	757330	746350	580090	585160	504420	642200	415100
1211	ATETVELHK	P82979	P82979	yes	9	0			1026.53	0.21823	80.085	0	0	0	0	0	144200	76368	88239	76109	93266	217150	185570	192460	165400	149920	143630	129670
1212	ATFDAISK	P15880	P15880	yes	8	0			851.439	0.20321	88.557	277650	156900	128370	378580	702710	322370	276020	232800	180430	277480	432180	421320	462420	445070	309050	406520	289120
1213	ATFDISLVVPK	P55786;A6NEC2	P55786	yes	11	0			1188.68	9.8473e-20	159.43	186810	118430	94451	143670	130490	225740	169730	160060	111790	172660	294050	337280	0	265170	283500	300590	225940
1214	ATFISVQLK	Q8WUM4	Q8WUM4	yes	9	0			1005.59	0.0001406	151.31	169310	122950	90800	120240	149890	200910	160440	141840	120340	133930	308900	265610	257110	224780	234240	271950	212140
1215	ATFYGEQVDYYK	P46940	P46940	yes	12	0			1482.67	6.6534e-22	241.07	64085	71020	57515	139360	302870	136650	129780	119190	112810	168710	214990	231900	195550	175600	145230	175870	130060
1216	ATFYLNVLEQK	Q9Y678	Q9Y678	yes	11	0			1324.7	2.8732e-14	220.93	155130	141120	127150	244240	449960	0	50280	0	0	26508	0	0	0	0	0	0	0
1217	ATGEADVEFVTHEDAVAAMSK	P31942	P31942	yes	21	0			2176.99	2.238e-12	177.12	228830	182270	249840	469340	639860	0	0	0	0	0	0	0	0	0	0	0	0
1218	ATGGGLSSVGGGSSTIK	P04259	P04259	yes	17	0			1434.73	3.6115e-26	251.54	102970	129410	102630	0	398450	0	0	0	0	0	0	0	0	0	0	0	0
1219	ATGILLYGLASR	P47897	P47897	yes	12	0			1233.71	0.20887	84.041	0	66960	0	151020	0	0	32377	37062	39341	0	0	0	0	0	0	142660	58006
1220	ATGLHFR	P46940;Q86VI3	P46940	yes	7	0			800.429	0.04007	128.49	55610	51964	25832	93720	175980	123220	85019	61139	58153	91144	150130	142510	154390	112800	86242	122660	86908
1221	ATGPPVSELITK	P16401	P16401	yes	12	0			1211.68	8.3605e-16	225.75	0	0	9825.6	0	0	1393800	920510	957120	761400	958460	1936000	1897300	1595200	1711900	1511400	1669900	1237700
1222	ATIAGGGVIPHIHK	P0C0S5;Q71UI9	P0C0S5	yes	14	0			1369.78	1.8216e-16	207.17	749810	811970	0	1767900	2270200	1156800	611110	959550	530650	1045700	1179400	1093900	1058000	1426900	734780	978400	724650
1223	ATIGADFLTK	P51149	P51149	yes	10	0			1035.56	0.00032373	157.71	688490	471250	540450	1180400	1485500	474260	170030	174810	129540	174620	354720	280720	514530	573660	640140	491810	386510
1224	ATILDLSCNK	Q96AG4	Q96AG4	yes	10	0			1133.58	1.2446e-09	204.8	93315	54811	72966	140220	226290	262780	114920	0	0	154980	400120	381220	313550	331480	268670	295150	209640
1225	ATISNDGATILK	Q99832	Q99832	yes	12	0			1202.65	3.6961e-05	167.72	349320	223950	153650	461080	790130	226100	130100	132360	117560	133820	335000	335900	266880	311120	191630	290070	196150
1226	ATLENITNLRPVGEDFR	Q9NWV4	Q9NWV4	yes	17	1			1944.01	0.00071431	139.78	0	0	0	0	0	316540	254880	172370	155140	212310	412140	401940	358880	368880	349560	371940	311480
1227	ATLITFLCDR	P11717	P11717	yes	10	0			1208.62	0.00021339	162.08	29191	24718	25342	34325	46410	0	0	0	0	0	0	0	0	0	0	0	0
1228	ATLKDQLIYNLLK	P00338	P00338	yes	13	1			1531.9	6.9264e-52	292.13	128070	186410	278700	959320	2579400	240690	227440	189050	189150	236580	341140	353550	254090	320350	293370	296790	267710
1229	ATLPDADKER	P12814	P12814	yes	10	1			1114.56	5.0367e-06	181.24	1807200	1489200	799070	2699400	3980700	0	0	0	0	0	0	0	0	0	0	0	0
1230	ATLPSPDKLPGFK	P22314	P22314	yes	13	1			1369.76	0.072794	101.17	167910	204660	139640	353190	448710	1062200	780560	748900	584150	803530	2283700	1392800	1281300	1280100	1199100	1167800	822550
1231	ATLQAALCLENFSSQVVER	P59998	P59998	yes	19	0			2135.07	6.2283e-15	202.41	0	0	0	0	0	73073	52417	41368	36204	32304	154960	100100	60577	96162	77736	118050	74753
1232	ATLQEILPEVLK	Q9BQG0	Q9BQG0	yes	12	0			1352.79	3.0658e-24	171.35	0	0	0	0	0	54726	36124	43387	31377	42012	0	58125	59920	48955	53877	66948	52153
1233	ATLSNPKPQK	Q96JM3	Q96JM3	yes	10	1			1082.61	0.078372	91.888	22263	14629	14112	30754	44181	0	0	0	0	0	11577	10623	0	0	0	0	0
1234	ATLVESSTSGFTPGGGGSSVSMIASR	P49321	P49321	yes	26	0			2442.17	4.8865e-51	265.58	0	0	0	110350	104490	382990	293870	274260	219260	0	598070	522930	401370	504930	477200	498750	354380
1235	ATLWYVPLSLK	O00154	O00154	yes	11	0			1289.74	0.00074509	155.37	0	41474	22210	0	194780	2079600	1849500	1909600	1409500	2146900	2797400	2576300	2522400	2484100	1636900	2214900	1577600
1236	ATLYVTAIEDR	Q99873	Q99873	yes	11	0			1250.65	2.9869e-06	182.67	240460	250850	220740	581000	600980	78722	0	0	53455	0	214730	276220	0	0	0	126370	0
1237	ATMQNLNDR	Q9C075;Q04695	Q04695	no	9	0			1061.49	3.8308e-12	225.01	1657000	1377100	1376000	3019600	5534300	0	0	0	0	0	0	0	0	0	0	0	0
1238	ATNDEIFSILK	Q09161	Q09161	yes	11	0			1249.66	5.8886e-10	207.23	0	103680	193740	110340	328970	117640	65839	61698	71433	57330	167510	191990	147010	158150	154310	147860	90020
1239	ATNFLAHEK	P29692	P29692	yes	9	0			1029.52	4.1219e-06	185.42	2546100	2133200	2414800	3244500	5059600	1141800	810980	703100	630420	869660	1501900	2512200	1488300	1362100	1261000	1342600	1222600
1240	ATNIEQIFR	P18583	P18583	yes	9	0			1090.58	0.31138	73.471	36299	25536	25987	34787	39107	20984	0	11784	13669	0	24027	24351	19148	21303	18335	22969	18269
1241	ATNVVMNYSEIESK	Q14677	Q14677	yes	14	0			1583.75	1.9224e-16	215.65	0	0	0	0	0	0	0	0	0	0	0	0	0	0	0	0	0
1242	ATNWGSLLQDK	P48637	P48637	yes	11	0			1231.62	0.49011	68.521	0	0	0	0	0	0	0	0	0	0	0	72628	61973	0	44100	76432	50612
1243	ATPEQYQILK	P14324	P14324	yes	10	0			1189.63	0.024174	107.4	902760	445090	463690	1006900	1219700	0	0	0	17838	0	0	0	0	0	0	0	0
1244	ATPFIECNGGR	P08572	P08572	yes	11	0			1220.56	0.0022789	145.89	549920	376300	298520	676680	1435100	0	0	0	0	0	0	0	0	0	0	0	0
1245	ATPSENLVPSSAR	Q8N684	Q8N684	yes	13	0			1327.67	0.0019326	133.5	192310	133180	111480	296720	367580	0	0	22894	0	0	0	42202	48434	0	0	0	0
1246	ATQADLMELDMAMEPDRK	P35222	P35222	yes	18	1			2063.93	9.7343e-16	228.1	0	0	0	36444	79981	0	0	0	0	0	0	0	0	0	0	0	0
1247	ATQALVLAPTR	P60842	P60842	yes	11	0			1139.67	0.042158	98.805	0	0	0	0	0	236140	154410	130260	120930	150420	319450	318300	276580	271560	216210	280320	185210
1248	ATQFTGATGAIMTTETTK	Q14126	Q14126	yes	18	0			1828.89	2.4189e-239	341.68	161850	96236	99924	169550	271120	0	0	0	0	0	0	0	0	0	0	0	0
1249	ATQGPGLAAR	Q8NC56	Q8NC56	yes	10	0			940.509	0.033517	88.661	73184	0	53602	91629	190480	0	0	0	0	0	56615	29958	27610	27348	0	21869	17979
1250	ATQQQHDFTLTQTADGR	P78527	P78527	yes	17	0			1916.9	2.2068e-07	179.97	284160	229660	191690	498380	691910	120910	87991	76618	75730	97032	148440	165170	152350	153380	108670	147430	98770
1251	ATSFLLALEPELEAR	P04843	P04843	yes	15	0			1658.89	1.0204e-11	215.31	20298	22714	37009	410200	1279900	204860	151610	139940	135360	159370	270620	262000	180030	281790	202530	250920	205170
1252	ATSLGRPEEEEDELAHR	P36551	P36551	yes	17	1			1937.91	0.014198	109.32	0	0	0	0	29010	76333	60173	65768	55269	70760	98690	98326	81522	97794	72608	79619	67060
1253	ATSSHPNSTSLK	Q14258	Q14258	yes	12	0			1228.6	0.0012749	131.14	29327	22512	23437	42092	52295	16570	15142	16515	8816.8	20011	22923	21818	20889	18898	12109	24726	0
1254	ATSSSSGSLSATGR	Q03252	Q03252	yes	14	0			1267.6	6.8593e-05	176.81	112550	83131	87874	161200	194590	79366	32871	0	30276	0	75327	82414	0	0	80542	0	51044
1255	ATSTATSGFAGAIGQK	P51659	P51659	yes	16	0			1466.74	2.8033e-07	188.1	48136	0	24485	83844	115150	50869	79728	73344	52925	70007	114220	103440	79317	108090	72517	95639	67347
1256	ATTATMATSGSAR	P38919	P38919	yes	13	0			1224.58	0.011265	94.979	0	204820	237910	350880	0	0	0	83729	0	0	0	0	0	0	0	0	0
1257	ATTLSNAVSSLASTGLSLTK	Q13492	Q13492	yes	20	0			1921.04	7.7842e-52	297.87	61873	39332	67493	297230	317190	276680	280170	237810	196550	232430	377220	479530	292270	429780	323110	371410	274010
1258	ATVEDEKLQGK	P11142	P11142	yes	11	1			1216.63	0.0097968	117.78	0	0	0	20030	0	28345	17308	25932	14323	24410	40991	37661	29631	33280	28876	36165	20449
1259	ATVGILITTIASK	Q92973	Q92973	yes	13	0			1286.78	0.0006433	146.66	38171	28243	22457	54742	66836	29128	0	11625	19005	13985	31781	0	36241	0	39105	0	42483
1260	ATVLESEGTR	Q9UJZ1	Q9UJZ1	yes	10	0			1061.54	0.042256	76.828	0	0	0	0	0	0	43158	0	0	0	0	0	0	0	0	0	0
1261	ATVLNYLPK	P01023;P20742	P01023	yes	9	0			1017.59	7.324e-05	161.57	40280	37195	45700	91925	141460	153690	129240	93435	95871	133030	305020	205280	189100	183460	178470	178380	145030
1262	ATVLTTER	Q9UMS4	Q9UMS4	yes	8	0			889.487	0.0058144	146.03	241410	207800	136660	348590	452200	65007	49022	33653	33168	36150	161680	75257	88669	82117	59141	82891	61005
1263	ATVNPSAPR	P08571	P08571	yes	9	0			911.482	0.02142	107.78	0	0	0	0	0	79326	32947	41721	25267	41519	104060	91763	96277	86903	69126	80842	64951
1264	ATVNTFGYIAK	O75533	O75533	yes	11	0			1183.62	0.057687	93.09	114790	87212	89130	177760	285490	119540	51704	0	63471	0	133890	125580	124410	123280	100400	114450	66844
1265	ATVQQLEGR	Q01469	Q01469	yes	9	0			1000.53	9.6649e-08	192.42	120430	66145	121490	465240	0	494640	329080	330770	261390	383580	709930	704400	749540	689850	625530	601660	487030
1266	ATVSAPFGK	Q15149	Q15149	yes	9	0			876.471	0.013602	110.94	218440	0	122490	247770	429070	0	0	52013	0	0	0	0	0	0	0	0	0
1267	ATVTPSPVK	Q9H1E3	Q9H1E3	yes	9	0			898.512	0.00025707	148.95	0	0	9430.6	0	48344	204910	139230	134470	66412	209790	283570	302680	288910	248300	174340	243840	176240
1268	ATYLEFIQQNEER	Q15437	Q15437	yes	13	0			1639.78	7.3146e-09	200.39	10126	9404.8	11252	62508	85819	17317	15469	13373	12247	0	0	0	11720	22231	14875	0	19515
1269	AVAELYTQYNR	Q9NQX4	Q9NQX4	yes	11	0			1326.66	7.4805e-06	171.5	106770	99407	81157	130730	156410	0	0	0	0	0	0	0	0	0	0	0	0
1270	AVAEQIPLLVQGVR	Q9Y490	Q9Y490	yes	14	0			1491.88	3.6552e-19	245.41	97700	110880	75471	161790	295500	505700	390440	367920	321580	425900	907580	701120	613810	609400	630530	631360	450280
1271	AVAFQNPQTHVIENLHAAAYR	P22695	P22695	yes	21	0			2349.2	1.9433e-42	270.68	0	0	0	0	0	487170	499410	430360	389180	469880	1065500	1131700	629790	742020	605040	615910	508220
1272	AVAGDASESALLK	P05023	P05023	yes	13	0			1230.65	0.32211	82.223	205980	0	87787	245690	297430	0	0	0	0	23687	47773	0	31807	38584	18269	32926	24416
1273	AVAGNISDPGLQK	P18206	P18206	yes	13	0			1268.67	6.3447e-06	182.74	483610	253270	256540	804260	1093600	418910	277560	327890	258000	309180	695520	662300	581340	529140	372950	488220	356020
1274	AVAHHTDCTFIR	P62195	P62195	yes	12	0			1426.68	0.00024632	153.02	25911	14007	0	28501	89881	119760	81134	72019	76073	100780	172020	182900	159520	153660	115790	140810	107850
1275	AVAHHTTAAFIR	P43686	P43686	yes	12	0			1293.69	0.00017771	157.84	23021	0	0	50933	84410	48898	59194	37773	34834	48086	75520	62607	61891	67590	0	54885	41663
1276	AVANQTSATFLR	P62191	P62191	yes	12	0			1277.67	8.2897e-22	238.82	128880	69600	62889	213680	458850	233000	139930	152350	119430	145390	325610	293160	248550	292180	189060	227290	170910
1277	AVANYDSVEEGEK	P51659	P51659	yes	13	0			1409.63	7.5543e-06	181.33	130760	78405	66651	165910	209740	83469	100740	77212	60235	91731	113030	105680	90842	89702	70259	97145	68745
1278	AVAQALEVIPR	P49368	P49368	yes	11	0			1165.68	3.361e-10	208.45	378190	362670	235670	781300	916850	283820	160290	170700	163770	190140	516060	365540	364030	405260	373880	370510	263940
1279	AVASAAAALVLK	Q9Y490	Q9Y490	yes	12	0			1083.67	4.1877e-08	189.84	47081	34342	0	61672	188620	529040	377290	330500	285940	412850	837260	655280	723500	656330	732880	666790	675850
1280	AVASDFYLR	Q96A72	Q96A72	yes	9	0			1040.53	1.7318e-05	170.1	100130	96338	76440	130150	181740	153310	101570	105710	84445	96836	193620	198740	202380	166550	213010	197980	170440
1281	AVASQLDCNFLK	P62333	P62333	yes	12	0			1364.68	6.7372e-05	128.4	0	0	0	0	0	0	0	0	111260	0	0	0	232140	220840	0	0	141520
1282	AVAVGRPSNEELR	Q9NVA2	Q9NVA2	yes	13	1			1396.74	0.019387	115.93	173220	152610	113080	225670	301400	276890	179640	163070	194510	258890	563520	281040	315550	312960	308430	301810	283760
1283	AVCMLSNTTAIAEAWAR	P68366;Q71U36;Q13748;Q6PEY2	Q71U36	no	17	0			1863.9	1.8533e-129	396.89	0	0	29687	203800	955810	980300	847090	1085600	891860	1040500	2180300	1646600	1241800	1593000	997300	1626100	1005700
1284	AVCMLSNTTAVAEAWAR	Q9BQE3	Q9BQE3	yes	17	0			1849.88	1.9006e-129	396.58	16108	0	22925	181310	339200	573740	576340	336900	399100	473880	1379300	1295400	645080	526770	738480	788570	397110
1285	AVDAALKK	P01042	P01042	yes	8	1			814.491	0.38636	78.39	6683.6	0	0	18565	37433	20714	12563	19408	8927.2	20700	48921	30404	49761	26490	18615	25206	18066
1286	AVDDGVNTFK	P50990	P50990	yes	10	0			1064.51	0.012439	113.8	144800	0	88849	248660	306690	175460	113810	115910	99249	106280	251520	413760	424090	288750	142570	204770	153680
1287	AVDEAADALLK	Q16891	Q16891	yes	11	0			1114.59	0.0060917	133.29	211090	125110	142750	276320	420450	61194	0	0	0	0	91183	84501	69388	77545	70313	74094	36123
1288	AVDFAER	P62917	P62917	yes	7	0			806.392	0.039711	128.64	439090	243230	254590	686510	899760	237830	177770	169740	126050	132790	329510	260770	305180	289440	177090	219900	243430
1289	AVDIPGLEAATPYR	P24821	P24821	yes	14	0			1471.77	1.2471e-07	192.63	107900	381900	447190	343200	1360000	0	0	0	0	0	0	0	0	0	0	0	0
1290	AVDIPHMDIEALK	P62906	P62906	yes	13	0			1450.75	0.018078	117.01	214310	153340	172310	307200	415190	266880	178320	203180	156110	205450	418050	425270	328720	395810	326580	381540	283560
1291	AVDIPHMDIEALKK	P62906	P62906	yes	14	1			1578.84	0.039417	107.34	94787	146850	177440	293880	446830	306560	175540	136820	146240	223830	429290	374590	310180	300650	331460	310020	206360
1292	AVDNQVYVATASPAR	Q9NQR4	Q9NQR4	yes	15	0			1560.79	2.4469e-13	157.03	284880	420020	603190	409900	1643700	165840	183190	220130	143000	179760	255650	245500	198840	189540	167350	207150	143560
1293	AVDPTSGQLYGLAR	Q8TEM1	Q8TEM1	yes	14	0			1446.75	1.3778e-07	190.8	161010	76640	90101	239590	217680	0	0	0	0	0	0	0	0	0	0	0	0
1294	AVDSLVPIGR	P25705	P25705	yes	10	0			1025.59	9.9852e-06	172.54	1828400	1169400	1267700	2315200	4360400	1266100	1004500	1006300	722610	1149700	2797600	2093200	1982200	1724500	1643000	1731100	952220
1295	AVDSQILPK	Q02878	Q02878	yes	9	0			969.549	4.0755e-06	185.48	747620	437990	370210	1021100	1324100	299780	212120	213340	185380	286300	428210	351710	393860	414820	262180	359000	271670
1296	AVEDIHGLFSLSK	Q14152	Q14152	yes	13	0			1414.75	0.47142	76.098	113440	76225	82709	184840	236870	96115	91640	88527	59540	75833	149650	148980	139780	127110	135930	133820	102600
1297	AVEDMLETLQITQS	Q15006	Q15006	yes	14	0			1576.77	2.6796e-06	189.59	47665	43294	50898	102330	131180	36585	0	27332	26065	19844	56482	58708	50762	48976	36690	41728	34935
1298	AVEGCVSASQAATEDGQLLR	Q9Y490	Q9Y490	yes	20	0			2060.98	2.1186e-63	311.9	0	0	0	0	0	291940	361350	291150	236610	333860	519000	501210	399170	413810	397700	352830	247420
1299	AVEHINK	P06733	P06733	yes	7	0			809.44	0.064122	118.91	0	0	0	0	0	7797.5	0	0	0	0	9200.8	14331	18862	8322.5	25491	10279	0
1300	AVEIEELTYIIK	Q13190	Q13190	yes	12	0			1419.79	6.5746e-10	192.34	86630	74433	68196	115020	140160	7792.8	0	0	0	0	20005	0	0	0	0	14796	7476.5
1301	AVELAANTK	P29401	P29401	yes	9	0			915.503	8.9329e-05	159.12	0	86014	0	0	328160	476260	362110	336040	178600	352950	696480	704720	676470	634050	452190	591270	453530
1302	AVELLGDIVQNCSLEDSQIEK	P31930	P31930	yes	21	0			2359.16	2.8226e-52	294.33	0	0	0	0	33106	136450	98543	88616	70558	84392	225080	192500	134820	183470	142250	191420	137810
1303	AVENSSTAIGIR	P25788	P25788	yes	12	0			1216.64	2.1055e-15	219.19	0	0	0	0	0	315370	200410	137870	154850	189760	436350	439880	395920	376780	250380	340060	225620
1304	AVETAFNGR	Q9Y6C2	Q9Y6C2	yes	9	0			963.477	0.00162	134.67	44349	0	47631	61777	132510	0	0	0	0	0	0	0	0	0	0	0	0
1305	AVETPPLSSVNLLEGLSR	Q14C86	Q14C86	yes	18	0			1881.02	1.321e-11	197.23	0	0	0	0	0	27605	36212	28776	24586	24573	40773	30766	31252	34802	27428	27881	24044
1306	AVEVQGPSLESGDHGK	Q09666	Q09666	yes	16	0			1608.77	0.048947	100.6	347030	200000	158180	438280	624240	0	0	0	0	0	0	185980	0	122980	96255	0	0
1307	AVEYLLMGIPGDR	P54727	P54727	yes	13	0			1432.74	0.048741	105.8	0	22460	0	61299	70742	303870	247150	211600	194380	233250	420200	432470	356200	362180	351800	363710	257340
1308	AVEYYFASDASAVIEHTNR	Q06210	Q06210	yes	19	0			2142	0.016218	71.075	0	0	0	0	81256	51543	0	24814	19395	25705	66987	65483	0	48079	0	0	0
1309	AVFADLDLR	P78346	P78346	yes	9	0			1018.54	0.0011649	139.44	31728	37462	26267	63928	78270	41132	34034	28405	21063	24474	57675	59465	53464	57761	56709	56569	47785
1310	AVFDETYPDPVR	P49588	P49588	yes	12	0			1407.67	0.00014633	160.04	149070	109610	265480	297950	378410	0	202200	210380	146890	258300	528310	361910	391560	539920	305040	293550	405740
1311	AVFPSIVGR	P60709;Q6S8J3;A5A3E0;P0CG38;Q9BYX7;P62736;P63267;P63261	P60709	no	9	0			944.544	8.8278e-12	218.37	2202100	1637600	1410800	2991900	7069100	15928000	14718000	13684000	11278000	18699000	27617000	21749000	20034000	20605000	17713000	18472000	13484000
1312	AVFPSIVGRPR	P60709;Q6S8J3;A5A3E0;P0CG38;Q9BYX7;P62736;P63267;P63261	P60709	no	11	1			1197.7	1.0272e-09	205.11	33704000	21057000	19355000	39853000	64342000	28538000	29083000	25326000	22113000	34785000	46253000	39578000	36678000	37468000	33037000	34576000	24191000
1313	AVFQANQENLPILK	P05023	P05023	yes	14	0			1583.87	6.7216e-37	274.35	172070	166640	142440	348160	476740	58249	38454	40253	45135	40003	0	0	67728	0	67671	71772	54490
1314	AVFVDLEPTVIDEIR	P68366	P68366	yes	15	0			1714.91	7.7299e-05	175.77	0	0	17784	115050	434150	0	0	0	0	0	0	22834	12668	35108	0	29034	19052
1315	AVFVDLEPTVIDEVR	Q71U36;Q9BQE3	Q71U36	no	15	0			1700.9	2.0028e-37	289.7	2230300	1565600	3041600	8361800	17847000	12728000	7842000	11449000	9716100	10052000	18533000	15427000	14865000	15364000	19835000	16562000	13715000
1316	AVFVPDIYSR	O94874	O94874	yes	10	0			1165.61	0.28632	79.03	47060	35827	39329	64991	135630	48565	0	20734	15398	32510	70595	69686	58995	68506	55300	60804	44139
1317	AVGDGIVLCK	P13797	P13797	yes	10	0			1030.55	0.0010489	143.6	218740	148780	194910	295480	672090	260860	133700	133280	109940	134060	359570	354710	329540	353970	203560	281690	211140
1318	AVGDKLPECEAVCGKPK	P00738;P00739	P00738	yes	17	2			1856.91	1.0302e-05	163.4	0	0	0	0	0	178870	156690	120680	118020	136160	288000	236240	230710	248580	162130	214950	173660
1319	AVGFSSGTENPHGVK	Q32P28	Q32P28	yes	15	0			1485.72	2.1978e-07	197.07	29254	0	0	50183	64350	190040	128430	64696	32727	147530	277720	259830	226730	252040	175830	245590	189400
1320	AVGKEELGK	Q9Y4L1	Q9Y4L1	yes	9	1			929.518	0.14606	85.209	86580	71972	38859	137800	133800	69062	49759	50103	16710	46402	109790	79006	93977	82540	43997	64981	41835
1321	AVGPEITK	P30153	P30153	yes	8	0			813.46	0.063686	107.64	146360	103260	68305	210170	358700	91200	57486	49924	36237	64433	103860	133320	126340	108680	65188	105390	65130
1322	AVHISNPK	Q9NSD9	Q9NSD9	yes	8	0			864.482	0.2472	86.115	22765	30015	18311	46760	105260	20194	0	15364	0	16992	27353	26654	29954	29247	0	0	17307
1323	AVIDDAFAR	P14780	P14780	yes	9	0			976.498	0.0050618	125.1	0	0	0	0	0	452080	282730	297470	232900	293420	640920	649180	638450	573050	541260	533100	403910
1324	AVIDLNNR	Q01081	Q01081	yes	8	0			913.498	0.030631	119.1	179350	139520	107140	361760	470790	80200	65479	51793	0	62631	108050	114810	116370	138150	75184	119320	65565
1325	AVIQHFQEK	P05067	P05067	yes	9	0			1098.58	0.0019562	131.15	90540	65795	29761	109080	188870	0	0	0	0	0	36768	17476	0	23154	0	0	0
1326	AVLCPPPVK	P63000;P60763	P63000	yes	9	0			979.552	0.037759	102.61	26471	0	18534	0	186340	170040	115770	92216	79654	85515	242750	231710	200010	211490	129260	195890	126090
1327	AVLCPQPTR	P15153	P15153	yes	9	0			1040.54	0.051657	98.212	0	0	0	0	0	92633	63370	48602	45532	60313	0	134040	131460	0	90714	104820	76365
1328	AVLDALLEGK	P46821;P78559	P46821	yes	10	0			1027.59	0.0016626	136.12	62234	45943	31210	42018	113630	85431	58938	63677	38717	43901	111970	111550	81475	103320	84700	115370	84332
1329	AVLDVFEEGTEASAATAVK	P01011	P01011	yes	19	0			1906.95	1.0467e-48	301.07	265240	281580	289860	567030	432170	119910	136120	110150	121100	136620	178030	164760	133820	102540	113450	123990	385140
1330	AVLEEGTDVVIK	Q9NSE4	Q9NSE4	yes	12	0			1271.7	0.069755	92.155	58892	55181	65213	165010	129290	80862	49249	53760	48568	0	97936	119680	118070	102410	75472	100300	75417
1331	AVLFCLSEDK	P23528	P23528	yes	10	0			1180.58	0.00029868	158.71	41546	34402	40579	64524	0	161900	81247	116750	92708	106740	279510	222890	194320	0	0	198560	0
1332	AVLFCLSEDKK	P23528	P23528	yes	11	1			1308.67	0.0025482	145	753840	795460	874710	1479900	3283300	1945700	3268900	3108100	2597000	1849700	3458200	3367900	2784800	2846000	2608700	4427900	2041400
1333	AVLGTSNFK	P02786	P02786	yes	9	0			935.508	0.030664	104.85	311920	116300	125830	286490	544450	0	0	0	0	0	0	0	0	0	0	0	0
1334	AVLHVALR	P06744	P06744	yes	8	0			877.55	0.0038199	155.01	268790	107660	149200	502760	923940	513400	374460	238270	200380	333620	644390	630050	630470	589900	322670	502980	344040
1335	AVLHVHGGGGPR	P98160	P98160	yes	12	0			1155.63	0.0088338	109.92	67141	62485	29190	102170	215250	0	0	0	0	0	14104	11499	12797	0	0	0	0
1336	AVLIAGQPGTGK	Q9Y230	Q9Y230	yes	12	0			1110.64	0.00043242	147.31	397660	249160	219360	541970	736610	113990	74512	70609	57393	73547	142870	143080	118630	151640	94950	0	79627
1337	AVLLAGPPGTGK	Q9Y265	Q9Y265	yes	12	0			1079.63	0.023453	105.65	220450	140280	170630	389440	556350	119460	63314	53274	57787	68446	153140	139300	151260	138720	102930	143430	92062
1338	AVLLGPPGAGK	P54819	P54819	yes	11	0			978.586	0.01763	107.83	48057	30897	25034	57008	117950	220290	175010	134450	105090	146850	310650	311400	284620	321670	199520	271060	208160
1339	AVLNPLCQVDYR	Q15436;Q15437	Q15436	no	12	0			1446.73	1.2226e-29	253.36	54147	51599	52469	119630	0	165140	135900	110990	101280	116770	229400	181010	171290	175150	142260	162250	135480
1340	AVLSAEQLR	P50454	P50454	yes	9	0			985.556	8.4809e-06	180.36	287470	151700	111280	381650	554460	433380	324070	297000	240870	356760	652490	620350	630110	630220	389440	548250	387040
1341	AVLTIDEK	P01009	P01009	yes	8	0			887.496	0.0016774	164.6	0	169560	178350	244830	0	687210	0	189980	0	523830	1090500	0	0	0	718520	947700	637190
1342	AVLVDLEPGTMDSVR	P68371;P04350;Q3ZCM7;Q99867	P68371	yes	15	0			1600.81	1.4108e-12	228.04	1000800	817260	861150	2009000	2363400	1079300	994330	908740	745110	1019600	1648800	1623600	1317100	1278300	1232700	1241800	1030200
1343	AVMDDFAAFVEK	P02768	P02768	yes	12	0	16		1341.63	1.2012e-15	223.87	426850	1183300	1505200	928050	3679200	21169000	21012000	18667000	17338000	19631000	32161000	30630000	25935000	24612000	23708000	23809000	20458000
1344	AVMISAIEK	Q15393	Q15393	yes	9	0			960.531	0.09383	88.917	104700	62498	63807	150970	199780	40907	0	0	21354	27658	51068	48249	59261	50690	41305	52430	53669
1345	AVNVYSTSVTSDNLSR	Q15691	Q15691	yes	16	0			1711.84	9.4086e-26	259.22	98632	87094	71597	144010	205970	325170	306550	275940	238380	264190	477440	377480	353030	390390	415850	368140	329810
1346	AVNYFSK	Q00610	Q00610	yes	7	0			827.418	0.07114	116.12	438010	249730	184720	562170	926470	239940	232770	155160	160700	178440	349530	347630	254270	239840	136500	196950	128540
1347	AVPETRPNHTIYINNLNEK	P09012	P09012	yes	19	1			2222.14	0.038193	104.25	0	0	0	0	0	243130	208280	200890	187710	218160	342790	375450	288930	270480	242910	244410	198100
1348	AVPLALALISVSNPR	Q13200	Q13200	yes	15	0			1519.91	0.0026996	136.14	249300	193800	164500	398750	635920	320860	246410	210750	202460	216600	442670	373240	357860	354170	361160	386140	469900
1349	AVPPNNSNAAEDDLPTVELQGVVPR	P00488	P00488	yes	25	0			2601.3	0.0041664	72.865	0	0	0	0	0	0	0	0	0	0	0	0	0	54382	0	0	0
1350	AVPVWDVLASGYVSR	P58107	P58107	yes	15	0			1617.85	0.16102	87.906	0	0	0	12105	106330	0	0	0	0	0	0	0	0	0	0	0	0
1351	AVQAQGGESQQEAQR	Q14980	Q14980	yes	15	0			1585.74	1.7941e-47	297.79	46199	18406	46065	47560	81200	10705	7826.6	9976.8	9659.5	14427	0	0	0	0	0	12490	0
1352	AVQGFFTSNNATR	O43242	O43242	yes	13	0			1411.68	0.065838	102.51	0	0	0	0	0	100500	102210	97108	84599	111470	209050	221670	139360	143270	92926	125970	70793
1353	AVQLTQAMDTSTVGVLLAAK	O94979	O94979	yes	20	0			2016.09	1.3649e-42	286.27	0	0	0	0	0	129090	104250	105920	100250	79687	183310	203610	142500	151770	85879	186740	130700
1354	AVQQPDGLAVLGIFLK	P00918	P00918	yes	16	0			1667.96	1.135e-25	256.96	0	0	0	0	0	137020	120570	108500	83864	102990	174980	166380	103860	197840	144920	181640	87180
1355	AVQTLQMELQQIMK	Q06210	Q06210	yes	14	0			1659.87	1.171e-07	193.7	18019	44949	26449	12585	22451	137810	46936	87760	68753	24676	81033	65055	54878	62940	138110	85627	54008
1356	AVRPGYPK	P04004	P04004	yes	8	1			886.502	0.0063423	143.64	286700	414800	326460	448450	1953800	15085	0	0	0	0	21805	24867	19841	22014	12875	17035	0
1357	AVSDWIDEQEK	Q12906	Q12906	yes	11	0			1318.6	0.0021684	146.25	124920	73684	90171	237030	359380	0	76761	90399	0	0	0	0	0	147130	0	0	0
1358	AVSDWLIASVEGR	Q969V3	Q969V3	yes	13	0			1401.73	0.0032678	129.26	24225	14329	18135	31642	76544	14549	0	0	9738.9	0	24123	20986	0	26273	12431	0	0
1359	AVSEEQQPALK	Q8NE71	Q8NE71	yes	11	0			1198.62	0.00080758	154.12	99655	71787	65371	134160	229190	21058	25023	17442	15144	20797	38636	0	33801	38863	21459	38311	19363
1360	AVSWTFSEENVIR	Q9Y320	Q9Y320	yes	13	0			1536.76	6.0895e-06	183.03	0	0	0	103220	219750	0	0	0	0	0	0	0	0	0	0	0	0
1361	AVTDEEPFLIFANR	Q07954	Q07954	yes	14	0			1620.81	4.6052e-05	181.18	73462	76502	79493	143380	251270	46077	23111	27591	23774	32491	60350	64323	61867	50003	47195	66800	32303
1362	AVTDSINQLITMCTQQAPGQK	Q9Y490	Q9Y490	yes	21	0			2303.12	1.1427e-23	224.26	0	0	0	0	0	346430	264860	253320	203750	226040	546680	534160	436590	392470	409630	416210	324620
1363	AVTELGRPDAEYWNSQK	P01911;Q5Y7A7;P01912;Q30167;P13760;P04229;Q30154	P01911	no	17	1			1962.94	0.007459	117.86	0	0	0	0	0	471750	368630	321080	222660	284230	657210	698570	514710	595850	541150	550460	425320
1364	AVTELNEPLSNEDR	Q04917	Q04917	yes	14	0			1585.76	7.1819e-150	420.57	476620	451240	362550	678190	1116300	543790	490130	495070	466950	582350	817820	858130	636230	644300	460870	696310	474170
1365	AVTEQGAELSNEER	P27348	P27348	yes	14	0			1531.71	1.5337e-78	339.35	336060	475630	265300	474280	850550	1103000	1080100	1142500	807290	1322900	1539300	1765900	1547300	1532900	1111200	1280600	1013100
1366	AVTEQGHELSNEER	P31946	P31946	yes	14	0			1597.73	2.662e-78	331.46	821100	982700	528220	1243700	1548700	2033200	1561900	1662100	582390	1660100	1931000	1884700	2723600	1787000	1223800	1594000	1204700
1367	AVTGWLESLR	Q9BVM2	Q9BVM2	yes	10	0			1130.61	0.0001708	163.77	12829	9042.9	0	28934	42353	0	0	0	0	6243	10735	15482	0	9359.5	0	8579.9	9799.3
1368	AVTLDKDAYYR	Q9Y5B9	Q9Y5B9	yes	11	1			1313.66	1.711e-06	185.84	332460	355870	348650	649840	715520	0	104130	96719	99588	144430	227920	0	159720	220900	0	204950	165560
1369	AVTNHSVYCSTK	Q7Z4W1	Q7Z4W1	yes	12	0			1365.63	0.00026082	152	0	0	0	0	0	22525	20731	31614	12849	40324	42526	38159	34135	37169	20860	43136	22266
1370	AVTQALNR	Q9Y490	Q9Y490	yes	8	0			871.488	0.013131	128.13	0	0	0	0	18912	187980	143180	110530	48105	124510	220640	211900	276090	272420	179480	230330	137080
1371	AVVGVVAGGGR	P62917	P62917	yes	11	0			940.545	3.7265e-09	192.03	1140500	805890	797570	1715200	2107500	416950	316670	252540	225360	309140	555310	584980	531290	508580	397210	478560	376210
1372	AVVIVDDR	P23246;Q15233	P23246	no	8	0			885.492	0.0063005	148.26	1215400	847100	551620	1600400	1880000	0	220920	0	0	16413	26569	442660	21765	0	0	20227	0
1373	AVVQLKPR	Q15149	Q15149	yes	8	1			909.576	0.44397	75.192	147140	125430	81131	202180	401420	83475	52052	46922	50795	43045	112210	93783	103230	96828	71689	85048	59511
1374	AVVQVFEGTSGIDAK	P21281	P21281	yes	15	0			1519.79	2.2623e-47	294.61	43863	71578	47158	108230	209250	718440	438620	497330	374090	435680	1123400	893470	756870	832990	760700	792650	597060
1375	AVVVHAGEDDLGR	P08294	P08294	yes	13	0			1336.67	0.0024647	107.68	0	0	0	66094	0	0	0	0	0	0	0	0	0	0	0	0	0
1376	AVVVNAAQLASYSQSK	Q02978	Q02978	yes	16	0			1634.86	1.6323e-06	177.56	241410	0	167560	391090	532300	120030	0	57582	51304	0	268950	209910	151150	184490	150700	171380	138010
1377	AVVYSNTIQSIMAIVK	P04899	P04899	yes	16	0			1735.95	1.3692e-08	171.83	0	0	0	0	0	70100	10596	43518	39697	19662	60128	63607	39738	62819	22802	67209	56736
1378	AVWLPAVK	P63010	P63010	yes	8	0			882.533	0.25657	85.595	91614	56686	60188	167920	211910	23394	0	0	16539	30202	31947	34069	34259	33459	37948	45195	25583
1379	AVYEAVLR	P12955	P12955	yes	8	0			919.513	0.091247	103.32	0	0	0	0	0	122820	63342	72640	49490	85470	191260	181180	157820	184290	126360	153160	114170
1380	AVYTQDCPLAAAK	P49588	P49588	yes	13	0			1406.69	7.6489e-22	249.48	0	0	20706	57995	71786	169950	189640	164230	127440	158500	296570	233570	203030	246960	177460	206870	144060
1381	AWDDFFPGSDR	O75915	O75915	yes	11	0			1311.55	0.00066093	157.05	359890	248140	320830	582880	588540	242690	216550	188780	178210	203300	376050	366560	300720	298840	304880	300200	215090
1382	AWDIAIATMK	Q02790	Q02790	yes	10	0			1118.58	0.00064799	148.48	61308	29046	16327	32170	80972	133900	96430	60007	67239	114610	217470	199980	182330	145520	33796	138160	20865
1383	AWGPGLEGGVVGK	P21333	P21333	yes	13	0			1225.65	7.0749e-14	221.86	1645700	1334900	1411900	3494300	5455600	1025200	689460	681250	530030	798960	1575500	1504000	1250300	1394500	1284300	1208600	872280
1384	AWGPGLHGGIVGR	O75369	O75369	yes	13	0			1275.68	0.010507	123.27	221280	355920	375200	1048300	1548300	56422	0	0	0	63506	84432	89235	78131	75684	58281	63390	52005
1385	AWITAPVALR	Q14126	Q14126	yes	10	0			1096.64	0.27298	79.763	145010	96767	108470	316160	429220	0	0	0	0	0	0	0	0	0	0	0	0
1386	AWNKPCEPCPTPGTADFK	P35556	P35556	yes	18	1			2074.92	0.020593	107.59	68427	228380	307620	406460	1581500	0	0	0	0	0	0	0	0	0	0	0	0
1387	AWTVEQLR	Q00688	Q00688	yes	8	0			1001.53	0.0060593	144.93	162340	102240	115720	342120	379550	207930	156060	152790	105730	164130	328060	288640	301260	286160	215730	257340	216230
1388	AYAAGFGDR	P24821	P24821	yes	9	0			926.425	0.024296	106.87	34590	50140	88284	62775	358140	16705	0	0	0	15443	23686	24831	22520	21767	18873	0	0
1389	AYAALAALEK	Q12906	Q12906	yes	10	0			1019.57	4.567e-06	182.06	433360	233940	260720	653180	1088900	254920	152830	169280	126510	159140	413560	459330	319540	319390	279400	303410	236010
1390	AYADFYR	P09669	P09669	yes	7	0			904.408	0.02576	140.58	253480	208900	171100	474750	688910	101980	67853	69634	47116	0	155660	158550	130120	126020	108560	112610	84472
1391	AYALAFAER	P51659	P51659	yes	9	0			1010.52	9.1605e-08	193.35	117790	80244	105920	217910	0	79916	54728	0	0	0	133890	121110	0	93397	81621	93167	67445
1392	AYAQGISR	O75390	O75390	yes	8	0			864.445	0.0018452	163.85	166050	110760	87881	248530	257690	266230	192790	164860	92412	170260	340800	353590	346400	313580	231440	319100	227270
1393	AYAYLFK	P61019	P61019	yes	7	0			874.459	0.050969	124.15	168510	120010	107130	176020	263950	47683	37137	41735	35260	31187	68790	52896	59834	59108	65340	54881	54842
1394	AYDATHLVK	P10768	P10768	yes	9	0			1016.53	0.0043476	126.29	0	0	0	0	0	139780	96285	149170	70592	106130	208420	208150	184330	160340	98437	157830	105450
1395	AYEFAER	Q00610;P53675	Q00610	yes	7	0			884.403	0.070903	116.21	130210	79286	70738	169640	418650	142790	197920	89067	185490	114000	200800	118670	217650	165570	154970	176880	148100
1396	AYEKPPEK	Q12905	Q12905	yes	8	1			960.492	0.067743	107	27206	11759	14998	26390	39542	26071	18236	19619	13981	25429	42515	39613	42563	29540	25013	34198	27252
1397	AYEKPPEKK	Q12905	Q12905	yes	9	2			1088.59	0.018222	108.79	0	0	70518	0	96775	48842	39342	34694	25248	37595	57300	52092	67361	0	44328	48321	42009
1398	AYFCQDR	P14780	P14780	yes	7	0			958.397	0.095027	109	0	0	0	0	0	129440	91739	73143	81852	84387	185490	185730	172160	154500	118240	148130	123060
1399	AYFHLLNQIAPK	P13797;Q14651	P13797	yes	12	0			1413.78	1.2442e-16	229.44	168480	205320	290960	403880	1263100	265420	164940	178820	239690	350130	539550	526840	311480	330550	322820	323830	244110
1400	AYGELPEHAK	O14602;P47813	O14602	yes	10	0			1113.55	0.0014564	138.63	109480	73145	49944	166770	259010	100860	55566	70622	27442	77167	133050	0	152860	129940	0	111660	0
1401	AYGENIGYSEK	P05026	P05026	yes	11	0			1229.56	0.00048988	160.46	78436	39830	42971	85975	143280	0	0	0	0	0	12807	16394	0	0	0	0	0
1402	AYGPGIEPTGNMVK	P21333	P21333	yes	14	0			1432.7	3.9835e-05	182.38	2084700	1650300	1791100	3821500	7082300	0	0	0	0	0	0	0	0	0	0	0	0
1403	AYGPGLEK	O75369	O75369	yes	8	0			833.428	0.19828	88.831	192690	133540	101360	217710	424000	34467	0	0	19160	0	0	44749	46132	44868	31068	47424	35777
1404	AYGQALAK	P29401	P29401	yes	8	0			820.444	0.0047921	150.66	0	0	0	0	0	156350	0	140360	60015	182330	209460	210470	244600	225000	156220	234360	138570
1405	AYHPHCFTCVVCAR	Q15942	Q15942	yes	14	0			1776.76	2.691e-12	214.99	0	0	0	0	57466	113390	81437	103470	62836	148160	212080	398850	137640	141790	122090	165320	150030
1406	AYIDSFR	P14868	P14868	yes	7	0			870.424	0.4739	77.001	0	0	0	0	0	85396	60031	48873	39133	58773	116590	117780	95072	118730	83947	90227	69197
1407	AYILNLVK	P50991	P50991	yes	8	0			932.569	0.0039396	154.47	63406	49286	39118	122620	168020	177480	151740	146480	110450	143030	216450	246140	245680	193990	199360	224460	160640
1408	AYINKVEELK	P07108	P07108	yes	10	1			1205.67	0.00073434	147.43	0	0	0	0	0	319260	137570	172930	153590	180110	427350	688640	439430	406780	283210	567870	413830
1409	AYIVQLQIEDLTR	Q15637	Q15637	yes	13	0			1560.85	3.4434e-06	186.1	31407	33139	32280	46411	43428	19816	33251	17004	18652	22014	0	0	32884	23475	0	0	0
1410	AYLEGTCVEWLR	P30479;P01892;P10316;P01891;P10314;P16188;P16189;P16190;P30453;P30459;P30512	P01892	no	12	0			1495.71	1.0875e-29	255.21	26623	23278	36838	108020	184070	70840	113330	78673	59306	72392	86703	89105	93171	91570	51730	68469	46920
1411	AYLESEVAISEELVQK	Q9NQC3	Q9NQC3	yes	16	0			1806.93	7.3813e-76	347.85	259520	285620	387160	625630	448260	818140	811130	720850	581940	691310	1313800	1244600	1036900	452360	516160	478080	377500
1412	AYLPVNESFGFTADLR	P13639	P13639	yes	16	0			1798.89	2.7838e-62	330.04	0	0	0	12830	45494	59140	50283	49095	47525	60010	101440	82046	49612	99256	56172	84592	62768
1413	AYLQQLR	O15145	O15145	yes	7	0			890.497	0.013732	174.57	153550	122040	102160	234600	447680	360420	276500	256900	192850	237380	482970	470930	525420	575020	341650	392260	292710
1414	AYPLADAHLTK	P55769	P55769	yes	11	0			1198.63	0.061116	91.828	26998	33983	19967	0	105280	59155	37870	36120	0	52969	91616	59099	76006	81419	51414	76691	0
1415	AYSDPSTGEPATYGELQQR	Q15149	Q15149	yes	19	0			2068.93	6.848e-30	259.29	158050	63534	127520	173840	436940	91128	74714	109540	61113	72024	97831	0	48652	189180	100730	46798	30065
1416	AYSDQAIVNLLK	Q92616	Q92616	yes	12	0			1333.72	1.3067e-22	248.3	43638	41957	37737	87785	89095	66742	61651	44718	45720	56484	101520	149400	84806	91491	87926	96202	56073
1417	AYSEAHEISK	P61981	P61981	yes	10	0			1133.54	2.3407e-19	238.25	452050	412290	304180	631140	1053200	610660	240640	469980	211170	534850	832720	767590	786290	739410	474560	704970	477660
1418	AYSSFGGGR	Q15056	Q15056	yes	9	0			900.409	0.00086794	142.55	0	132190	103880	174190	289520	107960	60895	56119	58941	61483	159450	141510	115020	127030	109380	229700	106440
1419	AYTGFSSNSER	O15355	O15355	yes	11	0			1217.53	2.2865e-09	199.01	33629	22845	26030	52667	93825	70725	53267	50928	39737	42843	87307	76759	75770	83239	56805	82427	60011
1420	AYTNFDAER	P07355;A6NMY6	P07355	yes	9	0			1085.48	6.6742e-19	254.61	2225300	1114000	923970	2551200	4029700	1481200	1206100	1146600	1047900	1369000	1970900	2054300	1919300	1730300	1417200	1739500	1272700
1421	AYTNFDAERDALNIETAIK	P07355;A6NMY6	P07355	yes	19	1			2154.06	2.7944e-10	180.54	0	22067	45548	329400	1510400	364140	200170	240460	197130	241540	655770	506990	347190	450710	326990	440090	326560
1422	AYVAVDGIPQGVLER	P16278	P16278	yes	15	0			1585.85	0.24065	84.919	36890	0	0	74867	0	122850	120110	109640	87548	116600	176210	169860	143230	151580	144210	139520	89994
1423	AYVDDTPAEQMK	P07814	P07814	yes	12	0			1366.61	6.5344e-07	186.21	108770	89057	75507	191060	546240	119160	79892	100640	70379	74990	156250	134060	120580	115180	78628	98300	33807
1424	AYVPALQMAFK	P78527	P78527	yes	11	0			1237.65	0.040132	99.551	0	25305	0	0	116520	107130	84952	74474	61402	74401	163510	147500	146720	162390	114550	119440	101350
1425	AYVVLGQFLVLK	O75531	O75531	yes	12	0			1348.81	7.2707e-05	165.21	0	0	0	0	41246	8392.8	0	0	0	0	12627	0	0	0	14149	10733	7823.5
1426	AYYHLLEQVAPK	P13796	P13796	yes	12	0			1430.76	4.108e-11	208.97	22201	0	15502	0	0	1120300	873570	858910	657800	1183000	1637800	1506400	1319000	1454300	1239400	1270100	911440
1427	CAADLGLNK	P49773	P49773	yes	9	0			960.47	0.0027051	129.01	0	0	0	0	0	0	0	63606	41624	44927	90128	72607	75129	45058	38976	43142	25214
1428	CACVYGFTGPQCER	P35556	P35556	yes	14	0			1703.69	2.5279e-19	246.86	53060	93113	182580	177890	550300	0	0	0	0	0	0	0	0	0	0	0	0
1429	CAEENCFIQK	P01024	P01024	yes	10	0			1297.54	0.005851	124.24	40299	0	43744	49081	133720	0	0	0	0	0	0	0	0	0	0	0	0
1430	CAGNEDIITLR	P12004	P12004	yes	11	0			1260.61	0.0015011	75.786	45660	26642	39862	76508	151090	0	0	0	29835	30943	69747	57421	34949	48250	48150	32167	0
1431	CANLFEALVGTLK	Q9P1F3	Q9P1F3	yes	13	0			1434.75	1.0009e-13	158.78	0	0	0	0	0	0	53367	40092	35064	30007	41136	41120	26422	0	20659	0	0
1432	CAPGVVGPAEADIDFDIIR	P21333	P21333	yes	19	0			2013.98	0.00052694	93.662	0	0	0	0	0	0	0	17052	0	0	43161	0	0	0	11049	0	0
1433	CAQELPGR	P35556	P35556	yes	8	0			929.439	0.021176	123.98	77749	0	187250	177320	624990	0	0	0	0	0	0	0	0	0	0	0	0
1434	CATITPDEAR	P48735	P48735	yes	10	0			1132.52	0.071544	93.842	0	48857	65786	226990	302070	47156	74172	40165	46416	49979	1218000	86786	87646	84048	51267	1150400	48577
1435	CATSKPAFFAEK	P04083	P04083	yes	12	1			1355.65	0.013971	79.319	0	0	0	0	191470	0	0	0	32306	0	64407	40777	0	0	0	0	0
1436	CCAAADPHECYAK	P02768	P02768	yes	13	0			1551.59	4.0043e-09	204.78	301380	434620	1102000	697660	3776000	907280	3637900	2634300	1787900	2171800	2878900	2331700	1985500	1490600	1197900	1292000	985850
1437	CCDIPSRR	Q99715	Q99715	yes	8	1			1062.47	0.49279	72.482	0	13640	23991	29233	110700	0	0	0	0	0	0	0	0	0	0	0	0
1438	CCSGAIIVLTK	P14618	P14618	yes	11	0			1220.63	0.00026568	164.94	251000	181500	404280	343380	1468000	235880	520320	396920	296320	304420	686370	620570	376210	381350	281730	283230	214230
1439	CCTESLVNR	P02768	P02768	yes	9	0			1137.49	6.3232e-15	237.54	344500	503870	942910	1114200	4381500	1376600	4701800	3776000	2765600	2995200	3948400	3338600	2893600	2601000	1578300	1863500	1192600
1440	CDCPPGLAVGMDGR	P35556	P35556	yes	14	0			1503.63	6.0486e-20	249.3	23153	34986	76497	67235	205620	0	0	0	0	0	0	0	0	0	0	0	0
1441	CDDLEALK	P05556	P05556	yes	8	0			962.438	0.04594	111.19	73488	31192	66478	181120	179670	0	0	0	0	0	0	0	0	0	0	0	0
1442	CDENILWLDYK	P14618	P14618	yes	11	0			1467.67	3.6542e-43	298.97	33273	50145	73632	50111	271380	166830	607300	495730	394270	377400	533770	416670	345320	275070	265450	238820	153660
1443	CDEPILSNR	P30086	P30086	yes	9	0			1102.51	9.3616e-08	192.98	0	0	0	0	0	77568	163690	121770	103060	105220	194150	176240	143320	133170	79040	101720	61977
1444	CDEWSVNSVGK	P02787	P02787	yes	11	0			1279.55	0.010033	116.71	0	0	0	34914	67038	31508	72698	51966	51516	48265	72838	60139	45822	150540	27934	34005	17950
1445	CDFTEDQTAEFK	P60660	P60660	yes	12	0			1489.6	4.0792e-51	291.71	1281200	654390	734100	1330600	2194600	2157300	1937600	1812100	1337000	1828200	2985900	2953300	2425500	2534100	2181000	2655900	1679900
1446	CDKEFMWALK	P58546	P58546	yes	10	1			1326.61	9.6392e-14	210.43	0	0	0	0	0	321230	279960	281300	229790	356950	561600	534840	411120	425000	340980	408540	295910
1447	CDMEVSCPDGYTCCR	P28799	P28799	yes	15	0			1908.66	7.3722e-36	276.38	74694	84243	61876	191180	311320	0	20632	24864	18329	22314	0	0	0	0	0	0	0
1448	CDPHEATCYDDGK	P02751	P02751	yes	13	0			1566.57	0.0015738	137.19	69817	85165	148170	94693	424560	0	0	0	0	0	0	0	0	0	0	0	0
1449	CDPVDYSNSPEALR	Q9BW60	Q9BW60	yes	14	0			1621.7	5.6409e-49	297.99	169330	61819	178790	360760	392130	0	0	0	0	0	0	0	0	0	0	0	0
1450	CDVDIRK	P60709;P63261;Q562R1	P60709	no	7	1			904.444	0.026592	139.73	746170	493580	746130	1500100	2496100	430450	900620	1229200	436210	1045200	1320200	1118600	1013000	875570	400550	635080	342790
1451	CECAAGFK	P35556	P35556	yes	8	0			941.374	0.041078	113.7	28055	40144	67061	49214	155090	0	0	0	0	0	0	0	0	0	0	0	0
1452	CECDDGFTGADCGELK	P24821	P24821	yes	16	0			1832.67	2.2589e-75	343.19	32240	70250	135020	80810	470570	0	0	0	0	0	0	0	0	0	0	0	0
1453	CECEIGYELDR	P35555	P35555	yes	11	0			1442.58	3.1461e-09	194.84	64678	41184	112600	128440	255060	0	0	0	0	0	0	0	0	0	0	0	0
1454	CECEMGFTPASDSR	P35556	P35556	yes	14	0	92		1645.62	9.5086e-13	224.74	33916	51567	149560	105710	580730	0	0	0	0	0	0	0	0	0	0	0	0
1455	CECFPGLAVGLDGR	P35555	P35555	yes	14	0			1549.7	8.0065e-38	181.71	96336	101840	80118	151690	487980	0	0	29575	0	0	0	0	0	0	0	0	0
1456	CECNEGFQSSSSGTECLDNR	P35556	P35556	yes	20	0			2335.87	4.7939e-42	276.63	111500	154000	199260	239490	967140	0	0	0	0	0	0	0	0	0	0	0	0
1457	CECNMGYK	P35556	P35556	yes	8	0			1060.38	0.16721	91.41	0	0	25420	28541	81891	0	0	0	0	0	0	0	0	0	0	0	0
1458	CECPVGFFYNDK	P35555	P35555	yes	12	0			1534.62	0.00017748	125.98	64726	45746	89680	112290	254980	0	0	0	0	0	0	0	0	0	0	0	0
1459	CEEGQCVCDEGFAGVDCSEKR	P24821	P24821	yes	21	1			2490.95	5.1131e-111	385.52	0	70806	142550	129200	398110	0	0	0	0	0	0	0	0	0	0	0	0
1460	CEFQDAYVLLSEK	P10809	P10809	yes	13	0			1600.74	2.3069e-80	335.36	26354	20343	17167	0	60273	65457	167720	137790	105360	120150	188990	111590	101900	76323	79294	65382	35327
1461	CEGINISGNFYR	P40429	P40429	yes	12	0			1428.65	3.3102e-07	188.12	69880	30593	0	0	292150	0	0	0	0	0	0	0	21418	0	0	0	0
1462	CELDTACPR	P35556	P35556	yes	9	0			1120.46	0.00087675	142.46	117640	700570	589800	240040	958180	6687700	0	4795000	0	0	9354100	0	8755700	7845600	6363900	7747800	5687400
1463	CELLYEGPPDDEAAMGIK	P13639	P13639	yes	18	0			2006.9	3.5118e-27	255.92	0	0	0	39989	80255	32465	275960	130980	111850	105480	82458	67452	55642	43923	37873	33820	19127
1464	CEMEQQNQEYK	P02533;Q04695	Q04695	no	11	0			1485.59	4.4248e-89	379.39	133700	44072	274900	542900	537300	0	0	0	0	0	0	0	0	0	0	0	0
1465	CEMEQQSQEYQILLDVK	P08779	P08779	yes	17	0	53		2139.98	0.032608	104.3	0	0	0	175940	0	0	0	0	0	0	0	0	0	0	0	0	0
1466	CENTDPGYNCLPCPPR	P07996	P07996	yes	16	0			1948.79	1.0535e-153	421.2	494830	443750	763620	958640	2067400	0	0	0	0	0	0	0	0	0	0	0	0
1467	CESAPGCGVWQRPVIDNPNYK	P27824	P27824	yes	21	1			2446.12	0.0022743	122.21	0	0	0	221750	599060	45013	143750	127140	117790	115080	155200	95237	69808	91551	75009	61908	0
1468	CFSVLGFCK	P13010	P13010	yes	9	0			1116.51	0.051529	98.253	44607	33923	63824	120790	200760	63891	54335	40640	32635	35484	85078	74590	70143	67212	69453	0	53118
1469	CGDLEEELKNVTNNLK	P67936	P67936	yes	16	1			1874.9	1.4795e-25	252.97	0	0	41588	66799	103230	61090	298990	248890	198540	183150	290040	239580	122510	156250	120590	139370	0
1470	CGDLVFAK	P51858	P51858	yes	8	0			908.443	0.1168	99.313	0	0	0	0	0	20268	72990	57636	39254	34132	67376	40173	39338	38227	18388	21616	23848
1471	CGEEIAVQFVDMVK	O43175	O43175	yes	14	0			1623.76	4.1077e-37	280.47	98572	104520	348800	345070	835370	0	0	0	0	0	0	0	0	0	0	0	0
1472	CHTPPLYR	Q02543	Q02543	yes	8	0			1042.5	0.15068	87.604	58429	39546	32821	0	182940	28411	29822	21278	13074	21413	45445	26771	26184	33392	21547	24073	13708
1473	CICKPGFQLASDGR	P35555	P35555	yes	14	1			1607.75	0.0020692	143.45	89171	71961	102580	140720	333020	0	0	0	0	0	0	0	0	0	0	0	0
1474	CICKPGFVLAPNGR	P35556	P35556	yes	14	1			1587.8	0.0032298	133.51	96869	182260	267430	242240	882340	0	0	0	0	0	0	0	0	0	0	0	0
1475	CICPPGYEVK	P35556	P35556	yes	10	0			1221.55	0.00043264	153.4	156430	213740	274360	296970	1267400	0	0	0	0	0	0	0	0	0	0	0	0
1476	CICPPGYSLQNEK	P35555	P35555	yes	13	0			1564.7	0.00018408	158.6	50051	32139	71771	102200	207080	0	0	0	0	0	0	0	0	0	0	0	0
1477	CIESLIAVFQK	P31949	P31949	yes	11	0			1306.7	6.0979e-29	253.29	0	0	0	8644.2	11090	8827.6	412870	276950	221330	166450	781130	254080	228890	202630	0	0	0
1478	CIIPNHEK	P35579;P35580;P35749	P35579	no	8	0			1009.5	0.059158	101.22	211850	0	0	0	929190	0	81388	0	22297	0	0	0	0	0	0	0	0
1479	CIIPNHEKK	P35579	P35579	yes	9	1			1137.6	0.0014002	136.97	26162	24430	20623	66973	117980	0	0	0	0	0	0	0	0	0	0	0	0
1480	CIIVEEGK	P60981	P60981	yes	8	0			946.479	0.10084	101.81	64808	0	30677	99659	174750	0	0	17521	0	0	0	26322	0	0	0	0	0
1481	CIPALDSLTPANEDQK	P10809	P10809	yes	16	0			1770.85	3.0015e-10	209.89	63018	44320	38541	99245	113960	48435	203220	181540	125820	112940	143520	104190	83668	77287	76898	75818	46130
1482	CITDPQTGLCLLPLK	Q15149	Q15149	yes	15	0			1727.89	4.5527e-06	189.3	15796	11277	30250	39477	51904	12311	0	42310	35826	24349	63244	32500	20058	23781	15881	13099	0
1483	CLAEGAGDVAFVK	P08582	P08582	yes	13	0			1335.65	0.00020506	103.32	0	0	51893	85977	153160	0	0	0	0	0	0	0	0	0	0	0	0
1484	CLAFECPENYR	P23142	P23142	yes	11	0			1457.61	0.019119	86.984	29084	0	22852	37192	126030	0	0	0	0	0	0	0	0	0	0	0	0
1485	CLATGPGIASTVK	O75369	O75369	yes	13	0			1273.67	0.013294	120.97	0	0	128040	0	0	0	0	0	0	0	0	0	0	0	0	0	0
1486	CLCNEGYELTPDGK	P35556	P35556	yes	14	0			1654.7	4.7443e-27	260.38	57844	126550	242160	403150	1426100	0	0	0	0	0	0	0	0	0	0	0	0
1487	CLELFSELAEDKENYKK	P08238	P08238	yes	17	2			2115.02	0.0016133	129.57	0	0	18398	45160	244030	67213	124590	114360	93135	161760	164850	143820	90919	93478	84004	58360	47459
1488	CLHPLANETFVAK	Q13642	Q13642	yes	13	0			1498.76	0.0062122	86.03	0	0	0	0	0	0	0	41550	0	0	0	65032	0	0	0	0	0
1489	CLIEILASR	P08133	P08133	yes	9	0			1073.59	0.12386	86.785	29769	16762	24637	34074	100110	14610	33682	0	18579	18472	33470	30181	29783	19434	0	0	0
1490	CLSSLKDER	P52209	P52209	yes	9	1			1106.54	0.022472	107.44	0	0	0	0	0	23675	59685	56323	22007	48459	66478	54803	48165	43678	23334	29632	15860
1491	CLTALPYICK	Q9UBG0	Q9UBG0	yes	10	0			1237.62	0.00029062	159.03	121760	54735	133220	281550	304240	0	29248	31927	0	0	0	0	0	0	0	0	0
1492	CLYASVLTAQPR	P13639	P13639	yes	12	0			1377.71	5.5485e-16	227.21	99770	42342	104650	189950	399760	96132	228140	177610	130870	185680	271910	205670	175340	164820	139530	117120	88667
1493	CMPTFQFFK	P10599	P10599	yes	9	0			1204.54	0.15249	84.752	0	0	35528	30858	0	234370	752030	561720	0	0	19150	48616	0	0	0	0	0
1494	CMQLTDFILK	P50914	P50914	yes	10	0			1267.63	4.6562e-09	190.32	69749	45333	91591	107160	217350	24246	72015	64488	49401	38562	76601	63004	55759	44114	30674	36038	25307
1495	CNCNSGYEPDASGR	P35556	P35556	yes	14	0			1585.59	6.873e-63	320.23	38615	53290	146770	68778	265480	0	0	0	0	0	0	0	0	0	0	0	0
1496	CNEIINWLDK	P11142	P11142	yes	10	0			1303.62	3.1163e-14	223.73	19121	11466	27974	30252	188850	56680	181330	137270	116270	133040	194440	192410	145490	116970	87370	99550	60256
1497	CNGVLEGIR	P35579;A7E2Y1;P11055;P12882;P13533;Q9Y623;Q9UKX3;P13535;P12883;P35580;P35749;Q7Z406;Q9UKX2	P35579	no	9	0			1016.51	7.9514e-05	160.61	249290	122870	158120	444870	1147300	0	0	0	0	0	0	0	0	0	0	0	0
1498	CNNVLYIR	P62306	P62306	yes	8	0			1050.53	0.25422	85.725	0	0	0	0	0	0	0	0	53140	115420	0	0	0	0	0	0	0
1499	CNYLGHYSDPMYR	P07996	P07996	yes	13	0			1674.69	0.00019349	157.95	227190	188830	484380	738170	1258600	0	0	0	0	0	0	0	0	0	0	0	0
1500	CPDGSTCCELPSGK	P28799	P28799	yes	14	0			1566.61	1.406e-05	187.38	115030	43813	61638	159790	162910	0	29596	0	19780	16819	24026	0	23657	0	0	0	12109
1501	CPEPCPPPK	Q9BYE4;P22531;P22532;P35325;P35326;Q96RM1	Q9BYE4	yes	9	0			1080.47	0.00013682	151.89	55478	0	186890	86228	0	0	0	0	0	0	0	0	0	0	0	0	0
1502	CPFTGNVSIR	P62280	P62280	yes	10	0			1149.56	0.00025336	160.5	139740	95329	129520	279540	492350	0	121470	94631	0	98550	203250	0	0	0	0	0	0
1503	CPNLTHLNLSGNK	P39687	P39687	yes	13	0			1466.73	1.4379e-40	288.1	0	0	11917	0	119190	68493	375880	314050	224210	259170	497790	396500	322190	293410	184630	66764	34608
1504	CPNLTYLNLSGNK	Q9BTT0	Q9BTT0	yes	13	0			1492.73	0.06773	102.15	25609	0	24624	59348	132210	0	151540	0	0	0	0	0	0	0	0	0	0
1505	CPPGFYTSPDGTR	P35555	P35555	yes	13	0			1453.63	0.00094755	143.55	33674	33624	44856	57822	142810	0	0	0	0	0	0	0	0	0	0	0	0
1506	CPTGYYLNEDTR	P35555	P35555	yes	12	0			1487.64	2.4135e-15	217.59	69631	50319	79753	109970	287620	0	0	0	0	0	0	0	0	0	0	0	0
1507	CPVGYVLR	P35555	P35555	yes	8	0			962.501	0.15807	92.842	71945	49416	76606	136410	237490	0	0	0	0	0	0	0	0	0	0	0	0
1508	CQCPSGMTLDATGR	P35555	P35555	yes	14	0			1552.64	4.7837e-08	203.41	0	0	19733	55718	82266	0	0	0	0	0	0	0	0	0	0	0	0
1509	CQLEINFNTLQTK	O43707;P12814;P35609;Q08043	P12814	no	13	0			1607.8	1.391e-109	383.85	381340	265430	656390	885640	2324600	93339	225250	189680	154200	137400	248370	223080	153610	157020	141670	115310	60750
1510	CQYVTEK	P04075;P09972	P04075	no	7	0			926.417	0.085613	110.35	0	0	0	0	0	27953	94646	58326	45389	44409	95094	93556	100620	54967	56477	53175	38882
1511	CRPVNQEIVR	P98160	P98160	yes	10	1			1269.66	0.011756	114.88	44281	31493	19591	89004	180820	0	0	0	0	0	0	0	0	0	0	0	0
1512	CSATGSPTPTLEWTGGPGGQLPAK	P98160	P98160	yes	24	0			2369.13	0.017488	109.54	0	0	0	50909	206550	0	0	0	0	0	0	0	0	0	0	0	0
1513	CSEGSFLLTTFPR	Q15233	Q15233	yes	13	0			1513.72	8.1187e-14	220.67	19942	12093	20384	41575	62641	27116	60438	52806	49195	47839	80836	51862	35866	31120	22970	28081	0
1514	CSGPGLER	P21333	P21333	yes	8	0			874.397	0.0073762	138.96	96298	92246	69475	135800	269780	66762	65835	49073	22226	10706	143200	126090	122810	98576	25993	64505	55504
1515	CSGPGLSPGMVR	P21333	P21333	yes	12	0			1216.57	0.00026244	151.88	206500	111390	125190	331570	968910	0	114660	121750	88776	102400	197280	397700	130850	118260	0	136400	106620
1516	CSGTELSLAHCR	Q9Y4K0	Q9Y4K0	yes	12	0			1389.61	0.00017079	158.32	0	0	0	0	141970	0	0	0	0	0	0	0	0	0	0	0	0
1517	CSIHLQLQGLVDPAR	P26640	P26640	yes	15	0			1705.89	0.0036574	95.717	0	0	20140	0	64124	0	0	0	0	0	0	0	0	0	0	0	0
1518	CSNQLPQSITK	P35555	P35555	yes	11	0			1274.63	2.6266e-06	183.56	64784	54410	69660	110500	280280	0	0	0	0	0	0	0	0	0	0	0	0
1519	CSQAVYAAEK	P21291	P21291	yes	10	0			1125.51	1.357e-14	227.31	125080	0	147850	234470	483220	16675	78790	30275	16266	19674	59545	38969	62376	11218	16648	20891	17065
1520	CSTPEEIKK	P60981	P60981	yes	9	1			1090.53	0.0020323	130.35	0	0	45321	43958	62522	10015	0	9262.4	26519	52057	10418	11438	0	0	56355	0	0
1521	CSTSPLLEACEFLR	P02788	P02788	yes	14	0			1681.78	1.0139e-07	195.92	0	0	28909	13440	59383	0	0	0	0	0	0	0	0	0	0	0	0
1522	CSTSSLLEACTFR	P02787	P02787	yes	13	0			1530.68	6.0909e-14	223	30116	40482	25258	128790	190210	53380	234340	161520	137000	179340	209470	146750	136880	89879	93446	98094	39188
1523	CTEGFNVDKK	P04004	P04004	yes	10	1			1196.55	0.0064325	96.406	0	0	0	0	465740	0	0	0	0	0	0	0	0	0	0	0	0
1524	CTESEEEEVTK	P54578	P54578	yes	11	0			1339.54	5.9266e-14	211.2	17423	12145	0	0	43474	28133	55872	52128	32551	40574	64451	55000	42281	44400	22520	36487	20946
1525	CTGGEVGATSALAPK	P30050	P30050	yes	15	0			1417.69	1.2482e-11	212.01	96003	61076	0	156760	386420	42829	132220	130650	80763	94842	140200	125420	79405	79631	54902	0	0
1526	CTSYPDGSWK	P07996	P07996	yes	10	0			1199.49	0.00030308	158.53	264360	232350	377630	519590	1064800	0	0	0	0	0	0	0	0	0	0	0	0
1527	CVCEQGFK	P24821	P24821	yes	8	0			1026.43	7.636e-05	199.88	41975	67844	146840	90755	548200	0	0	0	0	0	0	0	0	0	0	0	0
1528	CVDVDECAPPAEPCGK	P23142	P23142	yes	16	0			1802.73	5.348e-05	152.29	23875	0	50928	72561	111290	0	0	0	0	0	0	0	0	0	0	0	0
1529	CVEDPETGLCLLPLTDK	Q15149	Q15149	yes	17	0			1958.93	1.1273e-18	233.11	7416.2	0	33537	43746	88023	0	48494	25004	0	22835	54361	40850	0	0	24982	0	0
1530	CVIALQEK	P35221	P35221	yes	8	0			959.511	0.29797	83.297	30831	26030	0	65047	143890	0	0	0	0	0	0	0	0	0	0	0	0
1531	CVNGQCVCDEGYTGEDCSQLR	P24821	P24821	yes	21	0			2505.96	1.1682e-42	278.4	0	0	0	109590	410600	0	0	0	0	0	0	0	0	0	0	0	0
1532	CVNTTLQIK	Q01518	Q01518	yes	9	0			1075.57	0.00088932	142.32	0	0	35055	0	0	0	183840	124030	134310	137560	273290	346490	0	194920	0	0	0
1533	CVQSNIVLLTQAFR	O94925	O94925	yes	14	0			1647.88	4.871e-05	180.69	0	0	0	0	21735	0	0	18507	11938	0	36415	25862	15981	11865	0	0	0
1534	CVSCLPGQR	Q9Y490	Q9Y490	yes	9	0			1075.49	0.037642	102.65	16260	0	0	24377	84001	26459	63481	30005	0	48587	63505	0	0	0	19912	0	17628
1535	CWGIGTIPEACPVR	P35556	P35556	yes	14	0			1614.76	1.3917e-07	190.61	25171	36156	136060	195750	778270	0	0	0	0	0	0	0	0	0	0	0	0
1536	CYEMASHLR	P07737	P07737	yes	9	0			1165.5	3.8584e-05	166.85	0	0	33563	104700	307980	128600	414220	391300	266000	268570	418170	349980	310110	242230	137370	163080	111160
1537	DAAAAKEEAPK	P80723	P80723	yes	11	1			1099.55	0.005779	134.32	0	0	0	0	0	0	7467.1	8133.2	0	0	0	14833	30822	22220	21912	27357	18424
1538	DAAAVGNHVAK	Q13564	Q13564	yes	11	0			1051.54	3.9525e-05	116.9	48959	0	0	56756	100010	0	0	0	0	0	0	0	0	0	0	0	0
1539	DAADLLSPLALLR	Q14728	Q14728	yes	13	0			1366.78	0.00014588	161.23	24137	17717	22622	56358	101830	27025	25098	24434	20077	19674	35832	38823	31758	40154	29933	40076	26248
1540	DAADQNFDYMFK	O95716	O95716	yes	12	0			1463.6	0.0365	101.85	33045	25849	40164	92272	88243	0	0	0	0	0	0	0	0	0	0	0	0
1541	DAAGIAMEAIAFAR	P08240	P08240	yes	14	0			1405.7	4.5729e-05	181.24	32310	28332	30036	59309	75006	22405	14008	0	0	0	35366	0	23190	0	26066	30677	0
1542	DAAGLECKPR	Q9BXP5	Q9BXP5	yes	10	1			1115.54	0.043073	101.99	9177.4	0	0	0	22414	29814	0	21769	8793.7	19053	34950	32050	32864	30204	35485	35120	22072
1543	DAAIYLVTSLASK	P55060	P55060	yes	13	0			1350.74	0.0001958	157.79	12839	0	0	11747	15550	42730	40066	28045	26688	28405	50763	52576	52356	49720	54028	56818	49933
1544	DAANLLNDALAIR	Q07866	Q07866	yes	13	0			1368.74	2.8021e-36	186.01	0	0	0	0	9722.8	26515	166110	19189	14878	10576	34348	133520	136000	35210	28655	153350	108810
1545	DAASAALADAAEELLDR	Q86X53	Q86X53	yes	17	0			1700.82	0.0012368	131.9	0	0	0	0	27000	0	0	0	0	0	0	0	0	0	0	0	0
1546	DAASLESQLQDTQELLQEETR	P35580	P35580	yes	21	0			2403.14	9.2375e-29	237.48	0	0	0	25247	136340	22960	0	14947	0	0	39268	24385	19139	31685	24269	44502	23148
1547	DAATIMQPYFTSNGLVTK	Q14204	Q14204	yes	18	0			1955.97	3.3417e-27	256.61	0	0	0	108410	146590	31242	52990	62491	30861	28750	42180	63257	0	37865	25675	0	41476
1548	DACVISSDFHER	Q99805	Q99805	yes	12	0			1434.62	0.0071122	96.147	137990	87560	72038	206390	371130	24739	0	19210	16435	0	41193	36589	48317	46812	31201	36760	28997
1549	DADPILISLR	Q9BR76	Q9BR76	yes	10	0			1111.62	3.8618e-19	230.56	429700	377770	273890	489570	989060	283190	192240	162200	170220	207180	371730	409220	326560	320980	293690	323530	241470
1550	DADSITLFDVQQK	P53621	P53621	yes	13	0			1478.73	7.2948e-21	244.41	316060	293820	257090	375510	743800	0	121510	126030	112990	137300	0	256870	226220	0	107650	171980	123790
1551	DADVQNFVSFISK	P42126	P42126	yes	13	0			1468.72	6.3446e-41	289.2	37999	52296	55533	92315	97910	170750	129100	119490	93870	106660	225840	212420	172930	164200	170860	207960	135750
1552	DAEAWFNEK	P13645;Q7Z3Y7;Q7Z3Y8;Q7Z3Z0	P13645	yes	9	0			1108.48	6.7298e-15	236.73	3660800	610170	6361600	9588000	1376300	0	0	0	0	0	0	0	0	0	0	0	0
1553	DAEAWFTSR	P08727	P08727	yes	9	0			1081.48	5.8984e-06	183.36	497370	341500	398560	805630	891800	0	0	0	0	0	0	0	0	0	0	0	0
1554	DAEDAMDAMDGAVLDGR	Q01130	Q01130	yes	17	0			1750.71	1.3402e-46	294.97	311400	269510	319480	806940	660070	281390	262810	280240	217750	285820	501380	434560	347940	370320	359680	357110	258630
1555	DAEDAVYGR	Q07955	Q07955	yes	9	0			994.436	0.011267	113.44	54825	32089	30557	139150	165320	47294	34845	20899	27821	62742	118740	53901	55300	58985	86259	50719	40460
1556	DAEDWFFSK	Q04695	Q04695	yes	9	0			1143.49	7.9086e-12	219.59	2091000	2206600	1897600	2909600	4569800	0	0	0	0	0	0	0	0	0	0	0	0
1557	DAEEWFFTK	P02533	P02533	yes	9	0			1171.52	3.4324e-08	203.81	315480	39409	533450	2206800	50524	0	0	0	0	0	0	0	0	0	0	0	0
1558	DAEGILEDLQSYR	Q9NUQ9	Q9NUQ9	yes	13	0			1507.72	1.3903e-39	270.96	463760	379290	378210	656170	787920	355180	282260	264190	214440	221490	594860	499610	420990	385170	365640	414770	298460
1559	DAELAGSPELLEFLGTR	Q53T59	Q53T59	yes	17	0			1816.92	8.2054e-10	206.45	0	0	0	0	0	15510	0	0	10899	15303	30057	30173	13973	0	0	0	0
1560	DAEMPATEK	P21333	P21333	yes	9	0			990.433	0.22486	79.614	78372	33835	35300	82284	191210	0	0	0	0	0	26569	20767	25505	24094	18871	21971	0
1561	DAEMPATEKDLAEDAPWK	P21333	P21333	yes	18	1			2015.91	0.0039265	123.67	39914	18829	66387	312440	541070	0	0	0	0	0	0	0	37848	0	0	0	0
1562	DAEMPATEKDLAEDAPWKK	P21333	P21333	yes	19	2			2144.01	5.7319e-10	170.48	94282	97894	207380	490830	750880	0	0	21884	0	0	53345	0	0	0	0	51833	28742
1563	DAENHEAQLK	Q9Y266	Q9Y266	yes	10	0			1153.54	0.00063376	148.65	0	6687.2	0	10958	0	0	0	24749	14552	30977	43690	47289	43253	47650	30716	39518	31435
1564	DAETWFLSK	P08779	P08779	yes	9	0			1095.52	3.9004e-09	209.37	166370	0	138420	0	11229	0	0	0	0	0	0	0	0	0	0	0	0
1565	DAFADAVQR	Q92945	Q92945	yes	9	0			991.472	0.013117	111.75	57528	32538	12177	90568	75026	81892	47268	51081	50777	48889	140380	128540	109690	112290	63391	108560	70671
1566	DAFPVAGQK	P54727;P54725	P54727	no	9	0			931.476	0.0075576	120.97	31535	0	0	36566	90866	262440	215240	192950	143150	223500	344470	390870	392100	351870	244130	341370	254680
1567	DAFVAIVQSVK	P08133	P08133	yes	11	0			1175.65	3.7238e-09	192.05	226000	0	0	245490	0	147040	108820	91286	95088	104240	218190	234070	209870	181640	170190	200090	164860
1568	DAGEGGLSLAIEGPSK	P21333	P21333	yes	16	0			1499.75	1.0622e-47	309.01	1762300	1272500	1130800	3162700	4766100	1108400	948170	855240	603380	837670	1620000	1253800	1285400	1219400	1181300	1328000	922790
1569	DAGEGLLAVQITDPEGK	P21333	P21333	yes	17	0			1711.86	2.4312e-26	257.62	113050	79034	67779	163170	211980	49159	22640	0	18769	45018	38011	43097	0	24356	0	0	0
1570	DAGEGLLAVQITDPEGKPK	P21333	P21333	yes	19	1			1937.01	6.1471e-30	260.4	2540400	1961200	1867900	4556000	6992300	678600	665030	559000	464080	556620	997960	1023400	816750	898170	885520	830750	623260
1571	DAGEGLLAVQITDQEGKPK	O75369	O75369	yes	19	1			1968.02	8.154e-50	309.4	1258400	893210	803080	1840600	2927400	0	0	0	47302	0	38481	0	0	0	35751	0	0
1572	DAGHPLYPFNDPY	P14550	P14550	yes	13	0			1504.66	0.001441	138.52	0	0	0	0	0	309170	358550	240040	248760	0	623850	540430	419630	352330	428430	442270	275110
1573	DAGMQLQGYR	P00505	P00505	yes	10	0			1137.52	8.2423e-14	213.28	112120	125500	128160	370210	596330	0	0	0	0	0	0	0	0	0	0	0	0
1574	DAGPLLISLK	P31146	P31146	yes	10	0			1025.61	8.0527e-14	213.66	93167	57151	56531	155470	114460	222890	160970	168850	128690	158720	282280	286990	286660	235490	275260	272150	210230
1575	DAGQISGLNVLR	P38646	P38646	yes	12	0			1241.67	1.7597e-39	274.17	583480	322640	298370	947840	868110	686570	454550	552160	378800	443530	1109400	843810	827760	750220	679720	755580	561610
1576	DAGTIAGLNVLR	P11142	P11142	yes	12	0			1198.67	2.8207e-40	287.53	2985800	2568300	2316500	4957900	6092000	3376700	3088800	3104000	2535600	3351500	4780700	4367900	4091800	3147300	3025800	3908200	2907600
1577	DAGTIAGLNVMR	P11021	P11021	yes	12	0			1216.62	6.9444e-40	283.8	1451400	1107000	1233100	2778600	3335300	1685400	1231700	1331400	1101600	1272300	2516100	2229900	2071000	1939300	2145100	2026400	1363400
1578	DAGVIAGLNVLR	P08107	P08107	no	12	0			1196.69	9.537e-65	314.21	3357900	4193000	3117600	4311900	4599600	1649100	1422600	1400700	1241500	1461700	2387100	2165800	2031100	1792500	1916900	2020800	1495200
1579	DAGYEFDICFTSVQK	P18669	P18669	yes	15	0			1778.78	4.6188e-48	306.91	0	0	0	0	31191	351960	375840	333000	271650	427190	489630	444930	373690	367470	368110	402150	298140
1580	DAGYGGISLAVEGPSK	O75369	O75369	yes	16	0			1519.75	3.8683e-18	239.57	475430	352840	291120	746230	1131000	112940	78310	67915	68967	81358	182970	119550	118800	116580	86640	131320	92617
1581	DAGYGGLSLSIEGPSK	P21333	P21333	yes	16	0			1549.76	1.2534e-25	255.61	1396500	919920	782820	2598600	3054000	0	0	0	0	0	32074	0	0	0	0	0	0
1582	DAHLLVESK	P42704	P42704	yes	9	0			1010.54	0.0044343	126.14	51137	0	41205	84611	102540	58129	40045	31564	30809	0	84436	77437	77338	66403	44363	61003	41783
1583	DAHSQGEVVSCLEK	Q92896	Q92896	yes	14	0			1557.71	0.010593	74.605	96941	110250	67440	161720	209650	74862	0	29376	35070	36629	128540	0	123360	116060	98023	104940	77893
1584	DAIAALGLLQK	A5YKK6	A5YKK6	yes	11	0			1111.66	0.0015022	134.19	49299	56243	0	58125	63801	0	0	0	0	0	0	0	31759	0	30391	0	0
1585	DAIAQAVR	P29401	P29401	yes	8	0			842.461	0.0015879	165	0	0	0	21126	0	252220	179630	157730	143020	181730	364540	379900	374960	339680	264550	344930	225140
1586	DAILDALENLTAEELKK	Q9ULZ3	Q9ULZ3	yes	17	1			1885	0.42037	80.769	0	0	0	0	0	40943	27917	22223	25145	18721	61212	68321	38466	78339	46660	60439	57266
1587	DALDGPAAEAEPEHSFDGLR	Q15149	Q15149	yes	20	0			2095.94	2.5036e-08	167.94	247890	185100	179360	513590	859820	242940	171320	136230	138440	158390	350730	355370	289280	279920	285180	272610	212380
1588	DALEPGQR	P07741	P07741	yes	8	0			884.435	0.091303	103.31	0	0	0	0	0	103110	67404	55565	0	79409	117760	136060	147810	103870	97427	121070	84379
1589	DALLLIFANK	P36406	P36406	yes	10	0			1116.65	3.6994e-09	194.38	68925	50966	44177	76717	59947	0	0	0	0	0	10955	0	8801.9	0	10034	9021.9	0
1590	DALNIETAIK	P07355;A6NMY6	P07355	yes	10	0			1086.59	4.4364e-25	268.04	3424500	1772900	1598200	5012700	6696300	2099000	1783600	1749100	1420200	1814800	3137400	3174700	2727300	2674800	2693700	2672600	1795700
1591	DALNLAQMQEQTLQLEQQSK	Q9NVI7;Q5T2N8	Q9NVI7	yes	20	0			2315.14	9.3735e-08	161.99	12369	0	21079	184760	253810	85660	71481	68441	65443	50226	153490	109560	90837	103840	89033	111280	83756
1592	DALNQATSQVESK	Q9P2E9	Q9P2E9	yes	13	0			1389.67	3.1525e-52	301.91	442820	309420	310820	936180	954960	139200	202150	0	115890	224750	227300	258990	173550	208900	127920	183550	123000
1593	DALSDLALHFLNK	P50991	P50991	yes	13	0			1455.77	1.8065e-20	236.03	9348.9	0	0	35469	74334	689300	600300	545740	481540	391800	784630	901070	809530	1051300	755670	773880	676560
1594	DAMELPDYVLLTATAK	Q86W92	Q86W92	yes	16	0			1749.89	0.0092525	119.39	0	0	0	0	0	19258	11135	0	0	0	35589	44825	14313	35799	25587	33255	20484
1595	DAMQYASESK	Q00610	Q00610	yes	10	0			1128.48	3.7324e-06	183.53	152610	98126	92494	200110	406950	86072	59041	51230	58771	63137	136810	148340	109960	116150	102680	114050	87323
1596	DANGNSFATR	P62701;P22090;Q8TD47	P62701	yes	10	0			1051.47	0.0055581	97.61	0	0	0	0	0	0	0	0	18208	0	0	0	0	0	0	0	0
1597	DANLYISGLPR	Q15717	Q15717	yes	11	0			1217.64	1.5491e-20	231.12	204290	154530	160160	340330	427820	119260	92336	61171	45411	81605	142830	154820	128880	149460	123160	127220	99834
1598	DANNGNLQLR	P05455	P05455	yes	10	0			1113.55	0.0046234	124.55	0	0	0	0	0	0	0	0	0	0	0	0	0	0	0	0	0
1599	DAPDHQELNLDVSLQLPSR	P01024	P01024	yes	19	0			2146.07	1.7656e-10	184.06	0	0	24751	0	268070	97088	149680	101510	58572	148760	208650	194400	154070	147230	119840	130150	86959
1600	DAPEGGFDAVLQAAVCK	P18084	P18084	yes	17	0			1746.82	4.9501e-06	167.01	10525	9186.4	0	17729	20978	0	0	0	0	0	0	0	13078	0	0	0	12574
1601	DAPQDFHPDR	P21333	P21333	yes	10	0			1196.52	0.00027438	159.67	754390	628150	340730	1210800	2014300	397900	264910	263240	107320	322970	534220	486810	498690	467250	265630	405430	270200
1602	DAPWTASSSEK	Q00341	Q00341	yes	11	0			1177.53	0.020823	106.66	45093	31570	38909	65814	111950	41514	31293	23547	27346	0	55660	44279	55047	41924	0	42406	33471
1603	DAQDVQASQAEADQQQTR	Q9P2E9	Q9P2E9	yes	18	0			1987.88	1.0478e-59	312.03	304340	205840	264650	420450	361670	96463	107670	60204	109660	108290	121280	123690	130550	109200	117740	127660	115090
1604	DAQELYAAGENR	P50995	P50995	yes	12	0			1335.61	0.0041227	122.01	104720	59740	60153	137830	0	71398	56106	56568	40459	42578	102180	117920	98776	91266	57511	75014	58749
1605	DAQGLVLFDVTGQVR	Q14764	Q14764	yes	15	0			1616.85	1.1618e-07	203.2	85569	110900	114890	151660	197770	126420	101270	92003	81426	84144	173380	163480	154930	143970	131790	166190	121630
1606	DAQHYGGWEHR	Q14697	Q14697	yes	11	0			1354.58	0.00054762	147.88	130600	166970	114170	311330	759980	167730	93074	105190	79489	95037	201490	176680	194650	256230	164470	207710	164010
1607	DASDDLDDLNFFNQK	P20042;A6NK07	P20042	yes	15	0			1755.76	3.535e-93	359.21	38581	36820	21940	68379	92416	109160	121890	96559	85399	90191	126630	146440	127240	117720	102790	126060	102880
1608	DASGVTFTWTPSSGK	P01876	P01876	yes	15	0			1539.72	3.7553e-18	240.69	36729	45535	58567	62802	175980	211400	0	0	135020	175020	307500	258530	0	205990	231650	235640	158900
1609	DASLMVTNDGATILK	P78371	P78371	yes	15	0			1547.79	1.4733e-76	346.23	196630	225360	159850	513620	524770	205170	176300	203860	139040	168560	262570	266140	218900	237840	219790	228650	168740
1610	DATLTALDR	P40939	P40939	yes	9	0			974.503	6.8329e-08	197.6	177570	73462	30826	219160	413870	226400	197950	168940	128530	183140	342940	356800	287400	286020	208100	306510	194820
1611	DATNVGDEGGFAPNILENK	P06733	P06733	yes	19	0			1959.92	2.5562e-198	450.4	70116	90634	87095	73700	329100	6713500	6587100	6084900	4881200	6438400	9644200	9085200	7814200	7529800	7599000	7552200	5617500
1612	DAVEDLESVGK	P81605	P81605	yes	11	0			1160.56	0.0019814	146.87	295780	0	0	732260	0	0	0	0	0	0	0	0	0	0	0	0	0
1613	DAVITVPVFFNQAER	Q9Y4L1	Q9Y4L1	yes	15	0			1704.88	8.0833e-05	175.11	0	0	0	0	22899	55681	50053	40096	53071	48567	80187	63584	69290	73637	50732	66667	54104
1614	DAVLLLFANK	P18085	P18085	yes	10	0			1102.64	1.6571e-09	203.05	0	0	0	8412	12658	61043	45885	36903	28667	29466	99563	73509	70414	61554	57006	69398	51746
1615	DAVLLVFANK	P61204;P84077;P84085	P61204	no	10	0			1088.62	3.8209e-19	230.76	169760	146420	86548	177580	0	198490	165710	143260	114110	138440	280660	280080	278430	227000	264480	250710	181240
1616	DAVQALQEAQGR	Q9Y240	Q9Y240	yes	12	0			1284.64	1.4599e-21	230.25	129510	246490	241490	218760	956470	0	0	0	0	0	0	0	0	0	0	0	0
1617	DAVSGMGVIVHIIEK	P49720	P49720	yes	15	0			1566.84	0.0096891	123.43	69020	67378	60003	65044	140590	93179	65001	59579	57493	60669	112160	152320	122400	80909	90013	132040	96293
1618	DAVTYTEHAK	P62805	P62805	yes	10	0			1133.54	4.1475e-24	251.03	14155000	10427000	10469000	18707000	33486000	6889400	7194700	6883600	3439800	7286300	9647400	9328900	9313800	8388400	6568500	8238400	6469000
1619	DAVVYPILVEFTR	Q9Y4L1	Q9Y4L1	yes	13	0			1520.82	3.645e-10	209.62	24468	19708	40278	259880	316470	198980	169590	146490	138920	133510	234220	276900	227630	278320	206940	242070	202190
1620	DAWGPGAAK	P02786;Q9UP52	P02786	yes	9	0			871.419	0.094133	88.895	159530	76982	82442	216680	208150	0	0	0	0	0	0	0	0	0	0	0	0
1621	DAYQVILDGVK	Q9BZZ5	Q9BZZ5	yes	11	0			1219.64	0.0023197	119.31	0	0	0	0	0	0	0	0	0	0	0	0	0	0	0	0	0
1622	DAYSGGAVNLYHVR	P28074	P28074	yes	14	0			1520.74	0.014135	120.73	0	0	0	418640	334390	139040	94437	85892	70523	59018	216510	197280	188590	185180	183980	194110	146860
1623	DCDLQEDACYNCGR	P62633	P62633	yes	14	0			1774.63	4.6568e-49	300.1	0	0	0	0	0	78012	106460	95926	66243	87591	87529	91856	84091	90798	78375	63544	79802
1624	DCEDPNPLIR	P63010;Q10567	Q10567	no	10	0			1227.56	0.0096758	102.49	64188	0	75023	109600	215400	83823	0	0	57142	107880	140370	129600	98432	291500	77616	191230	71352
1625	DCEECIQLEPTFIK	P31948	P31948	yes	14	0			1780.8	5.062e-08	203.02	121810	95045	69475	181250	221880	351390	251370	314170	203760	255120	511900	334090	337630	291310	296970	344930	226690
1626	DCEVVMMIGLPGAGK	Q00839	Q00839	yes	15	0			1575.75	0.0080895	125.2	11576	12534	16524	34554	40651	23549	21067	30335	21340	20602	35324	41035	30922	31846	26151	34398	24116
1627	DCFGCLR	O75531	O75531	yes	7	0			926.374	0.057077	121.72	71031	0	53310	106890	150020	127640	103480	91662	77737	87595	178830	179410	171210	162600	113840	140130	105200
1628	DCGATWVVLGHSER	P60174	P60174	yes	14	0			1585.73	1.2998e-07	191.89	0	0	0	0	124850	3168700	3118300	2674600	2185600	3061600	4720300	4719600	4068200	4062600	3334500	3860700	2717400
1629	DCHEEVYAGSHQYPGR	Q9H3P7	Q9H3P7	yes	16	0			1903.79	2.1894e-12	218.89	8319.6	0	0	0	0	69848	76629	53133	46125	50874	106570	112350	89047	95785	65073	91514	78954
1630	DCHLAQVPSHTVVAR	P02787	P02787	yes	15	0			1688.84	1.1764e-05	187.98	0	12832	0	0	53226	314280	172850	145360	138490	157610	415310	269930	354830	337820	278470	282970	223230
1631	DCIGGCSDLVSLQQSGELLTR	P35754	P35754	yes	21	0			2307.08	3.1588e-35	266.1	0	0	0	0	0	459440	422130	355100	329300	368080	847970	714940	485500	622360	451960	595240	446190
1632	DCLINAAK	P17987	P17987	yes	8	0			903.448	0.18327	89.664	31107	0	0	35951	83699	73388	81660	53126	56871	46607	122380	163640	140780	150740	82379	84243	51446
1633	DCLLELIEQK	Q5T6V5	Q5T6V5	yes	10	0			1259.64	1.0374e-05	171.88	0	0	0	0	11665	57925	40731	42720	36260	36029	73553	81559	60642	58576	55757	66093	49399
1634	DCLQFIDQLSVPEEK	Q9NUY8	Q9NUY8	yes	15	0			1819.87	0.012148	120.75	0	0	0	0	0	24110	23282	19836	18663	26598	32966	23517	26006	21218	20158	21317	18670
1635	DCSIALPYVCK	Q9UBG0	Q9UBG0	yes	11	0			1324.62	1.6011e-10	136.41	279830	168220	174850	384840	453670	102190	81015	58813	45401	66072	139060	147010	96549	108110	92570	125620	85964
1636	DCSLPYATESK	P23142	P23142	yes	11	0			1269.55	0.0077811	126.84	135970	137560	117520	184740	393800	24885	0	0	0	0	31211	40270	0	30733	0	24311	25613
1637	DCVGDVTENQICNK	P07996	P07996	yes	14	0			1650.7	6.2072e-134	402.22	1080000	1316400	1133700	1443100	3386800	0	0	0	0	0	0	0	0	0	0	0	0
1638	DCVGPEVEK	P00558	P00558	yes	9	0			1031.46	0.001482	136.12	0	0	25092	0	160460	1450600	1390600	1105300	0	1253300	1965100	2115400	1815300	1750300	1246600	1650200	0
1639	DCYPAVQK	Q14974	Q14974	yes	8	0			979.443	0.23942	86.547	0	0	0	0	0	64424	39937	30403	26206	32979	89819	66771	72576	70856	42665	62984	46509
1640	DDAMLLK	P10809	P10809	yes	7	0			804.405	0.015271	162.62	143980	60111	48709	0	0	180650	136010	142530	124820	158460	297220	271430	248740	282410	196130	278540	168170
1641	DDDIAALVVDNGSGMCK	P60709	P60709	yes	17	0	112		1778.78	2.5741e-74	339.93	4701400	4331900	5019100	10049000	14385000	21635000	21949000	20506000	17250000	19356000	29488000	27478000	1268000	27646000	21536000	25528000	20661000
1642	DDDKNNDGYIDYAEFAK	Q8NI22	Q8NI22	yes	17	1			1991.84	1.4337e-05	160.66	115350	73137	63450	147260	402310	235120	157830	151610	115110	142080	335980	368500	279280	278930	277600	291620	230750
1643	DDDYAGFVFGYQSSSR	P07996;P35442	P07996	no	16	0			1812.76	4.0308e-35	274.85	57652	60652	85195	182820	283690	0	0	0	0	0	0	0	0	0	0	0	0
1644	DDETMYVESK	O15144	O15144	yes	10	0			1215.5	4.28e-06	182.57	61782	38313	38128	73463	161530	105700	77701	58900	60367	81655	152680	175030	143640	136250	107180	124680	0
1645	DDEVQVVR	P61254;Q9UNX3	P61254	yes	8	0			958.472	0.0041667	153.46	221930	149160	123460	278360	422840	86556	69979	53026	70551	71453	112070	120910	106560	109250	84823	108310	74436
1646	DDGLFSGDPNWFPK	P37802	P37802	yes	14	0			1593.71	7.7233e-37	272.01	9508.7	13847	23839	217140	1783400	1988900	1411600	1932700	1751400	1829200	3885200	2338100	1694500	2590400	1415200	2478800	1681000
1647	DDGLFSGDPNWFPKK	P37802	P37802	yes	15	1			1721.8	0.022455	109.95	0	0	20979	76749	267060	66728	56521	51263	31602	43729	124490	126370	71985	98352	87324	100630	76376
1648	DDGSAVIWVTFK	Q14019	Q14019	yes	12	0			1336.67	2.6924e-22	246.42	179100	419990	343380	536340	674930	48023	39304	47602	74304	40437	100220	49691	60955	56889	49909	63588	43985
1649	DDGSWEVIEGYR	P00367;P49448	P00367	yes	12	0			1424.62	1.8069e-51	301.94	41747	27059	0	67944	61193	155320	181800	177240	122890	143120	236530	245990	208140	180760	184980	172880	144790
1650	DDGTGQLLLPLSDAR	Q15149	Q15149	yes	15	0			1569.8	6.4659e-12	220.72	147060	161570	131680	153110	252910	108010	122330	103220	77948	107640	146330	163450	129360	137040	135660	135280	94483
1651	DDGVFVQEVTQNSPAAR	Q09666	Q09666	yes	17	0			1831.87	6.4851e-60	324.86	383770	234090	253360	706410	801890	108570	134770	145200	109740	151020	155020	229390	169520	174320	159060	142280	163100
1652	DDILNGSHPVSFDK	Q9Y490	Q9Y490	yes	14	0			1542.73	2.8063e-12	214.32	0	0	0	0	0	68539	107180	70350	80913	0	101020	0	87118	92409	76480	87479	0
1653	DDKESVPISDTIIPAVPPPTDLR	P02751	P02751	yes	23	1			2474.29	0.0014206	119.07	0	0	0	0	48633	16602	18795	14867	17107	21342	30628	0	17132	23663	19067	24346	25458
1654	DDLITDLLNEAK	P36543	P36543	yes	12	0			1358.69	1.1306e-21	234.72	0	0	0	0	0	75901	45620	49623	46770	47505	88469	92463	85926	93636	69475	89865	72887
1655	DDLLGFALR	Q9Y617	Q9Y617	yes	9	0			1018.54	0.0062498	123.13	0	0	0	0	0	22785	13623	13230	9658	13760	25818	28177	29789	19827	23508	32634	21684
1656	DDNGKPYVLPSVR	P00505	P00505	yes	13	1			1458.75	0.10351	95.265	46108	34996	64137	163850	193700	69274	87505	75944	66259	78768	94507	92198	89407	81419	56248	89706	30859
1657	DDNMFQIGK	P53999	P53999	yes	9	0			1066.48	7.655e-12	219.93	731980	367810	481640	586820	1092400	315840	186860	211120	180980	206050	859460	736880	519020	472690	429650	379630	253510
1658	DDNPNLPR	P02768	P02768	yes	8	0			939.441	6.465e-07	227.86	196400	349410	357220	311370	1877200	9544000	10214000	9510900	7769800	9510700	16575000	13399000	12806000	11896000	9322100	11935000	9677100
1659	DDPLTNLNTAFDVAEK	P12814	P12814	yes	16	0			1761.84	6.2194e-111	378.98	1612100	1343100	1088200	2081200	2992000	343340	384440	344660	262890	258660	491060	529410	431250	298810	384350	455370	329660
1660	DDPSKPVHLTAFLGYK	P39023	P39023	yes	16	1			1786.93	0.042741	102.31	132600	167970	293580	343160	1008300	227870	175780	130850	151700	176250	373620	295860	324440	318240	283380	290840	208860
1661	DDPVTNLNNAFEVAEK	O43707	O43707	yes	16	0			1774.84	4.5608e-75	336.2	151430	165660	166820	357500	351500	159330	69524	16458	50812	78407	212390	59206	97806	102550	89293	169590	67158
1662	DDTIYEDEDVKEAIR	P14927	P14927	yes	15	1			1809.83	3.169e-12	225.52	168700	141130	154720	328060	506100	330790	266170	203310	178060	254030	459860	498450	403670	441360	354450	399570	295980
1663	DDTVCLAK	P02787	P02787	yes	8	0			920.427	0.00034421	177.16	25611	0	0	38495	0	225690	159650	150650	130600	229490	403300	0	328220	320450	217560	295560	229830
1664	DDVALEGVSHFFR	P02792	P02792	yes	13	0			1490.72	2.6284e-09	161.66	0	0	0	0	0	18071	0	0	0	33548	0	0	35028	0	0	0	0
1665	DEDGSTLFR	Q9C0C2	Q9C0C2	yes	9	0			1038.46	0.010589	133.87	57606	52202	48831	90105	130950	24169	0	0	0	0	46918	0	32482	26023	0	0	0
1666	DEEVHAGLGELLR	P50454	P50454	yes	13	0			1436.73	2.6651e-29	259.55	355150	208020	174600	413930	653290	841070	565180	636390	479380	629260	832240	802420	1124800	712440	1018800	1032700	714560
1667	DEFEGLFK	P22314	P22314	yes	8	0			983.46	2.303e-05	207.59	58136	49702	29517	86574	158570	633180	536390	464880	372420	520040	837610	878690	779740	732290	702680	727260	538710
1668	DEFTNTCPSDKEVEIAYSDVAK	Q9Y696	Q9Y696	yes	22	1			2517.12	6.4516e-13	175.05	0	0	0	0	76139	426990	432810	385690	220050	356480	486780	647550	526640	540320	481770	472180	406940
1669	DEGNYLDDALVR	P09525	P09525	yes	12	0			1378.64	8.5621e-11	181.09	152350	186070	100600	206540	471170	261450	0	87768	67730	90859	343360	281410	298150	291760	149060	319070	178250
1670	DEILPTTPISEQK	P23396	P23396	yes	13	0			1469.76	1.3008e-08	192.85	641270	450080	457870	1063000	1201500	649840	519730	481440	366080	424470	988490	842630	671700	721200	721180	714300	438750
1671	DELADEIANSSGK	P35579	P35579	yes	13	0			1347.62	1.4955e-29	264.17	312900	120660	147890	292890	739550	105150	0	62277	81210	90698	108060	93373	101990	120820	77165	90788	72900
1672	DELHIVEAEAMNYEGSPIK	P06748	P06748	yes	19	0			2144.01	3.0145e-38	277.65	0	0	0	54543	244160	660080	431430	454400	406160	504230	1242700	740430	733350	829310	691770	849550	655120
1673	DELLAAIK	Q99715	Q99715	yes	8	0			871.501	0.0025368	160.76	54700	85066	97030	124400	501240	0	0	0	0	16651	0	0	0	0	0	0	0
1674	DENLALYVENQFR	P02786	P02786	yes	13	0			1609.77	1.1202e-39	274.67	43277	26837	48754	60096	71663	0	0	0	0	0	0	0	0	0	0	0	0
1675	DENQSINHQMAQEDAQR	P20073	P20073	yes	17	0			2012.86	1.7715e-07	182.01	0	0	0	0	0	0	57512	64299	38192	45575	85497	0	101730	57826	48507	52352	42228
1676	DENSVELTMAEGPYK	Q14697	Q14697	yes	15	0			1681.75	4.258e-94	368.76	250850	239080	232910	617920	854230	214960	303270	321600	228090	323170	410740	321740	320130	249310	269340	282260	211150
1677	DEPCLLKR	O75369	O75369	yes	8	1			1029.53	0.1334	83.551	0	0	0	0	0	0	0	0	0	0	0	0	0	0	0	0	0
1678	DEPDTNLVALMK	O95433	O95433	yes	12	0			1344.66	0.070374	91.975	52387	38480	24555	77650	164310	0	0	0	0	0	0	0	0	0	0	0	0
1679	DEPTGEVLSLVGK	O75643	O75643	yes	13	0			1342.7	4.9261e-09	203.56	87368	84407	62836	0	0	64183	94121	60544	53488	64572	117240	100800	91652	89428	78811	100700	0
1680	DEQGACAVLAVHLNTLLGER	P40121	P40121	yes	20	0			2165.09	1.3496e-21	157.27	0	0	0	0	0	67743	59363	57589	57043	47781	105170	100970	76691	75822	64604	77103	62922
1681	DEQLLTNVLETLR	Q9P2I0	Q9P2I0	yes	13	0			1542.83	2.1743e-18	187.83	7333.9	0	0	0	22484	10967	0	0	9291.4	20394	18818	14856	17653	13192	15164	21030	11047
1682	DETEFYLGK	P18077	P18077	yes	9	0			1100.5	3.9966e-07	189.74	384810	263590	258790	455920	854520	270370	75757	69637	125660	71795	197700	199020	303670	149610	131330	270910	125490
1683	DETNYGIPQR	P63244	P63244	yes	10	0			1191.55	1.3962e-29	274.94	876720	628720	470710	1183900	1858300	324130	209170	201480	169980	200220	449410	452410	388800	387980	303440	389430	313650
1684	DEVASLLFDPK	Q9H583	Q9H583	yes	11	0			1232.63	0.0086568	87.788	0	0	0	0	0	0	16404	0	0	0	0	0	0	0	0	0	0
1685	DEVQEVVYFSAADHEPESK	Q12765	Q12765	yes	19	0			2177.98	0.00015049	142.17	0	0	0	0	0	139540	103930	110330	92921	114490	0	231340	175900	182110	205810	201170	151710
1686	DEWLRPEDLPIK	P49591	P49591	yes	12	1			1509.78	0.075713	90.418	0	0	0	0	0	86740	77167	68853	50384	51239	158820	141900	88720	119640	111690	0	0
1687	DFAAEVVHPGDLK	P54577	P54577	yes	13	0			1396.7	0.0075069	91.491	0	0	0	0	0	0	63035	48786	0	0	0	0	0	0	0	0	0
1688	DFALDVEMK	P98095	P98095	yes	9	0			1066.5	0.043775	100.71	75992	46860	66460	76005	125350	0	19707	20917	0	0	0	0	27874	0	36835	0	19648
1689	DFALLSLQVPLK	P0C0L4;P0C0L5	P0C0L4	yes	12	0			1342.79	0.0074048	112.53	5043.7	0	0	12243	61273	0	0	0	0	0	0	0	0	0	0	0	0
1690	DFAPPGQQK	Q9BVC6	Q9BVC6	yes	9	0			986.482	0.29971	74.324	177570	0	102960	229970	410570	0	0	0	0	0	0	0	0	0	0	0	0
1691	DFAPVIVEAFK	Q96P16	Q96P16	yes	11	0			1234.66	0.0086038	123.14	29325	33139	17810	43092	45133	11834	0	0	0	0	9591.8	0	9767.2	0	0	12143	0
1692	DFDFVPPVVR	P01024	P01024	yes	10	0			1189.61	0.0097778	118.02	6948.8	0	10125	0	42926	140360	109530	92487	85515	117820	201390	205820	182660	166460	139670	170300	125290
1693	DFDTALK	P31948	P31948	yes	7	0			808.397	0.023164	143.22	197150	102540	51820	236450	216680	125060	90270	74484	86076	86911	225790	200660	156180	211590	130510	179390	113220
1694	DFEAQAAAQAR	Q9Y240	Q9Y240	yes	11	0			1176.55	7.9933e-06	170.23	109260	226700	197100	158660	686370	0	0	0	0	0	0	0	0	0	0	0	0
1695	DFEQPLAISR	O00151	O00151	yes	10	0			1174.6	7.2714e-15	132.97	72497	73152	0	156470	175140	103770	0	0	42532	0	137180	145050	117140	92916	102640	0	80783
1696	DFESHITSYK	Q99613	Q99613	yes	10	0			1225.56	0.012172	114.23	108040	0	44107	177720	337480	112130	91494	67681	0	64238	0	130280	103340	100020	68844	98356	63765
1697	DFFLANASR	P07384	P07384	yes	9	0			1039.51	0.00013318	152.44	162950	122210	148290	245880	388320	49837	35815	33541	0	39427	77627	68478	84007	71364	75522	70635	53246
1698	DFFQSYGNVVELR	Q13283	Q13283	yes	13	0			1572.76	5.0772e-52	296.92	9576.4	0	0	115630	179110	115120	89612	97365	73995	77820	214830	147060	110180	137130	94257	139550	109100
1699	DFGLLVFVR	P78527	P78527	yes	9	0			1064.6	0.001053	140.61	37547	32893	19702	52389	70181	6400.7	6577.1	5870.9	0	0	9336	0	9175.2	0	0	11073	6311.3
1700	DFGSFDK	P04179	P04179	yes	7	0			814.35	0.084719	110.71	0	0	0	0	83145	359740	274620	234110	229840	264880	515540	539860	442750	475970	352650	433910	322460
1701	DFIIFEAAPQETR	P60510	P60510	yes	13	0			1535.76	0.0017417	135.45	15974	22578	17293	36567	55252	0	0	0	0	0	47826	31974	0	0	26190	31968	34553
1702	DFINFISDK	Q9H3N1	Q9H3N1	yes	9	0			1097.54	3.1828e-06	186.51	33890	30777	17888	32217	71710	95123	73355	54648	42305	72195	142330	134510	101720	87401	105550	105700	85955
1703	DFLAGGIAAAISK	P12236	P12236	yes	13	0			1232.68	1.3375e-20	239.68	491730	429590	374900	661730	483820	417850	285050	235310	193870	224220	526260	521500	491960	450220	392500	514680	402070
1704	DFLAGGVAAAISK	P05141	P05141	yes	13	0			1218.66	3.9996e-40	284.58	1351400	1075000	1073100	2128400	2420700	1032400	826600	746330	632200	803930	1322200	1327100	1199400	1070600	1145700	1201800	961810
1705	DFLDSLGFSTR	P04818	P04818	yes	11	0			1256.6	3.8744e-09	191.32	33616	28530	23924	55648	66694	45313	40243	34471	25749	32060	63533	0	56965	60384	46341	58988	43392
1706	DFLIPIGK	P11177	P11177	yes	8	0			901.527	0.023271	122.89	114530	89019	0	170930	128410	108290	104630	99700	101330	89904	139040	162810	147990	141370	149150	135000	98666
1707	DFLLKPELLR	O00148;Q13838	Q13838	no	10	1			1242.73	1.104e-05	170.68	163570	130610	0	0	593570	1176000	1016300	947490	852050	1195100	1600300	1550300	1563000	1339700	1317600	1486300	1097500
1708	DFLLQQTMLR	Q04760	Q04760	yes	10	0			1263.66	1.2947e-19	243.53	0	0	0	0	0	0	157230	0	0	0	0	221730	308690	0	0	190980	99984
1709	DFLQLFAPR	O43294	O43294	yes	9	0			1105.59	0.00096036	141.58	10395	0	0	0	31408	0	13498	0	0	0	0	0	13622	0	0	0	11854
1710	DFLQMVLDAR	P24557	P24557	yes	10	0			1206.61	8.8686e-06	161.85	0	0	0	0	0	46336	16610	32008	50415	23535	73071	36605	30630	36861	31486	33344	28169
1711	DFLSGIQIEFK	Q709C8	Q709C8	yes	11	0			1295.68	0.0039366	140.41	0	0	0	15224	24027	0	0	0	0	0	0	0	0	0	0	0	0
1712	DFLSVMLEK	Q9Y2Q3	Q9Y2Q3	yes	9	0			1080.55	8.4751e-05	159.82	0	0	0	0	0	108650	47412	36825	49344	31577	108880	131860	129610	115250	114800	140640	107670
1713	DFLTPPLLSVR	O95782	O95782	yes	11	0			1256.71	0.0038148	140.81	82410	67667	68273	118990	222830	83922	89023	49108	40517	42122	101460	85756	84911	77851	85024	98638	69097
1714	DFMIQGGDFTR	P23284	P23284	yes	11	0			1285.58	3.4576e-09	193.34	135720	88049	134020	343640	387960	560060	361410	415060	311130	435610	916880	586440	645930	665470	590250	602590	475500
1715	DFNHINVELSLLGK	P32969	P32969	yes	14	0			1597.85	1.8123e-37	285.84	181340	285870	311610	95347	313940	159870	160850	145740	99344	128400	298420	325880	237230	216400	262400	206540	178100
1716	DFNMPLTISSLK	Q96HC4	Q96HC4	yes	12	0			1364.7	2.4965e-15	217.16	72992	72706	53517	136440	209950	60845	38630	45782	43170	37273	101910	78813	73343	62807	58338	67452	54670
1717	DFNPTATVK	P19367	P19367	yes	9	0			991.497	0.047757	99.446	127750	90353	63236	148130	213650	97472	80858	57223	44644	58178	145700	136600	119370	131460	87349	115320	73835
1718	DFPELTMEVDGK	P38606	P38606	yes	12	0			1379.63	1.9332e-22	247.45	55225	53853	41217	80985	191330	289210	223640	178870	186850	194730	413130	436850	400130	348290	312820	352300	250330
1719	DFPLSGYVELR	O75489	O75489	yes	11	0			1294.66	9.6776e-10	205.39	75543	61991	61852	130670	103980	70840	58725	46196	52934	54850	126720	81860	79616	82871	77506	83140	63140
1720	DFQSGQHVIVR	P46459	P46459	yes	11	0			1284.66	0.0087926	122.29	0	0	0	0	116700	40463	36873	46423	31640	52240	64726	64026	62988	53960	30121	51752	0
1721	DFSALESQLQDTQELLQEENR	P35579	P35579	yes	21	0			2492.17	1.4855e-52	301.8	0	0	0	39629	119340	0	24706	15856	0	0	24336	0	18415	39976	19807	34668	23795
1722	DFSLEQLR	O15173	O15173	yes	8	0			1006.51	0.00023914	183.95	463180	369610	393200	845800	1061300	0	0	32293	0	41031	0	0	0	73775	0	78712	0
1723	DFSPSGIFGAFQR	P56134	P56134	yes	13	0			1427.68	1.6675e-29	263.49	22822	9665.3	29717	163760	473680	230150	261380	213990	176350	189830	361460	314380	292470	289760	229490	307860	237450
1724	DFSSVFQFLR	P31937	P31937	yes	10	0			1244.62	6.6815e-06	178.34	0	0	0	0	12312	13861	13048	14276	10661	12633	20348	22596	12752	0	17208	18227	14727
1725	DFSVFFQK	O95202	O95202	yes	8	0			1016.5	0.0042153	153.24	39516	37401	29215	46765	58648	25754	24637	0	18065	28100	35752	39055	34801	26336	33316	39940	20507
1726	DFTATDLSEFAAK	P42765	P42765	yes	13	0			1414.66	4.7803e-52	297.69	228860	196800	181880	325610	583960	195400	152300	113230	113810	164770	0	290790	282440	249890	217830	0	185770
1727	DFTATFGPLDSLNTR	P11498	P11498	yes	15	0			1653.8	2.6713e-36	285.13	31088	23393	31555	82973	85556	34207	0	32863	29258	18397	54825	51137	39239	46699	43737	39660	32961
1728	DFTPGKPLK	Q99798	Q99798	yes	9	1			1001.55	0.10943	82.179	0	0	0	0	0	0	79809	77544	0	88306	0	0	160670	0	95879	155900	0
1729	DFTPVCTTELGR	P30041	P30041	yes	12	0			1394.65	4.4349e-51	290.11	149270	217400	142910	417400	567900	925870	659400	584140	484570	807960	1436800	1383100	1107100	1164800	1001200	934320	671210
1730	DFTSLENTVEER	Q07065	Q07065	yes	12	0			1438.66	5.1423e-16	227.42	105500	103010	88504	437090	265410	25393	0	36512	0	0	43017	53059	23672	27927	0	0	0
1731	DFTVASPAEFVTR	O00763;Q13085	O00763	yes	13	0			1438.71	4.7498e-05	168	30927	32591	27519	14636	21260	0	0	0	0	0	0	0	0	0	0	0	0
1732	DFTVSAMHGDMDQK	P60842	P60842	yes	14	0			1580.66	3.5923e-19	245.47	435020	396230	352140	1015500	1195600	357920	285590	267500	227780	354250	544750	481820	401740	429050	365880	417890	293310
1733	DFVNYLVR	Q08211	Q08211	yes	8	0			1024.53	2.225e-06	222.41	359750	292540	0	422550	0	0	0	0	0	0	0	0	0	0	0	0	0
1734	DFYELEPEK	P11216	P11216	yes	9	0			1168.53	0.073602	91.27	106800	109660	81058	143570	381590	62231	0	0	40532	27561	83479	88556	70689	90345	76117	70411	50684
1735	DGAGDVAFVK	P02787	P02787	yes	10	0			977.482	2.365e-09	200.05	75759	60555	0	0	204260	640620	508280	439000	324800	444450	838960	874230	758370	810090	592140	753040	511710
1736	DGALTQLNVAFSR	P16435	P16435	yes	13	0			1390.72	4.8728e-30	268.18	92267	113180	94242	217370	279550	0	0	0	0	0	0	42089	0	0	0	0	0
1737	DGAVNGPSVVGDQTPIEPQTSIER	P49321	P49321	yes	24	0			2465.2	6.0198e-29	226.35	0	0	0	0	29241	117400	112550	96335	86941	98850	164750	179600	119380	131030	133130	174390	111620
1738	DGAWGAFR	P49327	P49327	yes	8	0			878.404	0.28241	84.16	91259	65601	55340	154080	179140	22793	0	20980	0	0	0	0	35108	32555	25464	0	24057
1739	DGDDVIIIGVFK	P13667	P13667	yes	12	0			1289.69	6.4242e-10	192.72	63514	51557	35255	57278	72233	28358	20829	29273	24996	20592	44811	38645	37850	35405	28109	29671	30071
1740	DGDFENPVPYTGAVK	P30040	P30040	yes	15	0			1607.75	4.3539e-26	257.41	70358	88246	74961	180800	283280	427040	438450	452040	343900	510900	723640	626260	513100	521450	509670	612380	401730
1741	DGDSVMVLPTIPEEEAK	P30041	P30041	yes	17	0			1828.88	2.2944e-09	199.84	56259	100230	63401	137300	213410	553010	674160	692590	543700	642680	902640	600520	694230	619440	614770	588540	498230
1742	DGDSVMVLPTIPEEEAKK	P30041	P30041	yes	18	1			1956.97	0.010755	110.17	0	0	0	62294	103250	144510	141290	122770	107770	101090	318230	238870	180060	229080	198440	184270	173440
1743	DGDTLNQHGIK	Q9NRR5	Q9NRR5	yes	11	0			1196.58	0.02868	77.873	24426	0	0	0	0	13753	0	0	0	0	0	0	0	0	0	0	0
1744	DGEAGAQGPPGPAGPAGER	P02452	P02452	yes	19	0			1689.77	9.8922e-30	254.5	26230	30404	59341	0	134080	0	0	0	0	0	0	0	0	0	0	0	0
1745	DGEDQTQDTELVETRPAGDGTFQK	P01892;P10316;P01891;P10314;P16188;P16189;P16190;P30453;P30459;P30512;P05534;P30447;P04439;P13746;P18462;P30450;P30456;P30457;P30443;P30455	P01892	no	24	1			2636.18	1.3192e-47	266.09	106540	86312	153970	592860	595720	212830	304940	360540	488440	323140	355070	532630	291830	316110	281740	279540	214000
1746	DGEDQTQDTELVETRPAGDR	P30479;P30481;P30483;P30485;P30487;P30488;Q04826;P30461	P30479	no	20	1			2230.99	2.293e-23	226.8	210830	156930	142410	393170	523100	178770	184360	173150	147850	159230	260890	280270	220310	135580	168410	202220	168210
1747	DGEEAGAYDGPR	P30101	P30101	yes	12	0			1235.51	2.0959e-10	204.42	856190	631840	488010	1483900	2284100	438630	297360	280470	301530	329580	626990	742600	514730	494920	381270	472830	413590
1748	DGENYVVLLDSTLPR	Q5JPE7;P69849;Q15155	Q5JPE7	yes	15	0			1689.86	0.00014547	168.22	21791	19881	26854	0	0	0	0	0	0	0	0	0	0	0	0	0	0
1749	DGEQHEDLNEVAK	O95831	O95831	yes	13	0			1482.66	1.5622e-10	209.87	15919	0	17387	32108	70913	92849	0	40473	63742	83721	156120	143410	79097	141930	88119	123440	58529
1750	DGFFGLSISDR	P55268	P55268	yes	11	0			1212.58	0.010891	112.86	12905	13751	8067.2	14508	0	0	0	0	0	0	0	0	0	0	0	0	0
1751	DGFFGNPLAPNPADK	P11047	P11047	yes	15	0			1558.74	0.0066436	126.79	30805	24138	17028	31784	45488	0	0	0	0	0	0	0	0	0	16023	0	17558
1752	DGFIDKEDLHDMLASLGK	O14950;P19105;P24844	O14950	no	18	1			2002.97	1.3242e-11	197.2	0	0	7755.1	29188	223200	273560	230980	268700	217030	306220	644570	334560	220520	326210	253790	341950	239760
1753	DGFIDLMELK	Q9BUP0;Q96C19	Q96C19	no	10	0	140		1179.58	4.1336e-09	192.54	78283	83951	31185	143430	404760	291540	213820	222610	151110	165090	353090	397830	355040	360390	316040	370090	263950
1754	DGGAWGTEQR	P09382	P09382	yes	10	0			1075.47	1.5733e-09	203.41	14525	0	22774	45066	134470	1691500	2008400	1207200	1242100	1407700	2385900	2392600	2014200	1971300	1809600	1797300	1621000
1755	DGGFCEVCK	P07602	P07602	yes	9	0			1070.42	0.0013927	137.05	0	0	0	0	0	139100	80442	71058	75093	82190	202940	194300	193040	174300	132030	171020	112740
1756	DGGLICTSCR	P31146	P31146	yes	10	0			1137.49	0.0032181	128.41	0	0	0	18832	0	71178	47485	34084	23925	38874	88200	80206	73574	87165	59883	69138	56083
1757	DGHFTLFAPTNEAFEK	Q15063	Q15063	yes	16	0			1822.85	3.0705e-18	241.73	31690	26866	140300	224520	1306500	705490	571470	519160	414330	558490	998260	927450	853070	770300	805240	808060	632480
1758	DGIILCELINK	Q15417	Q15417	yes	11	0			1286.69	4.7296e-06	178.34	15592	16026	19357	24216	74735	141060	120910	92674	78225	132330	168910	181570	169790	132180	143320	168020	107480
1759	DGILFWTDWDASLPR	Q07954	Q07954	yes	15	0			1790.86	0.43447	77.65	0	0	0	112050	0	0	0	0	0	0	0	0	0	0	0	0	0
1760	DGIVLGADTR	Q99436	Q99436	yes	10	0			1015.53	0.061178	96.809	0	138570	0	298200	0	252260	194640	131820	98535	177620	412670	354790	370170	303120	184440	276340	219580
1761	DGLAFNALIHR	O43707;Q9H254	O43707	no	11	0			1225.66	3.0084e-09	195.51	482810	388130	327970	809720	1884200	546550	474040	421180	376340	416020	731310	739860	704330	622570	668420	693570	510710
1762	DGLDYILGALESGK	Q5C9Z4	Q5C9Z4	yes	14	0			1449.74	0.00022377	168.06	0	0	0	9982.2	18556	0	0	0	0	0	9186.5	0	0	0	0	0	0
1763	DGLEMEK	P13693	P13693	yes	7	0			820.364	0.097248	108.73	0	0	0	0	0	79453	51285	57503	52126	47096	123220	133890	124020	108930	95747	100740	72653
1764	DGLEMEKC	P13693	P13693	yes	8	1			980.394	0.22701	87.236	0	0	0	0	0	77218	0	0	0	49268	105010	118300	117710	92165	69288	87494	62870
1765	DGLGFCALIHR	P12814	P12814	yes	11	0			1257.63	6.345e-05	168.98	74300	33566	32726	100510	169820	503830	361960	320590	277220	384580	644600	492790	615610	596070	522640	547140	438610
1766	DGLGGLPDIVR	P45974	P45974	yes	11	0			1110.6	0.26109	78.676	105200	112350	102280	183030	333450	251210	169820	0	133290	0	349600	359120	292890	301110	278680	269490	237380
1767	DGLILTSR	Q99497	Q99497	yes	8	0			873.492	0.004906	150.15	0	0	39912	128320	0	1321700	1403300	1321600	1047100	1361700	1988500	2106200	1994400	1637500	1446200	1723400	1168100
1768	DGLIVPIFQER	P04066	P04066	yes	11	0			1285.7	0.35802	73.01	0	0	0	0	0	19605	21146	16381	11816	13116	25870	34180	29898	23543	27734	32290	20763
1769	DGLLPENTFIVGYAR	P11413	P11413	yes	15	0			1663.86	2.3875e-07	195.95	0	0	0	32698	22510	77092	68136	69190	51473	63329	95787	81948	83437	86685	68742	84127	73714
1770	DGLTDVYNK	P24752	P24752	yes	9	0			1023.49	0.012631	104.53	0	0	0	0	0	0	38137	33865	0	0	0	0	0	0	51726	0	0
1771	DGLVSLLTTSEGADEPQR	P51570	P51570	yes	18	0			1886.92	0.0087703	114.1	0	8670.9	0	41265	59076	39640	0	88615	53286	57990	0	56362	112970	0	0	57821	33706
1772	DGMDNQGGYGSVGR	P31942	P31942	yes	14	0			1411.58	7.4508e-13	225.9	147900	102270	126360	0	355270	0	58979	0	54418	62585	0	0	0	0	0	0	0
1773	DGNDLHMTYK	O60884	O60884	yes	10	0			1192.52	0.017658	88.516	0	0	0	0	0	0	0	18611	0	0	0	0	0	0	0	0	0
1774	DGNGEVTDKPVK	Q14126	Q14126	yes	12	1			1257.62	0.00021823	154.99	90583	82718	70679	125660	214000	0	0	6629.8	0	0	0	8449	0	0	0	0	0
1775	DGNGYISAAELR	P62158	P62158	yes	12	0			1264.6	1.1845e-05	169.49	0	0	0	0	167700	278740	138240	172950	139090	157720	368980	369940	309840	315610	246450	315270	219250
1776	DGNVLLHEMQIQHPTASLIAK	P40227	P40227	yes	21	0			2314.21	1.4639e-13	189.26	0	0	0	0	201740	186090	137800	139310	134250	150720	319320	240110	181830	215740	176260	197360	158990
1777	DGPALSGPQSR	P19971	P19971	yes	11	0			1083.53	0.0092469	120.25	25881	26734	28193	42995	170630	247960	153180	109120	90931	119140	361840	374700	305470	327150	186510	260960	197160
1778	DGPGETDAFGNSEGK	O94925	O94925	yes	15	0			1479.61	4.9197e-05	180.99	80959	54752	54232	112220	217890	76099	82193	58284	61006	55234	108270	106340	104400	99820	67144	95374	67033
1779	DGPGFYTTR	P40939	P40939	yes	9	0			1012.46	0.00048323	146.58	130130	134960	78849	137730	282930	126630	98331	59917	114390	107760	175280	218400	166260	180390	129870	159330	128790
1780	DGPSLLVVEQVR	Q8N1G4	Q8N1G4	yes	12	0			1310.72	5.027e-10	196.5	230820	222910	150670	441190	444950	0	43633	0	0	51736	0	0	0	0	0	0	0
1781	DGPVRPQNAEEEKR	Q92504	Q92504	yes	14	2			1623.8	1.994e-12	218.88	544010	402330	335040	803190	1099700	123240	96516	97506	50193	93745	187270	164190	160830	155850	123250	159310	109340
1782	DGQAMLWDLNEGK	P63244	P63244	yes	13	0			1475.67	7.357e-52	291.02	100610	114160	118340	313620	700860	192880	208530	231610	173250	211330	355310	344540	249130	247790	232710	255390	175840
1783	DGQILPVPNVVVR	Q9P258	Q9P258	yes	13	0			1404.81	4.059e-08	119.54	69809	85406	65918	310450	290860	62707	59580	61183	39618	57510	107010	93657	82329	68476	86615	73190	60760
1784	DGQVINETSQHHDDLE	P08670	P08670	yes	16	0			1835.79	2.1662e-35	281.88	9463500	7299900	5921900	13596000	23942000	21686000	24922000	20484000	16891000	22726000	32696000	31864000	29885000	28248000	18358000	24125000	16631000
1785	DGRHPQGEQMYR	Q15149	Q15149	yes	12	1			1472.66	0.12498	87.883	39721	31399	54400	114420	87097	0	0	0	0	0	0	0	0	0	0	0	0
1786	DGSCGVAYVVQEPGDYEVSVK	P21333	P21333	yes	21	0			2257.02	1.5543e-42	274.55	64480	36116	80194	603390	1798700	1238000	1221800	1126200	899380	1095600	1997100	1963500	1414700	1492600	1434600	1453000	1054200
1787	DGSLASNPYSGDLTK	Q14157	Q14157	yes	15	0			1523.71	1.5119e-18	246.3	141890	100220	156820	248890	255470	44839	59144	67835	0	60888	55123	72890	62592	61933	53934	66740	45362
1788	DGSVAIASKPR	P55809	P55809	yes	11	1			1099.6	7.8035e-06	170.7	33166	23090	28539	37851	75517	75610	71863	62151	28653	62102	112660	99879	106440	97703	64230	94078	65792
1789	DGTFPLPIGESVTVTR	P05362	P05362	yes	16	0			1687.88	4.3959e-35	273.45	62332	43054	59681	87207	114260	116690	125820	98039	105110	116060	173820	167880	125710	143220	129760	142170	111170
1790	DGTGVVEFVR	Q07955	Q07955	yes	10	0			1077.55	1.7994e-05	169.82	768680	551380	676180	1149800	1784900	487440	273540	231070	210640	403600	771840	706560	628290	552280	542980	601810	410710
1791	DGTIDFTPGSELLITK	O00159	O00159	yes	16	0			1705.88	5.1221e-18	236.18	126590	113510	122170	295120	306890	104880	114030	91361	73252	80231	119440	124220	61764	116090	98320	111130	79892
1792	DGTIEDIITVLK	Q8IVF7	Q8IVF7	yes	12	0			1315.72	0.044349	99.562	0	0	0	0	0	18348	0	8804.7	14869	0	20387	27379	20125	21392	20341	23266	17760
1793	DGTPPIDAHTR	Q15582	Q15582	yes	11	0			1178.57	0.05906	92.585	27260	73413	49899	0	208400	36949	40601	40171	0	55699	69746	48288	48651	45609	34335	49630	36404
1794	DGTVLCELINALYPEGQAPVKK	P37802	P37802	yes	22	1			2414.25	1.4416e-40	251.64	0	0	0	0	0	96311	142310	73581	74282	76231	133620	136470	86957	130640	96080	107240	106910
1795	DGTVTAGNASGVADGAGAVIIASEDAVK	P42765	P42765	yes	28	0			2515.24	1.0717e-65	284.23	20130	0	25659	146570	258730	172370	194640	150670	136820	184710	226180	256460	171560	191670	164220	237780	173410
1796	DGVIEASINHEK	O43242	O43242	yes	12	0			1310.65	0.00014457	160.16	106620	81406	44044	197950	262980	70656	81018	86699	62669	58878	105390	118420	133270	93728	52957	55644	55723
1797	DGVLTLANNVTPAK	P27816	P27816	yes	14	0			1411.77	4.3395e-08	204.01	195990	124580	99080	272970	436870	411100	27121	378630	201880	242290	642000	466960	467600	471640	383360	470950	315360
1798	DGVTVAVISGEALGIK	O00625	O00625	yes	16	0			1527.85	1.2641e-06	180.44	5497	18860	16836	20800	36759	34167	42642	36975	28172	26432	55000	43650	39837	42520	28144	0	34253
1799	DGVVEITGK	P04792	P04792	yes	9	0			916.487	1.6012e-08	207.16	559820	377560	236120	544510	1145600	455460	291620	292150	232490	330250	681050	709720	618100	572550	444970	547280	420490
1800	DGVWNLQNEVTK	Q6P2Q9	Q6P2Q9	yes	12	0			1401.69	0.0045936	116.87	0	0	0	0	0	0	0	0	0	32724	0	0	0	0	0	0	30148
1801	DGYADIVDVLNSPLEGPDQK	P49753;Q86TX2	P49753	yes	20	0			2144.03	4.9027e-05	134.06	0	0	0	0	45740	15834	10726	0	0	0	41954	111260	0	105840	31349	48173	22949
1802	DGYAQILR	Q99798	Q99798	yes	8	0			934.487	0.00037828	174.96	18924	0	28765	40586	124370	168750	134680	111380	104310	132030	245670	238890	218590	209860	201030	201300	137140
1803	DGYDYDGYR	Q07955	Q07955	yes	9	0			1122.43	6.5118e-05	162.81	284180	218600	230220	412130	454940	0	0	0	0	32835	133220	0	0	0	0	0	0
1804	DGYNYTLSK	P31949	P31949	yes	9	0			1059.49	6.7038e-12	221.19	23257	0	34739	64039	146370	2159400	1795800	1731000	1488900	1983400	3153400	3099400	2895800	2701200	1983000	2506000	1954500
1805	DHALLEEQSK	O43707	O43707	yes	10	0			1168.57	9.3463e-10	206.12	154370	116580	70844	235360	441610	46950	35300	27794	28372	37925	65013	57205	58002	52074	41061	51219	34326
1806	DHASIQMNVAEVDKVTGR	P63220	P63220	yes	18	1			1968.97	4.8449e-27	250.53	128320	162170	181310	339930	460200	301190	215550	221900	220590	232850	455980	473670	373840	366620	329090	366820	240550
1807	DHAVFTR	P31689	P31689	yes	7	0			844.419	0.096572	108.81	70257	54099	39867	122490	159610	56311	42829	36558	22337	45619	87947	88737	71273	82256	62099	65468	54847
1808	DHDTFLAVR	Q12907	Q12907	yes	9	0			1072.53	0.025274	106.56	63353	64132	33368	118720	200540	90499	0	0	0	47798	96891	109120	106030	95054	88411	90041	72060
1809	DHENIVIAK	P07237	P07237	yes	9	0			1037.55	1.7072e-05	170.38	47653	38773	21650	77032	489660	200630	113180	112780	107800	135200	297450	263090	254780	246080	163790	236000	183230
1810	DHGETAFAVYDK	P24821	P24821	yes	12	0			1351.6	2.4284e-22	246.78	63762	201620	178260	201580	976120	21827	0	21084	0	0	0	0	0	41966	18443	0	21480
1811	DHGIPPYHDYR	Q92626	Q92626	yes	11	0			1368.62	0.0033288	74.083	41156	0	55184	77586	215560	0	0	0	0	0	0	0	0	0	0	0	0
1812	DHHTADLCR	P21980	P21980	yes	9	0			1123.48	0.0016673	134.18	0	0	0	0	0	35609	16050	28460	0	36295	58366	59175	51686	44731	32689	38371	19063
1813	DHINDIIK	P46940	P46940	yes	8	0			966.513	0.11362	99.811	0	0	0	0	0	137090	75006	65721	58474	77157	195540	151800	136480	136370	102140	148440	107110
1814	DHINLPGFSGQNPLR	P00491	P00491	yes	15	0			1663.84	7.0279e-18	232.53	53624	35946	31568	75819	187020	365250	317630	314320	229920	269040	607060	607690	473130	470390	370090	479630	380560
1815	DHPLPEVAHVK	P13073	P13073	yes	11	0			1240.66	5.3558e-14	213.02	624430	712310	396620	1089700	1727100	510990	420260	371420	431130	380150	741860	771910	998610	685770	533610	921160	593500
1816	DHSGQVFSVVSNGK	P07996	P07996	yes	14	0			1459.71	7.6697e-49	293.67	153490	144500	110820	312740	461420	0	0	0	0	0	0	0	0	0	0	0	0
1817	DHSGTLGPEEFK	P12814	P12814	yes	12	0			1315.6	0.00037596	148.4	211280	134600	71767	287710	751440	0	0	0	0	0	104830	0	104100	90568	65373	88165	0
1818	DHYEATAMHR	O75832	O75832	yes	10	0			1229.52	4.6742e-06	181.87	40427	62142	21533	80216	109190	167330	88090	123920	67141	122450	180680	292200	275250	155270	105880	152420	134820
1819	DHYSNGFCTVYAK	P52907	P52907	yes	13	0			1560.67	0.001415	138.78	0	0	0	0	0	138500	88861	68454	90340	85324	228970	80730	75559	79950	58827	67954	42288
1820	DIAANEENRK	O75368	O75368	yes	10	1			1158.56	3.6957e-05	169.07	0	0	0	0	0	174690	197000	143920	81583	171980	238150	289350	300400	223570	157730	225080	153420
1821	DIAPTLTLYVGK	P00738;P00739	P00738	yes	12	0			1289.72	0.0045045	120.91	0	26453	36687	0	127540	0	287970	254780	0	344560	0	0	0	0	0	0	0
1822	DIASGLIGPLIICK	P00450	P00450	yes	14	0			1468.83	1.0262e-12	224.32	35706	77551	67701	85701	265130	189850	163020	136170	133350	121000	211790	232620	208320	214390	203980	215240	186330
1823	DIASTPHELYR	P12110	P12110	yes	11	0			1300.64	0.00028488	164.56	55822	72278	50453	102980	336220	115950	0	80614	0	103240	194730	182700	154550	35309	0	135920	102420
1824	DIATGLIGPLITCK	Q9BQS7	Q9BQS7	yes	14	0			1470.81	0.121	90.56	10576	0	0	14442	12372	0	0	0	0	0	0	0	0	0	0	0	0
1825	DICEEQVNSLPGSITK	P01024	P01024	yes	16	0			1788.86	6.4855e-07	185.23	0	86999	90804	0	317670	78738	102080	76537	71814	23177	141350	22354	0	0	85889	0	0
1826	DICNDVLSLLEK	P63104	P63104	yes	12	0			1417.71	1.1377e-51	304.95	1457000	1284500	1194800	2230900	6693200	7038100	6968500	6343200	5377700	6003900	9220600	9236500	8407100	8973600	7712300	8116600	6962400
1827	DIDAFWLQR	O75643	O75643	yes	9	0			1162.58	5.2175e-08	200.55	52363	32751	43305	49753	56493	34229	18624	15630	17753	20656	38539	41653	26457	29530	26771	37382	27158
1828	DIDEVSSLLR	P50990	P50990	yes	10	0			1145.59	1.1766e-09	205.09	157170	158600	112090	250800	433190	268540	183040	174280	133340	0	326970	420870	351770	296980	287320	308110	230980
1829	DIDIHEVR	Q00839	Q00839	yes	8	0			995.504	0.0044449	152.21	922630	744420	480240	1653800	3216700	395040	254510	244710	185660	352810	555750	519750	477590	487650	310200	424360	290780
1830	DIDISSPEFK	Q09666	Q09666	yes	10	0			1149.56	0.010533	116.82	252710	142570	144790	523310	845040	96583	0	0	0	0	118850	145610	152670	141200	0	137720	94678
1831	DIDNLVQR	P49257	P49257	yes	8	0			971.504	0.00014181	190.42	579140	479690	431640	1008200	1377100	135800	0	84541	67232	73105	158960	179210	148790	154030	92790	130680	104180
1832	DIDPQNDLTFLR	Q9NP97;Q8TF09	Q9NP97	yes	12	0			1445.72	1.3427e-29	251.72	0	0	23997	0	0	271490	271430	251810	197890	338860	447740	424510	327670	308590	366730	325640	254770
1833	DIEDPEIVVQATVL	O00764	O00764	yes	14	0			1539.8	8.4257e-05	173.77	7168.5	11738	17256	14122	54113	85182	100670	79825	61214	58866	111390	140370	94457	131990	96127	108330	81667
1834	DIEEIIDELK	P19404	P19404	yes	10	0			1215.62	3.3684e-09	195.79	24305	22558	15748	33966	58081	88808	74547	73652	59708	56789	119520	145810	117080	105670	104410	115140	80991
1835	DIELVMSQANVSR	Q13765	Q13765	yes	13	0			1460.73	7.4811e-09	200.17	74249	61756	74512	180640	279530	234140	190060	188630	151680	176920	348040	352820	268460	287310	245620	267620	198640
1836	DIFQEIFDK	P48735	P48735	yes	9	0			1153.57	7.3492e-05	161.53	0	0	0	0	0	130180	114650	92171	85510	69265	179040	206300	170090	188050	153650	183130	132850
1837	DIFTGLIGPMK	P00450	P00450	yes	11	0			1190.64	0.00028634	164.53	9018.2	17951	18700	0	45242	72174	30142	45225	33509	35800	68881	82279	63554	71947	73886	87361	51849
1838	DIGAIAQVHAENGDIIAEEQQR	Q16555	Q16555	yes	22	0			2376.17	4.5057e-48	278.93	123480	118490	147000	392020	695180	261820	302940	301460	235640	284190	510930	475100	363880	359270	315890	292260	236380
1839	DIGEGNLSTAAAAALAAAAVK	Q8TAQ2	Q8TAQ2	yes	21	0			1884	1.23e-13	189.37	0	0	0	0	108450	54527	59477	43002	40861	34823	86712	95845	73454	80659	70558	81726	74409
1840	DIGFIKLD	P62273	P62273	yes	8	1			919.501	0.033195	117.77	331960	327180	260750	365160	359000	198950	185930	158800	106810	176150	281170	302590	224500	251990	253840	248250	164830
1841	DIHDDQDYLHSLGK	O75955	O75955	yes	14	0			1654.76	1.4354e-21	162.66	87124	52040	40617	131690	158220	0	0	0	0	0	0	0	0	0	0	0	0
1842	DIIACGFDINK	P23381	P23381	yes	11	0			1264.61	3.8347e-09	191.51	0	0	0	0	0	157810	112350	85079	87795	100440	215360	207620	187670	186800	225770	200310	112560
1843	DIIALNPLYR	P36776	P36776	yes	10	0			1186.67	3.6048e-05	169.11	0	0	0	0	0	90636	67227	61900	49543	70501	122030	126070	103240	92967	100470	109220	76335
1844	DIICQIAYAR	P46777	P46777	yes	10	0			1221.62	7.2523e-14	215.3	367030	320620	405840	658090	1026900	31766	0	0	0	0	0	0	0	0	0	35024	0
1845	DIIFAIK	P11177	P11177	yes	7	0			818.49	0.074874	114.63	67882	44746	31944	95519	125710	58551	59581	58771	50143	63551	99410	79446	84342	81360	75158	90037	50849
1846	DIIFLLDGSANVGK	P12111	P12111	yes	14	0			1460.79	2.7487e-06	189.58	15401	0	34906	0	104990	0	21573	20830	0	16209	0	27220	32336	0	0	0	0
1847	DIIHDPGR	P62917	P62917	yes	8	0			921.467	0.038397	115.09	432340	288070	199550	639840	1799400	182680	149410	172320	84074	128700	284010	316670	291170	264870	144260	224600	142800
1848	DIILGMEISAPSQQR	Q6P2Q9	Q6P2Q9	yes	15	0			1656.85	0.031967	116.7	30810	0	0	0	57040	0	0	0	0	0	0	0	0	0	16335	0	0
1849	DIILPFR	Q96CW1	Q96CW1	yes	7	0			872.512	0.17811	98.705	170720	116320	89222	237290	204730	47281	43873	48263	38664	44423	67806	76848	74594	64356	68098	74731	42709
1850	DIILQSNPLLEAFGNAK	Q12965;O00160	Q12965	yes	17	0			1841.99	5.1412e-19	242.35	0	0	0	0	8456.4	0	0	16307	12049	16995	25260	0	0	25985	0	37228	16956
1851	DIILREDLEELQAR	Q9UHQ9	Q9UHQ9	yes	14	1			1711.91	0.00070362	160.01	75349	42945	41313	121700	150670	0	15882	0	0	0	28285	27501	0	23461	0	0	17110
1852	DIINEEEVQFLK	P49588	P49588	yes	12	0			1475.75	7.6703e-40	283.17	97236	126240	81840	120890	180240	299690	228770	221960	201820	232670	410990	364880	357750	327970	369150	381940	262460
1853	DIISDTSGDFR	P07355;A6NMY6	P07355	yes	11	0			1224.56	6.6526e-20	201.05	376920	126090	145550	638190	809440	208690	234960	123070	71540	117710	305270	303690	525200	520590	214450	272400	176480
1854	DIISDTSGDFRK	P07355;A6NMY6	P07355	yes	12	1			1352.66	1.3326e-21	231.98	686680	298090	122170	872590	1246700	374260	329130	283160	268030	346180	619580	545750	514040	535900	367210	459690	315410
1855	DIISELLTSDDMK	Q9NYY8	Q9NYY8	yes	13	0			1478.72	0.0085946	124.85	0	0	0	15570	16310	0	0	0	0	0	0	0	0	0	0	0	0
1856	DIISIAEDEDLR	P12956	P12956	yes	12	0			1387.68	4.7337e-30	263.61	445740	318770	327980	581220	823610	549000	378490	323460	275610	381070	768180	759770	667390	615750	627440	632990	506040
1857	DIKPIIK	Q14151	Q14151	yes	7	1			825.532	0.080658	112.33	0	0	0	841490	0	0	187960	181260	135040	0	359040	336250	336570	0	0	0	0
1858	DILADLIPK	O75390	O75390	yes	9	0			996.586	0.00051576	146.24	89483	64231	47734	75561	129230	393870	389750	334160	274430	267800	616930	551650	524330	526660	449560	534630	402200
1859	DILCGAADEVLAVLK	O75643	O75643	yes	15	0			1585.84	1.0308e-35	270.9	0	0	0	0	70861	83692	56195	67053	54629	63839	125180	133010	80619	131020	79110	117230	87511
1860	DILELQDDR	REV__P07910	REV__P07910	yes	9	0		+	1115.55	0.012381	112.97	20726	22567	25475	0	0	605360	160240	161560	183380	326550	380120	415490	337150	466640	554350	414890	455330
1861	DILFPYIEENVK	Q9UHY7	Q9UHY7	yes	12	0			1478.77	0.00028235	150.48	0	0	0	0	0	113890	174660	85279	80316	91809	139400	136690	144330	140300	116180	153450	110840
1862	DILIQYDR	P62249	P62249	yes	8	0			1034.54	0.0084033	134.32	589770	236170	254230	462160	837410	185260	86705	86519	106040	135910	285460	573290	462070	208510	182190	235310	160290
1863	DILLRPELEELR	P00387	P00387	yes	12	1			1494.84	0.0015141	129.58	276460	267190	232950	312130	1122000	504210	467770	375240	281540	329740	743370	742250	647570	566710	574480	625440	463880
1864	DILPCLDGYLK	P78527	P78527	yes	11	0			1305.66	0.0065366	131.82	27215	16696	0	0	0	148710	140040	93892	81718	78754	317030	180020	155000	165520	135370	180750	134900
1865	DILVLPLDLTDTGSHEAATK	Q9Y394	Q9Y394	yes	20	0			2108.1	0.12779	90.089	19922	20169	28474	130510	185510	73083	58883	38827	45076	48930	118330	137600	75953	83119	89689	111490	92132
1866	DIMAEIYK	P07858	P07858	yes	8	0			981.484	0.00035443	176.5	0	0	0	0	63919	340610	325040	291210	225310	284080	628950	444120	437660	438470	423660	451790	344360
1867	DINAVLIDMER	P55265	P55265	yes	11	0			1287.65	2.7873e-09	196.58	124340	131710	116210	225150	190330	0	0	0	0	0	0	0	0	0	0	0	0
1868	DINAYNCEEPTEK	P30041	P30041	yes	13	0			1581.66	1.1103e-65	321.34	49998	72307	47003	84981	208180	720320	710870	631040	530380	673220	991000	982700	912260	867760	660030	802850	655160
1869	DINECALDPDICANGICENLR	P35556	P35556	yes	21	0			2461.07	2.566e-17	195.13	0	0	0	0	217230	0	0	0	0	0	0	0	0	0	0	0	0
1870	DINQEVYNFLATAGAK	Q99798	Q99798	yes	16	0			1752.87	1.0489e-110	371.36	0	0	6187.5	35017	139870	477420	395760	315680	303250	299980	620490	686710	526410	681060	484310	573470	466360
1871	DIPGLTDTTVPR	P62753	P62753	yes	12	0			1283.67	0.000391	148.11	865270	630150	656200	1357900	1851800	318620	208130	200080	142200	184230	585440	433620	361790	346520	361620	357530	245240
1872	DIPMNPMCIYR	P01008	P01008	yes	11	0			1408.63	0.37948	71.756	315270	327130	398280	368430	1556100	92135	0	35485	31986	48249	125720	105000	89485	85517	90025	98076	52311
1873	DIPNMFMDSAGSVSK	O94905	O94905	yes	15	0			1597.71	9.5719e-08	204.41	67797	95951	101870	146190	314020	0	0	0	0	0	0	0	0	0	60230	0	0
1874	DIPVLVATDVAAR	Q86XP3	Q86XP3	yes	13	0			1338.75	9.887e-06	178.63	105690	114330	91969	142370	166100	91738	61601	62460	40027	44112	91481	135150	94271	109040	106570	108150	78558
1875	DIQDSLTVSNEVQTAK	P47755	P47755	yes	16	0			1746.86	3.9452e-35	275.15	90733	101560	92267	186320	271490	132790	165650	141960	122930	187820	206580	222240	148060	187410	145780	159610	97877
1876	DIQENDEEAVQVK	O00231	O00231	yes	13	0			1515.71	1.9618e-29	262.33	157750	114690	87757	219560	306910	99008	121710	118710	88386	111330	169150	119970	133350	135720	102960	136790	88311
1877	DIQMTQSPSSLSASVGDR	P01593;P01594;P01599;P01600;P01607;P01608;P01609;P01610;P80362	P01593	yes	18	0			1877.88	7.2639e-60	317.57	24184	0	22525	29117	0	483410	371490	347440	311760	386650	716460	710180	503330	606960	475970	525550	365920
1878	DIREEAEK	P25788	P25788	yes	8	1			988.483	0.17546	90.117	0	0	0	0	0	139830	0	0	0	0	199800	0	244490	42143	0	187220	0
1879	DISEASVFDAYVLPK	P62854	P62854	yes	15	0			1652.83	6.8036e-36	277.42	74068	66199	128370	953250	1211600	530870	459150	371220	344110	361590	730610	596110	611890	919780	480410	686050	485460
1880	DISEMFLQIYK	P15941	P15941	yes	11	0			1385.69	2.4137e-14	222.39	16293	12307	27703	91753	368170	0	0	0	0	0	0	0	0	0	0	0	0
1881	DISEVVTPR	P00751	P00751	yes	9	0			1014.53	0.14073	85.587	336990	0	0	0	542140	0	0	0	0	48942	0	0	0	0	0	159170	98980
1882	DISLSDYK	Q06830	Q06830	yes	8	0			939.455	0.00013996	190.68	277390	210720	216960	471340	503640	2776000	3496100	2387000	1965200	2515600	4041900	3978600	3415100	3436200	2769100	3473800	2439300
1883	DISPVLKDPASFR	P07741	P07741	yes	13	1			1443.77	0.35149	81.018	0	0	0	0	0	268640	272620	243360	157490	219780	589890	507220	382620	382210	374170	363530	303100
1884	DISSDAFTALDPLGDK	P98082	P98082	yes	16	0			1663.79	2.3051e-06	172.27	0	0	0	8580.1	0	21778	28708	19146	19195	26526	30171	32482	28227	24503	31611	0	20565
1885	DISSSLNSLADSNAR	O94776	O94776	yes	15	0			1548.74	2.072e-12	227.08	77558	73599	55911	150150	178410	0	0	0	0	0	0	0	0	0	0	0	0
1886	DISSTLIALADK	Q13330	Q13330	yes	12	0			1245.68	0.0010844	134.8	29131	22020	15586	20477	22818	12333	0	0	0	0	15796	15292	0	0	11782	0	10043
1887	DISTLNSGKK	P04843	P04843	yes	10	1			1061.57	0.013863	111.55	167350	127060	116930	289440	344450	40632	0	19803	13177	24528	57427	48708	51725	45104	26486	47360	24795
1888	DISTNYYASQK	P14625	P14625	yes	11	0			1288.59	2.3009e-30	269.44	984160	694930	556580	1414700	1770900	828030	606000	581920	534120	711530	1208000	1158000	1161800	1052800	689240	953200	734580
1889	DISTTLNADEAVAR	Q92598;O95757	Q92598	no	14	0			1474.73	1.55e-18	230.19	62015	54393	49719	115080	168140	158660	167130	152340	121180	188400	203570	203840	184670	209000	191470	198970	144670
1890	DITEEIMSGAR	Q04637	Q04637	yes	11	0			1220.57	3.5901e-10	208.34	108260	100730	89778	184690	248630	67702	52090	47212	37099	64961	108730	88289	78293	88275	94463	85153	59317
1891	DITPLQVVLPNTALHLK	Q14764	Q14764	yes	17	0			1871.09	4.5916e-27	267.74	0	0	0	38836	196280	486200	401590	353770	282390	291230	839690	705430	550290	651430	584770	649050	514770
1892	DITSDTSGDFR	P04083	P04083	yes	11	0			1212.53	8.5391e-21	239.63	1224000	875070	791170	1855700	2594100	826560	552600	488730	411940	530910	1141200	1106300	1053700	1078100	716400	0	646770
1893	DITYFIQQLLR	P61158;Q9P1U1;Q9C0K3	P61158	yes	11	0			1408.77	2.3915e-29	263.49	0	0	0	36835	114220	39741	24672	27964	23296	34287	61496	53840	36297	53201	38203	41317	39838
1894	DIVENYFMR	Q13263	Q13263	yes	9	0			1185.55	0.013041	111.87	64319	60532	58390	147320	186560	137800	67364	120020	88644	108050	214820	206850	196350	142340	161770	164240	118010
1895	DIVHSGLAYTMER	P00367	P00367	yes	13	0			1490.72	0.00074925	145.6	46909	24659	14729	62352	70236	325210	239350	123780	96341	256070	461530	449610	387380	355600	374400	406260	271580
1896	DIVIAETLEDLDR	Q96D15	Q96D15	yes	13	0			1500.77	5.7504e-14	223.42	0	0	0	0	0	91338	59375	52051	48788	51893	98969	101750	79771	103730	85666	110230	65753
1897	DIVMTQSPDSLAVSLGER	P01625	P01625	yes	18	0			1916.95	9.312e-76	349.51	12209	0	39647	0	0	287120	282500	268220	224860	274400	470180	354280	363220	328500	358680	354880	250430
1898	DIVPGDIVEIAVGDK	P16615	P16615	yes	15	0			1538.82	0.0017399	142.25	23720	16190	10075	31834	0	44079	50051	38006	29111	22641	60313	57575	46229	51302	54970	62239	41894
1899	DIVQFVPFR	O75131;Q9UBL6;Q9HCH3;Q86YQ8;O95741;Q96A23;Q8IYJ1;Q96FN4	O75131	yes	9	0			1119.61	0.00092824	141.92	33261	26263	28325	35055	52416	64142	41676	41166	38495	47919	86305	118020	73474	83445	66823	77456	65087
1900	DIVQFVPYR	Q99829	Q99829	yes	9	0			1135.6	0.00012107	154.29	58323	52285	68997	106740	172710	173700	87483	70021	74509	119560	238730	224520	203210	188150	191710	197390	142850
1901	DIVTVANAVFVK	P07093	P07093	yes	12	0			1274.72	4.5232e-10	197.86	64571	97455	64954	82927	123550	0	0	0	0	0	0	0	0	0	0	0	0
1902	DIVVLGVEK	O14818	O14818	yes	9	0			970.57	0.030628	103.9	0	0	0	0	0	0	0	0	0	0	0	0	0	0	0	0	0
1903	DKADFCIIHYAGK	P35579;P35580	P35579	no	13	1			1536.74	0.09378	97.137	138330	107430	93574	196530	403280	95082	49849	0	0	0	142200	157010	118290	140810	109740	100110	117500
1904	DKAKEEELR	O75525;Q5VWX1;Q07666	Q07666	no	9	2			1116.58	0.011499	114.43	18823	17994	19900	33566	38067	12768	9071.4	14160	0	0	20225	22699	21404	26892	12316	19907	12023
1905	DKAPGQLECETAIAALNSCLR	Q9Y490	Q9Y490	yes	21	1			2316.12	3.1457e-05	145.76	0	0	0	0	0	410690	390790	327760	302910	351690	536760	536610	425100	465200	421260	493200	371900
1906	DKAPVQPQQSPAAAPGGTDEKPSGK	Q13200	Q13200	yes	25	2			2460.22	6.9577e-16	188.01	82924	82950	49731	111050	100580	111980	117980	96627	87629	103930	144490	141670	101380	118310	90748	115770	107030
1907	DKCEPLEK	P02763;P19652	P02763	no	8	1			1017.48	0.008762	132.69	0	0	0	0	0	158540	188700	128550	67537	136080	249940	254280	312150	224670	201050	242870	156650
1908	DKDFAIDIIK	Q15181	Q15181	yes	10	1			1176.64	5.4771e-06	180.46	0	0	0	0	0	0	0	254000	0	0	0	0	0	0	0	0	0
1909	DKDPPIPVAK	P13667	P13667	yes	10	1			1078.6	0.046171	101.1	231210	197140	103890	387250	573350	244840	197190	187440	165060	194610	372410	370900	364280	300130	200090	296940	186330
1910	DKEVGNLYDMFHTR	Q9Y3Z3	Q9Y3Z3	yes	14	1			1723.8	0.003305	132.86	0	0	0	0	0	136860	0	0	75537	99820	202570	154510	179330	180910	0	169810	123370
1911	DKFNECGHVLYADIK	P52272	P52272	yes	15	1			1807.86	0.0017992	141.87	82909	50649	65049	93953	196610	148090	103960	96107	63545	79761	229920	165570	159530	181680	140050	153870	129640
1912	DKFPEVIINFPDPAQK	Q00341	Q00341	yes	16	1			1856.97	0.027684	106.5	0	0	0	0	71559	68303	54977	33562	44956	50334	121080	105500	65680	82820	68803	81018	69484
1913	DKFSFDLGK	Q02790	Q02790	yes	9	1			1055.53	0.0018059	132.72	0	0	0	0	0	226700	144960	127380	111570	155920	310240	320750	274590	275270	236070	247470	189890
1914	DKGETIQGLR	Q14232	Q14232	yes	10	1			1115.59	0.32134	77.111	0	0	0	0	0	41349	22141	29874	20574	32992	65731	59263	54591	56948	32362	49459	32764
1915	DKGEYTLVVK	P21333	P21333	yes	10	1			1150.62	7.5094e-06	176.89	1291800	1164000	681350	2232900	3757100	697960	455490	440800	374750	456650	961460	938970	861300	848400	576800	825100	568450
1916	DKHIEEVR	P16949	P16949	yes	8	1			1024.53	0.0058699	145.78	0	0	0	0	0	102540	85208	70345	21512	86743	156660	138890	153440	139980	64766	116440	63320
1917	DKHIEEVRK	P16949	P16949	yes	9	2			1152.63	0.00092844	141.92	0	0	0	12753	18921	164820	92252	152900	55547	175570	281090	239040	267710	232540	107770	195010	114540
1918	DKILGATIENSR	P08727	P08727	yes	12	1			1315.71	0.0013362	108.22	0	0	41489	107010	0	0	0	0	0	0	0	0	0	0	0	0	0
1919	DKLCGPYEK	Q92598	Q92598	yes	9	1			1108.52	0.0080982	120.07	0	0	0	0	14433	73867	44501	0	0	49474	111240	105840	95675	98787	0	85102	0
1920	DKLDGNELDLSLSDLNEVPVK	Q96AG4	Q96AG4	yes	21	1			2312.17	0.0037857	116.61	0	0	0	15840	117180	170660	112740	104350	109560	140960	294180	299980	137370	216720	162960	235020	200430
1921	DKLPQPVQPDPVSHCK	P05556	P05556	yes	16	1			1843.93	9.8376e-07	182.63	315050	225900	155180	462200	582820	53541	56590	56626	41247	55395	108000	0	91289	69215	70884	84548	72715
1922	DKLSELQLR	Q9BVK6	Q9BVK6	yes	9	1			1100.62	0.00011253	155.59	0	378720	135440	494670	537740	177680	109510	102850	74899	110270	234670	274870	210860	202760	136160	197110	142880
1923	DKLSGEYEK	P34932	P34932	yes	9	1			1067.51	0.053921	97.496	29931	41506	19251	60838	65683	82724	38819	27757	21364	30398	77962	90579	108560	86915	69376	88734	61448
1924	DKNSVNFK	P12956	P12956	yes	8	1			950.482	0.029703	119.57	0	33983	0	0	80132	76274	36689	44600	31183	92128	96754	121370	122520	101700	98116	100790	76096
1925	DKPHVNVGTIGHVDHGK	P49411	P49411	yes	17	1			1808.93	1.4934e-09	203.44	143870	182350	42602	355010	512350	328680	257620	214050	184060	264370	495420	470890	417070	434900	273850	403710	257730
1926	DKPLKDVIIADCGK	P23284	P23284	yes	14	2			1570.84	0.0026697	138.3	48082	41411	36125	114410	131070	719410	436070	398110	338790	453600	992800	957450	831370	891030	708620	804780	676800
1927	DKTIIMWK	P63244	P63244	yes	8	1			1033.56	0.2646	85.149	114850	107230	142020	367380	351430	0	0	0	0	0	0	0	0	0	0	0	0
1928	DKTYSYLNK	P61916	P61916	yes	9	1			1130.56	0.2098	80.683	0	0	0	0	0	82927	58350	47039	52599	44948	127660	135200	120200	122340	64904	106820	70209
1929	DKVAAGASESTR	O15061	O15061	yes	12	1			1190.59	6.4749e-07	186.25	61301	32611	45911	68133	90966	0	0	0	0	0	0	0	0	0	0	0	0
1930	DKVQAGDVITIDK	Q9Y230	Q9Y230	yes	13	1			1400.75	0.00025705	153.57	147090	116000	133600	234860	325910	0	53623	51032	0	0	0	0	0	59922	37821	40232	30075
1931	DKWLAPDGLIFPDR	Q99873	Q99873	yes	14	1			1641.85	0.10655	93.556	0	0	0	0	48690	47955	13230	51567	44791	62118	104670	81528	85249	79797	65280	64204	58502
1932	DKYPNLQVIGGNVVTAAQAK	P12268	P12268	yes	20	1			2085.12	6.0456e-18	209.1	0	0	0	0	0	417210	244920	280030	183070	247110	604080	377700	458270	435990	393180	461010	346590
1933	DLADELALVDVIEDK	P00338	P00338	yes	15	0			1656.85	2.7504e-26	262.08	174020	157450	194520	1436100	5476800	1998600	1875100	1645600	1407400	1397100	2214800	1970100	2126300	2176100	1715500	1915600	2110700
1934	DLADLAAYTALK	O15230	O15230	yes	12	0			1263.67	2.6708e-06	174.25	40303	34958	22437	0	48237	0	0	0	0	0	0	0	0	0	0	0	0
1935	DLAEDAPWK	P21333;O75369;Q14315	P21333	no	9	0			1043.49	7.7323e-05	160.95	198100	130150	113040	284240	596680	162800	103120	99035	69595	103520	226320	215800	197830	212810	204220	203070	124380
1936	DLAEDAPWKK	P21333;O75369;Q14315	P21333	no	10	1			1171.59	0.00078904	146.76	219790	162360	121680	385910	896390	224880	156540	129040	117190	146320	270790	258130	221340	252080	147760	214080	144310
1937	DLAEIGIAVGNNDVK	P33176	P33176	yes	15	0			1526.79	0.0027897	135.57	59548	49298	40796	84221	147600	90322	93036	68441	59278	109220	136050	125750	114370	96062	95423	108170	89286
1938	DLAEITTLDR	Q9BS26	Q9BS26	yes	10	0			1145.59	0.00020779	162.33	0	0	0	0	0	396720	281160	267580	204320	285670	568990	523400	472420	500070	462090	463250	346730
1939	DLAFTLEER	P48163	P48163	yes	9	0			1092.55	0.0094115	117.89	23307	0	13141	19686	40102	88565	56728	50519	30978	36343	125070	128170	115750	106290	103790	103220	73179
1940	DLAGCIHGLSNVK	P48735	P48735	yes	13	0			1382.7	3.3593e-29	256.8	34463	0	42798	25741	228410	698010	574650	546330	438170	565660	1069300	1029700	861020	838150	678490	824980	591850
1941	DLAGSIIGK	P61978	P61978	yes	9	0			872.497	8.5839e-05	159.65	1342800	929290	898660	2146900	2473800	784250	635400	663590	495690	774130	0	1090400	996920	1093600	845130	967880	718370
1942	DLAILQCHGELDPMVPVR	O95372	O95372	yes	18	0			2062.03	5.6638e-09	172.76	0	0	0	0	0	54130	45776	48879	47962	48954	97127	81876	60480	90311	57244	72932	43173
1943	DLALVNDQLLGFVR	Q29RF7	Q29RF7	yes	14	0			1571.87	6.947e-05	176.64	0	0	0	23652	59993	0	0	0	0	0	0	0	0	0	0	0	0
1944	DLANIAEVEVSIPAK	Q00341	Q00341	yes	15	0			1567.85	0.00034009	158.46	130380	124520	105430	122970	190100	103660	92580	68277	64078	71730	127890	134370	107930	94787	121400	116070	96397
1945	DLAPIGIR	Q99714	Q99714	yes	8	0			853.502	0.045531	111.4	70974	43116	41248	98658	89843	239860	203860	176030	163280	188260	283610	281990	308510	297920	247880	290590	207800
1946	DLAPYLPSVTPGLK	Q92616	Q92616	yes	14	0			1469.81	0.0026506	138.47	27897	21936	17402	32967	49305	90769	69477	59504	60156	70750	135670	126710	86132	88422	94517	107300	70415
1947	DLASVNNLLK	Q13813	Q13813	yes	10	0			1085.61	0.035206	62.915	47845	0	23877	62831	63679	0	0	0	0	0	0	0	0	0	0	0	0
1948	DLASVQALLR	Q13813	Q13813	yes	10	0			1084.62	4.0155e-14	221.89	163220	131930	93754	182090	187420	115260	88369	67426	41271	80733	169540	143760	156080	123310	119600	127100	94576
1949	DLATVYVDVLK	P02647	P02647	yes	11	0			1234.68	1.5552e-09	202.55	35342	34621	48834	49910	81325	723960	676590	589770	473360	441850	925310	1026800	854650	768540	710320	898400	657940
1950	DLAVAGPEMQVK	Q14764	Q14764	yes	12	0			1256.64	0.0042584	121.62	0	0	71520	126290	193020	179550	96577	120300	87956	131560	288440	252040	216540	236960	161190	211820	140310
1951	DLAVPAALTPR	Q8TEM1	Q8TEM1	yes	11	0			1122.64	0.023813	105.56	87635	58558	49563	106360	142000	0	0	0	0	0	0	0	0	0	0	0	0
1952	DLCGIVASK	P13489	P13489	yes	9	0			961.49	0.00035099	147.96	34114	17055	30420	60466	82596	240380	144090	151520	126450	205210	341160	324340	277810	316580	230770	296920	195590
1953	DLDAPDDVDFF	Q9BXP5	Q9BXP5	yes	11	0			1267.52	0.011009	112.33	4279.6	0	0	0	0	49037	44286	35617	33374	32428	53624	65884	0	67975	58586	64255	55897
1954	DLDDFQSWLSR	Q01082	Q01082	yes	11	0			1380.63	3.8373e-36	270.41	67658	52775	54890	172190	189860	77978	41011	46394	43084	55456	102140	88043	72084	70722	66440	77046	45524
1955	DLDECAEGLHDCESR	P35556	P35556	yes	15	0			1804.7	0.00029311	160.81	226520	475420	403170	428580	1776900	0	0	0	0	0	0	0	0	0	0	0	0
1956	DLDFTIDLDFK	Q99873	Q99873	yes	11	0			1340.65	0.0034156	142.13	0	0	0	34021	68667	0	0	0	0	0	0	0	0	0	0	0	0
1957	DLDIFDR	Q14165	Q14165	yes	7	0			892.429	0.23553	91.587	76685	63518	0	139690	96150	37643	45828	34941	28815	40386	68339	58307	50293	63470	47633	56019	42892
1958	DLDKADSMIR	Q15149	Q15149	yes	10	1			1162.57	0.0020986	112.36	69243	67668	42028	135430	188510	0	0	0	0	0	47724	31151	0	0	19852	33506	0
1959	DLDQASLAAVSQQLAPR	Q9Y490	Q9Y490	yes	17	0			1781.93	0.051908	99.035	75132	87997	67055	109510	181020	451320	428280	390670	277630	376650	606870	610810	507170	558530	508320	521730	388270
1960	DLDSLHR	Q8NBS9	Q8NBS9	yes	7	0			854.425	0.28075	88.172	407330	340580	198550	714670	787580	226070	173340	168110	137220	195250	347550	347010	331310	277270	193690	277690	196440
1961	DLDVAILVGSMPR	P40925	P40925	yes	13	0			1384.74	0.044187	106.68	0	0	0	0	0	0	34143	0	7488.6	0	0	15428	0	0	0	0	0
1962	DLEADIIGDTSGHFQK	P08133	P08133	yes	16	0			1744.83	9.5013e-26	259.09	288340	168020	167190	417910	729680	476460	403080	293120	324590	474640	816410	695950	579340	597580	465100	596990	427130
1963	DLEAHIDSANK	P35579	P35579	yes	11	0			1211.58	2.678e-21	246.8	1435400	885900	355390	1725800	3962600	232070	191360	166930	132160	175110	410620	344200	320450	312510	190020	272180	178370
1964	DLEALLNSK	P02545	P02545	yes	9	0			1001.54	4.5165e-08	201.83	243220	186640	150130	398570	673660	123590	101490	96153	78731	84794	201130	178360	180130	193280	161380	143880	104450
1965	DLEALMFDR	P36871	P36871	yes	9	0			1108.52	5.1776e-06	184.2	8750.8	36944	33284	17053	72954	108710	86338	85201	72265	90144	175220	186250	150350	138410	119730	143110	91877
1966	DLECVTNLQEVAR	P10619	P10619	yes	13	0			1545.75	3.2174e-08	92.438	53987	28626	23677	108890	67734	0	0	0	0	0	17577	0	0	0	0	0	73820
1967	DLEDKEGEIQAGAK	Q13409	Q13409	yes	14	1			1501.73	4.8788e-08	203.25	52586	36627	0	91583	152930	67326	56543	58460	50059	71155	95771	92396	79513	74364	36950	69412	45263
1968	DLEDLQILIK	Q99798	Q99798	yes	10	0			1198.68	8.846e-06	174.54	0	0	0	0	10148	62360	43970	40024	33809	35339	61281	77750	72453	67158	65808	71345	61015
1969	DLEDSLAR	P02545	P02545	yes	8	0			917.445	6.2466e-05	201.89	585170	299950	280600	786290	1330100	211300	184980	169190	104530	202580	347660	303350	305710	337050	203860	272240	205120
1970	DLEEAGGLGTEFSELPGK	P48681	P48681	yes	18	0			1847.88	2.6542e-27	259.38	25785	27593	0	37651	48400	39342	36476	36588	30876	40412	52866	40118	46950	38784	0	62579	38431
1971	DLEEDHACIPIK	P13639	P13639	yes	12	0			1438.68	0.0071059	89.214	23680	19179	14731	26665	96608	150290	89160	84460	79393	104410	225030	321830	209490	242670	174460	201910	164740
1972	DLEEDHACIPIKK	P13639	P13639	yes	13	1			1566.77	3.577e-14	225.92	0	213880	113580	400580	78517	1016800	941870	743740	653960	850980	1438100	1511500	1284300	1193200	969630	1080600	824150
1973	DLEEFFSTVGK	Q14498	Q14498	yes	11	0			1270.61	6.1748e-14	210.41	354230	266900	232810	386270	312530	81151	56237	48154	36682	58370	88880	81914	88178	82676	72162	98040	44013
1974	DLEEWNQR	P09497	P09497	yes	8	0			1088.49	0.0091563	130.91	27369	0	0	29353	48839	73313	52814	42765	36287	60329	122200	124400	102810	129000	81582	96776	71194
1975	DLEGLSQR	P35579	P35579	yes	8	0			916.461	4.5897e-05	204.28	1804500	1041700	696580	1919200	3181400	477500	530890	531350	306100	408590	670550	738710	767060	545980	495890	597570	419070
1976	DLEGSDIDTR	P55060	P55060	yes	10	0			1119.5	0.00042834	153.57	86284	62208	46060	108410	164020	89304	52770	49351	40311	42495	107530	135390	128300	121620	68753	97352	82183
1977	DLEGTYLCR	P05362	P05362	yes	9	0			1125.51	0.020177	95.479	59683	44831	0	0	110290	48150	0	0	26705	38937	82438	82756	80194	73637	0	56396	40398
1978	DLEIEVEGLR	Q9C075	Q9C075	yes	10	0			1171.61	0.0005986	149.08	94301	0	58419	153160	204350	0	0	0	0	0	0	0	0	0	0	0	0
1979	DLELLIQTATR	Q02818	Q02818	yes	11	0			1271.71	1.2934e-09	203.84	22789	26471	20222	35407	28571	74158	72279	57610	59767	54755	126170	112240	207680	93086	104960	125370	81271
1980	DLEQPSQAAGINLEIIR	Q27J81	Q27J81	yes	17	0			1865.98	1.5354e-35	274.41	75598	52595	59295	93415	153270	41857	40498	0	0	32171	77226	69563	54818	56796	68035	57973	37903
1981	DLFDPIIEDR	P12277	P12277	yes	10	0			1231.61	8.9066e-30	280.42	0	0	9015.7	0	0	5054700	5694900	4865500	4105300	4742900	7475400	7304700	5938100	6026900	4967100	5878400	4540500
1982	DLFEDELVPLFEK	O60506	O60506	yes	13	0			1592.8	1.2557e-08	193.45	0	0	0	29312	105330	36636	23532	26321	38884	35995	68856	50729	41629	52623	36746	54503	43760
1983	DLFPYEESKEK	P51858	P51858	yes	11	1			1383.66	0.0067652	131.06	0	22722	36777	102660	0	115190	91003	86857	52608	84016	146300	147000	107280	98942	86697	120170	59746
1984	DLFQVAFNR	Q14204	Q14204	yes	9	0			1108.57	2.3325e-05	169.17	142260	91555	71273	107470	184070	103180	0	59507	52728	82819	244970	99365	168500	122640	143210	141820	105760
1985	DLFQVIYNVK	P98082	P98082	yes	10	0			1237.67	3.5587e-05	180.44	35981	22123	0	0	17624	55193	35503	35385	29006	31797	55841	60424	62648	65301	0	0	0
1986	DLFSTFTITR	O00754	O00754	yes	10	0			1199.62	3.2301e-09	196.38	0	0	0	0	0	78983	42197	40523	38955	41583	84910	68012	94011	79464	67383	84291	67369
1987	DLFTCTIK	Q86VP6	Q86VP6	yes	8	0			996.495	0.25096	85.906	0	0	0	0	0	83638	0	0	29518	54090	106040	120850	87357	94401	81599	94696	61943
1988	DLGEELEALK	P35579;P35749	P35579	no	10	0			1115.57	4.6807e-09	190.22	196160	99179	72718	265140	647580	79232	66905	74341	0	45408	0	0	0	0	77092	97331	0
1989	DLGEENFK	P02768	P02768	yes	8	0			950.435	0.00023	184.54	26449	37457	28014	0	242540	2828400	2934000	2539000	2124900	2804300	3922700	4125600	3892700	3597700	2584100	3367500	2561300
1990	DLGFFGIYK	Q9UJS0	Q9UJS0	yes	9	0			1058.54	0.0011048	140.07	36915	72832	23503	35547	92322	479190	292950	13610	9026.9	282120	730780	27323	556200	16834	0	21559	15645
1991	DLGIFGLYK	O75746	O75746	yes	9	0			1024.56	0.16697	83.724	9872.1	0	0	9355.8	9607.9	0	0	0	0	0	0	0	0	0	0	0	0
1992	DLGLAQDSATSTK	P31937	P31937	yes	13	0			1305.64	1.3874e-05	174	0	0	0	73528	0	55968	71333	48006	36893	57124	85132	79271	80272	73662	40699	61101	45284
1993	DLGLPTEAYISVEEVHDDGTPTSK	P51665	P51665	yes	24	0			2572.22	0.026207	108.82	0	0	0	0	47367	104140	94736	82304	84102	92800	193390	171600	97582	121790	99944	144240	101030
1994	DLGLSESGEDVNAAILDESGKK	P13667	P13667	yes	22	1			2246.09	3.4154e-05	141.41	946690	760750	572250	1828100	2154700	1559600	1281400	1090900	919300	1274300	2310300	2244800	1849300	1823100	1851700	2009700	1506800
1995	DLGTESQIFISR	P50395	P50395	yes	12	0			1364.69	1.7921e-30	267.63	1726500	1430100	1201700	2750000	1785100	0	635830	564910	0	0	0	0	0	0	0	0	0
1996	DLGVFIPAPMAQGMR	P78344	P78344	yes	15	0			1601.81	0.0044576	129.22	0	0	0	0	90368	51117	33640	23499	27924	38475	80405	65628	65083	67129	40552	72926	43804
1997	DLGVTVFIVSTGR	Q6PCB0	Q6PCB0	yes	13	0			1362.75	3.5313e-07	189.71	42034	50228	36749	34909	63249	0	0	0	0	0	0	0	0	0	0	0	0
[truncated: 11,595 more rows]
