# Supplementary material for: Proteomics Pipeline for Biomarker Discovery of Laser Capture Microdissected Breast Cancer Tissue
Source: J Mammary Gland Biol Neoplasia. 2012 May 30;17(2):155–64. doi: 10.1007/s10911-012-9252-6 (PMC3428526; doi:10.1007/s10911-012-9252-6)
Supplement: Supplementary file 5 — Peptide intensity of experimental samples (XLSX 2309 kb) [file 10911_2012_9252_MOESM5_ESM.xlsx]

## Sheet: Supplementary table 2
Supplementary table 2: Peptide intensity of experimental samples
id	Sequence	Proteins	Leading Razor Protein	Unique	Length	Missed Cleavages	Oxidation (M) Site IDs	Reverse	Mass	PEP	Score	Intensity ER+1	Intensity ER+2	Intensity ER+3	Intensity ER+4	Intensity ER+5	Intensity ER-1	Intensity ER-2	Intensity ER-3	Intensity ER-4
0	AAAAAAAAAAAAAAAGAGAGAK	P55011	P55011	yes	22	0			1595.84	0.00020928	143.62	0	0	140280	360360	603800	49255	156100	30474	0
1	AAAAAAAAAAGAAGGR	Q86U42	Q86U42	yes	16	0			1197.62	0.00014703	158.03	627350	1017400	579120	1129300	0	1202600	3167900	24303	1656000
2	AAAAAAAAAPAAAATAPTTAATTAATAAQ	P37108	P37108	yes	29	0			2367.2	0.081131	114.44	0	0	357760	543460	0	761100	0	0	0
3	AAAAAAAGDSDSWDADAFSVEDPVRK	O75822	O75822	yes	26	1			2592.17	0.00039568	138.32	1934400	1341700	880870	1113500	2463300	892730	725430	1030100	1402900
4	AAAAAAALQAK	P36578	P36578	yes	11	0			955.545	4.1577e-12	211.95	1676200	1178500	733740	928700	1292100	1880700	1410500	949920	1550400
5	AAAAAAGAASGLPGPVAQGLK	Q96P70	Q96P70	yes	21	0			1747.96	0.0029111	126.6	411040	466830	303260	295430	225670	326590	105510	456530	277070
6	AAAAAAGAGPEMVR	P28482	P28482	yes	14	0			1241.62	0.098646	93.71	644630	984980	353620	609070	755490	450640	130850	267660	263090
7	AAAAAATAAAAASIR	Q8WVM8	Q8WVM8	yes	15	0			1256.68	0.00048729	149.72	2713400	1943400	1805700	1694300	2011800	1699100	1104300	631030	652070
8	AAAAAEQQQFYLLLGNLLSPDNVVR	O00410	O00410	yes	25	0			2700.42	2.559e-40	209.34	176190	1184300	174140	1508400	0	996990	607380	332720	1250800
9	AAAAAGTATSQR	Q9Y2Z0	Q9Y2Z0	yes	12	0			1074.54	2.1465e-05	178.68	719840	385600	452860	829950	0	846690	305390	668860	2102500
10	AAAAAQGGGGGEPR	P27361	P27361	yes	14	0			1168.56	0.0024012	137.44	252320	602030	539930	457450	578770	261930	297140	293860	0
11	AAAAASASQDELNQLER	Q5VYK3	Q5VYK3	yes	17	0			1743.84	0.0023009	136.98	326600	151170	187980	175540	440430	354360	0	86752	60930
12	AAAAASHLNLDALR	Q13049	Q13049	yes	14	0			1392.75	0.010658	121.87	0	0	0	68503	0	0	0	0	0
13	AAAAELSLLEK	O43324	O43324	yes	11	0			1114.62	0.0010361	152.5	1818600	1588800	1381400	1504100	2678400	2447300	545040	1474200	767020
14	AAAAKPNNLSLVVHGPGDLR	Q00796	Q00796	yes	20	1			1999.1	8.1967e-13	205.41	4395700	4625400	1484300	6332300	9287800	4985900	3167700	367380	1927200
15	AAAASAAEAGIATTGTEDSDDALLK	P55036;A2A3N6	P55036	yes	25	0			2319.11	0.010874	120.21	412260	553200	833010	390840	1002200	678900	284100	602250	491340
16	AAAAVGAGHGAGGPGAASSSGGAR	Q96K37	Q96K37	yes	24	0			1863.89	4.5361e-07	166.31	476370	556330	579470	540520	534190	746290	451500	0	0
17	AAAAVSESWPELELAER	Q8N1G4	Q8N1G4	yes	17	0			1827.9	6.3552e-08	185.14	1289300	1165300	1163100	593550	2562100	660320	413390	1937400	1089700
18	AAAAVVEFQR	O00231	O00231	yes	10	0			1060.57	2.29e-08	197.62	1159200	1037100	1433500	1194200	2366200	2655500	1599300	1089700	1621900
19	AAADGDDSLYPIAVLIDELR	P30153	P30153	yes	20	0			2116.07	1.5359e-12	200.97	580300	1497500	1023800	998520	929840	1300800	814700	953980	350860
20	AAAEIYEEFLAAFEGSDGNK	O15042	O15042	yes	20	0			2130.97	0.0028739	131.71	0	53012	51322	73222	76397	103200	88869	83462	120100
21	AAAEVADTQLMLGVGLIEK	Q8TCE6	Q8TCE6	yes	19	0			1928.03	5.4217e-06	166.44	60590	59993	34887	32000	64500	25849	0	0	0
22	AAAEVNQDYGLDPK	P07954	P07954	yes	14	0			1489.7	3.5029e-37	281.17	1063000	944160	900060	383380	534860	438220	230900	210620	256580
23	AAAFEEQENETVVVK	Q9Y490	Q9Y490	yes	15	0			1662.81	1.2212e-51	315.22	223790	0	143960	96814	216480	0	140480	177080	272110
24	AAAFEQLQK	O94826	O94826	yes	9	0			1004.53	0.017597	118.57	379420	0	139800	0	886980	0	0	0	0
25	AAAGAAATHLEVAR	Q96S52	Q96S52	yes	14	0			1307.69	4.3908e-31	165.19	0	0	0	0	74454	83959	57742	0	55051
26	AAAGEFADDPCSSVK	P35221	P35221	yes	15	0			1523.66	3.6189e-05	166.26	40313	227080	0	0	173590	0	0	0	0
27	AAAGYPDPYSR	P58107	P58107	yes	11	0			1166.54	0.010521	121.51	42344	62293	34801	0	0	420460	35908	28169	0
28	AAAHHYGAQCDKPNK	P51970	P51970	yes	15	1			1666.76	1.1379e-14	211.6	1557.1	0	0	3239.7	225620	109590	58392	27167	61776
29	AAAIGIDLGTTYSCVGVFQHGK	P08107	P08107	yes	22	0			2264.13	4.3015e-19	220.31	613710	1902100	1019400	613590	2382100	0	942570	412910	115360
30	AAAITSDILEALGR	Q15063	Q15063	yes	14	0			1399.77	2.9099e-29	274.62	1935900	0	0	511240	2656800	2231200	4047800	1540600	480260
31	AAALRQVVSAVTALVEAAERQPLQATFR	P58107	P58107	yes	28	2			2965.65	6.777e-17	207.45	0	0	0	0	0	163510	0	0	0
32	AAAQLLQSQAQQSGAQQTK	Q9NVA2	Q9NVA2	yes	19	0			1956	8.0761e-05	153.63	275770	0	29445	148950	411930	111550	0	313030	175470
33	AAATAEEPDPK	Q99733	Q99733	yes	11	0			1098.52	6.0537e-05	173.82	123720	359090	70648	420660	311060	322300	0	138890	72811
34	AAATGAVAASAASGQAEGK	Q9NWH9	Q9NWH9	yes	19	0			1587.79	8.4281e-05	153.01	277430	0	0	270990	694500	331050	478390	101820	198700
35	AAATGPSFWLGNETLKVPLALFALNR	P12955	P12955	yes	26	1			2756.5	3.4836e-15	195.53	0	96445	0	0	0	0	0	0	0
36	AAATPESQEPQAK	P49006	P49006	yes	13	0			1326.64	5.5559e-05	165.6	0	44536	0	11744	190470	139300	38692	0	0
37	AAAVAAAGAGEPQSPDELLPK	Q9NS69	Q9NS69	yes	21	0			1962.01	1.2435e-07	168.33	1720000	2779800	0	1683700	6724000	2880900	961950	1750900	3393100
38	AAAVAVAAASR	Q7Z5L9	Q7Z5L9	yes	11	0			956.54	0.090496	96.964	0	0	58038	0	101260	0	0	186170	314580
39	AACAQLNDFLQEYGTQGCQV	P0C0L5;P0C0L4	P0C0L5	yes	20	0			2271.99	0.00066742	143.09	602150	3134000	0	237150	390310	103020	502650	56670	94656
40	AACCLAGAR	O95336	O95336	yes	9	0			948.427	0.13945	90.743	0	0	121400	85748	111490	79909	0	0	44482
41	AADAEAEVASLNR	P06753	P06753	yes	13	0			1315.64	5.3505e-20	252.38	535860	1159200	728430	598990	1337000	758850	305290	589030	623560
42	AADDTWEPFASGK	P02766	P02766	yes	13	0			1393.62	1.435e-05	133.12	0	300400	0	0	71756	0	0	0	0
43	AADEEAFEDNSEEYIRR	P55060	P55060	yes	17	1			2042.88	0.010422	120.05	247070	200920	201740	360620	469250	480620	310000	368290	422920
44	AADFIDQALAQK	P51452	P51452	yes	12	0			1289.66	0.00010169	165.09	128590	308140	201580	234820	638270	225860	0	160000	137850
45	AADFQLHTHVNDGTEFGGSIYQK	Q9Y277	Q9Y277	yes	23	0			2534.18	3.659e-48	277.02	0	355110	103020	144460	556380	449790	0	331170	235040
46	AADIDQEVK	Q86VP6	Q86VP6	yes	9	0			987.487	0.00035985	157.74	0	216740	266740	0	0	0	0	955880	185540
47	AADIDQEVKER	Q86VP6	Q86VP6	yes	11	1			1272.63	0.048488	78.462	0	0	0	0	0	0	0	313230	0
48	AADKGVYIIGSSGFDSIPADLGVIYTR	Q8NBX0	Q8NBX0	yes	27	1			2784.43	0.0040042	123.76	265670	449260	305500	149500	73931	0	0	0	0
49	AADLNGDLTATR	Q15293	Q15293	yes	12	0			1216.6	1.4674e-12	224.04	200050	492490	31042	236290	0	209120	0	252610	179670
50	AADRLPNLSSPSAEGPPGPPSGPAPR	O60784	O60784	yes	26	1			2494.26	3.187e-21	213.95	209770	0	128020	186620	405660	0	0	0	0
51	AADTQVSETLKR	Q92616	Q92616	yes	12	1			1317.69	1.5747e-05	128.96	0	0	0	0	0	376900	0	0	0
52	AAECNIVVTQPR	Q08211	Q08211	yes	12	0			1356.68	1.7531e-05	180.56	222460	355610	201920	265530	405690	239330	291370	268860	185650
53	AAEDYGVIK	Q01995	Q01995	yes	9	0			964.487	0.020383	116.79	89461	452930	0	153910	103340	457240	481640	218680	0
54	AAEEIGIK	P11586	P11586	yes	8	0			829.455	0.0084404	130.98	0	0	0	0	0	0	0	0	0
55	AAEEPSKVEEK	P29966	P29966	yes	11	1			1215.6	0.00048452	161.11	0	0	0	0	99348	772010	0	62051	127260
56	AAELIANSLATAGDGLIELR	P35232	P35232	yes	20	0			1997.08	8.9977e-85	356.02	3314100	5977400	3951600	4121600	7912900	7371400	6646900	2115100	5717700
57	AAEPNKTEIQTLFK	Q8N6H7	Q8N6H7	yes	14	1			1588.85	0.11734	91.394	263520	160780	159030	309210	283930	75382	75170	0	0
58	AAESLADPTEYENLFPGLK	P35606	P35606	yes	19	0			2064.01	8.0634e-210	369.16	1147600	1037300	822370	935740	737750	544170	627150	655530	259200
59	AAETQTLNFGPEWLR	Q6Y7W6	Q6Y7W6	yes	15	0			1731.86	0.0036746	134.68	141130	76221	0	10594	187210	178670	0	0	40678
60	AAFDDAIAELDTLSEESYK	P62258	P62258	yes	19	0			2086.96	7.6146e-56	306.33	2986100	3179000	3666800	1878800	1693900	3152900	2157100	1579500	2822600
61	AAFDDAIAELDTLSEESYKDSTLIMQLLR	P62258	P62258	yes	29	1			3257.6	0.1926	102.36	68092	46952	0	0	29818	0	0	56921	0
62	AAFENWEVEVTFR	P49257	P49257	yes	13	0			1596.76	3.7671e-19	244.93	1151500	0	0	0	0	0	0	0	0
63	AAFGQGSGPIMLDEVQCTGTEASLADCK	Q08380	Q08380	yes	28	0			2912.3	5.223e-42	266.04	1138600	3364900	102960	291580	963650	279150	0	0	0
64	AAFTECCQAADK	P02768	P02768	yes	12	0			1370.56	7.6576e-36	289.27	1666900	16595000	1060300	1627900	9957400	2644600	1884700	6278200	4907400
65	AAGAAEAAVAAVEEVGSAGQFEELLR	O76003	O76003	yes	26	0			2515.26	3.9223e-102	255.26	181730	3045600	265160	251860	1069600	2545400	1152700	4387100	766410
66	AAGASDVVLYK	Q9NSD9	Q9NSD9	yes	11	0			1092.58	0.00066862	158.24	494460	359890	175900	349620	560330	230630	227080	127710	165440
67	AAGDVDIGDAAYYFER	P09758	P09758	yes	16	0			1731.77	5.5032e-64	319.61	711100	572140	834640	247970	0	504790	249290	0	557600
68	AAGGAVCEQPLGLECR	Q9HC84	Q9HC84	yes	16	0			1686.78	5.1624e-31	267.59	0	291550	0	1088300	0	0	2722100	0	0
69	AAGGHLCQQPK	Q9HC84	Q9HC84	yes	11	0			1165.57	0.0008138	155.97	0	0	0	210530	0	0	178950	0	0
70	AAGPSLSHTSGGTQSK	P27694	P27694	yes	16	0			1484.72	4.1439e-15	212.31	0	0	126470	23648	0	0	82540	152870	66183
71	AAGSGELGVTMK	O75369	O75369	yes	12	0			1119.56	3.2284e-09	209.7	0	354440	1349300	395430	645920	0	0	144840	0
72	AAGTDGSDFQHR	Q8N5M9	Q8N5M9	yes	12	0			1260.55	2.9216e-08	203.55	173780	107270	62939	151180	260340	337850	71652	158160	103130
73	AAGTLYTYPENWR	P26641	P26641	yes	13	0			1540.73	0.00042186	149.95	0	0	4482.4	62890	71429	417470	83801	6777800	5291600
74	AAGTSSYWEDLRK	O95249	O95249	yes	13	1			1482.71	1.8675e-08	194.45	328870	0	411390	543570	854510	0	0	239030	195340
75	AAGVEAAAEVAATEIK	P52272	P52272	yes	16	0			1499.78	0.076771	97.071	9105600	4885800	7379500	6483600	12854000	6937800	12924000	5839000	7615700
76	AAGVNVEPFWPGLFAK	P05386	P05386	yes	16	0			1701.89	6.8314e-31	265.16	3175500	6441700	3207900	118430	4346600	9128000	3498200	1250200	2478000
77	AAGVVLEMIR	Q9Y230	Q9Y230	yes	10	0			1057.6	0.0010982	145.16	0	0	133000	63168	179720	0	0	0	0
78	AAIAASEVLVDSAEEGSLAAAAELAAQK	O95926	O95926	yes	28	0			2655.36	4.9886e-06	152.7	0	59382	41241	0	0	0	61041	0	0
79	AAIDWFDGK	P35637;Q92804	Q92804	no	9	0			1021.49	0.0097403	123.58	460100	692330	290650	443360	700800	421100	411920	463800	498880
80	AAIDWFDGKEFHGNIIK	Q92804	Q92804	yes	17	1			1959.98	0.024819	108.28	173300	238150	0	45253	0	340100	319020	0	0
81	AAIDWFDGKEFSGNPIK	P35637	P35637	yes	17	1			1893.93	0.00049584	144.49	730140	1181400	366980	0	553390	0	0	0	0
82	AAIISAEGDSK	P35232	P35232	yes	11	0			1060.54	0.0029523	139.03	1806300	1144200	855940	1136500	2300100	1499300	1354400	668020	1453000
83	AAILETAPK	Q9P2E9	Q9P2E9	yes	9	0			912.528	0.0044474	135.94	222010	0	69025	110760	218300	189450	231390	117780	84668
84	AALAPLPPLPAQFK	Q9NP79	Q9NP79	yes	14	0			1432.84	0.0079552	121.67	537100	1019200	502660	622110	0	900010	668880	543920	834240
85	AALDSLSLFTSLGLSEQK	P47897	P47897	yes	18	0			1878.99	5.4587e-05	158.36	730490	774630	344280	1022700	1248900	844350	1039900	715240	966020
86	AALEAVGGTVVLE	P52815	P52815	yes	13	0			1227.67	0.12915	90.509	252080	316060	276060	382420	869400	651760	278280	278830	1008400
87	AALEDTLAETEAR	P08727	P08727	yes	13	0			1388.68	3.6173e-36	279.73	5371100	50077000	56655000	53605000	21053000	74864000	22698000	10623000	16696000
88	AALEEVER	Q15149	Q15149	yes	8	0			915.466	0.0042867	128.61	0	119660	66310	124460	217840	89717	129680	58608	62640
89	AALEGTATYR	Q9NRV9	Q9NRV9	yes	10	0			1051.53	2.6303e-05	169.2	304120	245510	1266900	428860	4062300	0	71375	0	79953
90	AALEYLEDIDLK	Q9BRX8	Q9BRX8	yes	12	0			1391.72	4.499e-09	164.66	666040	967660	0	842410	1076400	0	0	473520	0
91	AALGVLESDLPSAVTLLK	Q8NEJ9	Q8NEJ9	yes	18	0			1796.03	1.5523e-05	142.17	60734	231970	21652	74606	38797	896830	269790	271580	346280
92	AALISGAVSVAQCVYYGADR	REV__Q96MS0	REV__Q96MS0	yes	20	0		+	2070.02	0.32571	90.788	311980	5739400	12095000	10258000	1328100	15400000	3498000	1187700	1836900
93	AALLELWELR	Q13813	Q13813	yes	10	0			1212.69	0.008128	98.981	0	0	0	0	0	0	89057	0	0
94	AALLNQHYQVNFK	P07814	P07814	yes	13	0			1544.81	1.3717e-09	142.29	1376500	1063600	722610	585320	815740	765120	356320	629420	857070
95	AALLWALAAALER	Q8IZ83	Q8IZ83	yes	13	0			1367.79	0.00036537	152.34	66967	42457	104870	86050	0	121110	0	0	18193
96	AALQEELQLCK	P49327	P49327	yes	11	0			1301.66	2.7845e-26	260.13	306480	4031900	341730	590260	768460	8437600	2269100	39055	177870
97	AALSASEGEEVPQDK	O95831	O95831	yes	15	0			1529.72	1.2244e-09	198.13	84318	106960	152660	0	213910	243850	0	37922	0
98	AALTAEHFAALQSLLK	Q9P000	Q9P000	yes	16	0			1682.94	4.3231e-10	198.44	95015	298840	0	104250	146770	270880	227270	0	226840
99	AALTGLLHR	P55084	P55084	yes	9	0			950.566	1.3109e-07	189.91	301240	722440	295650	488300	833800	678050	676520	219780	348550
100	AALTTLFK	Q96KP4	Q96KP4	yes	8	0			863.512	0.19642	89.86	22443	0	112320	0	79865	198830	44333	0	0
101	AALVAQNYINYQQGTPHR	Q9BS40	Q9BS40	yes	18	0			2043.03	0.0034002	129.67	826540	475980	156010	625870	1787500	78039	0	294460	402880
102	AALVLEDGSVLR	P27708	P27708	yes	12	0			1241.7	0.017478	114.37	691990	765340	429990	1081200	732820	569310	852710	1093800	1323000
103	AAMEALVVEVTK	Q08211	Q08211	yes	12	0			1259.68	0.018727	113.43	267340	247220	220460	0	0	0	248040	209720	150350
104	AANGVVLATEK	P25787	P25787	yes	11	0			1071.59	0.30292	78.718	0	0	289130	320570	481330	205060	183230	172310	80348
105	AANNGALPPDLSYIVR	P08574	P08574	yes	16	0			1669.88	0.0056583	125.78	0	0	0	114600	518560	0	0	0	129660
106	AANPVDFLSK	Q8IY81	Q8IY81	yes	10	0			1060.56	0.29515	78.454	0	0	0	0	0	0	494200	85522	93938
107	AANSLEAFIFETQDK	Q9Y4L1	Q9Y4L1	yes	15	0			1682.82	3.8288e-06	177.7	447510	615800	230490	80189	110940	386820	525750	295120	400890
108	AAPAPGLISVFSSSQELGAALAQLVAQR	O95336	O95336	yes	28	0			2751.49	1.2096e-41	253.97	523310	2451400	2053000	721130	638120	1833600	1586900	1647000	338760
109	AAPEASGTPSSDAVSR	P31146	P31146	yes	16	0			1501.7	3.937e-22	237.24	307960	264840	16185	0	113310	0	106510	389870	905280
110	AAPEASSPPASPLQHLLPGK	Q96TA1	Q96TA1	yes	20	0			1967.05	0.10292	100.48	307790	170940	300820	389160	481100	866080	1004900	155350	186580
111	AAPGAEFAPNK	Q15233	Q15233	yes	11	0			1071.53	0.26219	80.017	0	220870	181050	217140	371510	234060	486720	284220	283810
112	AAPGAEFAPNKR	Q15233	Q15233	yes	12	1			1227.64	0.0021015	137.41	1003500	476600	478610	840880	1747200	1042700	1078200	813520	804960
113	AAPLAGFGYGLPISR	Q15120	Q15120	yes	15	0			1488.81	6.1861e-06	170.81	158750	268350	231330	182180	279450	253280	373320	70265	208610
114	AAPLDSIHSLAAYYIDCIR	P49327	P49327	yes	19	0			2148.07	3.4792e-19	228.99	259300	3959400	317670	566840	478220	8836800	1947900	0	0
115	AAPLIPLSQQIPTGNSLYESYYK	Q9UBC2	Q9UBC2	yes	23	0			2552.32	0.0069391	119.81	231310	354070	341100	456470	434870	0	158620	0	152820
116	AAPPQLRALLVVVNALLR	Q9Y6I8	Q9Y6I8	yes	18	1			1913.19	0.01822	116.66	0	0	32737	0	12843	202720	0	0	0
117	AAPPQLRALLVVVNALLRK	Q9Y6I8	Q9Y6I8	yes	19	2			2041.29	0.0038371	126.48	0	0	0	0	47692	113280	0	0	0
118	AAQAPSSFQLLYDLK	P11586	P11586	yes	15	0			1650.86	7.7175e-22	240.63	0	0	380660	1106500	467010	433830	358100	209120	320590
119	AAQDRDQIYR	P62995	P62995	yes	10	1			1234.61	0.029448	112.19	646030	571040	262940	529130	1018300	705590	788910	518100	737830
120	AAQEEYVK	P04075	P04075	yes	8	0			936.455	0.00073988	160.95	51919	206800	617790	80417	256480	334500	0	151510	89172
121	AAQEEYVKR	P04075	P04075	yes	9	1			1092.56	2.6455e-06	178.31	728000	2573700	4926100	1275900	3568500	4031800	2136200	2116900	1095900
122	AAQGEPQVQFK	P62826	P62826	yes	11	0			1201.61	0.063895	99.989	265120	338080	246160	188610	506880	385200	275990	418590	342440
123	AAQIELLQLLVQIAAENNLGEGVIVK	Q99613	Q99613	yes	26	0			2745.56	3.861e-07	164.06	0	0	0	31312	0	72535	0	0	56822
124	AASAAAASAAAASAASGSPGPGEGSAGGEK	Q13263	Q13263	yes	30	0			2386.1	0.0024277	132.66	3074600	1630300	3021700	2458700	5069000	3258000	4392400	2922900	819000
125	AASAAAASAAAASAASGSPGPGEGSAGGEKR	Q13263	Q13263	yes	31	1			2542.2	4.7399e-44	272.11	7276700	3967500	7948200	7190500	9362800	9340800	9449800	6712500	1243300
126	AASADSTTEGTPADGFTVLSTK	O75367	O75367	yes	22	0			2126	1.6695e-12	189.69	2914900	3961900	2237600	1901000	5219000	1084500	1241200	1421600	1320800
127	AASAGQEPLHNEELAGAGR	Q96HY6	Q96HY6	yes	19	0			1876.9	4.1532e-08	182.36	513410	585690	328940	585840	376220	356590	353740	259890	192280
128	AASCVLLHTGQK	P14550	P14550	yes	12	0			1283.67	0.00024284	159.53	139780	1393400	343970	113320	209850	398130	0	89420	73179
129	AASDIAMTELPPTHPIR	P62258	P62258	yes	17	0			1818.93	1.4059e-07	180.56	645520	419540	598170	312770	378490	226740	137310	204170	312340
130	AASGFNAMEDAQTLR	P09525	P09525	yes	15	0			1580.73	1.6107e-30	265.6	0	0	146150	147160	89709	494490	77594	114010	0
131	AASLEYDYETIR	Q96N66	Q96N66	yes	12	0			1429.67	8.5456e-13	223.57	1510800	2271100	241320	611380	531780	0	2089100	419780	393080
132	AASLLLEILGLLCK	Q04637	Q04637	yes	14	0			1512.89	0.00045868	149.7	18044	32694	0	0	0	89348	0	0	17017
133	AASLTEDRDR	Q04637	Q04637	yes	10	1			1132.55	0.34121	76.787	0	27534	0	49615	92202	185360	0	0	190880
134	AASQPTSLAPEK	Q96N66	Q96N66	yes	12	0			1198.62	1.998e-05	179.39	1332600	1380800	143290	479000	369610	2065200	1494500	238360	229120
135	AASQSTQVPTITEGVAAALLLLK	Q92616	Q92616	yes	23	0			2281.29	2.3052e-08	170.75	64600	72672	102250	115750	91000	248620	149490	142330	99619
136	AASSAAQGAFQGN	O15127	O15127	yes	13	0			1178.53	0.17396	85.157	170570	116990	133980	160130	300020	0	0	0	49743
137	AASVEQR	Q96IU4	Q96IU4	yes	7	0			759.388	0.077915	114.52	68598	475530	594570	458520	99633	559190	143510	0	33238
138	AATALKDVVK	Q15084	Q15084	yes	10	1			1014.61	0.00024219	161.89	679710	387940	0	100510	88161	539440	565560	0	0
139	AATAPLLEAVDNLSAFASNPEFSSIPAQISPEGR	Q9Y490	Q9Y490	yes	34	0			3469.74	0.011477	125.07	104040	167550	95261	87111	72878	121410	230750	155350	217050
140	AATASAGAGGIDGKPR	Q02978	Q02978	yes	16	1			1398.72	7.9251e-23	250.32	1419400	1540100	2095600	737000	2350800	1462700	1649100	390940	928220
141	AATAVAAAVAGTESAQGPPGPAASLELWLNK	Q9UJY4	Q9UJY4	yes	31	0			2918.51	3.0277e-16	202.9	226570	0	4174400	162400	652240	100070	0	0	161870
142	AATFGLILDDVSLTHLTFGK	P35232	P35232	yes	20	0			2118.14	1.3565e-12	202.08	571990	930520	787690	1205600	1254000	1080000	1046600	750510	1442700
143	AATGEEVSAEDLGGADLHCR	Q9HCC0	Q9HCC0	yes	20	0			2056.91	2.3012e-12	196.23	0	407680	923900	0	13204000	389950	0	0	0
144	AATITATSPGALWGLDR	P31323	P31323	yes	17	0			1699.89	2.1274e-11	205.4	0	272190	0	482970	0	83810	271300	0	52536
145	AATITPFRK	Q13423	Q13423	yes	9	1			1003.58	0.14879	89.601	95084	106460	116760	140220	435030	0	0	64969	42088
146	AATIVATSEGSLWGLDR	P13861	P13861	yes	17	0			1745.89	1.8619e-31	262.47	379450	403930	260170	225640	522610	221050	0	0	152060
147	AATPYTVSIYGVIQGYR	P24821	P24821	yes	17	0			1857.96	3.8079e-232	259.38	181970	0	0	0	0	0	0	0	0
148	AATQFWR	P13667	P13667	yes	7	0			878.44	0.17076	93.789	0	0	0	0	0	0	898230	0	0
149	AATSDLEHYDK	P80303	P80303	yes	11	0			1248.56	8.6687e-08	196.06	474120	319840	93967	151220	89210	61698	128860	0	0
150	AATSPALFNR	Q14204	Q14204	yes	10	0			1046.55	0.00032069	126.92	157370	150060	115850	179730	0	132590	0	0	94414
151	AATVNLELDPIFLK	Q96CB8	Q96CB8	yes	14	0			1542.87	0.0081346	121.5	63950	46593	24151	32535	64256	79381	65057	26095	71416
152	AAVAATAAAK	Q6Y1H2	Q6Y1H2	yes	10	0			843.481	0.0048378	135.25	0	188350	84790	122340	77232	347970	89081	0	0
153	AAVATFLQSVQVPEFTPK	P22314	P22314	yes	18	0			1932.04	2.9909e-42	279.72	1801800	4309000	3626400	2322700	2296200	3179700	2012200	649610	0
154	AAVDSFYLLYR	Q3SXM5	Q3SXM5	yes	11	0			1316.68	0.03395	106.96	72337	95901	529870	0	268990	93296	704140	0	37577
155	AAVDTYCR	P01911;P04229;Q29974;Q5Y7A7;P20039;Q95IE3;Q30154;Q30167;P13760	P13760	no	8	0			954.423	0.0054866	139.86	0	0	0	0	0	0	0	303460	204220
156	AAVEEGIVLGGGCALLR	P10809	P10809	yes	17	0			1683.9	1.589e-17	231.55	794520	2247200	505470	775440	4148700	2443600	1290500	1390600	964800
157	AAVENLPTFLVELSR	Q14974	Q14974	yes	15	0			1657.9	2.8841e-40	289.52	1101300	2115900	866230	1709900	1441700	1086800	777780	1233600	962910
158	AAVESLGFILFR	Q99460	Q99460	yes	12	0			1321.74	0.15421	89.365	0	0	0	207390	0	0	217080	113030	143820
159	AAVFDLDGVLALPAVFGVLGR	P34913	P34913	yes	21	0			2099.18	2.8498e-12	189.11	57620	431010	133200	148550	322980	118950	0	202440	0
160	AAVHLEGK	P18206	P18206	yes	8	0			823.455	0.078329	100.75	0	202950	0	0	128440	0	0	207950	0
161	AAVIGPDVFAK	P58107	P58107	yes	11	0			1086.61	0.13267	92.169	0	0	180680	134410	322530	868710	0	0	0
162	AAVILESIFLK	Q06187	Q06187	yes	11	0			1202.73	0.20477	83.972	36287	21249	25058	0	21915	64875	72191	23228	75963
163	AAVILESIFLKR	Q06187	Q06187	yes	12	1			1358.83	0.059566	99.702	0	23978	0	0	0	0	0	0	125590
164	AAVLGENGR	Q9UKM9	Q9UKM9	yes	9	0			885.467	0.31619	77.094	90612	60268	0	104310	0	273480	0	0	113020
165	AAVLLEQER	Q13435	Q13435	yes	9	0			1027.57	0.0067665	129.69	258770	175540	222810	280050	469650	0	451660	383090	0
166	AAVLNAER	Q9H3P7	Q9H3P7	yes	8	0			842.461	0.0015999	149.71	178540	112200	115950	129680	135160	181700	83630	118420	75947
167	AAVLQQVLER	P12270	P12270	yes	10	0			1125.65	6.2914e-06	184.2	719540	817810	743610	620150	927810	1126200	880140	965510	845770
168	AAVLQQVLERTELNKLPK	P12270	P12270	yes	18	2			2049.19	0.0044663	124.45	0	61535	0	35147	38957	0	0	0	120650
169	AAVPELLQQQEEDR	Q9Y5X3	Q9Y5X3	yes	14	0			1624.81	0.00028416	156.52	422850	265470	404680	412060	623380	212860	0	253100	326450
170	AAVPSGASTGIYEALELR	P06733;P09104;P13929	P06733	yes	18	0			1803.94	1.5318e-23	241.57	132300	315170	131260	44953	0	788460	230990	268260	245860
171	AAVVPLGTWR	Q15125	Q15125	yes	10	0			1068.61	0.051159	101.95	285820	691400	0	420150	607480	549860	465110	408740	412330
172	AAYEAELGDAR	P02545	P02545	yes	11	0			1164.54	6.897e-19	248.68	4200900	5818500	3273400	2689600	2083400	3285800	1484000	2745300	1171100
173	AAYEAELGDARK	P02545	P02545	yes	12	1			1292.64	5.6189e-08	197.16	2274400	2745700	1378400	1218500	1105000	1595700	722160	1881800	843830
174	AAYEDFNVQLR	Q9HC84	Q9HC84	yes	11	0			1324.64	3.3066e-08	204.97	0	140910	0	333650	0	0	960210	0	0
175	AAYFGIYDTAK	P05141	P05141	yes	11	0			1218.59	4.8741e-08	202.37	2124000	4061200	3323200	4221300	5571600	8249100	9159200	4261600	6103200
176	AAYFGVYDTAK	P12235;P12236	P12236	no	11	0			1204.58	9.5428e-06	186.54	1890400	2955900	1693000	2078300	5928900	2330900	3316600	3024000	2260500
177	AAYLQETGKPLDETLKK	P04083	P04083	yes	17	2			1904.03	0.00080698	143.17	174660	192120	0	122250	103960	401260	222400	1085800	1212400
178	AAYLSDPR	P78527	P78527	yes	8	0			891.445	0.024709	119.35	77975	0	29107	0	203180	35228	115640	0	378110
179	AAYNPGQAVPWNAVK	Q8N163	Q8N163	yes	15	0			1584.8	3.55e-30	254.04	301070	127280	156380	238950	564600	350230	93753	453590	132970
180	ACANPAAGSVILLENLR	P00558	P00558	yes	17	0			1767.93	8.0802e-11	191.25	396990	634850	477920	314960	699210	1450200	845000	235180	408760
181	ACCGVPCK	P12111	P12111	yes	8	0			950.377	0.25918	84.072	0	30414	0	0	55261	0	0	101200	32188
182	ACEPGVDYVYK	P01024	P01024	yes	11	0			1299.58	0.039464	103.54	67713	839250	0	0	0	0	0	0	241190
183	ACFHCETCK	Q14847	Q14847	yes	9	0			1211.45	2.0704e-09	218.73	0	87202	0	41747	180720	470700	0	0	0
184	ACGCAAAPDVK	P24821	P24821	yes	11	0			1118.48	0.20517	83.926	261530	0	0	0	0	0	0	0	0
185	ACGLVASNLNLKPGECLR	P09382	P09382	yes	18	1			1971	8.5145e-05	153.31	391680	3415300	317260	286240	2099200	920630	254370	416260	289270
186	ACGNFGIPCELR	P22234	P22234	yes	12	0			1392.63	0.0012796	122.61	0	253000	0	51507	0	220260	0	0	0
187	ACLDTAVENMPSLK	P49327	P49327	yes	14	0			1547.73	3.6226e-14	216.69	0	473980	0	0	0	876110	224880	0	0
188	ACLDYPVTSVLPPASLCK	P53801	P53801	yes	18	0			1989.99	6.7506e-162	235.07	207350	139870	0	0	0	0	119180	165180	0
189	ACLISLGYDVENDRQGEAEFNR	O43707	O43707	yes	22	1			2555.17	5.4197e-05	146.68	160020	431220	233430	228230	431250	505290	0	136230	216010
190	ACNLDVILGFDGSR	P12111	P12111	yes	14	0			1535.74	4.3679e-14	213.56	382040	629110	0	0	489540	156250	0	1340600	381410
191	ACPLDQAIGLLVAIFHKYSGR	P06703	P06703	yes	21	1			2328.24	0.27411	93.067	0	250580	0	18381	22425	0	0	569940	0
192	ACQSIYPLHDVFVR	P61247	P61247	yes	14	0			1703.85	0.0098698	119.82	388380	575600	288980	292070	497490	809790	442800	205990	368970
193	ADAASQVLLGSGLTILSQPLMYVK	Q9Y6C9	Q9Y6C9	yes	24	0			2474.35	4.5692e-13	189.16	863410	2765600	547950	549500	1558200	665920	276130	673500	254310
194	ADAASSLTVDVTPPTAK	Q9H8Y8	Q9H8Y8	yes	17	0			1642.84	0.0019611	138.39	279620	65901	112250	207850	63584	0	93807	194950	0
195	ADAEGESDLENSR	Q9Y490	Q9Y490	yes	13	0			1391.58	2.223e-36	286.3	70498	55297	46588	0	0	0	0	46310	89642
196	ADAETLRK	P08758	P08758	yes	8	1			902.482	0.09455	99.255	2023	30237	13391	115580	0	26216	0	131940	74825
197	ADAEVIILPK	O60832	O60832	yes	10	0			1067.62	0.020943	117.18	454420	374010	330440	0	599590	433340	463200	274430	295510
198	ADALQAGASQFETSAAK	Q15836;P63027	Q15836	yes	17	0			1664.8	6.6937e-54	308.18	422080	240650	0	0	305440	96194	120750	0	136160
199	ADALQLSVEEFVER	Q6NYC1	Q6NYC1	yes	14	0			1604.8	0.015081	76.776	0	0	0	0	79070	0	0	0	0
200	ADATNVNNWHWTER	O95433	O95433	yes	14	0			1712.77	0.0012883	142.48	115810	147380	183750	210420	444140	334500	459920	256540	469050
201	ADAVQDSEMVELVELEIR	P49411	P49411	yes	18	0			2045	8.7986e-06	165.92	179150	697180	465470	0	579430	0	198540	0	113960
202	ADAWEEIRR	O94874	O94874	yes	9	1			1144.56	0.0025912	140.93	556530	453740	319150	456680	255650	308940	163870	335450	170870
203	ADDADEFGYSR	Q7KZF4	Q7KZF4	yes	11	0			1244.49	2.9962e-18	232.19	431020	247630	242650	359970	479400	510390	278170	536350	380740
204	ADDGRPFPQVIK	P04075	P04075	yes	12	1			1341.7	3.6364e-05	171.56	1957800	11907000	21464000	2111100	5123300	10944000	11789000	5675100	1835400
205	ADDIDIEAMLEAPYK	Q14498	Q14498	yes	15	0			1692.79	0.099183	93.879	72624	83200	60121	56494	96614	88648	57110	0	35248
206	ADDKETCFAEEGK	P02768	P02768	yes	13	1			1498.62	1.1897e-66	196.96	27388	677450	16968	25697	187360	40026	42062	101080	72181
207	ADDKETCFAEEGKK	P02768	P02768	yes	14	2			1626.72	3.6791e-48	298.12	1313300	13444000	895430	928360	9070000	1683300	1962000	5230100	3743700
208	ADDLDFETGDAGASATFPMQCSALR	P63241;Q6IS14	P63241	yes	25	0			2645.14	1.3556e-09	174.29	602760	577890	322470	0	382530	571590	0	129910	137860
209	ADDPSSYMEVVQAANTSGNWEELVK	Q00610	Q00610	yes	25	0			2739.23	3.3152e-21	230.17	1388600	1518300	1256200	953760	1135000	1151000	1114800	472460	524960
210	ADEASELACPTPK	P49327	P49327	yes	13	0			1387.63	1.8852e-08	194.3	61295	4466900	0	797770	0	10382000	30230	0	0
211	ADEGISFR	Q06830	Q06830	yes	8	0			893.424	0.00020711	158	1320500	2403200	1477000	363460	2122900	2289800	0	1954500	1665000
212	ADEHVIDQGDDGDNFYVIER	P13861	P13861	yes	20	0			2306.01	1.5353e-12	200.97	671690	465900	348820	272870	1097000	96507	288180	191930	172210
213	ADEWLMK	P35579;P35580	P35579	no	7	0			891.416	0.031698	133.23	183170	315020	92261	185460	187960	137470	46419	113770	86205
214	ADFCIIHYAGK	P35579;P35580	P35579	no	11	0			1293.62	0.001059	152.15	227780	1786900	0	298350	0	346970	234280	713810	157650
215	ADFDDRVSDEEK	P52907	P52907	yes	12	1			1424.61	0.3352	77.81	108670	188070	0	129760	214080	108960	0	125480	112000
216	ADFDDRVSDEEKVR	P52907	P52907	yes	14	2			1679.78	0.023663	106.51	308690	518900	231560	314620	503550	273140	257730	390380	0
217	ADFDNTVAIHPTSSEELVTLR	P00390	P00390	yes	21	0			2314.14	3.2601e-19	225.96	0	330550	0	0	315020	1045300	145860	0	0
218	ADFDTYDDR	Q15056	Q15056	yes	9	0			1116.44	0.14033	90.636	196650	169150	134070	216050	288750	0	306860	210260	217870
219	ADFFEDENGQR	O95573	O95573	yes	11	0			1326.55	8.7134e-09	141.18	0	125830	0	44395	92351	400680	0	0	0
220	ADFQGISPER	P61803	P61803	yes	10	0			1118.54	0.00021876	162.49	545440	750640	0	0	0	1061400	812270	0	557710
221	ADFSGMSQTDLSLSK	P35237	P35237	yes	15	0			1585.73	3.2447e-51	310.08	304910	0	299440	268720	141790	0	0	72619	89141
222	ADFSPFGNSQGPSR	Q9H2M9	Q9H2M9	yes	14	0			1465.66	0.015351	114.51	139660	0	83693	152420	176070	0	0	0	0
223	ADFVLAANSYDLAIK	Q14318	Q14318	yes	15	0			1609.84	3.5361e-06	178.58	0	0	0	0	0	0	128200	169240	0
224	ADFWMPAVR	Q8N6C5	Q8N6C5	yes	9	0			1091.52	0.0029765	139.9	0	611820	0	0	48590	0	0	0	0
225	ADGELNVDSLITR	P62140	P62140	yes	13	0			1401.71	0.031464	102.18	566170	872540	689440	660840	1073200	1330000	516480	875200	697090
226	ADGQVAELLLR	Q9Y285	Q9Y285	yes	11	0			1183.66	3.4268e-08	204.77	1608500	1083700	606070	777010	1921100	1134400	798560	409350	550280
227	ADGYVLEGK	P62241	P62241	yes	9	0			950.471	3.0633e-06	176.55	747220	497950	311520	341230	728740	607710	385060	353520	465020
228	ADHGEPIGR	P08238;Q58FF7	P08238	yes	9	0			950.457	0.0010315	145.13	952450	539060	317490	644980	1456300	1797500	9323.6	1426200	1589100
229	ADHPPAEVTSHAASGAK	Q9UHB6	Q9UHB6	yes	17	0			1644.79	0.017902	113.92	0	36952	0	90431	42279	360540	0	0	0
230	ADHQPLTEASYVNLPTIALCNTDSPLR	P08865	P08865	yes	27	0			2995.47	2.1688e-50	287.46	1346700	1594600	1030900	0	0	1768100	1137400	346870	0
231	ADHSFSDGVPSDSVEAAK	Q99733	Q99733	yes	18	0			1817.81	3.3604e-42	277.61	104130	0	0	386860	0	0	0	69571	0
232	ADIDISGPNVDVDVPDVNIEGPDAK	Q09666	Q09666	yes	25	0			2563.23	0.00033703	128.97	241230	634180	2787400	1016300	726120	471820	460300	688060	224930
233	ADIDVSGPKVDIEGPDVNIEGPEGK	Q09666	Q09666	yes	25	1			2549.25	0.00041683	124.97	0	0	285540	138020	0	0	0	0	0
234	ADIDVSGPSVDTDAPDLDIEGPEGK	Q09666	Q09666	yes	25	0			2511.15	1.3949e-06	147	289180	992430	2270800	1016500	941920	582570	355430	778640	121840
235	ADIEEIK	P80303	P80303	yes	7	0			816.423	0.21502	88.423	393100	0	0	0	66902	35337	163850	93723	0
236	ADIEMPFDPSK	O75369	O75369	yes	11	0			1248.57	0.00089374	154.73	197920	520260	1749500	385370	975690	92034	0	163880	0
237	ADIGVAMGIAGSDVSK	P05023;P13637	P05023	yes	16	0			1489.74	1.8824e-05	107.08	0	0	0	0	0	0	0	0	41727
238	ADILEDKDGK	P52272	P52272	yes	10	1			1102.55	0.0088607	124.59	26489	45599	709680	1106300	0	1044900	29388	740130	1223600
239	ADIQLLVYTIDDLIDK	Q9NUJ1	Q9NUJ1	yes	16	0			1846.99	0.00089972	143.66	46279	70546	55302	96093	80391	39193	0	0	0
240	ADIWSLGITAIELAK	O00506;Q9P289	O00506	yes	15	0			1599.89	9.1891e-22	238.15	46704	0	100230	58236	0	84816	60327	118570	42298
241	ADIWSLGITAIELAR	Q9Y6E0	Q9Y6E0	yes	15	0			1627.89	5.0185e-06	174.25	28470	34010	34572	61297	0	0	37416	39195	82505
242	ADKDYHFK	P06748	P06748	yes	8	1			1022.48	0.021118	121.14	413490	271660	132700	267300	656590	817090	232190	282330	351830
243	ADKDYHFKVDNDENEHQLSLR	P06748	P06748	yes	21	2			2572.19	8.4073e-05	151.69	226940	544040	136350	122810	266690	861250	269130	0	0
244	ADKEAAFDDAVEER	Q09028	Q09028	yes	14	1			1564.7	2.2165e-20	244.28	336970	443400	0	202480	654840	242110	984640	266940	374340
245	ADKEGDYYVLNGSK	P45954	P45954	yes	14	1			1557.73	0.00026378	157.29	0	118450	323260	48706	759420	30884	0	0	0
246	ADKNEVAAEVAK	P56192	P56192	yes	12	1			1243.64	0.00029746	157.38	224450	100660	135480	213000	309680	286650	0	182410	107740
247	ADLAAVEAK	Q14204	Q14204	yes	9	0			886.476	0.035108	109.77	0	0	0	0	0	0	0	0	0
248	ADLDVSGPK	Q09666	Q09666	yes	9	0			900.455	3.3479e-06	175.35	623150	1514900	4475400	2645500	1438800	1132200	1553100	1643300	312610
249	ADLDVSGPKVDIDVPDVNIEGPEGK	Q09666	Q09666	yes	25	1			2577.28	1.2977e-09	174.92	86232	0	546300	277560	247810	0	0	166880	0
250	ADLEEQLSDEEKVR	P47755	P47755	yes	14	1			1659.8	1.1384e-09	199.53	444650	725730	193070	169190	711620	344970	307700	387140	292840
251	ADLEMQIESLTEELAYLK	P13645	P13645	yes	18	0	36		2095.04	3.6827e-69	339.1	2063600	383830	1406700	108940	829060	1037600	3261800	850770	822380
252	ADLEMQIESLTEELAYLKK	P13645	P13645	yes	19	1	36		2223.13	8.1906e-08	175.99	5827500	1077500	2822500	508330	3439300	1358800	5006900	1575500	2051500
253	ADLGALELWR	Q99523	Q99523	yes	10	0			1142.61	1.192e-06	188.03	132400	154780	92488	128680	90653	98833	55934	0	43306
254	ADLGVSGPK	Q09666	Q09666	yes	9	0			842.45	0.015394	99.626	0	0	0	0	0	0	0	115990	0
255	ADLINNLGTIAK	P08238;P07900;Q14568;Q58FF8	P07900	no	12	0			1241.7	6.7918e-27	272.35	2945600	2692500	1915600	2033700	5442100	5016000	4024800	2750500	2732700
256	ADLSGITGAR	P01011	P01011	yes	10	0			959.504	8.141e-13	218.66	116310	0	0	0	889910	0	718380	198630	181450
257	ADLSGMSGAR	P30740	P30740	yes	10	0			963.444	0.041068	105.38	142970	0	91173	173220	84228	0	0	48459	73733
258	ADLSLADALTEPSPDIEGEIKR	P27816	P27816	yes	22	1			2339.19	0.11988	98.878	343040	0	438480	505330	1037400	703390	220490	244270	318850
259	ADLTALFLPR	Q13045	Q13045	yes	10	0			1115.63	1.6694e-05	176.4	188410	262550	292330	202010	173790	217960	178070	87085	109510
260	ADLTEYLSTHYK	P31930	P31930	yes	12	0			1439.69	0.00032903	156.13	275470	611410	463900	517170	1475200	532480	335410	193600	224630
261	ADMQNLVER	Q01518	Q01518	yes	9	0			1074.51	0.021812	115.88	521990	439950	0	236890	398020	852010	0	418550	470900
262	ADMVIEAVFEDLSLK	P40939	P40939	yes	15	0			1678.85	3.0449e-53	237.94	942310	1887600	1092700	1108800	932750	817870	621190	308010	923990
263	ADNEKLDNQR	O00629	O00629	yes	10	1			1201.57	0.0081086	126.59	15158	21598	0	16613	168180	322990	0	131820	0
264	ADPAAASHPLLLNGDATVAQK	P20591	P20591	yes	21	0			2059.07	3.3206e-19	225.85	2085000	0	0	0	1075700	0	0	151730	938760
265	ADQCYEDVR	P31146	P31146	yes	9	0			1154.47	0.0061063	131.47	97749	147680	0	0	0	0	30753	178670	153990
266	ADQEEQIHPR	Q9UHB6	Q9UHB6	yes	10	0			1221.57	3.8027e-05	133.66	0	0	0	73075	0	375720	98459	0	0
267	ADQLTEEQIAEFK	P62158	P62158	yes	13	0			1520.74	0.0025308	134.37	4546900	14260000	3724100	4306900	17690000	9983400	2993500	1195700	2909100
268	ADQVCINLR	Q12805	Q12805	yes	9	0			1087.54	0.030934	73.823	0	0	239740	0	0	0	79091	0	0
269	ADSAVSQEQLR	Q9UKS6	Q9UKS6	yes	11	0			1202.59	0.0015326	145.46	83630	136530	50490	137790	0	0	0	43618	202450
270	ADSLLAVVK	Q14151;Q15424	Q15424	no	9	0			914.544	0.15688	88.611	132970	152380	72745	109520	189270	131820	0	62852	146410
271	ADSQAQLLLSTVVGVFTAPGLHLK	P01019	P01019	yes	24	0			2464.37	3.9942e-09	182.94	108190	964230	0	0	74440	0	68907	129470	0
272	ADSSSVLPSPLSISTK	Q66K14	Q66K14	yes	16	0			1587.84	0.052867	92.346	121190	0	70908	0	0	0	0	75605	0
273	ADSWVEKEEPAPSN	Q8N163	Q8N163	yes	14	1			1557.69	4.6108e-06	173.5	123430	0	85900	200390	314570	203690	0	52284	0
274	ADTPSLGEGPEK	Q15833	Q15833	yes	12	0			1199.57	0.061505	99.49	322080	173430	137920	189120	386370	135040	233580	39293	92908
275	ADVDISGPK	Q09666	Q09666	yes	9	0			900.455	0.0015978	143.61	0	0	2602800	1537800	1438800	697330	0	990930	0
276	ADVDVSGPK	Q09666	Q09666	yes	9	0			886.44	0.028587	111.79	0	0	0	0	0	0	0	0	0
277	ADVDVSGPKVDVEVPDVSLEGPEGK	Q09666	Q09666	yes	25	1			2536.25	1.1164e-07	165.74	0	0	311110	0	0	0	0	0	0
278	ADVFHAYLSLLK	Q86VP6	Q86VP6	yes	12	0			1375.75	0.0041772	125.95	95174	58593	75363	55644	79962	189840	286250	178760	0
279	ADVIQATGDAICIFR	Q08945	Q08945	yes	15	0			1648.82	1.8162e-30	264.4	91825	0	105740	78536	183520	723150	443530	0	238920
280	ADVQSIIGLQR	Q13263	Q13263	yes	11	0			1198.67	4.2131e-05	178.41	663330	292610	548950	616370	849080	605530	893040	484410	173560
281	ADVVESWIGEK	Q13813	Q13813	yes	11	0			1231.61	0.0012562	149.07	214970	269150	130880	183960	0	261630	150440	285090	95920
282	ADVVVSGPK	Q09666	Q09666	yes	9	0			870.481	0.033703	108.29	119740	196440	596410	334070	390510	251500	0	334640	0
283	ADYDTLSLR	Q9Y446	Q9Y446	yes	9	0			1052.51	7.5222e-05	165.43	222610	0	55756	181760	194880	0	0	0	0
284	ADYEIASK	Q9Y383;Q9NQ29	Q9Y383	yes	8	0			895.429	0.0085353	134.86	146530	208960	79953	65439	182500	87385	88337	91708	105530
285	AEAALLLLPEAAAER	Q96JB2	Q96JB2	yes	15	0			1536.85	0.009344	121.53	929900	830540	1185700	1515300	910250	1105200	476750	416440	193600
286	AEAEAWYQTK	P08729;Q5XKE5	P08729	no	10	0			1195.55	5.3252e-22	254.29	285940	6081400	1743300	1610200	327940	22085000	2559200	1118700	2618400
287	AEAELCAEAEETR	Q7Z406	Q7Z406	yes	13	0			1477.64	9.9233e-13	212.42	0	0	0	26208	0	0	0	131990	0
288	AEAESLYQSK	P04264	P04264	yes	10	0			1124.54	3.2034e-22	262.62	7721400	1080300	2103100	195460	2226600	1412200	4718500	811430	2581800
289	AEAESLYQSKYEELQITAGR	P04264	P04264	yes	20	1			2285.12	1.0022e-07	175.51	0	4255000	0	0	368780	0	2930100	312430	0
290	AEAESMYQIK	P05787	P05787	yes	10	0	11		1168.54	1.2103e-28	278.83	1423000	7331900	9493800	8456000	1665200	6032000	27383	245600	419890
291	AEAGDNLGALVR	P49411	P49411	yes	12	0			1184.61	7.3697e-06	185.41	865100	1437200	0	608340	0	0	662150	346440	471480
292	AEAGPEGVAPAPEGEK	Q9Y4L1	Q9Y4L1	yes	16	0			1507.72	0.054586	99.501	420020	333670	41608	0	0	451520	1317700	304580	424430
293	AEAGPEGVAPAPEGEKK	Q9Y4L1	Q9Y4L1	yes	17	1			1635.81	0.0035216	131.93	496810	481920	181810	133800	177200	355130	303070	282740	229410
294	AEAGVPAEFSIWTR	P21333	P21333	yes	14	0			1532.76	0.00030148	155.82	0	1453300	0	348100	272270	1350100	1030900	6964900	327330
295	AEASAFAESIDVELR	O60437	O60437	yes	15	0			1606.78	2.1495e-15	228.18	0	0	180940	0	0	0	53830	47391	27539
296	AEASSGDHPTDTEMKEEQK	Q02790	Q02790	yes	19	1			2088.89	2.0654e-12	196	0	75059	141830	134060	731700	385250	0	62896	0
297	AEDDQPLPGVLLSLSGGLFR	Q5JPE7;P69849;Q15155	Q5JPE7	yes	20	0			2083.09	2.8257e-05	163.22	129410	144360	66069	65917	106250	148030	118650	100190	97912
298	AEDGATPSPSNETPK	P29966	P29966	yes	15	0			1499.67	3.5694e-05	181.43	0	0	0	0	0	0	0	0	0
299	AEDGSVIDYELIDQDAR	P07355	P07355	yes	17	0			1907.87	1.2206e-81	345.98	1754100	7731100	7257400	2789000	1511600	2302500	1479400	1602800	1265700
300	AEDNADTLALVFEAPNQEK	P12004	P12004	yes	19	0			2073.99	4.4426e-36	275.14	214210	385860	269300	315460	217190	0	0	258620	497170
301	AEDNFEDIITKPPVR	Q9Y6G9	Q9Y6G9	yes	15	1			1742.88	0.0053159	128.77	223530	196540	196670	224190	471160	247100	176690	119920	0
302	AEDSGEYHCVYHFVSAPK	Q9Y639	Q9Y639	yes	18	0			2094.91	0.0013518	139.74	196040	433530	255520	201100	357410	0	0	0	188070
303	AEDTAVYYCAR	P01766;P01767;P01763	P01766	yes	11	0			1317.57	0.0010222	152.72	0	354040	0	0	83900	0	0	75788	221500
304	AEEDEILNR	P27824	P27824	yes	9	0			1087.51	4.9268e-06	168.69	562810	964900	664020	754750	502030	829980	0	0	594450
305	AEEGIAAGGVMDVNTALQEVLK	P25398	P25398	yes	22	0			2214.12	0	321.09	2361900	1666700	1152500	791430	1258000	1331300	624730	989280	1330900
306	AEEILEK	P62913	P62913	yes	7	0			830.439	0.066282	121.38	751690	548620	336080	326220	632010	941040	388240	391020	535480
307	AEELGQELK	Q14980	Q14980	yes	9	0			1015.52	0.00023865	161.02	532010	463970	290250	197990	242840	268350	346330	345720	0
308	AEEQPQVELFVK	O00299	O00299	yes	12	0			1415.73	0.0011954	142.41	1683300	3088000	1815000	2847200	1603400	1432700	2025800	2660100	1672900
309	AEEYEFLTPVEEAPK	P52565	P52565	yes	15	0			1750.83	2.2616e-12	210.47	0	0	0	111880	286970	238340	342060	65543	84406
310	AEFAEVSK	P02768	P02768	yes	8	0			879.434	0.00024762	170.14	764320	5920100	0	0	3421000	0	1091600	2234600	1738100
311	AEFGPPGPGAGSR	Q9H4A4	Q9H4A4	yes	13	0			1198.57	2.4373e-09	208.38	3074000	1217500	1416000	1021700	471670	471430	239570	348840	441510
312	AEFQDALEK	P0C0L5;P0C0L4	P0C0L5	yes	9	0			1049.5	8.4318e-13	239.45	335420	1542100	0	0	218470	0	326300	0	0
313	AEFTVETR	P21333	P21333	yes	8	0			951.466	0.0023412	145.02	100810	265610	32771	109530	106200	0	186790	1784000	74160
314	AEGAATEEEGTPK	P80723	P80723	yes	13	0			1288.58	3.1717e-13	225.77	0	12939	0	0	167600	0	0	0	0
315	AEGGGGGGRPGAPAAGDGK	Q00839	Q00839	yes	19	1			1537.72	0.029134	112.47	1401.1	0	0	63125	129800	76550	160830	37431	60499
316	AEGGGGGGRPGAPAAGDGKTEQK	Q00839	Q00839	yes	23	2			2023.97	1.2603e-06	165.78	0	0	0	65710	93270	56335	101960	30669	53574
317	AEGPDVAVDLPK	Q09666	Q09666	yes	12	0			1209.62	2.0717e-05	179.04	0	833800	1272400	748730	1206200	463760	286550	412870	0
318	AEGPEVDVNLPK	Q09666	Q09666	yes	12	0			1266.65	1.1117e-26	270.55	2064600	4700600	10748000	5855100	5620700	2746600	2796800	4002200	746240
319	AEGSDVANAVLDGADCIMLSGETAK	P14618	P14618	yes	25	0			2493.14	0.045355	107.04	368480	1024300	301690	417060	489250	1078400	0	317840	378850
320	AEGSSTASSGSQLAEGK	Q9NZB2	Q9NZB2	yes	17	0			1565.72	9.2294e-23	235.77	78459	136810	86524	103800	234580	0	69076	59077	0
321	AEGVSTPLAGR	P29590	P29590	yes	11	0			1056.56	0.043314	102.33	150230	77722	0	0	0	644110	0	160740	174470
322	AEHDSILAEK	P26639	P26639	yes	10	0			1111.55	0.051671	101.91	0	0	100760	224470	0	0	0	0	0
323	AEHIPAGK	Q96HC4	Q96HC4	yes	8	0			821.44	0.052218	105.65	0	6083.3	8658.7	9485.8	251410	0	0	0	30831
324	AEIDMLDIR	P09525	P09525	yes	9	0			1074.54	0.00049495	154.1	440900	678840	289060	283750	250120	875950	217520	233560	153790
325	AEIELFVNR	Q99805	Q99805	yes	9	0			1089.58	0.00013229	163.89	391810	402210	296400	319490	0	373210	0	108770	148840
326	AEIIHHLADLLTDQRDEILLANKK	P54886	P54886	yes	24	2			2768.52	5.4661e-09	180.74	0	0	0	0	0	0	0	264810	0
327	AEIQVGLQPGQGEQLLASEPSWWTTGK	Q9H993	Q9H993	yes	27	0			2909.46	1.4171e-15	198.94	472520	1558900	622190	1366500	5794100	143670	447200	0	0
328	AEISCIDNK	O75369	O75369	yes	9	0			1048.49	0.00048052	154.49	131090	138820	779420	234200	555060	0	49148	96208	0
329	AEISELPSIVQDLANGNITWADVEAR	P41250	P41250	yes	26	0			2810.41	9.849e-20	200.4	0	197220	0	0	237300	264370	0	0	0
330	AEISFEDR	P21333	P21333	yes	8	0			965.445	0.00891	134.24	0	0	0	0	0	0	0	691770	48997
331	AEITFDDHK	O75369	O75369	yes	9	0			1074.5	0.028377	111.69	0	0	1014400	236070	1508600	0	66255	135330	0
332	AEKDEPGAWEETFK	Q14697	Q14697	yes	14	1			1635.74	0.0002596	157.45	449120	1437000	270160	213270	370920	735470	364720	527650	408930
333	AEKEVAEVKS	O95202	O95202	yes	10	2			1088.57	0.13274	92.086	0	0	0	0	0	134910	0	0	0
334	AELATEEFLPVTPILEGFVILR	Q13200	Q13200	yes	22	0			2456.36	2.7537e-37	270.87	0	465750	401300	331760	277390	947790	387520	335000	323240
335	AELDDTPMR	P23246	P23246	yes	9	0			1046.47	0.042712	102.58	583400	400820	206440	201700	384090	169970	165410	221440	226510
336	AELGALPDDFIDSLEK	Q9BYT8	Q9BYT8	yes	16	0			1731.86	0.0007692	144.15	0	0	59137	0	105740	0	0	0	0
337	AELGEYIR	Q14204	Q14204	yes	8	0			949.487	0.045182	109.16	221440	153020	133700	229800	280940	153460	369760	137510	105480
338	AELIVQPELK	P15924	P15924	yes	10	0			1138.66	2.7247e-05	168.49	2586600	598040	303710	867720	879900	840650	452110	1150200	262020
339	AELNEFLTR	P23396	P23396	yes	9	0			1091.56	7.0285e-13	241.8	1545100	0	1091000	1132700	2595800	0	1342000	1371400	1779000
340	AELNPWPEYIYTR	P26639	P26639	yes	13	0			1650.8	2.5002e-08	189.05	103460	126730	115640	100500	407180	0	129820	136830	0
341	AELQEVQITEEKPLLPGQTPEAAK	Q9UN36	Q9UN36	yes	24	1			2618.38	1.2594e-08	170.08	226800	398130	338220	223540	361800	169080	222540	203470	1587800
342	AELRDDPIISTHLAK	O00231	O00231	yes	15	1			1677.9	0.013314	117.76	323070	417210	384360	412100	609570	821450	389580	319490	378550
343	AELSEEALLSVLPTIR	P45974	P45974	yes	16	0			1739.97	0.025023	104.28	746900	1454000	1615200	745740	1100800	1515400	570030	601800	374560
344	AELSSLQTAR	Q7Z406	Q7Z406	yes	10	0			1074.57	0.0005168	154.91	0	0	0	0	355890	98310	0	362610	0
345	AELTVEVR	P51114	P51114	yes	8	0			915.503	0.045384	109.06	46792	0	53825	0	0	100640	0	67220	125430
346	AEMELGLR	P19367	P19367	yes	8	0			917.464	0.19867	89.652	97137	108580	83973	111570	248050	57871	0	47480	0
347	AENDVDNELLDYEDDEVETAAGGDGAEAPAKK	Q13838	Q13838	yes	32	1			3349.46	1.376e-16	206.42	651990	0	777490	0	805320	0	670220	0	0
348	AENFFILR	P59998	P59998	yes	8	0			1008.54	0.0002487	169.57	602940	853570	305330	590450	502040	849870	1028600	548530	751930
349	AENPSLENHR	O00505	O00505	yes	10	0			1165.55	0.11832	93.83	0	97644	93973	122790	0	0	187610	0	384330
350	AENQVLAMR	P51572	P51572	yes	9	0			1030.52	8.2114e-08	197.79	1288900	1577900	771850	799060	687520	998750	683050	2392900	172610
351	AENSQLTER	Q9P2E9	Q9P2E9	yes	9	0			1046.5	0.031346	109.79	0	0	0	0	0	104740	0	0	0
352	AENSSLNLIGK	P46459	P46459	yes	11	0			1144.61	5.3637e-08	201.55	557060	784070	261390	939660	1347900	151460	116890	0	0
353	AENYDIPSADR	P22314	P22314	yes	11	0			1249.56	0.077368	98.457	0	0	1516500	1414900	2083100	1554300	926810	0	1087700
354	AENYPEVSIDQVGQVLTCSLETGLTCK	Q9HC84	Q9HC84	yes	27	0			3010.43	2.3344e-10	174.4	0	248070	0	395120	0	0	1162200	0	0
355	AEPEDHYFLLTEPPLNTPENR	P61158	P61158	yes	21	0			2481.18	7.4667e-27	235.52	1121900	1465300	576350	890980	762260	1633900	1450200	777420	899970
356	AEPLETFPFDQSK	Q9Y6N5	Q9Y6N5	yes	13	0			1507.72	8.1172e-06	177.51	585210	1003200	0	679640	548200	480540	340460	131960	357240
357	AEPPQCTSLAWSADGQTLFAGYTDNLVR	P63244	P63244	yes	28	0			3067.43	0.065989	113.4	0	718040	326300	364360	404770	710110	0	0	466150
358	AEPSAATQSHSISSSSFGAEPSAPGGGGSPGACPALGTK	O95197	O95197	yes	39	0			3569.63	1.4237e-18	196.3	0	1868500	0	0	0	0	0	0	0
359	AEPVEVVAPR	P09874	P09874	yes	10	0			1065.58	0.0014117	144.33	895670	521850	36935	95811	667590	0	336350	700150	790700
360	AEPYCSVLPGFTFIQHLPLSER	Q9BUJ2	Q9BUJ2	yes	22	0			2560.28	0.11505	99.09	242160	490570	304040	228810	430300	349610	153100	0	0
361	AEQDITTLEQSISR	Q9Y608	Q9Y608	yes	14	0			1589.79	0.00016509	170.51	0	0	0	0	0	0	0	0	0
362	AEQEEEFISNTLFK	Q16204	Q16204	yes	14	0			1683.8	2.05e-06	182.05	90146	112350	60532	82843	133110	199500	72193	83851	0
363	AEQINQAAGEASAVLAK	Q9UJZ1	Q9UJZ1	yes	17	0			1669.86	2.7773e-113	400.71	0	0	98634	67015	409100	0	0	0	504090
364	AEQSDEAVKYYTLEEIQK	P00167	P00167	yes	18	1			2143.03	3.3127e-08	184.92	473980	612120	828630	0	1053000	638760	402760	0	41053
365	AEQVALSR	P11413	P11413	yes	8	0			872.472	0.16297	92.945	184680	108090	0	59701	0	225740	1542500	0	118320
366	AEQVIFVR	Q92692	Q92692	yes	8	0			960.539	0.026035	118.69	0	0	0	106260	0	0	0	0	0
367	AEQWNVNYVETSAK	P11233	P11233	yes	14	0			1637.77	6.0654e-21	251.09	107390	223150	116400	109070	288210	421740	343180	0	115560
368	AESEEGPDVLR	Q15437	Q15437	yes	11	0			1200.56	0.011107	115.01	694120	0	251350	249750	11971	0	0	0	0
369	AESSDKLYR	P09874	P09874	yes	9	1			1067.52	0.00011219	164.43	453810	210540	111240	267150	328750	200920	0	337020	409620
370	AETECQNTEYQQLLDIK	P13645	P13645	yes	17	0			2081.96	3.4282e-194	484.33	7333500	1831600	8852500	1059100	2937300	2562800	5197500	4538400	7870500
371	AETEEGPDVLR	Q15436	Q15436	yes	11	0			1214.58	0.0011688	150.44	142360	168520	38032	243360	110970	77755	387520	164200	0
372	AETLEFNDVYQEVK	Q08945	Q08945	yes	14	0			1683.8	1.7358e-09	193.82	0	824970	575530	524390	1252300	761680	1924100	788490	1669200
373	AETVADTRR	O60493	O60493	yes	9	1			1017.52	0.024932	113.89	0	279050	0	0	0	221960	267660	56040	507270
374	AEVGEKTEER	P42167	P42167	yes	10	1			1146.55	0.013324	121.65	0	0	0	25960	39853	26261	0	32028	11319
375	AEVLSEEPILK	Q7L1Q6	Q7L1Q6	yes	11	0			1226.68	0.0018441	144.05	0	0	137120	305350	379260	378940	358690	168850	0
376	AEVQVLVLDGR	P40429	P40429	yes	11	0			1197.67	0.0033613	137.18	2331400	2082600	1824400	1355500	2492400	4050100	2763200	2362400	2480400
377	AEVSIQNNK	O75369	O75369	yes	9	0			1001.51	0.0070121	128.19	0	0	0	0	0	0	0	0	0
378	AEYGTLLQDLTNNITLEDLEQLK	Q15121	Q15121	yes	23	0			2633.34	1.4042e-48	289.23	0	270260	0	0	0	91567	0	0	0
379	AEYLASIFGTEK	Q01081;Q8WU68	Q01081	yes	12	0			1327.67	0.067021	98.888	398230	608420	345360	355850	512380	706570	1202300	454160	570140
380	AEYLASIFGTEKDK	Q01081;Q8WU68	Q01081	yes	14	1			1570.79	6.1434e-06	168.39	125250	194850	74431	0	127850	222870	284440	0	140130
381	AFAETHIK	P42704	P42704	yes	8	0			915.481	0.093997	91.914	48781	0	18424	40244	0	571760	0	0	33701
382	AFANPEDALR	O14684	O14684	yes	10	0			1102.54	4.5856e-06	185.48	138790	625690	130740	222230	0	382160	0	90855	146190
383	AFCGFEDPR	Q15149	Q15149	yes	9	0			1097.46	0.067266	99.578	60277	278910	34000	72861	196090	164910	60521	36121	0
384	AFDLIVDRPVTLVR	O96000	O96000	yes	14	1			1612.93	0.0035198	132.39	232550	188470	67511	82868	197940	312260	266380	0	61572
385	AFDQDGDGHITVDELR	Q9NZT1	Q9NZT1	yes	16	0			1786.81	3.4531e-05	165.27	40211	0	0	0	0	0	751840	0	0
386	AFDQDGDGHITVDELRR	Q9NZT1	Q9NZT1	yes	17	1			1942.91	0.021741	110.8	0	0	0	0	0	0	1543000	0	0
387	AFDTAGNGYCR	P49327	P49327	yes	11	0			1230.51	8.0265e-53	329.08	139110	1222700	109300	184940	268100	2353100	590950	0	42472
388	AFEPATGR	P49189	P49189	yes	8	0			847.419	0.13201	109.03	250860	0	222640	183820	265120	78268	65521	279840	70384
389	AFEVSENGNLVVSGK	P49327	P49327	yes	15	0			1548.78	2.5103e-126	404.8	255360	1976200	280220	402600	476370	6359300	2557500	114700	303650
390	AFFAGSQR	Q14697	Q14697	yes	8	0			882.435	0.071796	101.35	420790	809020	200040	120740	327170	411360	241830	377530	204770
391	AFFESHPAPSAER	P55786	P55786	yes	13	0			1444.67	0.00025219	157.18	761870	1091200	1511800	1211200	1534900	198910	225140	449660	257820
392	AFFPCFDTPAVK	Q9H4A4	Q9H4A4	yes	12	0			1398.66	3.5138e-05	172.15	1442000	910510	680870	354830	242460	347330	110180	170400	205990
393	AFFSEVER	Q9UQ80	Q9UQ80	yes	8	0			983.471	0.0012282	154.57	284220	363960	0	176850	480020	667080	586240	406200	351210
394	AFGFSHLEALLDDSKELQR	Q96FW1	Q96FW1	yes	19	1			2175.1	4.1577e-07	156.78	0	0	0	0	0	0	0	236890	0
395	AFGPGLQGGSAGSPAR	P21333	P21333	yes	16	0			1428.71	5.6516e-32	274.36	0	0	0	564720	251400	580040	791190	7466700	335810
396	AFGYYGPLR	P84103	P84103	yes	9	0			1042.52	0.00052979	153.16	2412600	3227700	1660800	1905900	3620000	2521400	3592900	2091900	2387900
397	AFHNEAQVNPER	P17987	P17987	yes	12	0			1410.66	3.3599e-08	202.51	907560	371730	596670	351020	3843900	2941200	3737900	616970	843370
398	AFHNEAQVNPERK	P17987	P17987	yes	13	1			1538.76	2.5896e-13	226.92	394790	204750	230840	380040	436570	471940	368300	284450	274670
399	AFHPTYEEK	Q9H3P7	Q9H3P7	yes	9	0			1120.52	0.0847	97.445	327370	175550	0	331200	194540	202070	70861	127010	117360
400	AFIGFEGVK	P15924	P15924	yes	9	0			966.517	0.00010493	164.63	1581800	249810	183060	597010	474460	558210	250790	690980	85567
401	AFIPAIDSFGFETDLR	Q15029	Q15029	yes	16	0			1797.89	2.058e-15	222.27	227430	523120	0	139190	373550	502430	509540	170790	481770
402	AFIPLPSAVVQAVFGR	Q9NRG7	Q9NRG7	yes	16	0			1670.95	0.00016193	157.07	40588	529360	161350	223250	554980	149070	0	0	146670
403	AFITNIPFDVK	P52272	P52272	yes	11	0			1263.69	0.019954	115.65	103900	126910	79610	0	117270	104020	0	0	94437
404	AFKAWAVAR	P02768	P02768	yes	9	1			1018.57	0.05536	101.04	0	553720	0	31851	194180	0	0	83511	30167
405	AFLADPSAFVAAAPVAAATTAAPAAAAAPAK	P05388	P05388	yes	31	0			2751.46	0.33715	101.44	5257000	3066300	2786900	2193100	4733700	7236500	4326600	2024700	3038500
406	AFLASGPYLTHQQK	Q9Y6M9	Q9Y6M9	yes	14	0			1559.81	4.2388e-37	277.92	1395500	836980	530600	749250	1862600	512650	0	179780	319990
407	AFLDALQNQAEASSK	Q12931	Q12931	yes	15	0			1591.78	6.9852e-51	300.53	245850	231580	417720	135160	806110	397920	211870	363120	496620
408	AFLDFHALPYQVVEVNPVR	Q9H7Z7	Q9H7Z7	yes	19	0			2213.16	0.0042176	124.5	0	268070	0	0	444670	0	319240	0	56265
409	AFLIEEQK	P49207	P49207	yes	8	0			976.523	3.4401e-06	212.91	1515600	1403600	865770	1254300	1479500	1760500	1494400	1028500	1480900
410	AFLQGGQEATDIALLLR	Q14203	Q14203	yes	17	0			1814.99	6.3039e-08	185.15	68563	0	0	163380	77155	102600	53921	0	39755
411	AFLTLAEDILR	P61026	P61026	yes	11	0			1260.71	1.5891e-12	224.36	2418000	1679800	395420	1126200	928910	3182000	1291900	1361300	607620
412	AFMTADLPNELIELLEK	Q00610;P53675	Q00610	yes	17	0			1946.01	0	323.97	381060	799990	485940	321860	404190	554350	422480	167130	200890
413	AFQYVETHGEVCPANWTPDSPTIKPSPAASK	P30048	P30048	yes	31	1			3384.61	0.0041742	126.16	725580	5557000	384040	256130	2286800	1344000	0	0	144230
414	AFSDPFVEAEK	P34932	P34932	yes	11	0			1238.58	0.0076758	123.27	0	0	449520	54025	988180	64572	0	154650	241380
415	AFSPLRK	P21810	P21810	yes	7	1			817.481	0.23178	86.391	0	93687	0	0	308830	0	0	0	0
416	AFSPTTVNTGR	P61619	P61619	yes	11	0			1149.58	0.00090842	154.5	856710	669980	288190	193920	591280	636370	677910	743800	385360
417	AFSYYGPLR	Q16629	Q16629	yes	9	0			1072.53	0.00023816	161.03	1182200	1822200	742210	999910	1839800	1626100	1964300	932370	1026200
418	AFTGFIVEADTPGIQIGR	P11310	P11310	yes	18	0			1890.98	3.8972e-32	264.41	219870	181990	155210	150600	0	0	0	0	87400
419	AFVAIGDYNGHVGLGVK	P15880	P15880	yes	17	0			1715.9	0.18484	89.281	464760	442150	232040	228160	420390	634860	521270	317170	428220
420	AFVDFLSDEIKEER	Q07021	Q07021	yes	14	1			1696.83	0.0091984	120.45	0	211610	366180	132290	307590	537860	0	146710	688190
421	AFVDVDLLLGEIDPDQADITYEGR	Q9HD26	Q9HD26	yes	24	0			2663.3	0.0032795	122.83	0	0	0	0	0	0	0	108350	0
422	AFVHWYVGEGMEEGEFSEAR	P68366;Q9BQE3	Q9BQE3	no	20	0			2329.01	5.9121e-08	181.01	730620	1353400	329370	465230	471330	642200	580990	0	0
423	AFYGDTLVTGFAR	Q9HCC0	Q9HCC0	yes	13	0			1416.7	4.9175e-20	252.48	86184	0	672650	124330	6349600	267560	109030	0	0
424	AFYLEAR	Q8WUY1	Q8WUY1	yes	7	0			868.444	0.054653	127.89	58571	86864	36621	64354	100080	422970	195170	28269	193510
425	AFYPEEISSMVLTK	P08107	P08107	no	14	0			1613.8	0.0017434	140.43	155360	92806	211890	96670	376460	104050	72231	103430	0
426	AGAAGTAEATAR	P50895	P50895	yes	12	0			1045.52	2.3223e-08	204.97	0	91437	0	174230	185170	178900	0	0	51514
427	AGAAPYVQAFDSLLAGPVAEYLK	Q01518	Q01518	yes	23	0			2350.22	1.1099e-19	227.1	881060	2136400	866250	800270	697610	5196800	1084100	1480000	2016100
428	AGADEERAETAR	P78371	P78371	yes	12	1			1274.59	0.0037136	136	0	0	0	91324	35370	61496	0	116140	25930
429	AGAGLSSLCLVLSTRPHS	O95865	O95865	yes	18	1			1824.95	0.066788	101.11	88416	295510	159870	0	0	0	51224	40498	0
430	AGAGSATLSMAYAGAR	P40926	P40926	yes	16	0			1453.7	5.2772e-05	164.1	276160	211260	122490	136830	508890	228230	0	81028	0
431	AGAHLQGGAKR	P04406	P04406	yes	11	1			1064.58	0.00018893	165.72	0	0	0	16470	138720	97060	0	132230	219970
432	AGAIAPCEVTVPAQNTGLGPEK	P05388;Q8NHW5	P05388	yes	22	0			2179.09	5.5258e-13	203.61	1450900	3111600	883190	933230	2024900	2995600	1028500	1113300	1320400
433	AGAISASGPELQGAGHSK	Q09666	Q09666	yes	18	0			1636.82	0.041629	103.78	309400	584490	1127800	583300	635260	326360	494400	28506	23259
434	AGALHAQVER	Q9BQG0	Q9BQG0	yes	10	0			1050.56	0.099009	96.164	0	0	0	0	50066	174080	44391	41162	172420
435	AGALNSNDAFVLK	P06396	P06396	yes	13	0			1318.69	8.0826e-13	216.06	479790	2698600	214760	944180	1580100	3562300	1115500	1204300	1181200
436	AGAPTVSLPELR	Q8NFU3	Q8NFU3	yes	12	0			1209.67	0.032235	103.24	1628900	2200700	1732200	1510700	1709900	1344100	492900	321440	488450
437	AGATSEGVLANFFNSLLSK	Q9Y6G9	Q9Y6G9	yes	19	0			1924.99	0.12684	141.28	0	0	0	0	0	0	0	0	0
438	AGATSEGVLANFFNSLLSKK	Q9Y6G9	Q9Y6G9	yes	20	1			2053.08	0.0032373	129.84	179790	76797	259380	278620	219990	0	130150	138470	113500
439	AGAVEQLR	P08240	P08240	yes	8	0			842.461	0.0071238	137.17	0	0	0	0	0	59891	0	209250	72731
440	AGAYDFPSPEWDTVTPEAK	Q13557;Q13554;Q13555;Q9UQM7	Q13557	yes	19	0			2079.94	1.55e-25	242.44	0	0	0	0	0	0	134210	0	0
441	AGCHFYAVCNQHCDIDR	Q9HC84	Q9HC84	yes	17	0			2121.86	3.8146e-16	220.23	0	34884	0	140960	0	0	378680	0	0
442	AGCPSQQSVLLELEEPR	REV__O43557	REV__O43557	yes	17	0		+	1911.94	0.01201	118.75	0	0	0	42523	0	0	0	0	0
443	AGDAFGDTSFLNSK	Q9H3Q1	Q9H3Q1	yes	14	0			1428.65	5.8185e-05	165.3	0	0	0	0	0	0	0	335520	63293
444	AGDEFVEK	Q16836	Q16836	yes	8	0			893.413	5.2483e-05	205.43	262180	280310	273370	107800	888380	172060	35640	382980	0
445	AGDLSAGFFMEELNTYR	P19525	P19525	yes	17	0			1919.87	0.015808	115.66	0	0	17726	38511	0	62412	0	0	0
446	AGDNILAVLK	Q7Z2K6	Q7Z2K6	yes	10	0			1012.59	7.2274e-13	220.16	102550	123730	180820	192740	116040	128040	0	99900	131860
447	AGDPVILYVNK	O15321	O15321	yes	11	0			1187.65	0.00089153	154.76	659480	607730	0	33085	0	149520	129950	62711	0
448	AGEARPGPTAESASGPSEDPSVNFLK	Q13501	Q13501	yes	26	1			2570.22	4.4422e-50	287.63	243840	440500	305760	214510	607250	505800	262700	582150	116230
449	AGEKVEKPDTK	Q02878	Q02878	yes	11	2			1200.63	6.3461e-05	173.09	0	0	0	0	229650	300660	0	45183	121120
450	AGELTEDEVER	P62269	P62269	yes	11	0			1246.57	2.6432e-08	206.07	1682300	1501000	869120	1206900	2154800	0	891430	998200	1819500
451	AGELTPEEEAQYKK	Q9NZT1	Q9NZT1	yes	14	1			1591.77	0.00052045	147.31	0	0	0	0	0	146590	244280	0	0
452	AGEVFIHK	Q15233	Q15233	yes	8	0			899.486	0.0052897	138.15	0	0	0	0	0	0	0	0	0
453	AGEVFIHKDK	Q15233	Q15233	yes	10	1			1142.61	0.13909	91.318	126260	0	30826	59249	161230	139060	132600	90036	0
454	AGFAGDDAPR	P60709;Q6S8J3;A5A3E0;P0CG38;P0CG39;P63261;P62736;P63267	P63261	no	10	0			975.441	1.6507e-06	187.68	14740000	20846000	17049000	14320000	21614000	25345000	15780000	10886000	19503000
455	AGFAGDQIPK	P61163;P42025	P61163	no	10	0			1002.51	0.00062085	152.27	142100	214020	115680	408550	478630	270330	131420	57930	0
456	AGFVPVYLR	Q9H0A0	Q9H0A0	yes	9	0			1020.58	0.026387	112.96	76736	0	54899	93391	97236	174150	0	167750	278590
457	AGFWEEFESLQK	P29350	P29350	yes	12	0			1469.68	0.0030835	131.99	60713	114450	110090	89748	77531	200650	0	0	118260
458	AGGAGVPAFYTPTGYGTLVQEGGSPIK	P55809	P55809	yes	27	0			2594.3	1.2445e-21	217.31	0	0	0	0	604320	0	0	449930	0
459	AGGDAEPRPAEPPAWAGGAR	Q96HS1	Q96HS1	yes	20	1			1931.92	0.022067	116.43	146270	264750	109590	146340	407950	288910	245100	210370	138160
460	AGGEAGVTLGQPHLSR	P41091;Q2VIR3	P41091	yes	16	0			1548.8	3.7472e-15	214.2	0	393470	478580	498460	1012600	0	540860	571220	335220
461	AGGGPTLQCPPPSSPEK	Q96N66	Q96N66	yes	17	0			1678.8	1.634e-182	248.04	327970	74122	0	0	0	0	314990	0	0
462	AGGIETIANEYSDR	P34932	P34932	yes	14	0			1494.7	6.4235e-10	204.3	185600	160900	223590	0	423100	54811	0	0	84051
463	AGGKEFLETVK	Q9P0M6	Q9P0M6	yes	11	1			1177.63	0.17125	87.782	0	233190	241990	0	190760	124660	354220	0	224110
464	AGGLDWPEATEVSPSR	Q9Y446	Q9Y446	yes	16	0			1670.79	3.1567e-15	217.01	222760	0	74248	197860	127750	109430	61208	0	0
465	AGGPATPLSPTR	Q03252	Q03252	yes	12	0			1123.6	0.0003448	155.51	902550	1074000	454380	895490	1303900	469210	932810	595440	829710
466	AGGPTTPLSPTR	P20700	P20700	yes	12	0			1153.61	0.00021681	160.56	2050900	1584100	1245400	2105400	1769500	742120	1576900	1343500	1603600
467	AGGSFDLR	O43760	O43760	yes	8	0			821.403	0.0004928	164.18	1257900	0	58762	49659	27063	519350	353680	450060	0
468	AGGVFTPGAAFSK	Q8NBX0	Q8NBX0	yes	13	0			1208.62	0.022093	108.16	1495800	0	1394900	0	660380	0	0	45273	229330
469	AGIEGPLLASDVGR	P18583	P18583	yes	14	0			1353.73	1.6513e-14	166.67	620820	256420	160310	227980	300780	0	624620	516000	186360
470	AGIFQSVK	P09669	P09669	yes	8	0			848.476	0.040911	111.28	837580	563230	805800	0	1626300	0	0	0	0
471	AGIISTVEVLK	P55786	P55786	yes	11	0			1128.68	0.0013684	147.32	253030	382040	630700	413620	511230	99232	90761	270550	0
472	AGIPKEEVK	P24752	P24752	yes	9	1			969.549	0.25654	78.003	284720	51116	161210	99827	305120	29753	0	53682	0
473	AGIVTSLQAR	P49736	P49736	yes	10	0			1014.58	0.00086786	145.99	0	0	0	59855	97775	64410	0	77624	82866
474	AGKEPGLQIWR	P06396	P06396	yes	11	1			1253.69	0.00051452	160.64	119260	486800	39746	134620	245060	891920	308960	273850	280750
475	AGKFPSLLTHNENMVAK	P62906	P62906	yes	17	1			1855.96	0.010384	120.08	336560	444770	181130	210540	306190	396230	254880	125000	272790
476	AGLAPLEVR	O75369	O75369	yes	9	0			924.539	5.2036e-06	167.52	327250	0	3986700	1120800	0	301350	306160	540040	206270
477	AGLEDLQVAFR	Q9NZT1	Q9NZT1	yes	11	0			1217.64	1.0746e-13	231.52	0	0	0	248950	0	1297200	2404700	0	0
478	AGLENSLAETECR	P19012	P19012	yes	13	0			1448.66	1.8534e-27	272.53	37905	1370500	0	0	0	94774	206460	0	0
479	AGLEPFFDFIVSINGSR	Q9H8Y8	Q9H8Y8	yes	17	0			1867.95	2.0882e-139	301.07	370270	718020	266710	420830	137610	614600	341490	469140	164390
480	AGLEVLFASAAPAITCR	Q92530	Q92530	yes	17	0			1745.91	2.9481e-16	222.92	477610	738240	1470100	385680	1478000	839930	619670	191340	288030
481	AGLGHPAAFGR	O94760	O94760	yes	11	0			1052.55	0.0010797	151.83	68160	249400	203280	80812	377670	0	0	0	80184
482	AGLGSGLSLSGLVHPELSR	P49748	P49748	yes	19	0			1849.01	8.1873e-13	204.73	800920	592780	181300	54862	182530	1090500	310800	0	185300
483	AGLLHNILPSQSTDLHHSVGTELLSLVYK	P78527	P78527	yes	29	0			3141.68	0.1127	110.49	0	0	130500	107970	0	231420	0	0	335050
484	AGLNSLEAVKR	P67936	P67936	yes	11	1			1156.66	0.01421	119.22	0	0	0	0	0	0	759980	580910	613120
485	AGLQFPVGR	Q8IUE6;P04908;Q7L7L0;Q93077;P0C0S5;Q71UI9;Q6FI13;Q16777	Q6FI13	no	9	0			943.524	4.9791e-10	228.85	68025000	66455000	47154000	49403000	126760000	55362000	67240000	58417000	45443000
486	AGLQVYNK	P13987	P13987	yes	8	0			891.481	4.2986e-10	245.98	3701000	5320700	1150800	2299500	823890	594690	857340	1607900	1846600
487	AGLVDDFEK	O75947	O75947	yes	9	0			992.481	0.00059376	151.43	362810	810690	348570	313400	1245300	558380	352280	196880	385100
488	AGLVDDFEKK	O75947	O75947	yes	10	1			1120.58	0.00021112	162.68	0	0	0	0	0	0	0	0	231160
489	AGLVGPEFHEK	Q15149	Q15149	yes	11	0			1182.6	0.00058559	159.53	143330	291710	79950	247200	345410	205910	237240	36477	24022
490	AGLYGLPR	P49327	P49327	yes	8	0			845.476	0.010198	132.13	219520	2061100	192740	402100	521110	5559800	2496800	90433	146070
491	AGMENTGVTPTEGGELEPER	REV__Q8TDS7	REV__Q8TDS7	yes	20	0		+	2072.93	0.015368	119.34	217170	0	0	116780	0	198230	90270	103840	189650
492	AGMTHIVR	P39023	P39023	yes	8	0			883.47	0.080763	100.53	612160	535000	232610	297660	581390	460040	112340	266980	419470
493	AGNAIHAILLYR	P50416	P50416	yes	12	0			1310.75	0.00052822	148.28	52701	50073	0	102160	120370	26521	407800	46847	0
494	AGNASKDEIDSAVK	P23381	P23381	yes	14	1			1403.69	4.644e-14	212.36	34481	63394	0	38953	113960	50448	36061	156980	70158
495	AGNFYVPAEPK	P18124	P18124	yes	11	0			1191.59	0.0058246	119.79	0	0	0	0	0	0	0	638060	0
496	AGNGQWASVIR	Q15393	Q15393	yes	11	0			1157.59	7.9395e-09	190.11	187710	543310	508080	269890	734200	315740	602100	437730	653860
497	AGNILFTLDGDIK	Q9H2G2	Q9H2G2	yes	13	0			1375.73	0.0091028	102.64	0	116630	0	0	0	0	0	0	0
498	AGNLGGGVVTIER	P35268	P35268	yes	13	0			1241.67	7.2846e-09	204.22	3321500	3361900	1735500	1923200	3752600	3702900	2721400	2605400	3161000
499	AGPESDAQYQFTGIK	Q96IX5	Q96IX5	yes	15	0			1610.76	1.5838e-108	383.99	384240	835240	362520	362130	1342500	826400	441100	0	337960
500	AGPGTLSVTIEGPSK	O75369	O75369	yes	15	0			1412.75	3.0223e-30	257.19	612270	1516000	6593900	1773400	4349500	467260	343860	899660	310840
501	AGPIWDLR	O60506;O43390	O60506	no	8	0			926.497	0.00024331	172.41	1757600	2469200	1060600	1341800	1920000	1916700	2245900	2375600	3035800
502	AGPKADGEEDEVK	Q15020	Q15020	yes	13	1			1343.62	1.5007e-05	167.82	0	0	0	12824	0	0	52668	28927	0
503	AGPNASIISLK	Q9H0A0	Q9H0A0	yes	11	0			1069.61	1.2563e-12	225.97	65217	0	80621	143040	0	149700	227010	261430	336210
504	AGQSAAGAAPGGGVDTR	P21333	P21333	yes	17	0			1441.69	4.9099e-16	216.8	0	252510	0	0	0	235160	140520	351420	0
505	AGQTVTIWAANAGVTASPPTDLIWK	P20700	P20700	yes	25	0			2567.34	0.0030501	123.19	1277900	1349900	564980	1854400	1094300	1007800	1342100	1045500	965390
506	AGQVVTIWAAGAGATHSPPTDLVWK	P02545	P02545	yes	25	0			2532.31	1.0155e-28	248.7	3583400	7330200	2366300	1350900	313690	681900	337170	1750300	737340
507	AGSVPSLAAGLLFGSLAGLGAYQLSQDPR	Q9P0S9	Q9P0S9	yes	29	0			2815.49	1.2879e-142	230.52	43839	514650	95225	249590	371720	1110100	177660	0	112440
508	AGTGLVAGEVVVDALPYFDQGYEAPGVR	O75934	O75934	yes	28	0			2849.42	5.6437e-120	222.27	198770	421520	255150	63346	0	531370	311570	597330	278370
509	AGTGVDNVDLEAATR	O43175	O43175	yes	15	0			1487.72	3.5558e-51	309.26	666820	269860	230890	875000	60014	2965500	826620	1146400	193070
510	AGTLDLSLTVQGK	P07996	P07996	yes	13	0			1301.72	0.015768	87.15	0	0	0	0	0	0	0	196640	0
511	AGTLTVEELGATLTSLLAQAQAQAR	P58107	P58107	yes	25	0			2512.35	2.3891e-49	284.28	0	279310	84523	381550	321790	3497400	204550	128020	0
512	AGTQIENIDEDFRDGLK	O43707	O43707	yes	17	1			1919.92	0.0014298	140.59	747870	1868400	1406100	1500400	2144500	1721000	1003400	1871300	2322900
513	AGTQIENIEEDFRDGLK	P12814	P12814	yes	17	1			1933.94	0.0036964	131.22	141930	1170300	213230	200230	391700	562220	882620	403070	527240
514	AGTVVLDDVELR	P25205	P25205	yes	12	0			1285.69	0.22939	81.154	445520	594090	159510	718340	1177500	0	0	0	1781500
515	AGVAAPATQVAQVTLQSVQR	Q15149	Q15149	yes	20	0			1994.09	1.2025e-07	172.83	620960	460150	767130	509950	2028200	1219400	1343600	364740	0
516	AGVAPLQVK	P21333	P21333	yes	9	0			881.533	0.0068681	129.42	103400	429540	53718	201900	160720	292800	420400	2284600	135000
517	AGVDPLVPLR	Q9UJ70	Q9UJ70	yes	10	0			1035.61	0.034554	109.2	167830	217420	66438	218730	248090	429030	159270	84091	118710
518	AGVENGKPTHFTVYTK	O75369	O75369	yes	16	1			1747.89	0.00027896	149.54	272750	887780	2795000	889790	1995300	169610	226630	428850	215770
519	AGVETTTPSK	P0CG05;P0CG06	P0CG05	yes	10	0			989.503	0.00051726	154.9	16392	367260	16882	89135	279570	108930	0	194160	287210
520	AGVIFPVGR	O75367;Q9P0M6	O75367	no	9	0			914.534	0.00075323	147.12	2432500	2881900	2296300	1809800	4832100	1151600	1626200	1298500	1046900
521	AGVLADDHLIEVNGENVEDASHEEVVEK	Q5T2W1;A8MUH7	Q5T2W1	yes	28	0			3016.43	0.00096376	138.24	0	1153400	118530	86861	0	0	0	0	0
522	AGVLAGHDNR	P62873;P62879;Q9HAV0	P62873	no	10	0			1008.51	3.5205e-08	190.72	701680	993330	315870	572670	1300300	750430	401660	549190	747490
523	AGVLAHLEEER	P35579;P35580	P35579	no	11	0			1222.63	1.2346e-07	189.95	1352400	2224600	754600	2250600	1793600	2045500	1501800	1012400	1217100
524	AGVLAHLEEERDLK	P35579;P35580	P35579	no	14	1			1578.84	0.016158	113.73	699360	1501700	790390	1573000	1643300	1570000	0	978870	877780
525	AGVMGPPGSR	P08123	P08123	yes	10	0			927.46	0.16633	88.025	1187600	968830	35164	84002	2559500	474910	90613	709570	174410
526	AGVNTVTTLVENK	P62424	P62424	yes	13	0			1344.72	2.2375e-60	331.71	2935100	2726200	1933300	2161700	3503800	3459200	2326100	2293100	2939700
527	AGVNTVTTLVENKK	P62424	P62424	yes	14	1			1472.82	0.0395	101.12	1171400	1268100	562990	793370	1224200	1388400	927980	955750	1102700
528	AGVSFSGHR	Q16643	Q16643	yes	9	0			916.452	0.0040178	137.09	77455	187750	51894	116030	99558	0	795150	149970	97245
529	AGVSSQPVSLADR	Q6UXG2	Q6UXG2	yes	13	0			1285.66	1.4051e-08	198.42	1342700	1200800	134820	1214300	1141500	537070	566190	0	49671
530	AGVSVYGIVK	Q96DG6	Q96DG6	yes	10	0			991.57	2.2272e-08	197.98	280080	231150	171310	239460	1157200	88657	484800	0	0
531	AGWNAYIDNLMADGTCQDAAIVGYK	P07737	P07737	yes	25	0			2716.23	5.2416e-50	294.05	177690	280300	221490	48290	0	229960	0	0	0
532	AGYEYVSPEQLAGFDK	Q9C0D9	Q9C0D9	yes	16	0			1772.83	0.018809	110.81	313910	468740	207380	399880	993250	2147600	440790	540650	146600
533	AGYIIPLQGPGLTTTESR	P10253	P10253	yes	18	0			1872.99	7.527e-17	222.58	144880	356490	0	0	0	1616000	0	0	0
534	AGYPQYVSEILEK	P42704	P42704	yes	13	0			1495.76	0.017701	111.97	0	0	105230	0	0	0	0	74532	220340
535	AGYQSTLTR	P35555	P35555	yes	9	0			995.504	0.0063699	130.76	287850	276060	0	134640	318290	73537	646150	683040	151580
536	AGYVDFENGQWATDDIPDDLNSIR	P55265	P55265	yes	24	0			2710.21	5.3945e-20	227.53	374590	390810	343670	248920	537620	417260	263570	307410	368590
537	AHAHLDTGR	Q14697	Q14697	yes	9	0			976.484	3.5978e-05	166.49	0	10751	0	43074	125650	275230	0	112280	113700
538	AHAHLDTGRR	Q14697	Q14697	yes	10	1			1132.59	0.00084939	146.45	0	0	0	32913	55356	127830	51667	83213	77767
539	AHDGGIYAISWSPDSTHLLSASGDK	O75083	O75083	yes	25	0			2584.22	5.592e-77	335.45	190260	398200	0	0	0	416190	0	0	0
540	AHEPTYFTVDCAEAGQGDVSIGIK	P21333	P21333	yes	24	0			2564.19	8.2116e-20	225.13	0	176470	0	0	0	0	114380	234910	0
541	AHGGYSVFAGVGER	P06576	P06576	yes	14	0			1405.67	1.1515e-09	199.41	421250	986500	504470	501500	1449900	814230	665500	190380	435330
542	AHGLLAEENR	Q14980	Q14980	yes	10	0			1108.56	0.021515	116.84	266400	242670	97079	0	0	0	194710	221660	99255
543	AHGPGLEGGLVGKPAEFTIDTK	O75369	O75369	yes	22	1			2193.14	1.3518e-12	193.64	408890	1997900	4831100	1068400	3191400	508630	429770	573510	210150
544	AHGQDLGTAGSCLR	P29400;P02462	P29400	yes	14	0			1441.67	3.6818e-06	176.61	274690	0	0	0	0	0	0	0	171400
545	AHIAQLCEK	Q00610;P53675	Q00610	yes	9	0			1068.54	0.0029276	140.03	380240	280480	212820	345560	516100	246660	0	84674	160140
546	AHITINQYLQQVYEAIDSR	Q5JVF3	Q5JVF3	yes	19	0			2261.14	0.013174	119.98	76424	77213	0	37906	55675	90813	61062	43745	165330
547	AHITLGCAADVEAVQTGLDLLEILR	P09543	P09543	yes	25	0			2677.41	0.00031525	130.06	0	88486	0	0	0	0	0	0	33320
548	AHLGTALK	P62266	P62266	yes	8	0			809.476	0.11001	97.829	639600	750480	393730	360910	936710	974950	581010	424790	762370
549	AHLNDLENIIPFLGIGLLYSLSGPDPSTAILHFR	P10620	P10620	yes	34	0			3702.98	3.4096e-64	215.33	161580	71364	0	0	0	0	0	298090	0
550	AHLVAVFNEYQR	P50995	P50995	yes	12	0			1445.74	1.2229e-05	130.5	410360	374460	131720	356440	0	148010	132200	0	0
551	AHQANQLYPFAISLIESVR	Q14204	Q14204	yes	19	0			2156.14	0.0033405	129.06	143630	165250	251520	189250	197000	178070	347400	0	0
552	AHQDALPR	P43155	P43155	yes	8	0			906.467	0.0029992	143.94	0	0	0	0	77550	1081600	0	0	0
553	AHQNTLEVYPPFLFFLAVGGVYHPR	O14880	O14880	yes	25	0			2871.49	0.029843	112.99	0	0	0	0	0	0	596390	346920	0
554	AHQPYGVQACVPCGPGTK	Q6UXG2	Q6UXG2	yes	18	0			1925.89	0.0031063	131.14	1130000	894680	0	0	932670	502670	350920	0	0
555	AHSIQIMK	Q02543	Q02543	yes	8	0			926.501	0.12769	96.199	341540	161890	100280	154480	255450	141080	59500	129080	200380
556	AHTMTDDVTFWK	Q00610	Q00610	yes	12	0			1450.66	7.683e-05	166.07	212020	0	205930	201560	218680	221880	197690	81980	129120
557	AHTSSTQLQEELEK	Q9Y6Y8	Q9Y6Y8	yes	14	0			1599.77	2.2559e-14	222.51	124360	0	0	74519	99800	0	31779	0	0
558	AHTVLAASCAR	Q8WUY1	Q8WUY1	yes	11	0			1155.58	0.022726	113.93	0	0	0	33138	0	195960	0	0	0
559	AHVQEVAQHNLK	Q86UP2	Q86UP2	yes	12	0			1372.72	0.00028374	157.92	152030	360220	276580	386000	1085800	181010	403730	75567	89675
560	AHVVPCFDASK	P21333	P21333	yes	11	0			1229.59	0.1759	87.253	0	44773	0	0	0	0	0	656010	0
561	AIADTGANVVVTGGK	P50990	P50990	yes	15	0			1371.74	1.3529e-40	293.37	372030	321990	295430	643990	485820	646550	547240	677090	395310
562	AIAELGIYPAVDPLDSTSR	P06576	P06576	yes	19	0			1987.03	3.7067e-26	250.96	9342000	16890000	10316000	5753300	8904100	7745900	10250000	2226500	38163
563	AIAIPVDLDSQVNNLFLK	Q14643	Q14643	yes	18	0			1969.09	1.0045e-07	176.79	0	0	75445	0	0	0	0	0	0
564	AIANECQANFISIK	P55072	P55072	yes	14	0			1577.79	5.0076e-29	274.2	330200	419500	545590	393560	830460	314520	340490	0	258980
565	AICDHVR	P40925	P40925	yes	7	0			869.418	0.069164	119.68	125010	101240	72015	143590	112280	174280	0	75518	80045
566	AIDAFNAALTVRPEDYSLWNR	Q8IYB4	Q8IYB4	yes	21	1			2421.21	0.00010597	147.6	0	0	651650	0	0	0	0	0	0
567	AIDLFTDAIK	P50502;Q8IZP2;Q8NFI4	P50502	yes	10	0			1105.6	2.0352e-05	173.66	950800	1176500	1078900	1483800	2778200	1935800	1428700	597710	636020
568	AIDTTQLFSLPK	Q16822	Q16822	yes	12	0			1332.73	1.4489e-05	182.01	971150	525640	347660	0	1358500	0	0	0	239980
569	AIEALHGHELRPGR	Q96PK6	Q96PK6	yes	14	1			1554.84	0.012047	117.72	0	314090	231680	244460	0	261420	0	250280	363510
570	AIEALKEFNEDGALAVLQQFK	O60506	O60506	yes	21	1			2333.23	2.9165e-10	179.42	527610	765720	333420	208420	0	703320	493330	1172000	991360
571	AIEAVAISPWK	Q9H4A4	Q9H4A4	yes	11	0			1183.66	0.0036489	135.88	610790	292190	351640	183780	0	109720	0	0	0
572	AIEDEGGNPDEIEITSEGNKK	Q15424	Q15424	yes	21	1			2244.04	0.017138	117.34	462610	289420	240380	304370	568330	333630	465480	0	270800
573	AIEINPDSAQPYK	P50502;Q8IZP2;Q8NFI4	P50502	yes	13	0			1444.72	0.0042544	124.63	489760	440690	650130	550380	1440300	540810	517080	111820	356350
574	AIELLQEFSDQHPENAAEIK	O76094	O76094	yes	20	0			2281.12	7.7401e-15	210.44	365060	441320	170240	439150	477370	509060	768630	177260	172970
575	AIEMLGGELGSK	P07954	P07954	yes	12	0			1203.62	4.04e-05	169.63	382920	407770	281760	236550	209560	137970	0	93842	26908
576	AIENIDTLTNLESLFLGK	Q15435	Q15435	yes	18	0			1990.06	0	328.59	178750	255510	287290	233150	150750	129870	84198	534820	246110
577	AIEQADLLQEEDESPR	P61966	P61966	yes	16	0			1841.86	3.3997e-16	276.05	0	0	0	0	0	0	0	0	0
578	AIETTDIISR	Q96HS1	Q96HS1	yes	10	0			1117.6	0.024955	114.83	0	370100	188070	0	733230	455220	420140	303640	0
579	AIFAGYKR	P18077	P18077	yes	8	1			924.518	0.0046176	141.29	980580	662600	356120	583110	892910	742700	596130	566730	1120800
580	AIFLADGNVFTTGFSR	Q9ULV4	Q9ULV4	yes	16	0			1714.87	4.0407e-83	269.91	156030	264010	0	193390	86236	1613500	659500	558980	503010
581	AIFQQPPVGVR	Q7L2E3	Q7L2E3	yes	11	0			1210.68	0.0040133	99.072	134030	97856	84231	134690	150850	0	0	0	0
582	AIFQTIQNR	O95373	O95373	yes	9	0			1089.59	3.383e-06	175.2	67260	120490	54580	157780	148330	193280	79539	405190	95554
583	AIFTGYYGK	P09543	P09543	yes	9	0			1018.51	0.12571	92.426	219720	157740	102850	97314	451820	0	0	85138	243920
584	AIGAVPLIQGEYMIPCEK	P07339	P07339	yes	18	0			1988.01	3.4762e-17	227.68	5560500	11345000	173590	249860	426220	109580	0	37925	57885
585	AIGIGAYLVR	Q13085;O00763	Q13085	yes	10	0			1031.61	1.7187e-08	200.83	115270	228580	62188	75241	105480	2504800	90192	0	38756
586	AIGLLDVDVYGPSVPK	Q8TB37	Q8TB37	yes	16	0			1641.9	0.0045233	130.04	0	306950	346080	183520	0	0	643330	0	0
587	AIGNIELGIR	P46821	P46821	yes	10	0			1054.61	1.8779e-08	199.94	0	0	0	0	0	0	284980	0	0
588	AIGPHDVLATLLNNLK	O75533	O75533	yes	16	0			1687.96	0.099519	94.554	66107	107760	81455	73735	92136	112540	174520	0	91842
589	AIGPHDVLATLLNNLKVQER	O75533	O75533	yes	20	1			2200.23	0.015253	100.48	0	0	0	174590	0	0	236730	0	0
590	AIGSASEGAQSSLQEVYHK	P28066	P28066	yes	19	0			1960.95	0.025368	114.26	1046300	1374300	953070	1124200	1936200	1292800	825120	736700	1020700
591	AIGSTSKPQESPK	P18887	P18887	yes	13	1			1328.69	0.00032577	154.03	0	7509.1	21966	38666	211990	68736	16722	31917	31563
592	AIGVGLGFELQR	Q9NRN7	Q9NRN7	yes	12	0			1258.7	0.052185	56.796	0	0	0	0	0	0	0	37974	0
593	AIGVKPPR	P55072	P55072	yes	8	1			836.523	0.055473	104.03	318350	165820	251130	329450	493820	163750	231730	108820	182640
594	AIGYLNTGYQR	P01023	P01023	yes	11	0			1254.64	4.389e-08	203.17	58608	307180	0	0	0	0	0	0	234470
595	AIHQALVQQGSAFADRPAFASFR	Q16678	Q16678	yes	23	1			2487.28	1.8331e-06	165.09	0	0	0	0	0	2760800	0	0	0
596	AIHSWLTR	P28070	P28070	yes	8	0			982.535	0.00021919	185.09	0	0	287480	376320	360120	283820	313260	168430	222940
597	AIHYALNCCGLAGGVEQFISDICPK	P21926	P21926	yes	25	0			2792.31	1.1468e-29	253.08	1256500	3340000	4495700	1652500	3319800	866850	909500	958980	266770
598	AIIASNIMYIVGQYPR	O14980	O14980	yes	16	0			1807.97	4.4697e-15	210.78	276370	311870	222280	225260	235040	260430	356480	0	175320
599	AIIIFVPVPQLK	P62081	P62081	yes	12	0			1336.85	0.00087769	144.17	1652900	2045000	1276800	1115900	1925000	2593500	1855800	731760	1664800
600	AIKVEQATKPSFESGR	P38159	P38159	yes	16	2			1746.93	0.081555	96.518	373890	460630	172000	255890	419770	277640	412490	284130	362910
601	AILILDNDGDRLFAK	P61923	P61923	yes	15	1			1672.91	0.0027115	123.2	345070	474740	249840	238540	243810	578780	317890	89489	146610
602	AILLAILPMSLLSVGK	Q9BVK2	Q9BVK2	yes	16	0			1638.02	0.00073458	127.78	39217	82317	43368	23247	31878	0	0	0	0
603	AILQQLGLNSTCDDSILVK	P19367	P19367	yes	19	0			2087.09	1.351e-45	296.48	52844	168230	0	0	0	0	0	0	0
604	AILVDLEPGTMDSVR	P07437;Q13885;Q9BVA1;Q13509	P07437	no	15	0	19		1614.83	2.212e-15	228.07	8346900	10046000	3406000	9174700	6931700	8224700	4733400	7352900	5657200
605	AIMAQLPQEQK	P35221	P35221	yes	11	0			1255.66	0.15681	89.424	242910	333940	248210	282800	197380	158270	61911	117250	100610
606	AIMTYVSSFYHAFSGAQK	O43707;P12814	O43707	no	18	0			2006.96	0.00012291	147.07	478580	1311000	0	0	491720	552700	332000	594760	109560
607	AINEAYKEDYHK	P08133	P08133	yes	12	1			1479.7	7.1029e-06	185.54	1035300	3422800	341180	2479700	1115600	636130	209780	1374900	409520
608	AINIADELPR	Q8NFV4	Q8NFV4	yes	10	0			1110.6	1.282e-05	179.31	108920	150190	112820	492850	889490	589090	0	232390	218580
609	AINPINTFTK	Q07960	Q07960	yes	10	0			1117.61	0.042935	104.29	772180	1621000	360230	1193200	1779400	1163200	327700	701920	438030
610	AINQGGLTSVAVR	P60900	P60900	yes	13	0			1284.71	2.6509e-36	284.28	603350	870370	770380	734750	1310100	639020	464000	451350	546690
611	AINQQTGAFVEISR	Q92945	Q92945	yes	14	0			1532.79	7.1976e-28	260.99	253800	450760	198410	193310	632820	417050	373250	155720	199410
612	AINTLNGLR	Q15717;P26378;Q12926	Q15717	yes	9	0			970.556	0.00072831	147.8	216050	369160	189370	305910	471010	236020	441200	203690	326200
613	AINVQEEK	Q13813	Q13813	yes	8	0			929.482	0.0083314	135.19	130730	108960	67835	97163	132530	170090	0	167150	107140
614	AIPDLTAPVAAVQAAVSNLVR	P18206	P18206	yes	21	0			2075.17	8.5942e-27	232.76	892500	3110700	1026900	1333100	790140	1163300	564760	1905200	1066300
615	AIPQLQGYLR	Q02878	Q02878	yes	10	0			1157.66	0.0087498	124.89	460870	428050	288430	247840	490250	669090	525320	476560	450580
616	AIQLEYSEAR	O43242	O43242	yes	10	0			1178.59	0.00066988	151.02	403620	425680	351340	366740	609510	559240	380700	0	0
617	AISGVHTVR	P41091;Q2VIR3	P41091	yes	9	0			938.53	1.3508e-06	183.77	141710	132820	157100	375670	0	284730	183040	152830	166590
618	AISHEHSPSDLEAHFVPLVK	P30153	P30153	yes	20	0			2212.13	3.945e-05	161.58	570630	1002600	400670	305050	791740	802510	588860	410900	203210
619	AISSSAISR	Q16630	Q16630	yes	9	0			890.482	0.14707	89.811	174980	116910	85163	109730	223470	201550	290760	118750	165160
620	AITGASLADIMAK	P83731	P83731	yes	13	0			1260.67	1.1299e-13	229.81	838610	882810	307230	317280	895370	556520	273950	400720	394210
621	AITGFDDPFSGK	P15924	P15924	yes	12	0			1253.59	6.8602e-08	194.22	2857500	697060	258280	1031000	928580	806180	496030	1434300	228420
622	AITHLNNNFMFGQK	P14866	P14866	yes	14	0			1633.8	0.014545	115.31	329720	568410	167980	221460	345830	282130	211030	114320	163980
623	AITIAGVPQSVTECVK	Q15365	Q15365	yes	16	0			1671.89	2.9526e-15	217.98	352910	224340	215360	270000	551190	627990	253510	179830	279390
624	AITPPHPASQANIIFDITEGNLR	P23142	P23142	yes	23	0			2474.29	1.1539e-06	165.94	32269	642950	0	49780	0	147380	776300	0	0
625	AITQEQCEAR	P10253	P10253	yes	10	0			1204.55	2.8627e-05	167.45	212660	246140	0	67938	63288	124960	0	0	0
626	AITSAYYR	P57735;Q15907;P62491	Q15907	no	8	0			943.476	0.0043265	137.04	750810	0	449270	604360	1219400	992480	707350	300570	0
627	AIVAIENPADVSVISSR	P08865	P08865	yes	17	0			1739.94	1.4815e-41	275.62	4682100	3073700	1833100	2280800	3337400	3293400	3239100	1645900	2359400
628	AIVDCIISIIEENSESK	Q9Y678	Q9Y678	yes	17	0			1918.96	5.2271e-16	215.84	579120	745800	324600	513200	265400	598810	264130	280350	186630
629	AIVDCIISIVEENPESK	Q9UBF2	Q9UBF2	yes	17	0			1914.96	0.018423	113.52	171710	0	192700	0	0	0	294660	82507	125970
630	AIVHDNKDGTYAVTYIPDK	O75369	O75369	yes	19	1			2119.06	1.9743e-12	196.66	202770	721770	2211700	722640	1428900	0	123200	234430	131890
631	AIVQQWLEYR	O43324	O43324	yes	10	0			1304.69	1.8201e-05	175.27	331950	406600	0	362270	403520	393390	137670	318890	228500
632	AIWAALQTQTSNAAK	Q9NYU2	Q9NYU2	yes	15	0			1572.83	0.0001575	161.8	269220	276110	143920	195320	185950	631130	377150	65533	153110
633	AIYHDLEQSIR	Q9UNF0	Q9UNF0	yes	11	0			1343.68	0.0024571	96.721	0	159580	0	178610	401460	614560	0	0	0
634	AIYKGPGSEAGP	P21964	P21964	yes	12	1			1145.57	0.055735	100.12	255370	164950	62604	241790	265670	302890	184280	0	0
635	AKDFSLILDDVAITELSFSR	Q99623	Q99623	yes	20	1			2239.17	0.0042952	124.39	0	0	125500	0	0	32631	0	132060	138860
636	AKDPFAHLPK	P26641	P26641	yes	10	1			1122.62	0.038061	107.15	536350	532100	160630	0	431310	755770	566450	1299600	721050
637	AKEAAEQDVEK	P26373	P26373	yes	11	1			1216.59	6.7367e-08	199.27	0	0	0	117600	197660	218980	0	132700	292460
638	AKEAQDDLVK	P15311	P15311	yes	10	1			1115.58	0.0002726	161.12	571770	519060	407390	994060	777070	832620	304980	438720	305730
639	AKEDFLK	P22694;P17612	P22694	yes	7	1			849.46	0.12329	99.544	324220	98356	43653	41537	85515	100310	137870	0	153960
640	AKEFTNVYIK	P11940;Q13310	P11940	no	10	1			1211.65	0.00053542	154.44	295860	285670	199390	383370	548700	0	470520	345180	647640
641	AKEIGADLVLQISK	Q00796	Q00796	yes	14	1			1483.86	0.014013	107.73	0	0	0	134570	137400	0	0	0	0
642	AKEILQEEEDLAEIVQLVGK	P38606	P38606	yes	20	1			2253.21	0.28057	92.771	249840	408640	295970	293310	673490	0	0	300010	279380
643	AKETADAITK	Q00765	Q00765	yes	10	1			1046.56	0.0068938	129.81	43746	287720	290380	358120	379680	351130	0	102080	113970
644	AKFEELNMDLFR	P11021	P11021	yes	12	1			1511.74	5.693e-08	196.99	1641900	2446000	232210	154650	398610	899730	873610	142830	338500
645	AKFYPEDVAEELIQDITQK	P15311	P15311	yes	19	1			2236.13	1.5443e-18	218.5	332320	848890	662220	1097100	459630	842610	280850	414200	267170
646	AKFYPEDVSEELIQDITQR	P26038	P26038	yes	19	1			2280.13	0.036321	109.11	0	0	0	0	0	0	0	213480	441190
647	AKGFYISK	P15144	P15144	yes	8	1			912.507	0.04015	111.66	0	0	617260	0	0	20020	0	39197	45178
648	AKHHAISAK	P27824	P27824	yes	9	1			961.546	0.00064539	150.04	0	0	0	169950	122150	235540	8453.8	275330	159440
649	AKKDDTDDEIAK	P27824	P27824	yes	12	2			1347.65	0.00076558	144.79	2469.6	0	2621.2	383740	261400	342440	0	556600	198380
650	AKLEAAIAEAEER	P08729	P08729	yes	13	1			1399.73	1.314e-05	170.44	0	3837500	1078500	427130	0	14757000	2765700	943770	2662800
651	AKLEAAIAEAEERGELALK	P08729	P08729	yes	19	2			2011.1	5.7583e-44	283.52	0	2086800	406590	602550	0	8870400	7371900	472140	438570
652	AKLEQLFQDEVAK	Q15149	Q15149	yes	13	1			1517.81	0.00025661	156.99	95105	193290	109380	165440	208010	211510	294070	80829	0
653	AKPEGALQNNDGLYDPDCDESGLFK	P16422	P16422	yes	25	1			2752.23	2.4356e-28	241.8	1332200	887860	0	143090	803250	610820	850290	320420	246210
654	AKPVNSKPDSAYR	O95573	O95573	yes	13	2			1431.75	0.27388	79.048	0	0	0	0	0	442570	0	0	48806
655	AKPYEGSILEADCDILIPAASEK	P00367	P00367	yes	23	1			2489.24	0.00037959	131.05	218190	734340	195470	266600	1054500	392660	131500	0	0
656	AKQEELEAALQR	P08729	P08729	yes	12	1			1384.73	3.1105e-18	233.32	0	9938700	4753500	5696000	0	26943000	15703000	4064700	9143400
657	AKQTLENERGELANEVK	P35579	P35579	yes	17	2			1928	0.026726	106.72	598680	941670	239520	679300	895020	568120	457380	577640	457110
658	AKYLAQIIVMGVQVVGR	Q9Y3D7	Q9Y3D7	yes	17	1			1844.07	5.5683e-05	160.94	41090	88922	115760	47618	65899	102330	34504	51928	63012
659	ALAAAGYDVEK	P16402;P10412;P16403;Q02539;P22492	P16402	yes	11	0			1106.56	0.0046781	131.22	454310	611950	0	698620	1107800	437930	0	562160	465810
660	ALAAGGVGSIVR	O15511	O15511	yes	12	0			1069.62	2.5303e-12	218.25	658400	621630	299810	570260	599220	586700	750850	456820	86332
661	ALAAGGYDVEK	P16401	P16401	yes	11	0			1092.55	0.0023819	141.61	139710	159970	56146	336430	0	58985	0	0	0
662	ALADVATVLGR	Q92542	Q92542	yes	11	0			1084.62	2.4691e-05	182.76	244890	196100	99722	99774	154760	58001	0	63364	91757
663	ALADYIR	Q9BS26	Q9BS26	yes	7	0			820.444	0.17106	93.753	0	0	0	83115	0	250710	0	0	0
664	ALAGCDFLTISPK	P37837	P37837	yes	13	0			1391.71	3.4801e-09	207.48	644780	1128600	340820	492340	700570	876490	225910	757590	52918
665	ALAIEEFCK	Q9NUJ1	Q9NUJ1	yes	9	0			1079.53	0.00098613	145.25	0	0	0	183930	413190	0	0	0	0
666	ALALAALAAVEPACGSR	Q9BT67	Q9BT67	yes	17	0			1639.87	0.014146	117.02	82197	98153	74501	0	0	0	0	48193	0
667	ALALGALQNIR	Q99715	Q99715	yes	11	0			1138.68	1.7288e-13	231.21	235050	417500	0	785500	553040	561100	920310	964760	0
668	ALALLEDEER	A0FGR8	A0FGR8	yes	10	0			1157.59	0.037293	107.6	0	0	0	0	0	0	0	296830	0
669	ALANSLACQGK	P04075	P04075	yes	11	0			1131.57	9.0419e-13	227.67	1297000	4026900	6500000	1416200	3695800	3728700	3343000	1658100	913370
670	ALAPEYAK	P07237	P07237	yes	8	0			861.46	0.045356	109.07	0	1959800	0	861800	0	2321400	4626600	0	0
671	ALAPTWEQLALGLEHSETVK	Q8NBS9	Q8NBS9	yes	20	0			2192.15	0.16209	97.912	896850	2065400	155020	563850	0	0	1423500	898950	366550
672	ALASQLQDSLK	P18206	P18206	yes	11	0			1172.64	0.044436	102.2	0	800940	179890	0	0	0	0	0	0
673	ALASTCKPELQK	Q9BZQ8	Q9BZQ8	yes	12	1			1344.71	0.1959	84.812	0	0	0	0	418140	0	28248	0	0
674	ALAVSDLNR	P11498	P11498	yes	9	0			957.524	0.10885	94.489	27774	0	0	0	352290	0	93150	69560	40750
675	ALAYDKLEK	P35580	P35580	yes	9	1			1049.58	0.032816	98.41	95542	83644	78429	0	0	0	0	0	0
676	ALAYFEQLK	O43592	O43592	yes	9	0			1081.58	0.051486	87	0	0	0	0	0	0	0	372640	0
677	ALCDVGTAISCSR	Q9BQB6	Q9BQB6	yes	13	0			1408.64	9.973e-14	230.07	1309900	1602700	283590	588050	834480	602530	505150	253860	344660
678	ALCSGSPAER	P19971	P19971	yes	10	0			1046.48	0.0079888	126.9	49853	96838	0	89124	59471	54148	0	84766	158570
679	ALDAAAGITR	Q96HR9	Q96HR9	yes	10	0			957.524	0.000642	151.73	0	1504200	443120	91353	257370	1182100	156890	0	0
680	ALDAVALPQPVGVPNESQALSQR	P06401	P06401	yes	23	0			2359.25	0.0098498	117.81	399700	727420	467420	218720	1158700	0	0	0	0
681	ALDDFVLGSAR	O60831	O60831	yes	11	0			1162.6	8.6033e-06	186.78	544630	1255400	143330	275010	384870	0	251850	0	339900
682	ALDEGDIALLK	P35998	P35998	yes	11	0			1156.63	0.0011078	151.39	508890	538260	569060	476050	1075200	449260	485910	460540	522860
683	ALDFIASK	O43707;Q08043;P12814	O43707	no	8	0			863.475	0.0084048	135.07	376510	1105900	547770	532020	1350300	833530	611450	927430	879450
684	ALDGAFTEENR	Q9Y490	Q9Y490	yes	11	0			1221.56	6.0705e-05	173.78	0	0	0	0	0	0	0	0	275730
685	ALDLDSSCK	P31948	P31948	yes	9	0			1007.46	0.0088103	124.19	0	184450	0	60403	124530	186300	88873	231910	145080
686	ALDLDVVLTPMLAPALDLNAPGR	O00519	O00519	yes	23	0			2374.29	3.2991e-15	210.41	175360	172880	63855	82294	117840	162750	0	0	0
687	ALDLESLSLLGFVYK	P09914	P09914	yes	15	0			1666.92	4.2515e-06	176.47	198040	0	0	0	81111	0	0	55419	0
688	ALDLFSDNAPPPELLEIINEDIAK	Q15084	Q15084	yes	24	0			2636.36	1.4601e-29	253.53	2020200	3209900	429770	898170	284420	5621700	2504200	815000	1496900
689	ALDLFSDNAPPPELLEIINEDIAKR	Q15084	Q15084	yes	25	1			2792.46	1.876e-20	221.34	1228000	1794600	239190	291510	97782	3324000	1166100	396710	653910
690	ALDTLEDDMTISVEK	P37268	P37268	yes	15	0			1678.8	0.020523	110.84	0	0	0	0	0	278400	0	64986	0
691	ALDTMNFDVIK	P11940;Q9H361;Q13310	P11940	no	11	0			1265.63	0.027934	110.7	705290	0	392670	376110	0	609500	285190	0	0
692	ALDVSASDDEIAR	P13798	P13798	yes	13	0			1360.65	1.2793e-13	229.51	107010	495410	340380	409070	308700	97192	81500	118470	82747
693	ALEAANGELEVK	P08727	P08727	yes	12	0			1242.65	1.266e-44	310.97	4092100	33876000	41165000	40367000	14079000	47938000	17182000	8318700	10840000
694	ALEAEQVEITVGR	P58107	P58107	yes	13	0			1413.75	0.00010177	163.62	108380	69110	66520	88560	216500	603710	59007	90495	0
695	ALEDFLASLR	Q8WXH0	Q8WXH0	yes	10	0			1133.61	0.0007587	148.76	0	0	0	104700	0	0	91497	0	0
696	ALEDMFDALEGK	P23786	P23786	yes	12	0			1337.62	0.011738	118.37	105610	149520	0	0	67103	143620	0	0	0
697	ALEEAMEQK	P35579	P35579	yes	9	0			1047.49	9.4732e-08	195.76	789000	818800	336210	651720	655960	428700	176050	338570	314600
698	ALEEANADLEQK	Q7Z3Y8;Q7Z3Z0	Q7Z3Y8	yes	12	0			1329.64	3.7073e-12	211.83	0	0	0	0	0	0	0	316440	0
699	ALEEANADLEVK	P02533;P08779;P19012	P02533	no	12	0			1300.65	9.3585e-19	247.51	3142900	3383500	1926600	605270	537290	1169000	4312800	780700	1779800
700	ALEEEQEAREELER	Q7Z406	Q7Z406	yes	14	1			1729.81	0.00077176	144.79	115440	158020	113780	131150	431610	80263	0	376040	0
701	ALEEPAVDMLHTVTDMVR	P20591	P20591	yes	18	0			2025.99	0.0028117	132.61	1209300	0	0	0	397170	0	0	0	209600
702	ALEESNYELEGK	P13645	P13645	yes	12	0			1380.64	8.808e-36	288.14	15179000	3822100	7638000	1102200	15496000	3732800	17210000	6409900	6625100
703	ALEFVAR	P12111	P12111	yes	7	0			804.449	0.060966	124.48	92881	107990	0	0	165780	95368	169300	329580	87231
704	ALEHFTDLYDIK	Q00610	Q00610	yes	12	0			1463.73	2.3723e-14	198.21	374680	612240	948790	596880	740470	744270	1113500	337090	488110
705	ALEHFTDLYDIKR	Q00610	Q00610	yes	13	1			1619.83	3.1565e-09	207.79	699700	879360	677850	755880	728730	965310	1235300	287470	551770
706	ALEIIPR	Q99832	Q99832	yes	7	0			810.496	0.088141	108.49	142670	145490	130050	238950	258470	333700	317110	181780	158670
707	ALEILQEEDLIDEDDIPVR	P0C0L5;P0C0L4	P0C0L5	yes	19	0			2224.11	2.3112e-18	211.8	494300	3869300	0	244570	237340	0	700580	0	65840
708	ALEKEEEEEKQK	O75400	O75400	yes	12	2			1488.73	6.7045e-08	194.59	0	0	0	23820	50739	0	64308	23571	0
709	ALELDPNLYR	P35580	P35580	no	10	0			1202.63	0.0065074	121.31	0	0	0	0	0	0	0	0	0
710	ALELDSNLYR	P35579	P35579	yes	10	0			1192.61	6.7796e-06	183.84	2719000	4500600	1391600	3192700	4283700	3223500	1853700	2204300	2180600
711	ALELDSNNEK	Q02790	Q02790	yes	10	0			1131.54	0.0066555	120.67	56412	0	142300	116650	0	611800	221620	0	0
712	ALELENDR	Q03252	Q03252	yes	8	0			958.472	0.034232	114.61	368170	531060	216870	343670	475710	532640	398010	228310	366750
713	ALELEQER	P26038	P26038	yes	8	0			986.503	0.0012311	154.53	0	0	0	0	0	0	0	794730	704170
714	ALELTGLK	P19338	P19338	yes	8	0			843.507	0.0016875	148.56	877070	1177200	477780	765340	1856700	1744800	1429600	1206900	1212000
715	ALENDPDCR	P13796;P13797	P13796	no	9	0			1088.46	0.038069	105.51	30152	119700	0	0	0	0	0	178840	116810
716	ALEQALEK	P15144	P15144	yes	8	0			900.492	0.036896	113.28	0	0	275400	0	0	0	0	0	98502
717	ALEQFATVVEAK	P49748	P49748	yes	12	0			1304.7	6.8712e-08	194.19	917800	857970	0	0	514070	1080300	241580	176530	335620
718	ALEQQVEEMK	P35579	P35579	yes	10	0			1203.58	0.0036127	138.5	555610	920690	185400	530330	525540	380180	226660	232650	222430
719	ALEQQVEEMKTQLEELEDELQATEDAK	P35579	P35579	yes	27	1			3146.48	2.0723e-10	176.06	0	256750	0	102650	0	0	0	0	0
720	ALERPYTSK	Q9NR45	Q9NR45	yes	9	1			1063.57	0.1381	90.909	0	0	0	190850	316530	0	0	0	0
721	ALESGDVNTVWK	P46940	P46940	yes	12	0			1317.66	8.8691e-08	189.46	1027700	1542500	528730	971730	1289000	0	0	556080	877260
722	ALESPERPFLAILGGAK	P00558	P00558	yes	17	1			1767.99	7.2264e-05	159	81766	126290	0	0	0	371570	766420	0	0
723	ALESSIAPIVIFASNR	Q9Y265	Q9Y265	yes	16	0			1686.93	7.5123e-05	162.66	165770	190440	192630	0	351520	397640	314620	104770	89212
724	ALFEEVPELLTEAEKK	P31939	P31939	yes	16	1			1844.98	0.022125	107.35	697690	616070	275030	407770	321210	525540	521840	0	158190
725	ALFLETEQLK	Q13740	Q13740	yes	10	0			1190.65	9.841e-09	204.95	761130	127470	1056000	309930	1224400	3044600	1062200	0	0
726	ALFQDIK	P02792	P02792	yes	7	0			833.465	0.059675	125.18	29344	214970	0	78360	0	0	94799	291680	76049
727	ALGALVDSCAPGLCPDWDSWDASKPVTNAR	P21333	P21333	yes	30	1			3228.5	1.0976e-42	269.55	0	876410	0	0	0	0	0	0	0
728	ALGALVDSCAPGLCPDWESWDPQKPVDNAR	O75369	O75369	yes	30	1			3323.53	4.6121e-24	226.95	0	0	2411700	0	344030	0	0	0	0
729	ALGEPITLFGEGPAER	O43172	O43172	yes	16	0			1655.85	0.00082269	143.92	0	0	73129	50206	99870	105360	150040	101630	56689
730	ALGFPLERPK	O75390	O75390	yes	10	1			1126.65	0.045045	103.05	625950	1054900	658020	1026800	1476300	1857600	1466500	657440	690020
731	ALGFTDIVTVQVLPQCECR	P05107	P05107	yes	19	0			2205.09	0.046841	104.16	122240	377630	0	0	0	1260500	236850	0	558620
732	ALGHQLGR	Q14204	Q14204	yes	8	0			850.477	0.01095	130.89	0	98274	96026	192460	325390	153820	281850	125640	101330
733	ALGLASGELAAR	Q8WZA9	Q8WZA9	yes	12	0			1127.63	0.002486	135.29	102410	0	252190	136490	0	0	52874	0	0
734	ALGLGVEQLPVVFEDVVLHQATILPK	P49327	P49327	yes	26	0			2784.58	3.9499e-15	193.53	61880	1187300	74264	170200	0	3343200	1001800	0	0
735	ALGQNPTNAEVLK	P60660;P14649	P60660	yes	13	0			1353.73	2.1054e-47	301.44	5106300	8682100	3112800	6863500	9095400	6256900	4340300	3862300	3257000
736	ALGSAIEYTIENVFESAPNPR	P12111	P12111	yes	21	0			2277.13	0.091568	100.74	141850	0	0	30281	0	0	243590	686740	136650
737	ALGTEVIQLFPEK	O95831	O95831	yes	13	0			1443.8	5.6108e-06	181.06	306100	479740	648770	271840	738390	1000200	481660	144830	202310
738	ALGVEQDLALPAIAVIGDQSSGK	P20591;P20592	P20591	yes	23	0			2251.21	2.7089e-19	219.95	8417100	376860	0	0	3775500	122930	0	0	4456500
739	ALGVGFATR	O15540	O15540	yes	9	0			890.497	2.584e-06	178.57	0	0	0	0	0	6060800	198120	0	0
740	ALGVLAQLIWSR	O75390	O75390	yes	12	0			1325.78	0.0032194	137.84	0	0	0	0	0	0	0	0	0
741	ALHDHLGLR	O14975	O14975	yes	9	0			1030.57	0.01468	120.43	0	114750	0	0	505860	0	0	0	0
742	ALIAAQYSGAQVR	P26641	P26641	yes	13	0			1346.73	8.2214e-27	263.38	908010	1052600	411550	438760	744410	1482600	1106400	2809400	1499800
743	ALIAGGGAPEIELALR	P50991	P50991	yes	16	0			1549.88	4.0177e-30	209.06	1046800	1202100	885510	1289800	1113200	2319900	1443000	2244200	838470
744	ALIAQLPSPAIDHEQLR	Q96PK2;Q9UPN3	Q96PK2	yes	17	0			1871.03	0.00013453	151.82	354220	453770	229010	149750	297570	137720	109690	189360	178380
745	ALIEILATR	P08133	P08133	yes	9	0			998.612	5.5564e-08	202.07	1429400	5591500	719340	3794100	1597500	785180	373970	2131200	723530
746	ALIESYQNLTR	Q8IZP0	Q8IZP0	yes	11	0			1306.69	7.7705e-05	169.54	0	0	0	0	0	0	0	189730	168490
747	ALIEVLQPLIAEHQAR	P23381	P23381	yes	16	0			1800.03	0.001009	135.34	240130	378320	99263	69807	220300	387960	0	236670	128180
748	ALIGATNPADAPPGTIR	Q13232	Q13232	yes	17	0			1633.88	3.4558e-16	221.32	527460	217900	220510	0	1349300	0	0	0	0
749	ALILVGLER	P12111	P12111	yes	9	0			982.618	5.053e-06	168.16	0	0	0	0	0	111600	363210	1013600	200290
750	ALINADELASDVAGAEALLDR	Q13813	Q13813	yes	21	0			2126.09	7.6085e-19	217.81	644950	1141900	571460	676820	601090	1638600	884450	1242400	714420
751	ALIPLALEGTDVGQTK	Q9H3U1	Q9H3U1	yes	16	0			1624.9	4.8445e-14	131.82	344430	149060	100010	168760	307470	114970	99255	78390	124820
752	ALIVLNNLSVNAENQR	Q9UH62	Q9UH62	yes	16	0			1766.96	1.349e-30	255.33	0	525860	150500	349160	163040	0	407680	108650	0
753	ALIVVPYAEGVIPDEAK	Q05519	Q05519	yes	17	0			1782.98	4.7341e-11	199.22	593590	292730	309980	186750	415180	430370	383780	203980	243780
754	ALKDEEKMELQEIQLK	P06753	P06753	yes	16	2			1944.02	0.00024507	151.74	306030	854370	417590	283260	0	0	0	0	347850
755	ALKDKIEK	P14625	P14625	yes	8	2			943.57	0.014346	125.32	898050	547260	155660	280510	317460	670350	406960	461010	399580
756	ALKEEIGNVQLEK	Q86UP2	Q86UP2	yes	13	1			1469.81	0.0016926	139.11	197610	364380	196030	306660	862820	134210	274050	0	0
757	ALLAEHLLKPLPADK	Q9NZD2	Q9NZD2	yes	15	1			1627.97	0.002429	139.14	198900	185680	85139	93648	328160	536300	0	0	35909
758	ALLANALTSALR	P57088	P57088	yes	12	0			1212.72	3.6981e-26	259.74	632540	540650	140510	267650	529350	839680	174310	335520	281330
759	ALLDASETTSTR	Q14258	Q14258	yes	12	0			1263.63	2.2641e-08	185.53	0	0	0	0	0	0	0	0	0
760	ALLELQEYFGSLAA	Q9BY32	Q9BY32	yes	14	0			1523.79	2.1001e-09	190.32	64004	0	101420	0	112590	337410	0	0	50041
761	ALLELQLEPEELYQTFQR	P13639	P13639	yes	18	0			2219.15	9.1727e-24	246.43	430030	671710	465500	329240	442180	1593200	802600	317480	617930
762	ALLFIPR	P08238	P08238	yes	7	0			828.522	0.039533	136.04	2652900	2478300	933350	1461400	2864500	6076800	3722300	2467600	3661200
763	ALLFVPR	P07900	P07900	yes	7	0			814.507	0.019384	150.29	1768800	2398200	1889000	2256500	4602200	7384800	8046400	2210600	3930600
764	ALLLDALR	Q8N2G8	Q8N2G8	yes	8	0			883.549	0.037439	113.01	89983	117560	0	0	239880	0	0	0	0
765	ALLLLCGEDD	P08758	P08758	yes	10	0			1117.53	0.069897	99.683	172030	433030	153870	0	82867	122590	49134	233530	93091
766	ALLLLLVGGVDQSPR	P33993	P33993	yes	15	0			1549.92	0.0061712	111.06	0	0	0	43478	0	0	0	56201	105910
767	ALLQAILQTEDMLK	P15924	P15924	yes	14	0			1585.87	0.060391	98.5	166490	0	0	59603	0	0	0	0	0
768	ALLQEMPLTALLR	P10155	P10155	yes	13	0			1467.85	0.0035787	128.48	0	0	0	91064	118950	63827	0	0	0
769	ALLQQQPEDDSKR	Q9UHB9	Q9UHB9	yes	13	1			1526.77	0.010578	118.47	155820	145160	78969	231680	248720	188310	195170	92701	94089
770	ALLQSHPR	P43155	P43155	yes	8	0			920.519	0.052708	105.41	65014	141380	26245	145270	52327	616590	0	0	0
771	ALLQSSASR	Q9UQ80	Q9UQ80	yes	9	0			931.509	0.015084	120.17	353510	367750	204020	274530	484650	661790	428940	412680	402820
772	ALLRGVFVVAAKR	P42765	P42765	yes	13	2			1398.88	0.025883	104.5	0	0	0	0	61992	0	235300	0	0
773	ALLVEPVINSYLLAER	P21980	P21980	yes	16	0			1799.02	0.003214	106.53	50626	63219	0	252620	137910	175330	157260	0	123910
774	ALLVEVQLLESK	O00231	O00231	yes	12	0			1340.79	0.02454	109.05	315090	309220	448970	39001	410960	837760	500760	370930	373060
775	ALLVTASQCQQPAENK	Q01518	Q01518	yes	16	0			1756.88	0.0019753	139.62	239100	388870	92942	156450	121000	426650	120700	186850	339680
776	ALLYLCGGDD	P07355;A6NMY6	P07355	yes	10	0			1095.49	0.16086	88.686	106150	475880	341540	107090	254680	410120	298650	0	167260
777	ALMGSPQLVAAVVR	P14923	P14923	yes	14	0			1410.8	3.0685e-10	207.52	344110	261860	170180	191700	272510	201070	119640	397080	89643
778	ALMLQGVDLLADAVAVTMGPK	P10809	P10809	yes	21	0	34		2112.13	5.2808e-27	240.83	835650	2509100	549390	1000400	2640100	2388400	1155300	1337400	907700
779	ALNAGYILNGLTVSIPGLER	Q9Y678	Q9Y678	yes	20	0			2070.15	2.9271e-08	185	1072500	923720	786310	538610	297000	952880	434780	373560	340830
780	ALNALCDGLIDELNQALK	P30084	P30084	yes	18	0			1970.01	1.9499e-97	374.52	0	305820	0	0	140420	0	0	0	0
781	ALNFLFYLALVAAAAFSGWCVHHVLEEVQQVR	Q07065	Q07065	yes	32	0			3657.89	0.13269	117.19	0	0	0	0	0	0	469900	272160	0
782	ALNLGYALDYAQR	P12111	P12111	yes	13	0			1466.75	9.0026e-27	262.26	353590	410050	0	0	30865	0	432890	1243200	243840
783	ALNVEPDGTGLTCSLAPNIISQL	P30044	P30044	yes	23	0			2382.21	3.63e-48	277.17	1855100	10647000	1810400	840940	1919800	4814400	1736700	3746500	424970
784	ALPAVQQNNLDEDLIR	P22314	P22314	yes	16	0			1807.94	2.3614e-78	349.16	589960	1138900	857880	477950	979010	838610	372500	503760	554410
785	ALPDMEVVGLNFSSATTPELLLK	Q14204	Q14204	yes	23	0			2444.29	0.031462	103	286580	353690	220910	248990	269990	0	278300	147050	0
786	ALPFWNEEIVPQIK	P18669;P15259;Q8N0Y7	P18669	yes	14	0			1682.9	2.7872e-05	166.48	365530	422840	686000	167980	341930	604420	443150	0	218300
787	ALPGQLKPFETLLSQNQGGK	P09211	P09211	yes	20	1			2125.15	4.8059e-05	160.32	695450	0	327800	0	0	207270	306600	312060	529680
788	ALPLALVLHELGAGR	P19971	P19971	yes	15	0			1528.91	1.1682e-81	256.58	187300	770800	130940	835540	293830	294270	311310	1366300	1495200
789	ALPSQGLSSSAVLEK	O95470	O95470	yes	15	0			1485.8	1.7325e-06	183.83	250210	351690	111100	233940	627990	0	186430	349340	98659
790	ALQALEELR	Q15149	Q15149	yes	9	0			1041.58	0.0042548	136.45	382490	500480	209130	274290	729260	389740	679110	101240	182650
791	ALQALQQEHK	Q9BRG1	Q9BRG1	yes	10	0			1164.63	0.00057617	153.4	94540	69394	60562	198710	153260	144850	38259	85876	129840
792	ALQASALK	P04075	P04075	yes	8	0			800.476	0.00023629	176.1	1095200	2509400	5279200	1008900	2495800	3859500	4485500	1636100	823110
793	ALQASALNAWR	P09972	P09972	yes	11	0			1199.64	4.872e-05	176.77	0	83598	0	0	730620	79178	0	0	0
794	ALQATVGNSYK	P11279	P11279	yes	11	0			1150.6	1.8221e-12	223.24	4843500	2925300	510680	698960	869410	509890	0	0	0
795	ALQDQLVLVAAK	P01019	P01019	yes	12	0			1267.75	0.0037284	128.43	71716	910800	0	25176	83491	0	0	66543	79702
796	ALQEALVLSDR	P19971	P19971	yes	11	0			1213.67	0.0012811	148.68	434570	865060	0	869160	507330	410870	280430	964020	1219200
797	ALQFLEEVK	P40227	P40227	yes	9	0			1075.59	1.741e-06	182.13	962110	730190	661490	1099200	889600	1373200	1114000	1197900	962100
798	ALQGASQIIAEIR	O00429	O00429	yes	13	0			1368.77	0.0037745	127.34	168390	164540	150720	197360	270300	181440	0	204610	146270
799	ALQLEEER	P15311	P15311	yes	8	0			986.503	0.0035616	143.02	1048400	1109100	872500	2203000	1600400	1036500	550320	794730	704170
800	ALQLEEERK	P15311	P15311	yes	9	1			1114.6	0.13788	82.586	0	0	0	0	0	0	0	0	0
801	ALQPIVSEEEWAHTK	P43155	P43155	yes	15	0			1736.87	0.19114	82.407	303330	1565400	209370	1085600	358300	0	0	95167	187120
802	ALQQEQEIEQR	Q8WXI9;Q86YP4	Q8WXI9	yes	11	0			1370.68	3.1708e-12	216.72	81508	42024	38289	55450	135150	71907	76653	72655	99430
803	ALQQGLVGLELK	P58107	P58107	yes	12	0			1267.75	3.5568e-29	135.6	0	139880	27694	138200	378700	1057100	0	0	0
804	ALQQNGAPGIAK	Q9BW60	Q9BW60	yes	12	0			1166.64	0.0026249	134.52	0	0	0	0	0	0	0	0	413500
805	ALQQYTLEPSEKPFDLK	Q9Y678	Q9Y678	yes	17	1			2006.04	9.67e-05	156.19	2304200	1775200	960800	1229800	1039900	1638700	891340	716560	656770
806	ALQSGPPQSR	O00425	O00425	yes	10	0			1039.54	0.03025	111.72	0	0	28239	0	0	0	0	175660	418020
807	ALQSGQCAGAALDVFTEEPPRDR	O43175	O43175	yes	23	1			2487.18	0.03164	102.85	0	0	0	0	0	495680	0	160160	28631
808	ALQSPALGLR	P46940	P46940	yes	10	0			1024.6	0.0019695	142.85	0	0	0	652300	0	0	0	0	491170
809	ALQSVGQIVGEVLK	P62333	P62333	yes	14	0			1439.83	0.001376	142.06	0	0	0	0	0	0	246990	0	0
810	ALSADQGSYR	Q9P2B2	Q9P2B2	yes	10	0			1066.5	4.912e-06	185.24	0	0	143840	0	0	0	0	0	69448
811	ALSAIADLLTNEHER	O60716	O60716	yes	15	0			1651.85	0.0005107	148.83	514860	1011600	385390	438400	252040	556300	494340	0	416270
812	ALSAQQIPR	Q96E29	Q96E29	yes	9	0			982.556	0.049015	101.81	456620	459100	113760	163550	144560	0	0	111020	181920
813	ALSAVSTQQK	Q08379	Q08379	yes	10	0			1031.56	4.5293e-13	146.03	115060	87455	87437	93407	119430	145720	106060	131020	0
814	ALSEPLSAAQLR	Q8WUD6	Q8WUD6	yes	12	0			1254.69	0.0062607	74.774	47393	52709	76692	66866	0	82222	0	0	0
815	ALSEYLAVFAR	Q92791	Q92791	yes	11	0			1238.67	2.435e-18	236.2	483910	0	0	0	0	0	0	0	49301
816	ALSIGFETCR	P16070	P16070	yes	10	0			1152.56	5.2637e-13	223.39	0	1239900	2257900	0	829530	0	132210	410370	265530
817	ALSNLESIPGGYNALR	Q9UMX0;Q9NRR5	Q9UMX0	yes	16	0			1673.87	2.1407e-06	171.74	197450	138140	363630	256350	522850	394790	0	189730	141790
818	ALSNLSSR	O95674	O95674	yes	8	0			846.456	0.0042887	116.63	0	0	0	86072	288950	0	0	0	0
819	ALSQLAEVEEK	Q13596;O60749	Q13596	yes	11	0			1215.63	8.2754e-08	196.71	700320	565740	461540	692380	820310	271060	248090	344040	465700
820	ALSTDPAAPNLK	Q9Y490	Q9Y490	yes	12	0			1196.64	0.18638	85.851	154150	99281	0	135640	0	0	0	115650	148720
821	ALTGHLEEVVLALLK	P04083	P04083	yes	15	0			1604.95	5.3501e-07	187.33	142480	108810	39481	49513	43089	273530	128530	855770	598600
822	ALTLGALTLPLAR	Q9BSJ8	Q9BSJ8	yes	13	0			1308.81	2.1292e-06	185.93	169370	556340	184510	366680	391480	1015600	1243300	0	267940
823	ALTLIAGSPLK	Q86VP6	Q86VP6	yes	11	0			1082.67	3.0968e-05	181.2	147670	102370	117540	90809	154810	160280	150840	466120	36761
824	ALTQPLGLLR	Q96S97	Q96S97	yes	10	0			1080.67	0.031213	111.16	0	122440	349050	189000	364360	445870	319450	280600	92230
825	ALTQTGGPHVK	P21333	P21333	yes	11	0			1107.6	9.0809e-08	195.38	97219	348510	39383	177060	140000	294330	366230	3017500	285860
826	ALTSEIALLQSR	P04843	P04843	yes	12	0			1300.74	2.9711e-12	215.85	1738600	1913000	898450	835070	1744500	2507400	2951300	2215700	1545200
827	ALTSELANAR	P26038	P26038	yes	10	0			1044.56	0.00028835	160.72	438810	576270	277510	231110	263930	296960	155100	1040200	1007800
828	ALTSFLPAPTQLSQDQLEAEEK	Q13573	Q13573	yes	22	0			2415.22	0.00093518	133.42	665470	750800	599330	564480	1337600	0	997350	759830	857520
829	ALTSQLTDEELAQGR	P23368	P23368	yes	15	0			1630.82	5.5354e-40	282.86	223820	201170	153160	0	404860	74526	0	173210	193670
830	ALTVPELTQQMFDAK	P68371;Q13509	P68371	no	15	0			1690.86	5.2811e-40	283.52	4001400	6932600	1667300	3658700	7465100	3478300	3062900	1925500	331360
831	ALTVPELTQQMFDSK	Q13885;Q9BVA1	Q13885	no	15	0			1706.85	0.011515	119.45	159370	0	0	41044	798880	0	0	363960	328730
832	ALTVPELTQQVFDAK	P07437	P07437	yes	15	0			1658.89	3.0704e-51	310.5	10419000	14955000	6700800	15311000	8769800	23434000	10379000	16988000	12821000
833	ALVADSHPESER	Q01082	Q01082	yes	12	0			1309.63	0.0030282	132.29	185170	98747	84196	173260	168980	172850	64665	0	0
834	ALVATPGKK	P19338	P19338	yes	9	1			883.549	0.086197	97.261	593980	283540	201410	455830	1235900	786840	626390	623110	722270
835	ALVDELEWEIAQVDPK	Q9Y2B0	Q9Y2B0	yes	16	0			1853.94	1.966e-15	222.7	1013800	735630	177550	303580	352970	1386400	1067700	713650	223860
836	ALVDGPCTQVR	P50914	P50914	yes	11	0			1214.61	1.9905e-08	207.16	1124700	1957200	582540	912980	1309500	1829200	1669900	645650	974460
837	ALVDHENVISCPHLGASTK	O43175	O43175	yes	19	0			2047.02	0.0019467	136.28	157950	0	0	0	79275	900370	0	0	94795
838	ALVHERDEAAYGELR	Q9UL46	Q9UL46	yes	15	1			1727.86	4.3939e-10	206.04	0	0	0	0	0	0	419950	369200	655760
839	ALVLIAFAQYLQQCPFEDHVK	P02768	P02768	yes	21	0			2489.28	1.1009e-12	202.23	252410	905000	70358	110890	302860	82821	119440	615660	45906
840	ALVLPHIASHHQVDPTEPVGGAR	Q86TG7	Q86TG7	yes	23	0			2400.27	2.2826e-08	170.93	0	0	0	0	0	225280	0	0	0
841	ALVQNDTLLQVK	Q92522	Q92522	yes	12	0			1340.77	0.01266	118.01	159660	167660	72667	0	980640	0	0	0	0
842	ALWADSGIQNAYDR	Q14344	Q14344	yes	14	0			1578.74	1.8013e-14	224.41	76774	120140	80924	92842	229520	0	0	0	72544
843	ALWEDEGVR	Q5JWF2;P63092	Q5JWF2	yes	9	0			1073.51	0.15113	89.315	0	356790	0	0	0	121070	0	118590	0
844	ALYDTFSAFGNILSCK	P11940;Q13310	P11940	no	16	0			1805.87	3.609e-78	342.63	515000	696180	415520	399610	669680	1242400	703760	356860	841080
845	ALYEAGER	P04083	P04083	yes	8	0			907.44	0.01472	124.71	68945	0	73250	0	94658	161270	98889	364900	297140
846	ALYEHLTAK	P42704	P42704	yes	9	0			1044.56	0.0030371	139.73	0	0	397160	542800	763550	913860	1228700	0	0
847	ALYESELADAR	Q03252	Q03252	yes	11	0			1236.6	0.00044707	161.69	0	818860	0	471470	853930	0	515500	372480	563270
848	ALYETELADAR	P20700	P20700	yes	11	0			1250.61	6.987e-08	198.86	1233300	1328600	1003400	1464500	1324100	850550	1108900	1227300	1266300
849	ALYYLQIHPQELR	Q16531	Q16531	yes	13	0			1642.88	0.060223	98.742	287580	475610	241020	309140	403050	444280	407530	231720	264760
850	AMDDSSVTEHQK	P43155	P43155	yes	12	0			1346.58	1.9769e-12	221.27	12516	91592	0	59541	0	579730	0	10246	9515.3
851	AMGIMNSFVNDIFER	O60814;P58876;P62807;Q5QNW6;Q93079;Q99877;Q99879;Q99880;P57053;P06899;P23527;P33778;Q16778;Q8N257	O60814	no	15	0	0;1		1742.81	1.0326e-109	403.29	30626000	29566000	16777000	11514000	27068000	10636000	8652500	13456000	7362500
852	AMGIMNSFVNDIFERIAGEASR	O60814;P58876;P62807;Q5QNW6;Q93079;Q99877;Q99879;P57053;P06899;P23527;P33778;Q16778	O60814	no	22	1			2427.17	0.0012279	129.31	124990	147600	55718	0	86648	0	0	0	0
853	AMNGESLDGR	P98179	P98179	yes	10	0			1048.46	0.00016951	163.74	20860	551760	686240	0	0	0	0	0	355170
854	AMTTGAIAAMLSTILYSR	P20618	P20618	yes	18	0			1869.97	1.6597e-23	240.59	89351	380670	302400	208960	169570	183290	98549	110510	114440
855	AMVEYEIDLQK	P09874	P09874	yes	11	0			1337.65	2.3006e-06	179.88	0	243250	179320	326820	0	197330	76644	347410	279230
856	AMVSEFLK	P04083	P04083	yes	8	0			923.479	0.049527	106.99	0	0	0	0	31403	86346	0	173820	141040
857	AMYLPDTLSPADQLK	O95202	O95202	yes	15	0			1661.83	0.0010894	143.96	0	0	0	0	0	545850	0	133480	124820
858	ANAQAAALYK	P40121	P40121	yes	10	0			1019.54	6.4796e-13	221.39	275850	430750	641100	498960	134360	0	371640	211860	761370
859	ANDDIIVNWVNR	P13797	P13797	yes	12	0			1427.72	2.0543e-18	240.21	0	351110	0	0	0	181570	0	574290	164030
860	ANDTTFGLAAGVFTR	P49189	P49189	yes	15	0			1539.77	2.15e-40	291.36	1039400	1919400	1114600	891400	1310500	346550	186750	1318100	0
861	ANEAYPCPCDIGHR	Q96DG6	Q96DG6	yes	14	0			1658.69	0.007085	122.48	0	0	0	179740	835830	12021	100350	0	0
862	ANEPTHFTVDCTEAGEGDVSVGIK	O75369	O75369	yes	24	0			2532.14	1.0584e-13	205.55	0	0	689460	0	335320	0	0	0	0
863	ANFDKESER	Q14974	Q14974	yes	9	1			1094.5	1.3685e-08	208.81	0	0	0	350080	338010	188470	0	314250	278020
864	ANFENLAK	Q14247	Q14247	yes	8	0			905.461	0.019525	121.94	187330	137910	132220	729120	1088800	48941	0	28371	241520
865	ANFSGMSER	P05120	P05120	yes	9	0			997.429	0.038886	104.98	477450	0	0	0	0	0	0	0	0
866	ANGHLLLNSEK	Q9P2J5	Q9P2J5	yes	11	0			1194.64	0.011531	77.649	0	0	0	0	0	0	46603	0	0
867	ANGTTVHVGIHPSK	P61254;Q9UNX3	P61254	no	14	0			1416.75	5.6763e-06	169.95	975290	799510	435690	154660	1047700	1211800	830480	608090	1019500
868	ANHFFTVTDPR	Q9H9B4	Q9H9B4	yes	11	0			1303.63	0.0027565	139.92	428730	238710	142800	372000	533010	220370	193830	165010	0
869	ANINIEK	P61026	P61026	yes	7	0			800.439	0.021324	146.22	752590	341470	151650	407810	379840	231630	100300	497280	215000
870	ANINVENAFFTLAR	P61006	P61006	yes	14	0			1578.82	3.695e-21	252.06	185600	253470	252720	344950	209760	219810	362010	0	210060
871	ANKPGDVVR	P28838	P28838	yes	9	1			954.525	0.19267	84.23	0	79734	0	49455	219350	0	0	31127	0
872	ANLPQSFQVDTSK	P21333	P21333	yes	13	0			1433.72	1.4495e-47	306.71	249080	0	0	0	415190	43508	739760	8219600	454040
873	ANLQIDQINTDLNLER	P35579	P35579	yes	16	0			1868.96	2.506e-187	476.36	1934800	3455300	404290	2401900	1271900	2809800	1925500	1597400	1828100
874	ANNHQQQQGLQDSSSK	Q8WVV4	Q8WVV4	yes	16	0			1768.81	0.0028045	116.95	0	0	0	0	0	78056	0	0	0
875	ANNLHSGDNFQLNDSEIER	Q9BZF1	Q9BZF1	yes	19	0			2171.98	1.0435e-07	172.44	0	259850	403190	0	217210	75939	70850	234430	0
876	ANNLSSLSK	O75396	O75396	yes	9	0			932.493	5.1228e-06	167.86	848200	47615	249650	767280	0	616680	602630	663640	212920
877	ANNSTYGLAAAVFTK	P05091	P05091	yes	15	0			1526.77	9.4624e-64	328.65	0	0	215780	0	676950	0	0	845030	0
878	ANPDPNCCLGVFGLSLYTTER	P62995	P62995	yes	21	0			2383.09	0.21793	95.429	687850	1165800	565530	721090	710090	1037100	1397200	675930	798800
879	ANPFFVLQR	Q66K14	Q66K14	yes	9	0			1090.59	0.19739	83.653	123030	115240	104440	0	104800	128420	50311	75371	50338
880	ANPFGGASHAK	P62266	P62266	yes	11	0			1055.51	0.0013946	146.91	1146000	429480	328380	0	1247000	0	375340	416370	600280
881	ANPGAWILR	Q9NYU2;Q9NYU1	Q9NYU2	yes	9	0			996.551	8.8461e-05	159.21	0	0	0	0	0	0	0	0	0
882	ANPQVGVAFPHIK	P13010	P13010	yes	13	0			1376.76	0.062688	98.447	190990	187470	129300	205460	285760	694280	736580	156550	107810
883	ANSMGLFLQK	P37268	P37268	yes	10	0			1107.57	0.001939	142.93	0	0	0	0	0	347340	39957	147290	0
884	ANSNLVLQADR	O75643	O75643	yes	11	0			1199.63	8.9752e-08	195.55	177140	0	192180	266900	546670	224970	417880	232410	278170
885	ANSSATETINK	P15924	P15924	yes	11	0			1134.55	0.0021235	142.78	72388	25482	0	118860	89226	105220	0	129600	0
886	ANTFVAELK	P40926	P40926	yes	9	0			991.534	0.0063141	130.91	366210	264710	215010	288880	956860	478250	353760	246030	307010
887	ANTNEVLWAVVAAFTK	Q9H4A6	Q9H4A6	yes	16	0			1732.91	3.007e-78	345.76	81304	172290	257750	156010	197410	93565	108230	56227	62838
888	ANVDISAPK	Q09666	Q09666	yes	9	0			913.487	4.187e-06	171.81	0	0	548590	357790	239070	0	0	238330	0
889	ANVELDHATLVR	Q9Y4P3	Q9Y4P3	yes	12	0			1336.71	0.013159	93.048	61723	0	0	0	0	0	0	0	0
890	ANVTVLDTQIR	Q9NZM1	Q9NZM1	yes	11	0			1228.68	3.5401e-19	251.09	300250	666480	107590	414630	995880	70553	107630	112180	74873
891	ANYLASPPLVIAYAIAGTIR	P21399	P21399	yes	20	0			2073.16	1.5892e-16	197.95	0	0	317120	0	0	192330	53712	43048	25266
892	APAMFNIR	P61247	P61247	yes	8	0			918.475	0.0030702	143.83	553870	455460	192870	230940	533290	367990	164660	122910	0
893	APASVLPAATPR	P13861	P13861	yes	12	0			1149.65	2.5791e-05	176.61	429930	305300	0	254820	1223100	146660	358180	0	246220
894	APAVAVAPTPVQPPIIVAPVATVPAMPQEK	Q9P2E9	Q9P2E9	yes	30	0			2958.66	6.068e-06	150.13	254230	0	0	0	173010	243220	0	0	0
895	APDEETLIALLAHAK	Q9Y3E5	Q9Y3E5	yes	15	0			1590.86	1.5238e-30	266.11	179800	224710	143480	88710	300580	760030	1513000	0	198650
896	APDELHYTYLDTFGRPVIVAYK	P04843	P04843	yes	22	1			2567.31	0.027004	107.63	436510	0	0	0	0	580750	1380200	283690	0
897	APDFVFYAPR	P15311;P26038;P35241	P26038	no	10	0			1181.59	2.1101e-05	173.1	1015000	1436000	835480	1234900	1273200	875300	480930	1382100	1385200
898	APDGYIVK	Q92499	Q92499	yes	8	0			861.46	0.05029	106.61	327430	174310	134380	190470	357680	154780	121700	0	0
899	APDPGFQER	Q9UHL4	Q9UHL4	yes	9	0			1015.47	3.5982e-06	174.29	701720	595360	0	0	225810	89833	0	32889	54436
900	APDVTTLPR	Q92542	Q92542	yes	9	0			968.529	0.0079295	126.56	254250	222870	136550	139820	180950	96779	0	82157	91937
901	APDVVIGADTIVTVGGLILEKPVDK	O95671	O95671	yes	25	1			2518.43	0.00019372	136.14	73918	0	79319	67316	0	0	89482	214050	0
902	APEPTPQQVAQQQ	Q14839	Q14839	yes	13	0			1420.69	0.1826	84.126	0	0	0	0	0	0	170110	95296	85967
903	APEVLPKPR	P09669	P09669	yes	9	1			1005.6	0.095768	96.09	266930	95120	93938	111910	162510	45842	103940	234180	196960
904	APEVNLNAPDVDVHGPDWNLK	Q09666	Q09666	yes	21	0			2299.12	1.4054e-36	254.83	201790	584920	1971400	508310	571990	390200	284730	387930	137190
905	APFAAPSPFAELVLPPQQ	P19971	P19971	yes	18	0			1878.99	0.01802	116.77	459330	986310	155010	377710	132160	488310	113260	777760	1217100
906	APFDLFENK	P08238;Q58FF7	P08238	yes	9	0			1079.53	0.00050248	153.89	247000	248030	73555	117400	264340	287030	138310	145770	211420
907	APFDLFENR	P07900	P07900	yes	9	0			1107.53	3.0744e-06	176.5	215800	305410	0	0	681490	464860	637680	250600	383730
908	APFPLYALQVDPSTGLLIAAGGGGAAK	Q9HCU5	Q9HCU5	yes	27	0			2554.38	1.5844e-15	197.57	357040	538260	276410	361070	371410	707540	475670	160650	189430
909	APGAEEYAQQDVLKK	P09543	P09543	yes	15	1			1645.83	0.17186	84.789	269940	0	164210	241620	411420	0	0	0	465830
910	APGAGLGQDR	P50402	P50402	yes	10	0			940.473	0.017718	119.07	249390	189550	0	229310	0	257310	214170	218460	0
911	APGAIGPYSQAVLVDR	P52758	P52758	yes	16	0			1612.86	3.8366e-30	204.3	0	0	0	0	480080	318450	0	400540	62381
912	APGEQTVPALNLQNAFR	Q9Y5B9	Q9Y5B9	yes	17	0			1824.95	4.8192e-11	198.99	0	0	46490	57237	131170	0	242520	0	108610
913	APGFAQMLK	P50990	P50990	yes	9	0			961.506	0.00010938	164.51	0	0	100460	183910	181050	183890	0	0	0
914	APGFGDNR	P10809	P10809	yes	8	0			832.383	0.034121	114.67	57917	66766	0	46089	309290	134310	0	102570	74483
915	APGFGDNRK	P10809	P10809	yes	9	1			960.478	0.0068363	129.5	125550	141680	31548	108570	688020	422490	0	265280	157300
916	APGIILLDEATSALDTSNER	Q9NP58	Q9NP58	yes	20	0			2085.06	0.064392	102.13	452470	68411	0	0	101820	0	0	0	0
917	APGLGLVLER	Q9Y606	Q9Y606	yes	10	0			1023.61	0.0017375	143.46	41669	44172	0	0	104460	134320	55814	132500	152800
918	APGPQAGPGPGVR	O76024	O76024	yes	13	0			1159.61	0.090768	95.093	69295	133520	31921	100040	0	220900	0	0	0
919	APGSGLALLPLK	P58107	P58107	yes	12	0			1135.7	2.6492e-05	176.28	0	36219	0	41913	66574	267040	0	0	0
920	APGSGLALLPLKITFR	P58107	P58107	yes	16	1			1653	0.17258	86.447	0	0	0	0	44072	222580	0	0	0
921	APGTPHSHTKPYVR	Q07020	Q07020	yes	14	1			1546.8	0.0076481	121.94	576660	492490	271880	372260	509070	681470	334370	332440	610890
922	APHYPGIGPVDESGIPTAIR	O94875	O94875	yes	20	0			2046.05	0.0011689	140.5	0	0	0	0	0	0	0	0	478390
923	APIIAVTR	P14618	P14618	yes	8	0			839.523	0.00048459	164.29	1493700	3030400	1323800	2919500	2863600	3440100	4924900	3178700	3532100
924	APIISGVTK	O94811	O94811	yes	9	0			884.533	0.14843	89.645	0	108520	399340	0	0	0	0	0	0
925	APILIATDVASR	Q92841;P17844	Q92841	no	12	0			1225.7	3.5343e-12	212.78	3689000	4457900	2307100	2791900	5422900	3525900	5518400	3347900	4008600
926	APLKPYPVSPSDK	P41252	P41252	yes	13	1			1397.76	0.020976	109.01	283410	0	148000	186460	330720	0	0	0	124970
927	APLNVQFNSPLPGDAVK	O75369	O75369	yes	17	0			1765.94	9.4164e-54	304.05	701200	2424600	8392800	1666600	4781300	169930	499800	758820	314030
928	APMVNPTLGVHEADLLK	Q13423	Q13423	yes	17	0			1803.96	0.00051527	144.41	541610	809720	592780	444400	1238200	0	0	203510	91336
929	APNHAVVTR	P02787	P02787	yes	9	0			963.525	0.00050815	153.74	20627	599900	35482	55581	356910	142480	0	253190	263660
930	APNISMPDVDLNLK	Q09666	Q09666	yes	14	0			1525.78	0.01158	118.15	0	0	160670	48416	0	0	0	0	0
931	APNTPDILEIEFK	P00966	P00966	yes	13	0			1485.77	2.2973e-10	210.3	38511	0	0	0	0	591490	112020	188790	71546
932	APNTPDILEIEFKK	P00966	P00966	yes	14	1			1613.87	0.0023201	137.8	49375	0	0	0	0	728620	0	233700	0
933	APPDKIAIIGAGIGGTSAAYYLR	Q9UHG3	Q9UHG3	yes	23	1			2274.24	0.36654	88.913	243280	0	31845	0	215810	454670	687060	0	0
934	APPGAPGPGPGSGAPGSQEEEEEPGLVEGDPGDGAIEDPELEAIK	Q86U42	Q86U42	yes	45	0			4304.97	0.00037559	162.98	432110	0	0	0	295910	0	0	0	0
935	APPVLPLLGPLAPDAWFCR	O15296	O15296	yes	19	0			2089.12	8.3303e-08	175.77	0	0	0	0	0	260900	0	0	0
936	APPWVPAMGFTLAPSLGCFVGSR	P30536	P30536	yes	23	0			2417.2	1.2412e-08	179.14	199300	0	131080	269540	410270	678230	415540	94013	216850
937	APQETYADIGGLDNQIQEIK	P62191	P62191	yes	20	0			2202.08	0.050474	104.01	629020	682980	490100	437690	898040	645250	708230	485690	445720
938	APQLVGQFIAR	Q53EL6	Q53EL6	yes	11	0			1198.68	7.1527e-05	171.08	319380	1252700	1189400	812350	396890	0	0	220510	199470
939	APQVLVLAPTR	Q9NR30	Q9NR30	yes	11	0			1163.7	0.020444	115.35	114510	94525	39961	97244	162940	204820	98070	328900	470450
940	APQVVAEAAK	O60832	O60832	yes	10	0			982.545	0.0055795	133.29	448670	222870	183420	204930	467080	288760	381350	213080	272630
941	APSHSESALNNDSK	Q9NZB2	Q9NZB2	yes	14	0			1455.66	4.3225e-07	195.67	0	0	0	43724	88829	49356	25746	11976	10545
942	APSIHGGSGGR	P08727	P08727	yes	11	0			994.494	0.001147	150.77	0	14503	13864	1636200	159900	3363400	0	735980	5344.1
943	APSIIFIDELDAIGTK	P17980	P17980	yes	16	0			1701.92	1.6585e-10	205.88	208760	247110	351740	253360	403060	402670	375420	36338	202320
944	APSLDIKGPEVDVSGPK	Q09666	Q09666	yes	17	1			1707.9	0.031453	102.83	95828	270920	651120	271650	321520	136760	156150	188600	43851
945	APSTYGGGLSVSSR	P08779	P08779	yes	14	0			1337.66	5.3133e-06	171.16	150870	62065	164870	0	0	876600	495590	0	104240
946	APSTYGGGLSVSSSR	P02533	P02533	yes	15	0			1424.69	6.4591e-10	203.96	1569000	405320	733300	0	337400	810350	1466000	288040	795400
947	APSVATVGSICDLNLK	O75369	O75369	yes	16	0			1643.86	1.9759e-78	351.15	208830	797450	2877000	655420	1817500	263000	114890	294830	42812
948	APSVPAAEPEYPK	P54819	P54819	yes	13	0			1354.68	0.0019429	137.72	0	508440	223170	0	0	398670	0	0	72692
949	APTGYIIR	O15231	O15231	yes	8	0			889.502	0.0060045	91.467	0	0	207510	0	0	0	0	0	0
950	APVDFGYVGIDSILEQMR	Q9UHD8	Q9UHD8	yes	18	0			2008.99	8.128e-17	221.82	124700	497550	205530	252200	250410	265010	0	133790	97777
951	APVPASELLASGVLSR	Q15149	Q15149	yes	16	0			1565.88	5.4671e-10	195.28	664470	1063200	138050	102430	951700	454020	1163000	151240	130840
952	APVPGTPDSLSSGSSR	Q9UJZ1	Q9UJZ1	yes	16	0			1513.74	0.00011053	160.38	390310	215720	291710	285960	886550	145810	354620	176510	494700
953	APVPTGEVYFADSFDR	P27824	P27824	yes	16	0			1769.83	6.464e-31	265.68	10620000	12705000	9545300	7019400	7274800	9805500	12106000	9614800	5991300
954	APVQPQQSPAAAPGGTDEKPSGK	Q13200	Q13200	yes	23	1			2217.1	9.1021e-21	231.66	251500	185130	192800	0	296480	259710	212190	135360	123380
955	APWIEQEGPEYWDEETGK	P05534;P30447	P05534	yes	18	0			2162.94	0	334.49	531560	0	0	0	0	0	0	0	0
956	APWIEQEGPEYWDEETGKVK	P05534;P30447	P05534	yes	20	1			2390.11	4.7774e-13	207.53	1580000	0	0	0	0	0	0	0	455400
957	APWIEQEGPEYWDGETR	P01892	P01892	no	17	0			2061.91	1.8877e-07	177.7	0	1094600	0	0	142760	0	0	0	222730
958	APWIEQEGPEYWDGETRK	P01892	P01892	yes	18	1			2190	0.032471	108.83	0	705080	0	0	0	0	0	0	81680
959	APWIEQEGPEYWDQETR	P04439;P30443;P30455	P04439	no	17	0			2132.94	3.6809e-16	220.64	0	0	0	276730	0	102800	0	1881300	0
960	APWIEQEGPEYWDR	P30461;P30481;P30483;P01889	P01889	no	14	0			1774.8	2.4526e-20	243.29	1290600	1030400	0	0	0	0	0	1395700	751350
961	APWIEQEGPEYWDRETQISK	P30461;P30481;P30483	P30481	no	20	1			2461.16	0.00035297	144.71	1076700	481380	0	0	157060	0	0	0	63383
962	AQAAAPASVPAQAPK	P47914	P47914	yes	15	0			1376.74	6.4254e-15	220.5	2277900	1346300	732070	1140800	2604700	2236100	1493400	776660	2000800
963	AQAALAVNISAAR	P40227	P40227	yes	13	0			1254.7	2.7346e-13	226.64	625310	368900	495040	822650	559650	721610	666820	786320	547730
964	AQADLALEK	Q14980	Q14980	yes	9	0			957.513	0.13256	91.587	419370	337640	176440	258170	268160	160700	0	272830	131800
965	AQAEAQQPTFDALRDELR	Q15149	Q15149	yes	18	1			2058.01	0.0001243	146.84	588120	1220200	470250	811240	918900	954530	904250	420620	409610
966	AQAELNALKR	Q99816	Q99816	yes	10	1			1112.63	0.00031405	160.07	90706	75820	45897	90255	212000	50046	0	105500	0
967	AQAELVGTADEATR	P30049	P30049	yes	14	0			1430.7	4.6379e-135	231.02	433530	1364100	826990	692900	3361800	833830	0	279500	299590
968	AQAEVEGLGK	Q15149	Q15149	yes	10	0			1000.52	0.14362	90.771	262570	330260	129690	238880	0	214390	283340	0	0
969	AQALAIETEAELQR	Q14764	Q14764	yes	14	0			1541.8	7.1392e-28	261.11	622510	920920	800000	775610	1894600	1213600	1639200	591660	655630
970	AQALSEEEFQR	Q4V328	Q4V328	yes	11	0			1306.62	0.0065586	106.22	0	0	0	0	234260	0	0	0	0
971	AQAQPGVPLGELGQVVECSLDFGLVCR	Q9HC84	Q9HC84	yes	27	0			2898.44	9.3476e-16	202.87	0	0	0	355730	0	0	1622900	0	0
972	AQAQPGVPLR	Q9HC84	Q9HC84	yes	10	0			1035.58	0.00309	139.88	0	308070	0	1038600	0	0	2330300	0	0
973	AQAQTDRESLR	P01889	P01889	no	11	1			1273.64	0.077659	98.424	0	0	0	9117.8	0	0	0	302980	0
974	AQASEILLEELQQGLSQAK	Q15276	Q15276	yes	19	0			2055.08	5.4907e-05	158.03	323180	416200	552230	320670	275940	142110	70014	0	69820
975	AQAVSEDAGGNEGR	P55884	P55884	yes	14	0			1359.6	8.2432e-28	258.93	0	59542	31895	144180	263410	237880	0	65560	193690
976	AQDEGLLSDVVPFKVPGK	P55084	P55084	yes	18	1			1898.01	1.3761e-09	188.73	166380	369620	116630	102850	304720	386510	353770	0	140570
977	AQDIEAGDGTTSVVIIAGSLLDSCTK	P50991	P50991	yes	26	0			2620.29	2.327e-29	245.32	491310	542170	492490	854970	579200	903970	600220	467500	550690
978	AQDLFLDGVPLRK	Q63HN8	Q63HN8	yes	13	1			1470.82	0.087921	95.433	122290	106140	41013	0	277950	81551	0	43571	265850
979	AQDLSNLENTVAALK	Q9NQ48	Q9NQ48	yes	15	0			1585.83	6.8268e-41	295.05	181180	163980	224400	194030	203840	65082	0	80992	0
980	AQDPSEVLTMLTNETGFEISSSDATVK	Q12905	Q12905	yes	27	0			2869.35	2.2894e-15	191.83	461930	124930	457640	307880	497100	425100	458800	194050	250210
981	AQDQGEKENPMR	P62913	P62913	yes	12	1			1401.63	2.7043e-05	176.01	419400	262020	120070	92918	207630	301330	51964	123210	224450
982	AQEALSHTEQSK	O75146	O75146	yes	12	0			1327.64	2.5417e-08	204.45	0	0	0	16653	26190	52134	0	6890.3	12926
983	AQEEAERLEADR	P15311	P15311	yes	12	1			1415.66	0.00043079	152.12	395930	367980	319660	1267600	711700	591010	208850	376890	252150
984	AQEIAMQNR	Q9HCC0	Q9HCC0	yes	9	0			1059.51	3.2704e-09	211.02	0	0	311880	5948	3461200	163390	0	0	48354
985	AQEIQDESAVLWLDEIQGGIWQSNK	P46940	P46940	yes	25	0			2856.39	5.8948e-38	262.12	139570	360400	0	197440	0	192740	144980	115650	158980
986	AQELDALDNSHPIEVSVGHPSEVDEIFDAISYSK	P55786;A6NEC2	P55786	yes	34	0			3710.76	0.011643	124.77	171320	1211000	913680	676850	695320	0	0	0	160830
987	AQELGHSQSALASAQR	Q14980	Q14980	yes	16	0			1652.82	0.00029884	148.26	683320	695560	270730	225040	519030	468490	565540	616490	204520
988	AQEPSAAIPK	Q15459	Q15459	yes	10	0			1010.54	0.17549	86.918	0	0	0	42144	152390	0	143500	0	126970
989	AQFAEATQR	O94874	O94874	yes	9	0			1020.5	0.00015599	163.25	235920	145630	140570	237840	75153	0	0	153370	83982
990	AQFDLAFVVR	Q02809	Q02809	yes	10	0			1164.63	1.15e-08	204.02	301620	73610	0	0	0	77050	0	94925	200300
991	AQFEGIVTDLIR	P38646	P38646	yes	12	0			1360.74	2.4401e-18	237.69	1066100	1408200	1358400	797840	2491900	2057400	1931200	770670	1180600
992	AQFEQLKDGK	Q15149	Q15149	yes	10	1			1162.6	0.15146	89.823	147900	295490	46280	146040	281910	0	156560	79667	90650
993	AQFLVEK	Q99623	Q99623	yes	7	0			833.465	0.011203	179.96	648300	0	548240	801830	1416800	898490	0	394890	697750
994	AQGEKPLAGAK	O43865;Q96HN2	O43865	no	11	1			1068.59	0.00017899	165.88	0	136340	47978	109130	334420	92837	0	20490	103410
995	AQGEPVAGHESPK	O94979	O94979	yes	13	0			1305.63	0.0011403	142.23	0	16606	6444.1	173870	0	173030	60243	0	31795
996	AQHEDQVEQYK	P02545	P02545	yes	11	0			1373.62	7.9458e-05	169.1	313890	352550	286500	156270	93425	238600	164250	169410	66401
997	AQHEDQVEQYKK	P02545	P02545	yes	12	1			1501.72	8.2034e-08	191.04	924630	1737100	1211200	2889800	2785000	5741100	0	3280300	1750700
998	AQIDNLTR	P15924	P15924	yes	8	0			929.493	0.00022446	182.32	1261100	202960	93849	397680	232650	250320	173860	512190	92118
999	AQIFANTVDNAR	P05783	P05783	yes	12	0			1318.66	8.7383e-36	288.21	132070	385740	422150	311390	0	1517700	428920	0	0
1000	AQIHDLVLVGGSTR	P08107	P08107	yes	14	0			1464.8	1.1304e-06	185.13	307890	530660	1070000	1058800	3267100	560050	289170	512210	196290
1001	AQIINDAFNLASAHK	P15144	P15144	yes	15	0			1611.84	0.021981	109.44	0	0	1704400	0	242970	0	0	0	166940
1002	AQIQAVIDANIFPVLIEILQK	O60684;O15131	O60684	yes	21	0			2335.35	5.8573e-08	179.22	0	0	0	0	29276	54137	106950	92349	0
1003	AQIWDTAGLER	P57735	P57735	yes	11	0			1258.63	0.00070197	157.72	0	0	0	0	0	0	90165	121810	330840
1004	AQIWDTAGQER	Q15907;P62491	Q15907	yes	11	0			1273.61	1.517e-12	224.71	1654600	1572700	1198800	2227400	3548200	2563700	868960	825940	982790
1005	AQLAAITLIIGTFER	Q96QK1	Q96QK1	yes	15	0			1615.93	0.0087619	122.09	36681	33846	53367	67108	20165	106430	99288	35413	57353
1006	AQLELEVSK	Q14764	Q14764	yes	9	0			1015.55	0.0070098	129.04	208970	324990	537080	207190	1011000	295010	897320	0	0
1007	AQLEPVASPAK	Q15149	Q15149	yes	11	0			1109.61	0.01971	115.8	295860	438470	185940	431620	536400	327540	460400	196760	198830
1008	AQLFALTGVQPAR	P54578	P54578	yes	13	0			1370.77	6.5913e-13	219.01	1420700	1309700	3223100	574310	2099700	236150	745640	1291100	776810
1009	AQLGEDIR	Q92734	Q92734	yes	8	0			900.466	0.049813	106.85	0	422400	0	0	0	0	0	0	0
1010	AQLGGPEAAK	P04792	P04792	yes	10	0			940.498	1.1906e-17	247.98	778080	2408800	8399300	7568100	6132500	5108100	491830	393310	519020
1011	AQLGGPEAAKSDETAAK	P04792	P04792	yes	17	1			1642.82	0.11511	95.331	0	111410	492760	300610	242060	0	255600	19677	22360
1012	AQLGVQAFADALLIIPK	P40227	P40227	yes	17	0			1767.03	7.6212e-32	270	1599100	1284600	1417700	2393300	682120	2006700	1587700	2669500	1485100
1013	AQLLGLIQR	Q9NUV9	Q9NUV9	yes	9	0			1010.62	0.027562	112.21	303530	0	0	0	0	0	0	0	304630
1014	AQLLQPTLEINPR	Q12931	Q12931	yes	13	0			1491.84	0.20663	81.255	0	534220	1185500	914940	0	16697000	3661200	1414200	2865600
1015	AQLNETLTK	Q86UP2	Q86UP2	yes	9	0			1016.55	0.02512	113.77	211290	320510	194330	349040	0	153250	0	0	0
1016	AQLVVIAHDVDPIELVVFLPALCR	P62424	P62424	yes	24	0			2686.49	0.083093	101.36	69241	62653	0	0	0	84299	0	101220	0
1017	AQMVQEDLEK	P26038	P26038	yes	10	0			1189.56	0.00039896	157.91	0	0	0	0	0	0	0	270840	267060
1018	AQNAIAGEGMGISHELITLEISSR	P20591	P20591	yes	24	0			2496.26	1.3916e-08	168.1	967710	0	0	0	230160	0	0	0	0
1019	AQNLKDLAGRLPAGPR	Q99623	Q99623	yes	16	2			1675.95	0.019791	109.8	391110	830600	419660	609530	1313600	948620	613500	334100	919430
1020	AQNTWGCGNSLR	P02545	P02545	yes	12	0			1362.61	3.5306e-44	297.78	1306800	5339700	953730	515960	1080100	2503100	241080	571880	269340
1021	AQNVTLEAILQNATSDNPVVQLSAVQAAR	O00505	O00505	yes	29	0			3020.59	4.9819e-42	262.05	0	282570	0	88515	0	242570	0	129000	414920
1022	AQPSASLGVGYR	Q96PK6	Q96PK6	yes	12	0			1204.62	0.18288	86.257	164440	57282	0	180960	366200	111110	221270	186110	196310
1023	AQPSVSLGAAYR	Q96PK6	Q96PK6	yes	12	0			1218.64	0.0086653	121.02	327860	120760	209090	221490	523050	241020	339340	225660	267180
1024	AQPSVSLGAPYR	Q96PK6	Q96PK6	yes	12	0			1244.65	0.20384	83.945	0	0	0	0	698800	0	0	0	0
1025	AQPVQVAEGSEPDGFWEALGGK	P06396	P06396	yes	22	0			2271.08	3.6247e-60	312.4	0	2107900	236380	657170	1195000	4157600	1235400	2027300	1016600
1026	AQQAADKYLYVDK	P35579	P35579	yes	13	1			1511.76	1.7064e-08	195.83	848400	1155900	368940	739720	1164100	915950	668480	554250	576250
1027	AQQEFAAGVFSNPAVR	O14828	O14828	yes	16	0			1690.84	0	331.28	1494400	1336600	265720	580570	428370	309160	0	600870	0
1028	AQQEFATGVMSNK	O15126	O15126	yes	13	0			1409.66	0.00037976	151.72	149500	109740	76104	90419	139090	0	91561	176380	0
1029	AQQELEEQTR	P26038	P26038	yes	10	0			1230.58	0.0002036	162.87	48161	95306	11943	0	43725	24926	0	135610	222360
1030	AQQELEEQTRR	P26038	P26038	yes	11	1			1386.69	0.031671	108.38	138080	233260	36570	44426	103870	26951	68846	215260	816500
1031	AQQEQELAADAFK	P14314	P14314	yes	13	0			1447.69	2.6701e-13	226.76	526320	698450	217400	585480	659850	658310	437370	415820	261960
1032	AQQIHSQTSQQYPLYDLDLGK	P15924	P15924	yes	21	0			2432.2	1.1061e-12	202.19	1257400	232920	0	359390	337910	327170	0	443100	63107
1033	AQQLAEVEVK	Q14764	Q14764	yes	10	0			1113.6	0.00022341	162.37	210520	266980	420120	196430	800920	247100	791260	0	0
1034	AQQLAEVEVKK	Q14764	Q14764	yes	11	1			1241.7	8.7421e-08	195.94	0	0	0	119620	509770	0	316400	64425	69008
1035	AQQLSITSK	Q86UP2	Q86UP2	yes	9	0			974.54	0.0064656	130.5	158620	175990	146660	252880	607980	0	157710	39404	87291
1036	AQQQLEQEFNQK	Q15276	Q15276	yes	12	0			1489.72	2.5703e-18	236.84	73794	0	86523	79517	0	0	0	0	0
1037	AQQSLELIQSK	Q86UP2	Q86UP2	yes	11	0			1243.68	8.8128e-13	227.78	315480	661820	358770	618700	1207000	223740	460270	103270	143250
1038	AQQVSQGLDVLTAK	P18206	P18206	yes	14	0			1456.79	3.7257e-28	267.84	280280	964320	260210	306990	271060	324830	160810	571540	214260
1039	AQSQTDRVDLGTLR	P04439	P04439	no	14	1			1558.81	0.051817	99.573	0	0	0	0	0	0	0	336130	0
1040	AQTAPNKDVQR	P49588	P49588	yes	11	1			1226.64	1.7429e-05	184.58	0	0	0	0	27423	161070	0	0	0
1041	AQTEGINISEEALNHLGEIGTK	Q9Y265	Q9Y265	yes	22	0			2323.17	0.0010374	131.99	953750	1093600	653930	242350	1189900	1065000	840000	313790	437720
1042	AQTEWNTGTWR	Q969E2	Q969E2	yes	11	0			1348.62	1.8437e-12	223.13	340730	0	420070	249040	621890	0	302620	65180	146490
1043	AQVADVVVSR	P49327	P49327	yes	10	0			1042.58	5.3266e-19	253.37	1003300	5698700	635080	1483700	1632300	11353000	6024500	174130	0
1044	AQVEEFLAQHGSEYQSVK	Q02809	Q02809	yes	18	0			2048.98	0.0091326	121.66	648840	133690	0	0	0	123170	0	273790	419390
1045	AQVEIVTDGEEPAEMIQVLGPK	P40121	P40121	yes	22	0			2352.19	0.0065736	135.04	0	0	317160	0	0	0	0	431650	0
1046	AQVEIVTDGEEPAEMIQVLGPKPALK	P40121	P40121	yes	26	1			2761.46	0.0010146	126.6	312150	614940	598640	230770	0	0	259350	0	284530
1047	AQVEQELTTLR	Q15149	Q15149	yes	11	0			1286.68	5.809e-08	200.81	296510	574860	245370	354010	546720	369830	454890	209990	223690
1048	AQVQLQLFK	Q14683	Q14683	yes	9	0			1073.62	0.016277	119.41	154220	210540	147630	193380	206390	121990	147270	214490	187250
1049	AQVSLLIR	Q99623	Q99623	yes	8	0			898.56	0.00021604	186.74	752950	1411500	949680	1204400	2647300	1785500	1697400	843740	1575400
1050	AQVVDLLQQELTAAEQR	Q14789	Q14789	yes	17	0			1911.01	0.00013255	152.04	378210	408580	274840	239520	255340	418840	347680	67741	98637
1051	AQYDDIVTR	Q14533;O43790	Q14533	yes	9	0			1079.52	0.016261	119.42	0	0	0	0	0	0	0	0	718430
1052	AQYDELAR	P05783	P05783	yes	8	0			964.461	6.6741e-10	241.76	4410900	9882000	11243000	8376800	0	21919000	8576000	0	1421300
1053	AQYDELARK	P05783	P05783	yes	9	1			1092.56	0.080255	97.989	88391	145140	147410	166690	54885	374830	137820	103190	156370
1054	AQYEDIANR	P05787	P05787	no	9	0			1078.5	2.1819e-18	271.3	8306100	27979000	34666000	34327000	11955000	31492000	12379000	1913400	4427200
1055	AQYEDIAQK	P04264	P04264	yes	9	0			1064.51	3.0888e-13	248.43	24848000	5753200	6885300	841010	7380900	5493900	16583000	3449100	10022000
1056	AQYEEIANR	P13647	P13647	yes	9	0			1092.52	4.8097e-13	245.53	2933600	536340	772050	0	754210	587770	2047100	2494000	1658900
1057	AQYEEIAQR	P35908	P35908	no	9	0			1106.54	7.3033e-18	262.18	3322300	2343400	2266500	538680	4761600	1660000	6841400	1927500	1891700
1058	AQYEEMAK	P08729	P08729	yes	8	0			968.427	0.0020144	145.56	0	870370	161570	122840	0	2582000	61108	93109	246960
1059	AQYEEVAR	Q9NSB2	Q9NSB2	yes	8	0			964.461	0.022064	120.67	4410900	0	0	0	0	21919000	0	242610	1421300
1060	AQYPIADLVK	Q13423	Q13423	yes	10	0			1116.62	0.016633	119.71	175180	396490	398040	249910	888060	0	0	119760	68485
1061	AQYYLPDGSTIEIGPSR	P61163	P61163	yes	17	0			1865.92	0.018534	113.43	162840	178600	115670	0	501870	0	141560	0	135060
1062	ARAETEELIR	P29590	P29590	yes	10	1			1186.63	0.0085574	125.4	308460	84147	0	125070	241470	0	54707	190550	454770
1063	AREEAERELER	Q15149	Q15149	yes	11	2			1386.69	0.20301	84.171	122950	232190	78749	117090	213510	151630	269570	320630	92282
1064	AREETDKEEPASK	P05455	P05455	yes	13	2			1488.71	0.053185	99.582	0	0	0	81431	109940	94282	0	59916	108600
1065	ARFEELCSDLFR	P08107;P17066;P48741	P08107	no	12	1			1541.73	0.00016987	162.41	186070	1442900	1403400	1138800	2134900	855970	369710	0	307000
1066	ARFEELNADLFR	P11142;P54652	P11142	no	12	1			1479.75	9.134e-06	184.57	1975900	1634000	1489300	1951800	1954200	3456300	2149000	858210	2092100
1067	ARPFPDGLAEDIDKGEVSAR	P13639	P13639	yes	20	2			2142.07	2.6365e-34	257.6	737820	1562300	713930	897850	1981100	3082900	1452100	0	1565700
1068	ARQEELYSELQAR	Q15149	Q15149	yes	13	1			1591.8	0.0029721	131.88	189890	0	122250	194210	302210	278610	292670	105900	114320
1069	ASAAFSSVGSVITK	P55327	P55327	yes	14	0			1323.7	1.4542e-20	247.49	348150	203290	99365	128800	1510500	219260	0	93731	148810
1070	ASAELALGENSEVLK	P00505	P00505	yes	15	0			1529.79	0.0042502	132.58	98710	74100	0	0	136690	0	417510	0	311590
1071	ASAGSYISALR	P28062	P28062	yes	11	0			1094.57	9.2815e-08	195.04	399930	396700	194980	320280	331560	136560	0	267260	278680
1072	ASALEQFVNSVR	Q9UNS2	Q9UNS2	yes	12	0			1319.68	3.6166e-05	171.65	501950	288490	460580	252920	404480	317770	353830	460220	175810
1073	ASAPESGLLSK	Q96CN7	Q96CN7	yes	11	0			1058.56	1.5199e-12	224.7	0	0	0	0	14409000	92728	0	0	70141
1074	ASAPESGLLSKV	Q96CN7	Q96CN7	yes	12	1			1157.63	7.0795e-05	166.31	0	0	0	75067	4931900	0	0	0	0
1075	ASAPYNHHGSR	Q8N684	Q8N684	yes	11	0			1195.55	0.1541	89.733	0	0	0	0	25395	8295.2	0	15283	0
1076	ASASGSGAQVGGPISSGSSASSVTVTR	P02545	P02545	yes	27	0			2364.15	4.0437e-50	279.35	5396700	6640600	4457400	2149500	2921600	6886800	1199800	3187600	0
1077	ASASYHISNLLEK	Q86VP6	Q86VP6	yes	13	0			1431.74	5.8143e-19	240.18	1851700	1638100	2185200	1985100	2635900	2790000	1904800	7226900	871640
1078	ASAVSELSPR	Q9Y2W1	Q9Y2W1	yes	10	0			1015.53	0.0029894	136.69	201270	200110	38883	161370	283400	0	222860	147890	118990
1079	ASAVSPANLPAVLLQPR	P51610	P51610	yes	17	0			1702.97	0.090809	97.448	397530	303670	442670	310910	637930	581630	482110	512480	303600
1080	ASCLYGQLPK	P09211	P09211	yes	10	0			1135.57	0.00070803	150.05	198150	0	0	0	0	0	0	308930	212170
1081	ASDEVPLAPR	Q8TB61	Q8TB61	yes	10	0			1053.55	0.036352	108.15	0	480630	22974	56536	158840	53931	0	108380	38627
1082	ASEELQKDLEEVK	Q9HB71	Q9HB71	yes	13	1			1516.76	0.042868	85	0	0	0	0	0	0	0	483430	0
1083	ASEGPAFFPGR	Q9NSD9	Q9NSD9	yes	11	0			1134.55	0.00094568	153.92	314150	266230	122900	215000	447090	205360	112860	107710	128800
1084	ASENAIVWK	Q96CW1	Q96CW1	yes	9	0			1016.53	0.023759	114.64	0	510480	0	0	282460	248510	277220	0	0
1085	ASESQILSIAEK	Q5JRA6	Q5JRA6	yes	12	0			1274.67	6.9086e-08	194.11	338680	306060	195740	242540	333560	80638	125240	83399	0
1086	ASESSKPWPDATYGTGSASR	Q9Y2W1	Q9Y2W1	yes	20	1			2053.93	0.00010581	151.85	422950	595380	285150	194690	788600	347130	642550	274810	473660
1087	ASEWVQQVSGLMDGK	P49588	P49588	yes	15	0			1633.78	5.3473e-07	187.34	0	55177	0	0	0	301990	0	0	0
1088	ASEYSPASLDAFGAFLK	P17029	P17029	yes	17	0			1772.86	0.0012279	141.45	0	81078	0	0	235910	0	0	0	0
1089	ASFNHFDKDHGGALGPEEFK	O43707	O43707	yes	20	1			2202.01	0.0019358	136.55	127840	429950	0	0	0	419750	130740	0	490500
1090	ASFVTEVLAHSGR	O43264	O43264	yes	13	0			1372.71	8.0303e-19	235.05	406730	213720	171050	219410	211100	454770	128750	235090	206190
1091	ASGADSKGDDLSTAILK	P55072	P55072	yes	17	1			1647.83	1.564e-81	341.61	841110	686400	1217100	1073900	1539800	323780	609050	302290	515720
1092	ASGANYSFHK	Q9UJU6	Q9UJU6	yes	10	0			1080.5	0.019897	117.79	110650	139280	0	107620	161630	198650	63985	36891	69062
1093	ASGDSARPVLLQVAESAYR	Q9UJS0	Q9UJS0	yes	19	1			1989.03	0.016385	118.49	0	0	197080	360130	1212000	986530	754000	354140	298490
1094	ASGEHSPGSGAAR	Q9H4A4	Q9H4A4	yes	13	0			1182.54	0.0016976	139.08	8076.6	0	2092.6	379660	179350	201910	0	208430	232390
1095	ASGNYATVISHNPETK	P62917	P62917	yes	16	0			1687.82	1.3339e-290	282.27	3729300	2610900	1518100	1660600	3655200	2764800	2461500	2307900	2400000
1096	ASGPGLNTTGVPASLPVEFTIDAK	P21333	P21333	yes	24	0			2341.22	1.8408e-37	268.4	0	1394100	225140	789810	748470	1323400	1838400	12171000	792290
1097	ASGPPVSELITK	P16402;P10412;P16403	P16402	yes	12	0			1197.66	0.0098109	89.651	139810	292750	0	272180	366450	105540	0	0	0
1098	ASGQAFELILSPR	P16949	P16949	yes	13	0			1387.75	0.031212	102.21	0	0	0	0	211610	0	0	344810	259910
1099	ASGVAVSDGVIK	P23528	P23528	yes	12	0			1101.6	3.9063e-08	201.22	5289900	14592000	5442500	7749200	6832700	11619000	7997600	7815000	7024300
1100	ASGVEGADVVK	P19367	P19367	yes	11	0			1030.53	2.4428e-12	220.24	566450	451190	525870	737640	1787600	461810	311690	0	86098
1101	ASGVQVADEVCR	P60981	P60981	yes	12	0			1289.6	0.0035662	129.32	556060	1929800	2882200	562600	2646200	1653400	531940	324720	167470
1102	ASHEEVEGLVEK	Q08380	Q08380	yes	12	0			1325.65	2.2369e-05	178.25	1977800	3003500	0	972560	3049400	514200	125630	0	32047
1103	ASHLGLAR	P01024	P01024	yes	8	0			823.466	0.018012	122.69	474330	365200	149960	255040	377600	583750	43552	335180	163280
1104	ASHPEDPASVVEAR	Q9UHL4	Q9UHL4	yes	14	0			1463.7	0.00039433	152.2	310060	263480	0	83317	186270	0	0	0	0
1105	ASHPSVTER	Q13724	Q13724	yes	9	0			982.483	0.19575	83.854	0	0	0	79928	123840	195140	0	117020	144550
1106	ASHSFLR	Q9H115	Q9H115	yes	7	0			816.424	0.076902	115.12	0	0	0	0	339550	0	0	0	0
1107	ASHTAPQVLFSHR	O15144	O15144	yes	13	0			1449.75	9.8733e-06	175.04	484740	672700	228950	392360	358990	615930	750240	366350	434870
1108	ASIAQAVR	P58107	P58107	yes	8	0			814.466	0.0020632	145.5	0	0	0	0	0	0	0	0	0
1109	ASIHEAWTDGK	O43707;P12814	O43707	no	11	0			1213.57	0.00046279	158.25	210720	796680	1310700	1597400	745520	1706400	590100	2354500	774420
1110	ASINMLR	P18124	P18124	yes	7	0			803.432	0.016044	157.29	349720	296810	0	166560	240190	347160	96654	116200	106520
1111	ASIPFSVVGSNQLIEAK	Q15019	Q15019	yes	17	0			1758.95	9.7475e-23	234.79	474770	824140	453100	571970	777480	827950	310360	500560	271470
1112	ASITALEAK	P35579	P35579	yes	9	0			902.507	5.5149e-10	228.5	1186000	1945900	132210	1640100	1824100	1459100	1312700	1000700	622970
1113	ASITPGTILIILTGR	Q02878	Q02878	yes	15	0			1524.92	6.882e-40	279.47	2216400	2376400	2096000	2234000	1843400	2084300	2678400	2408900	1451500
1114	ASIWVGHR	P12429	P12429	yes	8	0			924.493	0.0095958	133.12	30176	73984	336990	263950	219310	177150	239130	174350	89005
1115	ASKPLPPAPAPDEYLVSPITGEK	Q15459	Q15459	yes	23	1			2376.26	6.7516e-13	193.85	305050	463070	266160	253300	556830	370370	474000	297560	347850
1116	ASLDRPFTNLESAFYSIVGLSSLGAQVPDAK	P04844	P04844	yes	31	1			3252.67	0.00034017	120.01	0	0	0	0	0	0	315090	0	0
1117	ASLEAAIADAEQR	P05787	P05787	yes	13	0			1343.67	8.7024e-48	311.36	7305200	33481000	41703000	36431000	10897000	39324000	12722000	1642400	3401400
1118	ASLEAAIADAEQRGELAIK	P05787	P05787	yes	19	1			1955.03	7.3865e-34	262.14	124780	12322000	8981100	6594300	1890400	15388000	6545500	0	590160
1119	ASLEAAIADAEQRGELAIKDANAK	P05787	P05787	yes	24	2			2454.27	0.00026913	134.08	0	0	931450	373270	0	128080	0	0	33027
1120	ASLENSLEETK	P02533;P08779	P02533	no	11	0			1219.59	2.4e-26	262.21	802100	0	539210	0	0	755370	575500	454610	663090
1121	ASLENSLEETKGR	P02533;P08779	P02533	no	13	1			1432.72	0.096285	94.434	0	0	258280	0	0	319170	143440	26930	254100
1122	ASLENSLR	P05783	P05783	yes	8	0			888.466	1.2038e-09	232.23	0	0	0	0	0	0	8674400	0	0
1123	ASLESWWQNPVPGLR	Q9Y6K5	Q9Y6K5	yes	15	0			1738.88	8.2938e-22	239.68	493080	172970	0	84702	391720	191480	117090	78588	0
1124	ASLHALVGSPIIWGGEPR	P49753;Q86TX2	P49753	yes	18	0			1859.01	0.036228	106.74	0	196400	53667	0	65184	232960	0	0	26098
1125	ASLNGADIYSGCCTLK	P14866	P14866	yes	16	0			1728.78	1.0877e-51	309.77	286760	634900	0	335520	609400	345340	293700	193300	0
1126	ASLNPSDTPPSVVNEDFLHDLK	O00116	O00116	yes	22	0			2394.17	1.7406e-05	160.72	294040	674870	0	250360	776120	0	0	0	134530
1127	ASLSLAPVNIFK	P78371	P78371	yes	12	0			1258.73	0.00325	131.07	2760900	1960400	2514800	2996200	2697400	5202600	3076000	2970400	2359300
1128	ASLTLSGGPSALAFDLSK	Q9BUH6	Q9BUH6	yes	18	0			1733.92	4.1082e-32	263.85	146910	643670	219100	166530	193240	471500	78487	136270	0
1129	ASMGTLAFDEYGRPFLIIK	P48643	P48643	yes	19	1			2128.1	1.5715e-82	200.32	0	0	70566	0	0	0	0	0	0
1130	ASNGDAWVEAHGK	P38646	P38646	yes	13	0			1340.61	7.4572e-13	217.3	475970	566590	504400	388780	1543400	726580	488030	554850	396350
1131	ASNLENSTYDLYTIPK	P53621	P53621	yes	16	0			1827.89	1.1837e-78	355.3	1029300	769900	536220	551930	459040	422840	459250	172410	0
1132	ASNTAEVFFDGVR	P49748	P49748	yes	13	0			1411.67	9.0981e-19	232.59	849540	665680	375140	0	0	1172300	143870	0	309920
1133	ASPESQEPLIQLVQAFVR	Q5SRE5	Q5SRE5	yes	18	0			2011.07	8.3457e-05	153.59	51194	76435	47479	53298	60900	98512	0	56363	65068
1134	ASQDMFDKK	P54868	P54868	yes	9	1			1068.49	0.0068766	129.4	0	0	0	0	0	857490	108990	0	0
1135	ASQSQGIQQLLQAEK	O75348;O95670	O75348	yes	15	0			1627.85	1.9835e-40	291.81	453230	315490	326820	237710	1315700	454970	0	313460	271120
1136	ASREEILAQAK	P35579	P35579	yes	11	1			1214.66	0.0020021	143.33	1417300	1554600	423080	1551800	2004000	1536700	891820	1008700	979500
1137	ASSAEGDEGTVVALAGVLQSGFQELSLNK	Q6P1A2	Q6P1A2	yes	29	0			2876.44	1.5421e-214	253.28	274160	737080	250400	0	87430	5175400	644430	0	0
1138	ASSGLLYPLER	Q08945	Q08945	yes	11	0			1204.65	0.0010899	151.67	289450	431850	196150	220790	457220	239890	639980	307110	635170
1139	ASSIIDELFQDR	P10909	P10909	yes	12	0			1392.69	2.9573e-18	234.32	65352	3359200	267840	0	1109700	2135000	554840	2580700	0
1140	ASSQVNVEGQSR	O43665	O43665	yes	12	0			1260.61	7.1791e-08	193.47	0	0	0	39811	0	0	0	0	431170
1141	ASSSLGLQDFDLLR	P41743	P41743	yes	14	0			1520.78	1.6751e-09	143.43	0	0	0	0	137420	0	0	0	0
1142	ASSTSPVEISEWLDQK	P13804	P13804	yes	16	0			1775.86	2.1716e-51	301.26	0	0	0	237650	689620	0	230510	0	0
1143	ASSTVPVSAAGSANETPEIPDNVGDWLR	Q96B49	Q96B49	yes	28	0			2839.36	0.00068772	140.39	719100	1139700	266950	302210	0	870130	0	277760	485750
1144	ASSVTTFTGEPNTCPR	P52943	P52943	yes	16	0			1723.78	2.7073e-22	242.38	0	821030	42331	153470	425880	0	202390	0	0
1145	ASTALSNEQQAR	P12270	P12270	yes	12	0			1274.62	4.6994e-26	255.55	85517	128460	76849	105900	171170	167680	82877	157510	183310
1146	ASTEQAPELENLTVTEVGWDGLR	P24821	P24821	yes	23	0			2514.22	0.0058574	120.55	777790	333350	0	0	0	497280	0	156880	207360
1147	ASTVVAVGLTIAAAGFAGR	Q96DA6	Q96DA6	yes	19	0			1730.97	5.2335e-05	158.44	77396	0	0	0	60954	111330	100740	0	20575
1148	ASTVVAVGLTIAAAGFAGRYVLQAMK	Q96DA6	Q96DA6	yes	26	1			2564.41	0.055452	109.35	79976	139050	155840	0	0	125590	0	0	0
1149	ASVITQVFHVPLEER	Q00341	Q00341	yes	15	0			1723.93	0.0048283	130.5	393760	315420	70492	114300	96952	453550	677580	0	124220
1150	ASVSELACIYSALILHDDEVTVTEDK	P05386	P05386	yes	26	0			2877.4	4.5604e-29	237.34	61049	480820	0	0	131490	218940	82029	0	0
1151	ASVSQVEADLK	Q07065	Q07065	yes	11	0			1145.59	1.1518e-07	191.32	630550	685420	276340	494590	408270	742690	2989400	500950	153260
1152	ASVVTLPVYLNFTR	Q14204	Q14204	yes	14	0			1578.88	0.00013676	162.26	491640	320050	372620	378480	655710	440520	895690	263070	232000
1153	ASWSSLSMDEK	P13073	P13073	yes	11	0			1239.54	0.0028699	89.777	0	259890	0	0	0	0	0	0	0
1154	ASYLDCIR	P02787	P02787	yes	8	0			996.47	0.007123	100.63	0	344050	0	0	0	0	0	0	0
1155	ASYVAPLTAQPATYR	Q96PK6	Q96PK6	yes	15	0			1607.83	3.8165e-23	252.97	451190	225510	359350	244360	759680	373970	481870	386750	401360
1156	ATAAETSASEPEAESK	Q15020	Q15020	yes	16	0			1577.71	0.026363	102.88	0	0	0	0	0	0	234620	0	0
1157	ATAAYEQLK	Q9NTJ5	Q9NTJ5	yes	9	0			993.513	0.0097242	119.77	307800	0	178740	251640	355040	0	0	0	0
1158	ATADDELSFK	P62993	P62993	yes	10	0			1095.51	0.01342	116.76	91214	226900	61391	158770	436030	116330	92204	530370	180470
1159	ATAEVLNIGK	P22234	P22234	yes	10	0			1014.57	0.0052524	134.15	85899	324860	70683	127640	348720	430420	92216	199280	139560
1160	ATAEVLNIGKK	P22234	P22234	yes	11	1			1142.67	9.3313e-07	188.69	308060	931050	112920	62955	0	598530	0	462320	0
1161	ATAGAYIASQTVK	P28074	P28074	yes	13	0			1279.68	9.9706e-13	212.33	87984	211010	509030	221880	574500	419450	520290	90131	123070
1162	ATAGDTHLGGEDFDNR	P08107;P17066;P48741	P08107	no	16	0			1674.72	1.9909e-40	282.01	6188400	7723500	15085000	8580100	37717000	7373000	3604100	8738500	2621600
1163	ATALSEEELDNEDYYSLLNVR	Q9NVH1	Q9NVH1	yes	21	0			2443.14	0.0064235	117.2	235090	0	0	0	0	0	0	0	0
1164	ATAPQTQHVSPMR	P29692	P29692	yes	13	0			1422.7	0.054273	99.452	182780	213960	93779	104320	0	411590	156020	391220	0
1165	ATAPVSFNYYGVVTGPSASK	Q5VW32	Q5VW32	yes	20	0			2015	3.4695e-56	297.6	2193900	4081400	2730200	2815700	36599	2779900	2815600	0	1604600
1166	ATAPYNYSYIFK	P61106	P61106	yes	12	0			1436.7	0.23654	80.837	1410600	5375000	8167000	8898000	6422300	16630000	5455500	2798900	9831.5
1167	ATAVMPDGQFK	Q06830	Q06830	yes	11	0			1163.56	0.0055822	127.13	983020	2247100	0	0	1370000	0	378990	1084400	0
1168	ATAVVDGAFK	P32119	P32119	yes	10	0			977.518	3.0271e-06	186.65	1539900	2549400	1335600	1223000	2231800	679100	0	422860	447300
1169	ATCAPQHGAPGPGPADASK	P21333	P21333	yes	19	0			1788.82	0.0031343	130.11	0	389780	14526	0	0	454900	0	1119100	89788
1170	ATDFVADR	P48735	P48735	yes	8	0			893.424	0.0041105	142.12	148710	363020	344320	413170	1260600	419000	209290	185990	446540
1171	ATDFVVPGPGK	O75874	O75874	yes	11	0			1086.57	0.017108	117.42	295110	328660	207650	320140	220180	839290	200540	126980	116670
1172	ATDLGGTSQAGTSQR	Q7Z2W4	Q7Z2W4	yes	15	0			1448.69	4.041e-40	286.61	71469	0	0	0	65294	124550	58817	67469	80137
1173	ATDTSQGELVHPK	Q5SSJ5	Q5SSJ5	yes	13	0			1381.68	1.4394e-09	209.23	63651	190160	278240	0	940670	0	333660	339260	152210
1174	ATEEFIIR	Q14764	Q14764	yes	8	0			977.518	0.0014235	152.01	0	214200	266320	162390	658610	437690	818800	98101	0
1175	ATEHLSTLSEK	P02647	P02647	yes	11	0			1214.61	0.00082251	155.84	143460	912690	109240	161050	316900	366700	227120	695940	0
1176	ATENDIANFFSPLNPIR	P31942	P31942	yes	17	0			1917.96	1.9979e-67	328.34	1388000	1507000	771810	1282000	1723000	1953100	2288600	669420	625730
1177	ATENDIYNFFSPLNPMR	P55795	P55795	yes	17	0			2027.94	2.5801e-05	164.4	340710	1361700	686030	603120	319320	626920	136930	54290	89993
1178	ATENDIYNFFSPLNPVR	P31943;P52597	P31943	no	17	0			1995.97	1.0305e-67	333.96	4356400	5405500	4017400	4115700	4138500	7135200	8179800	3105100	6364200
1179	ATEPVIAFYEK	P00568	P00568	yes	11	0			1266.65	4.4363e-05	177.86	830440	1653300	778590	342820	464840	584740	754450	158840	64784
1180	ATFDAISK	P15880	P15880	yes	8	0			851.439	0.21586	88.068	400690	256610	383000	468560	740300	361340	388970	218390	208860
1181	ATFDISLVVPK	P55786;A6NEC2	P55786	yes	11	0			1188.68	5.0605e-05	176.3	503930	1078300	1515900	949670	791750	361840	187050	474530	258760
1182	ATFISVQLK	Q8WUM4	Q8WUM4	yes	9	0			1005.59	0.00039121	156.9	411030	369110	893030	449450	868140	1334000	281200	174200	136690
1183	ATFISVQLKK	Q8WUM4	Q8WUM4	yes	10	1			1133.68	1.8593e-08	200.04	802650	859510	1045300	966440	1500500	1384300	335440	326660	0
1184	ATFNPAQDK	O00592	O00592	yes	9	0			990.477	0.0083013	125.56	46595	0	39294	0	467980	52894	0	277410	140380
1185	ATFSPIVTVEPR	Q12955	Q12955	yes	12	0			1315.71	1.1866e-05	183.27	256280	109330	124160	99997	0	5956900	0	97100	0
1186	ATFYGEQVDYYK	P46940	P46940	yes	12	0			1482.67	7.3825e-13	228.04	298660	325570	148480	278370	427990	219580	196130	178970	200570
1187	ATFYLLIGNANAAKPDLDK	O94826	O94826	yes	19	1			2034.08	0.016613	118.39	310210	317730	0	0	434010	657370	532570	0	0
1188	ATFYLNVLEQK	Q9Y678	Q9Y678	yes	11	0			1324.7	3.6944e-05	179.71	1211200	0	561940	628230	401870	0	460430	359800	0
1189	ATFYLNVLQQR	Q9UBF2	Q9UBF2	yes	11	0			1351.72	6.8935e-08	199.01	247660	360430	195700	330850	312050	197530	301420	0	0
1190	ATGATQQDANASSLLDIYSFWLK	Q14978	Q14978	yes	23	0			2499.23	7.2288e-06	158.35	78565	128660	0	74273	173120	112370	0	137350	0
1191	ATGDWFYDQK	Q96C24	Q96C24	yes	10	0			1229.54	0.00035599	159	0	0	77666	0	431520	0	0	0	0
1192	ATGLHFR	P46940;Q86VI3	P46940	yes	7	0			800.429	0.26539	82.315	420910	288410	0	252000	0	193420	185450	126050	221910
1193	ATHDGAPELGAGGTR	Q9BXW7	Q9BXW7	yes	15	0			1408.67	0.00028815	156.99	0	0	0	0	0	0	372330	0	100580
1194	ATIAGGGVIPHIHK	P0C0S5;Q71UI9	P0C0S5	yes	14	0			1369.78	2.1117e-09	190.18	1203600	1442000	2534000	1471700	5636200	2505800	1200900	3153400	399530
1195	ATIGADFLTK	P51149	P51149	yes	10	0			1035.56	6.7891e-08	156	2364800	2518700	730360	530860	3527700	3117600	1332900	1646800	987790
1196	ATIGVDFALK	Q13637;P57729	Q13637	yes	10	0			1033.58	0.038196	107.07	0	0	0	0	0	0	0	0	202160
1197	ATILDLSCNK	Q96AG4	Q96AG4	yes	10	0			1133.58	2.219e-08	198.02	223650	416870	0	175280	368740	1488600	290770	209640	191610
1198	ATISNDGATILK	Q99832	Q99832	yes	12	0			1202.65	0.00047719	150.29	882240	722390	757420	1526600	1067000	1088600	1067700	1111200	580190
1199	ATIYGILR	Q9P2M7	Q9P2M7	yes	8	0			905.533	0.097049	99.025	0	0	144740	59418	132980	0	0	0	36171
1200	ATLDPETGLLFLSLSLQ	P58107	P58107	yes	17	0			1816.98	4.582e-11	199.58	0	65478	0	81720	156560	743440	69447	39814	0
1201	ATLITFLCDR	P11717	P11717	yes	10	0			1208.62	3.7357e-05	133.69	0	0	132110	0	0	0	0	0	0
1202	ATLKDQLIYNLLK	P00338	P00338	yes	13	1			1531.9	2.1465e-47	301.11	2909600	5014700	3079900	3531500	0	5242800	11621000	3171300	1604400
1203	ATLKDQLIYNLLKEEQTPQNK	P00338	P00338	yes	21	2			2486.34	1.4527e-72	319	6784200	15500000	6250800	7240900	5476700	9732000	24523000	4019000	0
1204	ATLNAFLYR	Q9NVI7;Q5T2N8	Q9NVI7	yes	9	0			1067.58	2.4788e-06	179.02	240340	230450	55308	116440	478910	205420	677060	439520	81577
1205	ATLPDADKER	P12814	P12814	yes	10	1			1114.56	0.0067826	130.1	0	0	30427	180190	509830	357660	423980	464750	612070
1206	ATLPSPDKLPGFK	P22314	P22314	yes	13	1			1369.76	0.033947	101.88	933550	1829800	1272500	1018800	1612200	1663900	1092300	339320	384670
1207	ATLSLTVNSGDPPLGALLAVEHVK	P07814	P07814	yes	24	0			2401.32	0.31045	93.875	195370	210260	0	168540	171120	278420	104560	204140	198890
1208	ATLVCLISDFYPGAVTVAWK	P0CG05;P0CG06;B9A064;P0CG04	P0CG05	yes	20	0			2210.14	1.1343e-34	267.65	562120	2242600	0	1515500	5485900	1211700	565070	596330	376150
1209	ATLVLNSLQDFQPELFGLPSYE	Q08623	Q08623	yes	22	0			2480.25	0.00016806	144.23	14928	122170	0	0	0	0	0	68588	68671
1210	ATLYVTAIEDR	Q99873	Q99873	yes	11	0			1250.65	1.254e-05	185.8	677010	790650	490230	585930	1244300	1244300	1062200	783840	452950
1211	ATNDEIFSILK	Q09161	Q09161	yes	11	0			1249.66	3.3044e-05	154.96	0	0	0	0	0	0	0	0	0
1212	ATNFLAHEK	P29692	P29692	yes	9	0			1029.52	0.0046096	135.5	2512000	2903900	1000300	1930200	620210	4247600	2751100	4465300	3836600
1213	ATNVVMNYSEIESK	Q14677	Q14677	yes	14	0			1583.75	7.2528e-28	260.88	0	145960	178440	83840	173810	70436	37375	0	0
1214	ATPEQYQILK	P14324	P14324	yes	10	0			1189.63	0.1711	87.449	834080	0	956140	1226200	0	0	352870	857050	889950
1215	ATPFSSPGTATALPALR	Q9HC84	Q9HC84	yes	17	0			1656.88	0.00018204	146.32	0	0	0	155020	0	309020	333260	123270	0
1216	ATPSSSPGTATALPALR	Q9HC84	Q9HC84	yes	17	0			1596.85	0.00012753	152.6	0	0	0	51704	0	0	284850	0	0
1217	ATQQQHDFTLTQTADGR	P78527	P78527	yes	17	0			1916.9	3.2216e-05	163.66	594530	608500	346320	450050	1019900	740120	567520	327530	1938200
1218	ATSFLLALEPELEAR	P04843	P04843	yes	15	0			1658.89	7.1917e-22	241.51	2104600	2583200	1425300	1090400	1667400	4162900	5196400	1160500	1892400
1219	ATSSHPNSTSLK	Q14258	Q14258	yes	12	0			1228.6	0.00051218	148.91	0	0	0	53208	99641	32788	0	29998	106740
1220	ATSSSSGSLSATGR	Q03252	Q03252	yes	14	0			1267.6	9.7603e-15	227.91	213710	407650	175580	273660	465410	258310	0	273050	427370
1221	ATTAALLLEAQAATGFLVDPVR	Q15149	Q15149	yes	22	0			2227.22	3.0506e-08	179.45	328050	829210	304980	547980	472150	0	741250	369670	336280
1222	ATTADGSSILDR	Q9BT78	Q9BT78	yes	12	0			1205.59	4.4708e-14	148.49	496590	235260	217020	265050	325400	192390	428270	249530	238580
1223	ATTAELFEEPFVADEYIER	O00471	O00471	yes	19	0			2229.05	9.4687e-05	151.26	73047	188100	105500	178360	139850	161570	55159	0	22927
1224	ATTGYPDPYGGEK	P58107	P58107	yes	13	0			1354.6	0.11214	92.541	0	69234	20066	50936	114630	277320	0	0	0
1225	ATTLSNAVSSLASTGLSLTK	Q13492	Q13492	yes	20	0			1921.04	1.5136e-34	265.09	602960	411050	0	0	217360	526900	388370	256120	226630
1226	ATVGILITTIASK	Q92973	Q92973	yes	13	0			1286.78	0.0089665	102.13	0	113940	105740	86140	0	79967	0	0	0
1227	ATVLESEGTR	Q9UJZ1	Q9UJZ1	yes	10	0			1061.54	3.7866e-06	186.08	460180	0	0	351760	760570	0	458470	0	773820
1228	ATVLTTER	Q9UMS4	Q9UMS4	yes	8	0			889.487	0.0095577	133.18	318410	248430	130900	185660	352170	329520	331480	308910	313030
1229	ATVNLLGEEK	Q00765	Q00765	yes	10	0			1072.58	0.089041	97.369	0	0	416140	191910	0	0	134310	0	0
1230	ATVNPSAPR	P08571	P08571	yes	9	0			911.482	0.0035367	138.39	0	0	0	0	42855	0	0	0	512010
1231	ATVNTFGYIAK	O75533	O75533	yes	11	0			1183.62	0.0095383	105.99	275550	354550	445390	475520	29953	357650	738510	275410	0
1232	ATVQSVLLDSAGK	Q6NUM9	Q6NUM9	yes	13	0			1287.7	0.010824	118.25	90016	0	0	35050	0	453620	0	0	0
1233	ATVVVEATEPEPSGSIANPAASTSPSLSHR	P46821	P46821	yes	30	0			2961.47	0.0033966	127.41	0	0	0	0	325270	0	1019500	0	138850
1234	ATYLEFIQQNEER	Q15437	Q15437	yes	13	0			1639.78	1.2067e-13	229.66	2130000	1294600	1163700	884010	1562800	658700	151530	473450	199470
1235	ATYLPQLTTEK	P45954	P45954	yes	11	0			1263.67	0.00074524	157.04	100380	515420	1363000	248570	2133800	338400	0	0	32341
1236	AVAAAYTFLQR	Q92791	Q92791	yes	11	0			1209.65	0.00010212	167.08	222460	0	0	0	0	0	0	0	0
1237	AVAALLTIPEAEK	Q86VP6	Q86VP6	yes	13	0			1324.76	0.00066561	144.92	599820	402520	506960	530570	1316500	1180500	555030	2182700	223330
1238	AVADLALIPDVDIDSDGVFK	Q9NRX4	Q9NRX4	yes	20	0			2072.07	0.0013871	139.38	52587	480760	115900	74234	166320	70538	0	0	0
1239	AVAEQIPLLVQGVR	Q9Y490	Q9Y490	yes	14	0			1491.88	0.12443	90.482	171160	142360	90920	120740	144640	0	94265	112720	252440
1240	AVAFQNPQTHVIENLHAAAYR	P22695	P22695	yes	21	0			2349.2	8.6936e-48	286.74	1196900	2327600	336500	299680	3155600	2120600	480140	88911	175920
1241	AVAGDASESALLK	P05023	P05023	yes	13	0			1230.65	9.7322e-06	175.24	0	0	570890	780730	1030800	237900	0	486670	0
1242	AVAGNISDPGLQK	P18206	P18206	yes	13	0			1268.67	0.0094838	104.05	0	0	0	0	0	0	0	677460	0
1243	AVAGQGELTR	Q9P2M7	Q9P2M7	yes	10	0			1000.53	0.00068175	150.72	0	0	221620	0	167430	0	0	0	0
1244	AVANETGAFFFLINGPEIMSK	P55072	P55072	yes	21	0			2255.13	8.1642e-28	251.66	365630	586270	868000	617530	545340	385140	381900	235480	333020
1245	AVANQTSATFLR	P62191	P62191	yes	12	0			1277.67	7.4328e-08	192.86	259910	227650	277850	264620	496670	364270	352900	265300	138120
1246	AVANYDSVEEGEK	P51659	P51659	yes	13	0			1409.63	1.9952e-06	186.12	470330	421800	372840	258280	825390	0	0	111390	214180
1247	AVAPSIIFFDELDALAVER	Q8NB90	Q8NB90	yes	19	0			2075.09	1.18e-07	170.29	18126	0	0	32229	30741	0	0	0	25537
1248	AVAQALEVIPR	P49368	P49368	yes	11	0			1165.68	6.7651e-06	187.24	1285700	927430	857490	1340300	1307400	1466400	1175200	1266700	947010
1249	AVASDFYLR	Q96A72	Q96A72	yes	9	0			1040.53	0.0054329	133.28	68821	120360	87822	124490	179620	113010	200950	98160	93493
1250	AVAVGRPSNEELR	Q9NVA2	Q9NVA2	yes	13	1			1396.74	0.02425	106	528870	608850	159380	247040	1136500	347200	0	745240	518210
1251	AVAVVVDPIQSVK	O00487	O00487	yes	13	0			1323.78	0.00054118	145.62	539750	631520	719610	509910	954060	905580	515540	439990	474030
1252	AVCCVGFSK	O95834	O95834	yes	9	0			1026.46	0.040998	84.23	205610	168730	179330	150240	126100	0	0	0	0
1253	AVCMLSNTTAIAEAWAR	P68366	P68366	no	17	0			1863.9	9.0228e-68	334.68	2990900	6684400	3059100	2415700	2507700	3821300	2329900	1903200	696370
1254	AVCMLSNTTAVAEAWAR	Q9BQE3	Q9BQE3	yes	17	0			1849.88	1.166e-31	267.24	479850	1039100	446050	126100	233370	910170	268070	141300	176430
1255	AVDDGVNTFK	P50990	P50990	yes	10	0			1064.51	0.13216	92.156	529800	473320	338960	734440	568260	575520	528730	662100	353690
1256	AVDEAADALLK	Q16891	Q16891	yes	11	0			1114.59	7.2118e-05	170.93	413150	612190	424140	541990	909060	419350	456820	195260	496080
1257	AVDEAVILLQEIGVLDQR	Q7L2E3	Q7L2E3	yes	18	0			1980.09	1.1821e-23	244.35	136950	182420	151240	122680	165810	155480	124640	115780	158390
1258	AVDFAER	P62917	P62917	yes	7	0			806.392	0.040531	135.5	539440	353620	235640	277720	361350	720500	754620	341190	507120
1259	AVDITLLFR	Q9P2W9	Q9P2W9	yes	9	0			1046.61	0.0088473	124.15	0	52663	39597	65624	44303	135210	39758	26198	49324
1260	AVDITTPK	O75475	O75475	yes	8	0			843.47	0.046823	108.34	0	0	0	38118	104750	0	53415	123470	207360
1261	AVDPTSGQLYGLAR	Q8TEM1	Q8TEM1	yes	14	0			1446.75	0.00024801	157.91	0	0	174420	84698	293950	77444	82495	302170	286940
1262	AVDSLLNFETVK	Q9NP58	Q9NP58	yes	12	0			1334.71	0.0089638	120.8	281970	0	0	0	0	0	0	0	0
1263	AVDSLVPIGR	P25705	P25705	yes	10	0			1025.59	2.3097e-05	171.6	3546000	6466700	4103800	2782100	9229100	5056200	4750800	1477200	3546300
1264	AVDSQILPK	Q02878	Q02878	yes	9	0			969.549	0.00050633	153.79	1039200	0	536630	801410	894190	1149500	1041700	694090	1033700
1265	AVDTWSWGER	Q08380	Q08380	yes	10	0			1205.55	5.1469e-09	199.75	1184500	4251500	0	620110	0	0	0	30904	224520
1266	AVELAANTK	P29401	P29401	yes	9	0			915.503	0.0080907	126.13	0	0	0	0	0	0	147420	0	280370
1267	AVELLGDIVQNCSLEDSQIEK	P31930	P31930	yes	21	0			2359.16	0.0031269	125.12	169810	360880	132190	144180	532430	307110	159610	0	167890
1268	AVELSEEADVLSVSQFQLAPAILQGQTK	Q96JB5	Q96JB5	yes	28	0			2970.55	4.2743e-16	191.28	372800	0	255420	297160	0	186370	0	283580	0
1269	AVENSSTAIGIR	P25788	P25788	yes	12	0			1216.64	0.0023355	136.12	366810	501100	463890	482970	800880	380320	356340	190390	253750
1270	AVEQGGAFSNPETLDLYR	Q86V21	Q86V21	yes	18	0			1965.94	0.0026463	133.4	0	0	0	0	0	606500	0	0	0
1271	AVEVQGPSLESGDHGK	Q09666	Q09666	yes	16	0			1608.77	0.0099261	120.14	315900	774540	1285700	663020	648090	351910	373730	642120	168530
1272	AVEYDTLFR	O75843	O75843	yes	9	0			1112.55	0.022335	80.428	163840	0	0	0	0	0	0	0	0
1273	AVFDETYPDPVR	P49588	P49588	yes	12	0			1407.67	2.9288e-05	174.94	220250	191340	0	0	0	2112100	0	0	0
1274	AVFPSIVGR	P60709;Q6S8J3;A5A3E0;P0CG38;Q9BYX7;P63261;P62736;P63267	P63261	no	9	0			944.544	0.00067995	149.1	1535000	2714900	2487500	1775200	2809200	3725000	2504100	1298700	2314900
1275	AVFPSIVGRPR	P60709;Q6S8J3;A5A3E0;P0CG38;Q9BYX7;P63261;P62736;P63267	P63261	no	11	1			1197.7	8.9732e-08	195.55	17777000	33092000	28837000	24421000	32353000	50800000	33598000	14486000	31077000
1276	AVFQANQENLPILK	P05023	P05023	yes	14	0			1583.87	3.3504e-20	239.51	881510	1011200	610350	844850	1333100	227780	393820	619020	525310
1277	AVFSDSLVPALEAFGLEGVFR	Q6L8Q7	Q6L8Q7	yes	21	0			2223.16	0.0007928	141.1	0	0	39996	0	27059	0	0	0	0
1278	AVFVDLEPTVIDEIR	P68366	P68366	yes	15	0			1714.91	1.4676e-09	195.72	3256500	1161600	2539300	148370	5557400	557720	0	1008700	735130
1279	AVFVDLEPTVIDEVR	Q9BQE3	Q9BQE3	no	15	0			1700.9	1.6472e-40	292.63	36072000	49264000	50112000	46911000	57942000	74875000	55668000	45040000	35552000
1280	AVFVSEGK	P31146	P31146	yes	8	0			835.444	0.25342	84.603	220250	229910	163860	201460	460300	27337	45600	142720	294270
1281	AVGDGILCNTYIDSYK	Q53EL6	Q53EL6	yes	16	0			1787.84	8.4745e-52	311.69	0	374020	185190	107570	0	0	0	0	0
1282	AVGHPFVIQLGR	O14980	O14980	yes	12	0			1292.74	0.032139	97.383	0	0	0	214560	0	0	0	0	0
1283	AVGKEELGK	Q9Y4L1	Q9Y4L1	yes	9	1			929.518	0.072823	98.898	253920	210150	76698	82019	0	281930	0	258610	0
1284	AVGLLTVISK	O43653	O43653	yes	10	0			999.633	1.5866e-05	177.02	0	0	0	0	0	0	1813700	0	0
1285	AVGPEITK	P30153	P30153	yes	8	0			813.46	0.087292	92.79	0	226470	192850	246210	326370	301120	305550	350150	179120
1286	AVGTQTLSGAGLLK	Q13596	Q13596	yes	14	0			1314.75	0.00085484	144.41	433110	296280	230170	431080	562160	260300	118060	74497	133570
1287	AVGWNELEGR	P61457	P61457	yes	10	0			1129.55	6.633e-20	156.88	0	194000	0	0	0	0	0	0	0
1288	AVHISNPK	Q9NSD9	Q9NSD9	yes	8	0			864.482	0.019327	122.04	203410	80110	53010	146960	348360	158890	60251	88457	84509
1289	AVIDLNNR	Q01081	Q01081	yes	8	0			913.498	0.036514	91.889	0	301220	0	219660	0	0	0	223210	0
1290	AVIFCLSADKK	P60981	P60981	yes	11	1			1250.67	0.0027637	139.89	69644	480150	755710	236660	644180	517250	279610	231660	0
1291	AVILGPPGSGK	P27144	P27144	yes	11	0			994.581	0.22972	81.135	0	0	0	0	0	268140	191780	0	70606
1292	AVINSAGYK	Q96TA1	Q96TA1	yes	9	0			921.492	0.19983	83.354	141070	0	120830	0	0	0	357320	82256	86784
1293	AVITSLLDQIPEMFADTR	P53992	P53992	yes	18	0			2019.03	1.0045e-07	176.79	266940	246080	162860	147800	186460	125480	143740	186070	30602
1294	AVIVIQDIFGWQLPNTR	Q96DG6	Q96DG6	yes	17	0			1969.08	1.3646e-159	258.35	433660	356030	318970	527030	1187700	133220	1083000	0	0
1295	AVKDLVVLLFETALLSSGFSLEDPQTHSNR	P08238	P08238	yes	30	1			3285.72	1.0088e-06	164.51	500760	263640	75801	0	203710	391780	428180	0	69834
1296	AVLAESYER	P21399	P21399	yes	9	0			1036.52	0.014456	120.57	139450	125660	165540	94051	0	0	100560	33591	0
1297	AVLAPLIALVYSVPR	Q9Y320	Q9Y320	yes	15	0			1580.97	4.316e-05	166	63011	323690	46838	112390	57867	224540	246440	288430	341850
1298	AVLDALLEGK	P46821;P78559	P46821	yes	10	0			1027.59	0.0057406	132.86	0	0	0	0	97283	0	288790	44851	0
1299	AVLDGLLTPAECGVLLQLAK	Q8IVL6	Q8IVL6	yes	20	0			2080.16	4.5186e-26	242.32	910190	254340	60929	122570	71676	147070	105220	161500	202730
1300	AVLDVFEEGTEASAATAVK	P01011	P01011	yes	19	0			1906.95	1.4272e-82	279.29	204140	7925700	174590	727070	776190	0	361030	0	236640
1301	AVLEEGTDVVIK	Q9NSE4	Q9NSE4	yes	12	0			1271.7	0.00013045	163.96	685880	793280	641580	537380	1060800	456140	303520	533300	500860
1302	AVLFCLSEDKK	P23528	P23528	yes	11	1			1308.67	0.0047358	130.96	832660	3186000	752130	1416700	1087500	2667400	1572800	2419900	446630
1303	AVLHVALR	P06744	P06744	yes	8	0			877.55	0.0014812	151.26	1686300	1003400	99948	335540	304830	518700	1316900	194200	361950
1304	AVLIAGQPGTGK	Q9Y230	Q9Y230	yes	12	0			1110.64	7.2808e-08	193.22	625710	522580	629690	317580	1337700	617740	604380	551560	300310
1305	AVLLAGPPGTGK	Q9Y265	Q9Y265	yes	12	0			1079.63	0.099028	95.392	240290	282940	285820	139830	465560	298470	199820	192220	138350
1306	AVLLDEDDDLWVELR	Q15833	Q15833	yes	15	0			1799.89	2.531e-06	203.67	0	0	0	0	0	0	0	0	0
1307	AVLLDLEPR	P23258;Q9NRH3	P23258	yes	9	0			1024.59	0.0152	119.67	175880	175220	131610	264080	416710	207510	264500	272960	284410
1308	AVLLGPPGAGK	P54819	P54819	yes	11	0			978.586	0.034932	106.35	105850	401750	191630	79612	342110	401000	189370	33284	47155
1309	AVLNPLCQVDYR	Q15437;Q15436	Q15437	no	12	0			1446.73	7.7862e-13	227.8	629660	585910	333660	418050	525750	279660	366090	307770	121340
1310	AVLNPTPIKR	P84095	P84095	yes	10	1			1107.68	0.0042795	136.73	118590	174060	0	92824	126460	0	46600	61643	233140
1311	AVLQEEQANLWFSK	Q8IY81	Q8IY81	yes	14	0			1661.84	2.9748e-20	241.09	0	0	0	0	0	106770	471720	66754	0
1312	AVLQEFGR	Q9Y394	Q9Y394	yes	8	0			918.492	0.0011279	155.88	0	1840600	0	2937400	1651600	483160	1751100	137300	172120
1313	AVLQFTPASWTYVR	P48651	P48651	yes	14	0			1637.86	5.7565e-06	169.7	0	140460	0	87090	0	143020	0	135430	236040
1314	AVLSAEQLR	P50454	P50454	yes	9	0			985.556	0.0023476	141.59	0	34557	0	0	0	87104	181910	317710	68825
1315	AVLSAEQLRDEEVHAGLGELLR	P50454	P50454	yes	22	1			2404.27	5.6864e-13	203.41	170200	322900	44135	0	0	521190	1538900	2012900	0
1316	AVLTIDEK	P01009	P01009	yes	8	0			887.496	0.0014628	151.5	0	0	0	0	0	0	1763600	0	0
1317	AVLVDLEPGTMDSVR	P68371;Q3ZCM7;Q99867	P68371	no	15	0			1600.81	8.1421e-22	239.91	5558900	7542800	9967000	4494800	10857000	3753400	2050500	0	1727600
1318	AVMDDFAAFVEK	P02768	P02768	yes	12	0			1341.63	5.9681e-08	196.33	1037800	12030000	757760	800480	4256700	1359800	759430	2531500	2209000
1319	AVMDHVSDSFLETNVPLLVLIEAAK	P35221	P35221	yes	25	0			2710.43	3.5759e-21	230.05	133530	339360	204460	186570	111850	155640	112100	115700	0
1320	AVNTAQGLFQR	O43752	O43752	yes	11	0			1203.64	0.010153	84.918	0	0	0	70527	0	0	0	0	57593
1321	AVNVYSTSVTSDNLSR	Q15691	Q15691	yes	16	0			1711.84	0.14956	88.995	0	0	0	0	0	0	0	372600	148210
1322	AVNYFSK	Q00610	Q00610	yes	7	0			827.418	0.066405	121.3	575650	381400	334680	414330	640900	375350	643180	216370	307020
1323	AVPAALILR	Q9Y6G5	Q9Y6G5	yes	9	0			922.596	0.0098673	123.5	80598	83147	79782	43391	235600	97686	43742	0	67939
1324	AVPGGAGDASVLPSLPR	Q96TC7	Q96TC7	yes	17	0			1562.84	2.8404e-07	172.01	0	0	163120	164420	446750	0	0	0	43510
1325	AVPLALALISVSNPR	Q13200	Q13200	yes	15	0			1519.91	0.03833	101.45	387730	392210	490890	229220	511880	796650	607100	46363	82741
1326	AVPVKRPR	Q9UKM9	Q9UKM9	yes	8	2			921.587	0.080715	100.53	0	32448	42850	68667	290710	92346	223150	116590	95738
1327	AVPVWDVLASGYVSGAAR	P58107	P58107	yes	18	0			1816.95	1.7718e-12	208.91	0	0	0	0	1102000	6839300	240680	0	0
1328	AVPVWDVLASGYVSR	P58107	P58107	yes	15	0			1617.85	0.0010974	143.93	47398	330400	0	385660	257260	619840	532250	0	0
1329	AVPWVILSDGDGTVEK	Q8WVQ1	Q8WVQ1	yes	16	0			1684.87	1.2215e-53	196.55	370490	0	73202	134840	0	0	0	211300	121610
1330	AVQAQGGESQQEAQR	Q14980	Q14980	yes	15	0			1585.74	3.9713e-40	297.79	0	0	0	0	102230	72038	0	80083	0
1331	AVQFTEEK	Q9Y371;Q9NR46	Q9Y371	no	8	0			950.471	0.0086473	134.67	285280	105160	146050	268890	312190	391320	142220	0	86609
1332	AVQQPDGLAVLGIFLK	P00918	P00918	yes	16	0			1667.96	4.5357e-64	323.18	19530000	366070	0	532200	176530	0	0	114670	16365
1333	AVQTDVVPYSPAISELIQSVLQK	Q9NX95	Q9NX95	yes	23	0			2484.35	0.0094114	118.11	23710	0	26538	0	155300	0	0	0	0
1334	AVQYLSSQDEK	Q13835	Q13835	yes	11	0			1266.61	2.8879e-05	181.72	49100	0	0	0	0	0	0	541020	0
1335	AVSDASAGDYGSAIETLVTAISLIK	Q16630	Q16630	yes	25	0			2451.27	4.1994e-38	265.88	314620	688470	307250	383840	336960	932810	750720	411120	773660
1336	AVSDWIDEQEK	Q12906	Q12906	yes	11	0			1318.6	0.00044814	161.68	279200	393710	186180	209870	550520	261260	291890	172390	324740
1337	AVSDWLIASVEGR	Q969V3	Q969V3	yes	13	0			1401.73	0.0029095	132.23	237260	259470	162120	139480	183200	393530	0	0	0
1338	AVSGASAGDYSDAIETLLTAIAVIK	Q8N684	Q8N684	yes	25	0			2435.28	1.0674e-53	233.54	101040	622500	73476	21570	0	0	193840	230630	97980
1339	AVSSAIAQLLGEVAQGNENYAGIAAR	Q9Y490	Q9Y490	yes	26	0			2572.32	1.5624e-91	343.9	509350	702320	407670	475890	417230	413820	517400	569660	1088800
1340	AVSWTFSEENVIR	Q9Y320	Q9Y320	yes	13	0			1536.76	0.0052533	123.33	0	0	0	0	32652	0	34177	260150	0
1341	AVTELGRPDAEYWNSQK	P01911;P04229;Q29974;Q5Y7A7;Q30154;P01912;Q30167;P13760	P13760	no	17	1			1962.94	7.3865e-05	158.81	0	197330	0	0	0	0	47019	1722600	1031200
1342	AVTELNEPLSNEDR	Q04917	Q04917	yes	14	0			1585.76	1.9702e-106	396.07	1982300	1339000	535040	1445300	2635600	849810	1340800	567810	2212600
1343	AVTEQGAELSNEER	P27348	P27348	yes	14	0			1531.71	4.5e-90	372.06	889770	2341600	2597400	3903300	1752800	7433000	3461800	992110	1822400
1344	AVTEQGHELSNEER	P31946	P31946	yes	14	0			1597.73	2.6549e-75	347.58	3819600	3800800	3859800	4550100	9144900	7265900	3365900	1056700	2023000
1345	AVTGWLESLR	Q9BVM2	Q9BVM2	yes	10	0			1130.61	2.748e-05	168.31	193000	142190	111810	81084	302650	109560	131770	112120	55217
1346	AVTGYNDPETGNIISLFQAMNK	P15924	P15924	yes	22	0			2382.15	1.211e-59	298.44	1636600	448930	200070	543530	321840	474730	223190	388560	141590
1347	AVTLDKDAYYR	Q9Y5B9	Q9Y5B9	yes	11	1			1313.66	1.9596e-07	188.88	473040	536220	0	470680	895690	490490	1688800	580070	1024700
1348	AVTLHDQGTAQWADLSSQFYLR	P22314	P22314	yes	22	0			2506.22	4.0749e-08	176.27	437880	939050	474050	353500	504180	944290	910470	352400	466330
1349	AVTLSLDGGDTAIR	Q9HC84	Q9HC84	yes	14	0			1387.73	1.9988e-09	191.27	0	0	0	430890	0	0	1157600	0	0
1350	AVTPPMPLLTPATPGGLPPAAAVAAAAATAK	Q9UHX1	Q9UHX1	yes	31	0			2793.55	1.2544e-10	183.49	585160	446090	357920	219380	530750	340730	276430	187160	278970
1351	AVTTNQWHR	Q9Y6Y8	Q9Y6Y8	yes	9	0			1111.55	0.038061	105.51	144850	119840	30136	121040	0	53185	37654	21385	43527
1352	AVTTVTQSTPVPGPSVPPPEELQVSPGPR	P51610	P51610	yes	29	0			2923.53	6.8819e-06	147.49	0	0	266140	0	224950	112790	0	0	0
1353	AVVGEEALTSDDLLYLEFLQK	P21281	P21281	yes	21	0			2352.21	1.1961e-36	257.86	349710	412920	436680	301130	585150	449440	39377	259960	253420
1354	AVVGVVAGGGR	P62917	P62917	yes	11	0			940.545	6.8571e-08	199.07	2301900	1807000	1200100	1435800	2144400	1924800	1970500	1388800	2016800
1355	AVVIVDDR	P23246;Q15233	P23246	no	8	0			885.492	0.010612	131.45	1903200	1849000	1076100	1216000	2849700	1639800	3094400	1511000	1138000
1356	AVVPLGLYTGQLALNWAWPPIFFGAR	P30536	P30536	yes	26	0			2856.55	6.4855e-05	144.59	34243	0	0	0	0	0	0	96199	0
1357	AVVQLKPR	Q15149	Q15149	yes	8	1			909.576	0.24612	85.277	195850	207670	70255	139670	235300	201330	218650	75056	85996
1358	AVVQVFEGTSGIDAK	P21281	P21281	yes	15	0			1519.79	2.969e-06	180.22	360390	299680	280680	171540	759870	253290	0	291940	217010
1359	AVVVNAAQLASYSQSK	Q02978	Q02978	yes	16	0			1634.86	0.025979	103.3	392700	0	342270	222770	0	401070	577650	215630	281800
1360	AVVVTDGER	P23368;Q16798	P23368	yes	9	0			944.493	0.0313	109.82	182490	105470	38582	0	157010	57382	0	47426	85989
1361	AVVYSNTIQSIMAIVK	P04899	P04899	yes	16	0			1735.95	1.2979e-30	256.11	104390	197760	0	0	60730	0	0	0	66615
1362	AVYTQDCPLAAAK	P49588	P49588	yes	13	0			1406.69	6.1634e-06	180.26	0	0	0	0	53676	330490	0	0	0
1363	AWDDFFPGSDR	O75915	O75915	yes	11	0			1311.55	7.5765e-05	170.02	1294300	1508000	1697400	1394800	1498200	1795400	1229000	1069900	1141600
1364	AWEVDTCR	P53621	P53621	yes	8	0			1035.44	0.013158	127.27	330720	283880	95051	182600	122820	98869	68026	67047	68181
1365	AWGILTFK	P82930	P82930	yes	8	0			934.528	0.056173	103.68	38876	0	46703	0	55836	56847	42016	0	84918
1366	AWGNNQDGVVASQPAR	P60880	P60880	yes	16	0			1668.8	1.1638e-30	258.06	0	0	0	0	240520	0	0	0	0
1367	AWGPGLEGGVVGK	P21333	P21333	yes	13	0			1225.65	0.00011967	162.85	0	0	0	0	0	0	0	6411200	488040
1368	AWGPGLHGGIVGR	O75369	O75369	yes	13	0			1275.68	0.00010557	163.46	282520	1446000	4388600	1221300	2731800	417770	426240	499370	234010
1369	AWITAPVALR	Q14126	Q14126	yes	10	0			1096.64	0.0066411	130.47	351980	264140	273570	187290	340130	173520	217620	570160	151430
1370	AWTVEQLR	Q00688	Q00688	yes	8	0			1001.53	0.02475	119.33	210520	285890	296580	460110	429850	261000	1030700	0	0
1371	AYAAGFGDR	P24821	P24821	yes	9	0			926.425	0.00013628	163.78	478530	0	0	0	0	0	0	0	32897
1372	AYAALAALEK	Q12906	Q12906	yes	10	0			1019.57	3.8425e-08	188.92	674960	797860	408210	507860	954200	646690	1007400	514100	665110
1373	AYADFYR	P09669	P09669	yes	7	0			904.408	0.059455	125.3	468980	430560	344410	257960	913310	280910	325400	215850	390030
1374	AYAEELASR	Q3SXM5	Q3SXM5	yes	9	0			1008.49	0.0098671	123.5	0	0	158260	0	0	0	201520	0	0
1375	AYALAFAER	P51659	P51659	yes	9	0			1010.52	0.00018035	162.59	389310	385180	269790	176830	648420	0	0	121420	197900
1376	AYAQGISR	O75390	O75390	yes	8	0			864.445	0.00020918	189.18	496640	593580	412420	714360	973750	1484900	406490	519020	446900
1377	AYAYLFK	P61019	P61019	yes	7	0			874.459	0.027903	142.32	174030	180380	72811	91152	233390	388680	118050	123410	80855
1378	AYDTDAGPVFVK	Q9H479	Q9H479	yes	12	0			1281.62	0.00064527	145.48	169700	131180	163030	141310	0	0	0	0	209560
1379	AYEFAER	Q00610;P53675	Q00610	yes	7	0			884.403	0.05818	125.98	322950	342000	244900	297200	406040	293080	387880	122800	170180
1380	AYEKPPEKK	Q12905	Q12905	yes	9	2			1088.59	0.024738	114.01	0	0	0	0	204710	103770	0	79812	174910
1381	AYFHLLNQIAPK	Q14651;P13797	P13797	no	12	0			1413.78	0.0062698	109.14	0	0	0	0	0	0	0	72647	0
1382	AYGELPEHAK	O14602;P47813	O14602	yes	10	0			1113.55	0.014031	121.23	0	0	226580	408200	0	323750	267730	0	731000
1383	AYGENIGYSEK	P05026	P05026	yes	11	0			1229.56	0.00095237	153.81	234820	324140	238950	275880	628120	0	65583	142900	152040
1384	AYGPGLEK	O75369	O75369	yes	8	0			833.428	0.059437	102.49	116610	337630	1173500	314470	884930	104490	126880	177380	62300
1385	AYHEQLSVAEITNACFEPANQMVK	P68366	P68366	no	24	0			2749.28	2.0438e-48	276.42	1390400	5697400	1301500	945260	2304000	1796600	1145000	378180	354330
1386	AYHEQLTVAEITNACFEPANQMVK	Q9BQE3	Q9BQE3	yes	24	0			2763.3	3.8334e-09	183.21	0	674850	0	0	0	276510	218850	0	0
1387	AYHSGYGAHGSK	O95070	O95070	yes	12	0			1233.55	0.014413	116.69	104110	33874	37793	122600	108110	56345	58218	79497	21611
1388	AYIAYELNSVQHR	Q13085	Q13085	yes	13	0			1562.78	1.985e-47	302.41	0	0	0	0	0	540840	31085	0	0
1389	AYILNLVK	P50991	P50991	yes	8	0			932.569	0.0010015	157.53	121290	105350	99624	158290	154570	285710	177950	167390	0
1390	AYIQENLELVEK	P11586	P11586	yes	12	0			1447.76	8.9049e-13	227.19	0	0	0	1105800	432320	0	0	0	0
1391	AYLDGTCVEWLR	P04439	P04439	yes	12	0			1481.7	2.0649e-18	240.14	0	0	0	111980	0	0	0	2248500	0
1392	AYLDQTVVPILLQGLAVLAK	Q9C005	Q9C005	yes	20	0			2124.26	6.5056e-08	180.22	0	30779	0	0	0	60088	34173	0	0
1393	AYLEGECVEWLR	Q95604;P30461;P01889	P01889	no	12	0			1523.71	1.4471e-05	182.02	217400	212110	0	0	0	0	0	1132100	0
1394	AYLEGTCVDGLR	P05534;P30447	P05534	yes	12	0			1352.64	2.3193e-18	238.48	854500	0	0	0	0	0	0	0	379900
1395	AYLEGTCVEWLR	P01892;P16189;P30504;P10321	P01892	no	12	0			1495.71	2.1425e-35	275.78	1451900	459800	0	0	0	0	68204	111050	870690
1396	AYLESEVAISEELVQK	Q9NQC3	Q9NQC3	yes	16	0			1806.93	2.1837e-51	301.17	907040	2346000	1116000	734290	1117200	1909800	1294500	959790	466410
1397	AYLPVNESFGFTADLR	P13639	P13639	yes	16	0			1798.89	7.1468e-93	361.85	1557300	2912900	1583200	1310500	1436100	5413300	3298200	1055600	0
1398	AYLQEEERENSEVSPR	Q14573	Q14573	yes	16	1			1934.9	0.0058656	125	0	97447	21000	120030	102330	206330	0	27166	0
1399	AYLQQLR	O15145	O15145	yes	7	0			890.497	0.014101	161.36	232730	315820	130430	343610	291830	451270	741300	381640	448840
1400	AYNTLIK	P43155	P43155	yes	7	0			821.465	0.13506	98.117	0	164760	0	143430	0	892610	0	0	0
1401	AYSDQAIVNLLK	Q92616	Q92616	yes	12	0			1333.72	0.00022953	160.05	382130	298260	357310	364790	203110	801980	380700	159050	198470
1402	AYSEAHEISK	P61981	P61981	yes	10	0			1133.54	1.6909e-17	245.62	892960	873110	608710	1108700	2092300	1421300	1476700	805700	1238100
1403	AYSNWPTYPQLYVK	O76003	O76003	yes	14	0			1728.85	4.3073e-20	235.47	0	0	0	0	0	114300	0	546080	0
1404	AYTGFSSNSER	O15355	O15355	yes	11	0			1217.53	5.8397e-05	174.36	64820	57993	28384	58051	118300	273410	103300	52153	159700
1405	AYTNFDAER	P07355;A6NMY6	P07355	yes	9	0			1085.48	5.3341e-08	202.42	1445900	3997400	3812200	1981000	2500200	1864300	1600600	2161500	1590700
1406	AYTNFDAERDALNIETAIK	P07355;A6NMY6	P07355	yes	19	1			2154.06	2.8148e-25	233.3	2754600	11724000	7741500	3182400	3514600	5192800	4681400	2915000	3600800
1407	AYVHEFK	Q9H4A4	Q9H4A4	yes	7	0			892.444	0.20956	89.085	527360	126320	121140	92352	0	0	59900	82321	0
1408	AYVWDNNKDLAEWLEK	Q13085	Q13085	yes	16	1			1992.96	0.013	116.93	39207	153840	0	0	0	884670	54907	0	0
1409	AYWQVHLDQVEVASGLTLCK	P07339	P07339	yes	20	0			2316.16	6.4503e-08	180.29	2328400	5374200	44774	180090	0	301690	0	0	192420
1410	AYYENSPQQVFSTEFEVK	P01024	P01024	yes	18	0			2165	0.043174	102.95	76219	661470	0	0	0	0	0	0	193920
1411	CAAEGSSPLLLLPDNVR	P98164	P98164	yes	17	0			1810.92	4.875e-16	216.94	294240	0	0	34824	130690	0	0	0	0
1412	CAEENCFIQK	P01024	P01024	yes	10	0			1297.54	2.6484e-08	195.61	0	389830	0	0	0	0	0	51628	127710
1413	CAFSSQEPYFSYSGAFK	P02788	P02788	yes	17	0			1974.85	3.3493e-67	320.49	0	347470	0	0	0	0	0	0	0
1414	CAGNEDIITLR	P12004	P12004	yes	11	0			1260.61	0.028203	79.842	0	0	0	0	0	140270	0	40676	0
1415	CALDFFR	P51970	P51970	yes	7	0			927.427	0.11934	100.02	188910	137400	113620	146740	212750	143830	72884	0	100770
1416	CAPGVVGPAEADIDFDIIR	P21333	P21333	yes	19	0			2013.98	2.655e-25	234.43	78280	375390	0	75316	89700	273050	170740	1134700	86848
1417	CASPLVLLEFQCPTPQICVEK	Q8IWA5	Q8IWA5	yes	21	0			2488.22	0.010716	105.6	0	0	139080	0	0	0	0	0	16274
1418	CATITPDEAR	P48735	P48735	yes	10	0			1132.52	0.02947	112.18	63306	0	52805	0	252500	244390	45501	0	94611
1419	CAVVDVPFGGAK	P00367;P49448	P00367	yes	12	0			1218.61	0.011689	118.74	0	573640	305810	431280	1124500	0	0	80638	0
1420	CCAAADPHECYAK	P02768	P02768	yes	13	0			1551.59	3.8661e-13	224.4	1034700	9361100	519820	611060	4249700	1151400	626180	2701000	1884000
1421	CCSGAIIVLTK	P14618	P14618	yes	11	0			1220.63	0.00093674	154.06	614280	1868100	514520	1073800	1497600	1482000	553650	633560	780190
1422	CCTESLVNR	P02768	P02768	yes	9	0			1137.49	1.0032e-07	194.86	1716500	13027000	878400	1519900	7169700	1962300	1060000	4459300	3452400
1423	CDAGWLADGSVR	P10915;Q96S86	P10915	no	12	0			1305.58	0.00024575	159.41	510570	0	0	0	0	0	39405	0	0
1424	CDAIVDLIHDIQIVSTTR	Q8TEM1	Q8TEM1	yes	18	0			2068.06	1.3781e-07	172.25	0	18948	0	0	0	302420	0	0	139610
1425	CDCAFGTLQSDGK	P98164	P98164	yes	13	0			1457.59	9.0738e-13	214.1	291060	0	0	0	0	0	0	0	0
1426	CDDLEALKK	P05556	P05556	yes	9	1			1090.53	0.063498	100.97	0	0	0	0	0	0	0	0	0
1427	CDENILWLDYK	P14618	P14618	yes	11	0			1467.67	1.5651e-18	242.42	225090	1005500	256630	434510	567560	1114700	286160	247580	350590
1428	CDEWSVNSVGK	P02787	P02787	yes	11	0			1279.55	0.36499	76.741	0	368080	46151	0	120240	0	0	63481	0
1429	CDFTEDQTAEFK	P60660	P60660	yes	12	0			1489.6	1.7947e-05	180.38	1525400	3605000	644330	1213800	3092200	2119500	484010	727370	576750
1430	CDISLQFFLPFSLGK	P13010	P13010	yes	15	0			1770.9	2.6161e-30	259.63	27842	71168	0	0	42640	112890	75013	0	0
1431	CDLEDER	P61224;A6NIZ1;P62834;O95716	P61224	no	7	0			935.365	0.089486	107.7	44657	158460	38475	61534	99046	92765	0	30182	25718
1432	CDPVDQCQDSETGTFYQIGDSWEK	P02751	P02751	yes	24	0			2864.15	1.1284e-27	245.12	0	0	0	59608	0	0	358590	416600	0
1433	CDPVDYSNSPEALR	Q9BW60	Q9BW60	yes	14	0			1621.7	3.9138e-48	296.83	372380	277750	0	605200	782160	845960	286150	378060	598260
1434	CDTGYIGK	P05107	P05107	yes	8	0			912.401	0.1034	98.439	0	0	0	0	0	0	0	0	89999
1435	CDVDIRK	P60709;P63261;Q562R1	P63261	no	7	1			904.444	0.015119	159.23	2376100	3362900	2088400	2430800	4355500	5697300	699550	1422400	3083200
1436	CECDDGFTGADCGELK	P24821	P24821	yes	16	0			1832.67	1.1823e-51	309.03	990550	0	0	0	0	0	0	0	0
1437	CECEIGYELDR	P35555	P35555	yes	11	0			1442.58	7.9254e-08	197.3	216530	238720	0	130800	336670	0	298430	513600	46288
1438	CECFPGLAVGLDGR	P35555	P35555	yes	14	0			1549.7	9.3836e-21	249.66	266490	294300	0	283010	247260	0	275490	678300	81505
1439	CECPVGFFYNDK	P35555	P35555	yes	12	0			1534.62	0.0021753	119.37	0	0	0	0	0	0	0	911110	55984
1440	CEDLETQTQSEK	O00592	O00592	yes	12	0			1466.62	2.6177e-08	204.27	0	32135	0	0	377950	0	0	132960	54651
1441	CEEGQCVCDEGFAGVDCSEK	P24821	P24821	yes	20	0			2334.85	1.5208e-56	309.27	347810	0	0	0	0	0	0	0	0
1442	CEEGQCVCDEGFAGVDCSEKR	P24821	P24821	yes	21	1			2490.95	5.8815e-138	412.77	2023200	0	0	0	0	0	0	0	0
1443	CEFQDAYVLLSEK	P10809	P10809	yes	13	0			1600.74	9.8417e-27	261.08	92338	437970	72229	144630	649760	524100	209810	235790	164840
1444	CEGINISGNFYR	P40429	P40429	yes	12	0			1428.65	6.9358e-08	194.07	391430	470870	317980	372700	472850	580020	200990	241700	477270
1445	CESAPGCGVWQR	P27824	P27824	yes	12	0			1405.59	2.6813e-18	236.12	395150	361220	313530	266820	318570	292180	297380	350680	112110
1446	CESAPGCGVWQRPVIDNPNYK	P27824	P27824	yes	21	1			2446.12	4.3422e-13	207.23	6055800	8486500	6044700	3881900	3556700	5365500	5086400	5890200	2160000
1447	CETQNPVSAR	P06731	P06731	yes	10	0			1160.52	0.014409	121.01	0	42408	0	224760	0	0	0	0	0
1448	CFGTGAAGNR	P78527	P78527	yes	10	0			1009.44	0.021798	116.68	0	91575	0	0	112790	115640	22769	0	145830
1449	CFIEEIPDETMVIGNYR	Q9BVK6;Q7Z7H5	Q9BVK6	no	17	0			2084.95	1.1488e-53	300.93	1773300	2209100	1045700	912670	492000	829070	664610	286590	280660
1450	CGADWEEYIK	Q9H993	Q9H993	yes	10	0			1269.53	1.7508e-08	200.65	193990	77116	167390	173120	857520	0	0	0	0
1451	CGAIAEQTPILLLFLLR	P42704	P42704	yes	17	0			1927.1	3.3886e-16	246.57	79758	99952	79627	65375	95935	416640	131930	0	130950
1452	CGLTDNENCLK	Q9HC84	Q9HC84	yes	11	0			1322.56	3.8985e-05	179.2	0	80301	0	197710	0	0	287570	0	0
1453	CGLVPVLAENYK	P02788	P02788	yes	12	0			1361.7	0.031008	104.17	0	837210	0	78513	0	0	0	0	0
1454	CGSLGNIHHKPGGGQVEVK	P10636	P10636	yes	19	1			1972.99	0.037163	108.69	0	132120	30172	20842	628930	0	0	0	0
1455	CGVALSTPGGAR	Q86VB7	Q86VB7	yes	12	0			1144.57	0.16736	87.953	0	0	0	0	0	0	0	0	244330
1456	CICKPGFQLASDGR	P35555	P35555	yes	14	1			1607.75	0.0081988	121.43	295880	333840	0	0	341650	0	420720	757310	77759
1457	CICNSGYEVDSTGK	P35555	P35555	yes	14	0			1588.65	3.8433e-75	341.35	159400	146050	0	0	149400	0	153870	334240	0
1458	CICPPGYSLQNEK	P35555	P35555	yes	13	0			1564.7	2.0633e-08	192.77	404170	177640	106610	48238	105300	0	274480	477910	31062
1459	CIELCCGSVK	P05023	P05023	yes	10	0			1224.53	0.09151	97.07	203210	323970	0	217160	0	68753	54520	110150	120040
1460	CIPALDSLTPANEDQK	P10809	P10809	yes	16	0			1770.85	8.2428e-24	253.3	294690	602650	81759	273370	1876400	807000	237180	458920	182500
1461	CIVSEWIAEQGNWQEIQEK	Q9P2B2	Q9P2B2	yes	19	0			2346.09	3.209e-05	161.91	0	236460	296880	0	59532	128780	0	0	0
1462	CKAEHDQLLLNYAK	P20700	P20700	yes	14	1			1701.85	0.0039979	130.25	413080	644740	239880	402410	337690	322500	257050	242040	351160
1463	CKDDEFTHLYTLIVRPDNTYEVK	P27797	P27797	yes	23	2			2855.38	0.25531	93.469	402050	541370	0	0	0	0	221130	0	0
1464	CLAENAGDVAFVK	P02788	P02788	yes	13	0			1392.67	8.5031e-19	233.96	0	750960	0	0	0	0	0	0	0
1465	CLATGPGIASTVK	O75369	O75369	yes	13	0			1273.67	0.00024986	157.28	152590	521350	2422300	816700	1579800	0	0	177820	84183
1466	CLCPEGFSLSSSGR	P35555	P35555	yes	14	0			1555.68	1.4582e-09	196.46	0	0	0	0	0	0	0	672540	0
1467	CLDAVVSTR	Q86VP6	Q86VP6	yes	9	0			1019.51	0.027966	111.95	215710	0	140050	193290	281870	180390	0	0	67949
1468	CLEEFELLGK	Q99613	Q99613	yes	10	0			1236.61	0.011758	110.16	0	107330	0	0	134560	107850	0	0	0
1469	CLELFSELAEDKENYKK	P08238	P08238	yes	17	2			2115.02	0.016311	115.25	735570	990980	286490	247980	389500	803510	230590	393880	374320
1470	CLELFTELAEDKENYKK	P07900	P07900	yes	17	2			2129.04	6.1632e-06	166.67	580080	1128700	373240	590300	979390	1720900	842530	192520	575930
1471	CLEPEGAAELR	Q9H4A4	Q9H4A4	yes	11	0			1243.59	0.0011242	151.13	896100	568400	507930	339360	0	0	54078	111700	106190
1472	CLGHPEEFYNLVR	P37268	P37268	yes	13	0			1632.77	1.8241e-08	194.83	0	0	0	0	0	399560	0	78560	31895
1473	CLGNGNPPPEEFLFYLPGQPEGIR	Q13740	Q13740	yes	24	0			2700.3	0.0041403	122.41	384910	0	1117000	0	730370	2949400	685650	0	0
1474	CLIEILASR	P08133	P08133	yes	9	0			1073.59	5.8241e-07	187.02	275740	1746800	155400	962110	345650	151240	53299	324350	90600
1475	CLLGGLGLGEEVIAYLR	P55259	P55259	yes	17	0			1831.99	9.0071e-06	121.51	0	0	26176	0	0	0	0	0	0
1476	CLYASVLTAQPR	P13639	P13639	yes	12	0			1377.71	6.6431e-15	191.44	357490	599770	326820	0	1267100	836930	251620	232000	486670
1477	CMQLTDFILK	P50914	P50914	yes	10	0			1267.63	0.00047894	155.87	256720	421090	132560	39891	195700	361480	113520	65182	158760
1478	CNEIINWLDK	P11142	P11142	yes	10	0			1303.62	2.87e-08	194.37	180830	158230	125140	162460	165390	307910	0	0	162990
1479	CNEPAVWSQLAK	Q00610	Q00610	yes	12	0			1401.67	1.1011e-176	243.42	534480	751020	433720	515640	858320	1160400	398830	153990	0
1480	CNGVLEGIR	P35579;A7E2Y1;Q9UKX2;P11055;P12882;P13533;Q9Y623;Q9UKX3;P13535;P12883;P35580;Q7Z406	P35579	no	9	0			1016.51	0.0050566	134.3	335150	611190	213030	549910	519360	440000	0	212520	181610
1481	CNSLLPLDDIVR	Q14571;Q14643	Q14571	no	12	0			1413.73	3.308e-05	173.15	36781	80683	288410	152360	0	0	0	0	0
1482	CNSLSTLEK	P13473	P13473	yes	9	0			1050.5	0.01393	120.91	613010	546910	195970	129270	321720	187590	0	92146	97797
1483	CNTPTYCDLGK	Q9Y277	Q9Y277	yes	11	0			1327.55	0.41695	75.085	396620	867900	181210	195810	1211100	621620	156750	165920	327430
1484	CNVENLPR	Q92896	Q92896	yes	8	0			1000.48	0.10615	98.185	181450	210560	143780	95488	108320	207630	0	45570	67200
1485	CNVSFLLSEDGSGK	P19367	P19367	yes	14	0			1511.69	7.7583e-28	259.91	0	255320	186520	224340	755340	215100	0	85972	0
1486	CPAGTEPAVGFEYK	Q6UXG2	Q6UXG2	yes	14	0			1524.69	2.4187e-20	243.43	503510	377740	0	360550	502290	249570	0	0	0
1487	CPCPEPLR	Q9H832	Q9H832	yes	8	0			1027.46	0.053856	104.83	36713	0	24128	66625	0	163870	0	34372	0
1488	CPDGSTCCELPSGK	P28799	P28799	yes	14	0			1566.61	6.0648e-31	211.89	584570	443900	155230	67673	0	206250	39376	31565	0
1489	CPEALFQPSFLGMESCGIHETTFNSIMK	P60709;P63261	P63261	no	28	0			3230.45	3.5659e-82	204.11	0	257800	0	0	0	0	0	0	0
1490	CPLLKPWALTFSYGR	P04075	P04075	yes	15	1			1807.94	4.8236e-10	205.61	215070	888080	0	0	346470	0	964480	0	0
1491	CPNPPVQENFDVNK	P05090	P05090	yes	14	0			1656.76	2.6026e-37	285.18	0	320320	0	0	0	3141700	129380	0	42083
1492	CPPGVVPACHNSK	P49327	P49327	yes	13	0			1421.65	4.9191e-06	182.01	0	190140	13199	31895	0	473730	65557	0	0
1493	CPSIILHDR	Q9UHG3	Q9UHG3	yes	9	0			1109.57	0.00048967	154.24	295220	140120	60272	0	0	320100	211590	229900	0
1494	CPTGYYLNEDTR	P35555	P35555	yes	12	0			1487.64	7.1851e-08	193.45	169770	240620	0	88058	218200	28860	300500	380010	0
1495	CPVGTYQPEFGK	Q9NQ36	Q9NQ36	yes	12	0			1381.63	2.0386e-12	220.93	1015600	486770	160880	0	0	0	0	0	0
1496	CPVGYVLR	P35555	P35555	yes	8	0			962.501	0.041043	111.22	264340	321440	0	91911	260250	0	346830	484700	0
1497	CQALEENNLSLR	Q8WVV4	Q8WVV4	yes	12	0			1445.69	3.5722e-12	212.57	0	0	0	0	75828	365320	58031	0	0
1498	CQGTFQGMR	Q8N6C5	Q8N6C5	yes	9	0			1083.46	0.017059	118.91	0	427230	0	0	0	0	0	0	0
1499	CQHGEEECKFNK	P13284	P13284	yes	12	1			1564.64	0.00051276	148.89	2735.9	116170	5658	48465	177400	60759	32043	67643	163080
1500	CQHLQAEKK	P35579	P35579	yes	9	1			1140.57	0.16453	87.674	0	0	0	0	5417.7	6932.2	0	4190.1	4430
1501	CQLEINFNTLQTK	O43707;Q08043;P12814;P35609	O43707	no	13	0			1607.8	6.5525e-72	341.7	330990	1376200	507110	411510	785950	627060	283650	476940	582180
1502	CQSLTEDLEFRK	P20700	P20700	yes	12	1			1524.72	0.00032385	156.34	191010	318520	166570	260260	182700	156190	131390	200370	237590
1503	CQVFEETQIGGER	Q99832	Q99832	yes	13	0			1551.7	7.41e-27	264.55	0	0	0	152840	0	0	0	0	0
1504	CSCSPGWIGDGIK	P35555	P35555	yes	13	0			1435.62	1.0721e-08	201.27	270090	0	0	0	286960	0	186840	416170	0
1505	CSEPLVDLIYFWK	Q9NZU5	Q9NZU5	yes	13	0			1668.82	0.00042709	149.7	0	159870	0	0	0	0	0	0	0
1506	CSGPGLER	P21333	P21333	yes	8	0			874.397	0.0016448	149.12	24560	105010	0	43963	0	73509	0	365920	26798
1507	CSLIDKK	Q13740	Q13740	yes	7	1			862.458	0.077535	114.74	223070	0	274960	95140	401060	1075200	74545	8585.3	18129
1508	CSNQLPQSITK	P35555	P35555	yes	11	0			1274.63	0.0092079	122.32	277260	226590	0	0	204700	0	221320	0	0
1509	CSPTEAAVR	P10915	P10915	yes	9	0			989.46	0.0055636	132.93	421710	0	0	0	0	0	0	0	0
1510	CSQAVYAAEK	P21291	P21291	yes	10	0			1125.51	0.0062801	131.43	108340	204930	94236	162730	162440	170770	0	114230	45830
1511	CSTPEEIKK	P60981	P60981	yes	9	1			1090.53	0.083477	97.594	5384.6	50591	75887	46173	0	170040	0	25062	0
1512	CSTSPLLEACEFLR	P02788	P02788	yes	14	0			1681.78	2.2471e-20	244.15	0	570990	0	0	0	0	0	0	0
1513	CSTSSLLEACTFR	P02787	P02787	yes	13	0			1530.68	3.4455e-19	245.65	0	1510200	72528	101830	427750	145730	101210	316230	345970
1514	CSVFYGAPSK	P0C0L5;P0C0L4	P0C0L5	yes	10	0			1114.51	1.308e-05	179.11	287790	1500200	0	154950	165850	42294	65194	0	0
1515	CSWLVVQCLQR	P14324	P14324	yes	11	0			1447.71	0.0024589	141.27	0	0	0	0	0	0	0	0	154760
1516	CTESEEEEVTK	P54578	P54578	yes	11	0			1339.54	2.5685e-18	235.25	105040	102640	220450	43243	146410	0	76603	57286	70977
1517	CTGGEVGATSALAPK	P30050	P30050	yes	15	0			1417.69	1.661e-15	229.08	438140	507880	216110	275220	556500	641180	268140	301590	241080
1518	CTVFHGAQVEDAFR	P49327	P49327	yes	14	0			1635.75	3.9839e-10	206.66	180900	0	0	0	0	4556300	736820	0	92431
1519	CVANNQVETLEK	P42704	P42704	yes	12	0			1403.67	4.0149e-05	169.75	0	0	73894	74347	163660	222190	94761	0	213920
1520	CVAQCGCYDKDGNYYDVGAR	Q9HC84	Q9HC84	yes	20	1			2369.95	9.0525e-53	181.9	0	0	0	159940	0	0	241040	0	0
1521	CVCEQGFK	P24821	P24821	yes	8	0			1026.43	0.00087807	159.15	1761000	84466	0	0	0	81573	0	0	132740
1522	CVCPVSNAMCR	Q12805	Q12805	yes	11	0			1352.55	0.0059663	125.39	0	0	98727	0	0	0	0	0	0
1523	CVEDPETGLCLLPLTDK	Q15149	Q15149	yes	17	0			1958.93	3.1876e-67	223.38	159190	641520	129130	0	0	209510	109980	0	72092
1524	CVINATGPFTDSVR	P43304	P43304	yes	14	0			1535.74	1.2697e-09	198.27	0	301460	220890	186040	282890	154470	136180	0	0
1525	CVLLSNLSSTSHVPEVDPGSAELQK	P49327	P49327	yes	25	0			2666.32	2.001e-53	288.43	598750	10882000	839670	0	1326000	20937000	5038600	0	199750
1526	CVNGMCVCDDGYTGEDCRDR	P24821	P24821	yes	20	1			2437.88	2.746e-12	193.47	465180	0	0	0	0	0	0	0	0
1527	CVNGQCVCDEGYTGEDCSQLR	P24821	P24821	yes	21	0			2505.96	2.601e-60	316.71	1928100	0	0	0	0	0	0	0	0
1528	CVNGQCVCHEGFMGK	P24821	P24821	yes	15	0			1781.71	0.0010532	144.11	663560	0	0	0	0	0	0	0	0
1529	CVNQQCIPSR	P98164	P98164	yes	10	0			1260.57	0.00014757	164.3	512400	0	0	25965	113700	0	0	0	0
1530	CVNTTLQIK	Q01518	Q01518	yes	9	0			1075.57	0.0037848	137.72	0	375710	0	283670	371380	956820	0	0	431530
1531	CVSDESLPFDLR	Q14571	Q14571	yes	12	0			1436.66	0.17191	87.432	0	73647	194020	183590	0	55063	0	43388	0
1532	CVSPEEFTEIMNQR	P54868	P54868	yes	14	0			1738.77	4.7864e-20	233.46	0	0	0	0	0	222990	0	0	0
1533	CVVALATDPNILSLSGK	Q96LJ7	Q96LJ7	yes	17	0			1756.94	3.0087e-30	168.53	0	94814	44494	0	0	0	0	52822	0
1534	CVVVGDGAVGK	P60953;P17081;Q9H4E5;P15153;P60763;P63000;P84095	P60953	no	11	0			1059.54	0.18514	86.202	0	0	0	0	0	0	0	0	290600
1535	CWALGFYPAEITLTWQR	P04439;P30443;P30455;P30511;P05534;P30447;Q95604;P30461;P30481;P30483;P01889;P10321	P05534	no	17	0			2111.03	1.0294e-22	233.73	267630	119480	0	0	0	0	0	501930	47588
1536	CYLASEGLK	O75596	O75596	yes	9	0			1039.5	0.0063804	130.73	0	0	246220	405640	0	0	0	0	0
1537	DAAAPAEPQAQHTR	O76024	O76024	yes	14	0			1461.7	3.2082e-06	178.19	0	0	0	0	0	78336	0	0	0
1538	DAAAVGNHVAK	Q13564	Q13564	yes	11	0			1051.54	0.00026672	164.51	142960	65504	89418	88207	150400	118670	30005	52282	79283
1539	DAADLLSPLALLR	Q14728	Q14728	yes	13	0			1366.78	0.00033016	153.85	367180	359960	104880	325430	124600	457900	93718	499520	117880
1540	DAADQNFDYMFK	O95716	O95716	yes	12	0			1463.6	5.5857e-08	197.24	267200	575660	101100	218370	427710	221800	96638	0	0
1541	DAAGIAMEAIAFAR	P08240	P08240	yes	14	0			1405.7	0.026704	103.55	77920	0	39066	0	47575	139180	0	291840	108460
1542	DAALATALGDKK	P20700	P20700	yes	12	1			1172.64	3.4163e-05	172.61	1465700	1514100	730890	1381900	1036400	725050	1233300	953150	755320
1543	DACVISSDFHER	Q99805	Q99805	yes	12	0			1434.62	4.4086e-05	167.87	1085500	892080	669860	983480	414270	756480	753130	241630	405060
1544	DADPILISLR	Q9BR76	Q9BR76	yes	10	0			1111.62	2.6415e-05	169.11	528850	1002000	250610	222840	556710	802780	717330	331410	486720
1545	DADSITLFDVQQK	P53621	P53621	yes	13	0			1478.73	1.5802e-27	272.92	1840900	1993100	832390	1261800	1070200	882720	613400	615910	604290
1546	DADSQNPDAPEGKR	P53621	P53621	yes	14	1			1498.66	0.0001029	174.76	0	0	0	28807	0	48810	0	0	0
1547	DADVQNFVSFISK	P42126	P42126	yes	13	0			1468.72	6.6756e-79	265.74	662580	378760	808000	290760	1131200	359440	272600	301150	332700
1548	DAEAWFNEK	P13645;Q7Z3Y7;Q7Z3Y8;Q7Z3Z0	P13645	no	9	0			1108.48	7.9938e-10	226.91	6647400	4289400	3646800	770980	6393000	2413200	10670000	3077900	3579300
1549	DAEAWFTSR	P08727	P08727	yes	9	0			1081.48	2.4294e-19	274.76	2240600	20901000	23542000	20463000	7863800	35041000	9224700	4301900	7752000
1550	DAEDAMDAMDGAVLDGR	Q01130	Q01130	yes	17	0			1750.71	0.22789	85.507	210570	224800	0	105500	197010	0	45612	0	56671
1551	DAEDAVYGR	Q07955	Q07955	yes	9	0			994.436	0.014194	100.2	0	110230	0	0	0	0	0	75744	102260
1552	DAEDWFFSK	Q04695	Q04695	yes	9	0			1143.49	0.0033122	138.99	0	0	0	0	0	86655	75936	358730	126120
1553	DAEEAISQTIDTIVDMIK	P12109	P12109	yes	18	0			1990.98	1.7487e-42	286.78	197580	417780	0	17377	199100	79187	265010	731890	178200
1554	DAEEWFFTK	P02533	P02533	yes	9	0			1171.52	0.00015017	163.41	1523400	106520	511930	0	175740	517210	1139000	329860	915330
1555	DAEGILEDLQSYR	Q9NUQ9	Q9NUQ9	yes	13	0			1507.72	3.6839e-19	245.1	533070	709260	902370	289620	281070	347870	302790	533420	1103200
1556	DAELAGSPELLEFLGTR	Q53T59	Q53T59	yes	17	0			1816.92	7.6354e-11	192.29	88901	94366	135130	82148	158930	394070	168400	0	74054
1557	DAESIHQYLLQR	P55786	P55786	yes	12	0			1471.74	1.2227e-05	183.09	397830	840560	849550	633130	741900	219620	0	402670	186430
1558	DAETWFLSK	P08779	P08779	yes	9	0			1095.52	1.0512e-07	194.09	162230	101040	138350	0	0	490970	422760	0	108860
1559	DAFQEVFGLAVVVGEAGQSNIAPQPVGYAAGLK	Q96M27	Q96M27	yes	33	0			3301.7	1.0526e-06	164.97	454730	681990	275890	387390	0	252520	267390	326780	57715
1560	DAFVAIVQSVK	P08133	P08133	yes	11	0			1175.65	1.1084e-07	192.05	344910	0	188320	995830	430200	0	0	670330	133070
1561	DAFVYAIK	Q9HD45	Q9HD45	yes	8	0			925.491	0.00096509	158.01	323270	356520	129810	287280	276130	340950	0	148940	100510
1562	DAGAGLLAAAMIAVVPGYISR	P46977	P46977	yes	21	0			2015.09	0.00010711	147.39	46305	51665	31568	32545	17665	116240	115250	204620	71451
1563	DAGEGGLSLAIEGPSK	P21333	P21333	yes	16	0			1499.75	2.7062e-51	297.03	163830	646750	92541	294340	216770	408750	369770	5546400	277410
1564	DAGEGLLAVQITDPEGK	P21333	P21333	yes	17	0			1711.86	2.0161e-05	165.03	0	0	0	0	0	0	0	273700	0
1565	DAGEGLLAVQITDPEGKPK	P21333	P21333	yes	19	1			1937.01	9.9346e-56	302.64	387480	1303700	191500	486080	426250	906070	912030	9294200	575390
1566	DAGEGLLAVQITDQEGKPK	O75369	O75369	yes	19	1			1968.02	0.00012023	146.92	1411700	3057100	9052100	2957800	6405700	1196500	0	2351300	885950
1567	DAGEGLLAVQITDQEGKPKR	O75369	O75369	yes	20	2			2124.12	0.002498	133.65	37426	0	590580	97311	0	0	0	0	0
1568	DAGHPLYPFNDPY	P14550	P14550	yes	13	0			1504.66	0.13706	89.564	122510	548360	142270	115840	117260	239330	129370	80989	126010
1569	DAGIEPGPDTYLALLNAYAEK	P42704	P42704	yes	21	0			2220.09	5.1943e-67	234.88	251700	314310	260080	334570	362480	1301600	636420	193570	821720
1570	DAGMQLQGYR	P00505	P00505	yes	10	0			1137.52	0.00034621	159.25	101190	854480	284940	191680	494130	161950	0	0	96694
1571	DAGPLLISLK	P31146	P31146	yes	10	0			1025.61	3.7569e-13	225.87	389880	605050	0	53918	117650	0	211170	737740	1567600
1572	DAGQISGLNVLR	P38646	P38646	yes	12	0			1241.67	1.9493e-35	277.67	1281100	1945100	1959400	1292500	4586000	1865000	1454700	1716200	1707300
1573	DAGTIAGLNVLR	P11142	P11142	yes	12	0			1198.67	7.386e-27	272.11	9248600	6474900	5872300	6966600	10193000	10831000	6703500	6198200	8057700
1574	DAGTIAGLNVMR	P11021	P11021	yes	12	0			1216.62	3.4692e-26	260.7	3750300	3926800	1054900	968410	1180200	1027900	830280	803600	936600
1575	DAGTITGLNVLR	P54652	P54652	yes	12	0			1228.68	6.0793e-06	186.03	42221	0	0	43939	0	578260	0	94614	86794
1576	DAGVIAGLNVLR	P08107	P08107	no	12	0			1196.69	9.4803e-36	287.48	5047100	7227300	13118000	9087200	23262000	7203900	4277400	7107600	3367300
1577	DAGYGGISLAVEGPSK	O75369	O75369	yes	16	0			1519.75	1.0444e-15	227.07	533160	1202200	5710700	1756900	3599300	359010	233430	785150	229990
1578	DAGYGGISLAVEGPSKVDIQTEDLEDGTCK	O75369	O75369	yes	30	1			3123.46	1.7703e-53	286.23	0	0	725330	0	0	0	0	0	0
1579	DAGYGGLSLSIEGPSK	P21333	P21333	yes	16	0			1549.76	1.1901e-40	287.95	78989	0	73413	142310	0	0	373730	4202200	189340
1580	DAILDALENLTAEELKK	Q9ULZ3	Q9ULZ3	yes	17	1			1885	0.090557	97.469	306320	339760	486640	286490	169000	194570	0	404420	259020
1581	DAISGIGTDEK	P08133	P08133	yes	11	0			1104.53	0.010961	121.23	620040	819940	0	518640	0	0	0	0	0
1582	DALNIETAIK	P07355;A6NMY6	P07355	yes	10	0			1086.59	1.8221e-22	268.04	1811100	5827700	6038500	2724500	3543900	2990200	2908800	3470700	2668000
1583	DALNQATSQVESK	Q9P2E9	Q9P2E9	yes	13	0			1389.67	7.854e-48	312.04	544510	335710	231590	374950	559950	1135900	762140	349500	258350
1584	DANLYISGLPR	Q15717	Q15717	yes	11	0			1217.64	8.6794e-08	196.04	581450	720800	453710	462410	817690	510860	704340	484550	698640
1585	DANNGNLQLR	P05455	P05455	yes	10	0			1113.55	0.0027613	140.75	315990	187610	118970	182080	391590	282140	229790	188830	279890
1586	DAPDHQELNLDVSLQLPSR	P01024	P01024	yes	19	0			2146.07	0.040062	107.35	70021	607150	0	36087	50576	0	194790	165980	299610
1587	DAPQDFHPDR	P21333	P21333	yes	10	0			1196.52	8.2269e-06	182.75	124260	309970	34307	145470	0	264080	225180	2190300	153280
1588	DAQDVQASQAEADQQQTR	Q9P2E9	Q9P2E9	yes	18	0			1987.88	4.3557e-32	263.16	287480	192360	97164	121840	361010	535830	421630	196940	130890
1589	DAQELYAAGENR	P50995	P50995	yes	12	0			1335.61	5.3806e-08	197.72	1145300	1141700	292830	738920	532380	257330	276780	166920	167130
1590	DAQGLVLFDVTGQVR	Q14764	Q14764	yes	15	0			1616.85	1.2548e-09	197.82	397060	580300	1145400	384990	1647100	0	2397000	235710	200630
1591	DAQHYGGWEHR	Q14697	Q14697	yes	11	0			1354.58	0.0030619	138.54	82859	175080	29810	35603	50082	134830	43919	122940	73263
1592	DAQVVQVVLDGLSNILK	O00629	O00629	yes	17	0			1810.02	6.7504e-16	211.12	16435	45120	22310	0	23707	90724	83246	56672	41700
1593	DAQYAPGYDK	P00751	P00751	yes	10	0			1126.49	0.041222	105.29	61439	472710	0	0	0	0	0	0	0
1594	DASDDLDDLNFFNQK	P20042;A6NK07	P20042	yes	15	0			1755.76	6.6385e-51	301.42	129020	119880	186140	0	253560	257360	157710	112470	0
1595	DASGVTFTWTPSSGK	P01876	P01876	yes	15	0			1539.72	0.00034936	154.76	560940	1687100	0	0	361530	165430	314760	422370	314930
1596	DASIVGFFDDSFSEAHSEFLK	P30101	P30101	yes	21	0			2347.06	3.3858e-08	183.31	2704300	2259500	520740	936980	623260	929680	548650	477590	411540
1597	DASVAEAWLLGQEPYLSSR	Q01082	Q01082	yes	19	0			2091.03	5.2706e-08	180.6	336580	417080	274180	301650	295560	758390	385490	528920	255780
1598	DASVPLIDVTNLPTPR	Q96A65	Q96A65	yes	16	0			1706.92	4.4217e-10	198.19	89399	170130	106560	189490	252960	64459	0	77384	0
1599	DATLEACAGALQNLTASK	Q13835	Q13835	yes	18	0			1832.89	1.0358e-11	201.23	0	0	0	0	0	0	0	124010	0
1600	DATLTALDR	P40939	P40939	yes	9	0			974.503	0.00093773	145.38	169720	283080	197640	0	395630	478080	454890	189170	194730
1601	DAVEDLESVGK	P81605	P81605	yes	11	0			1160.56	0.0037634	135.36	690220	136060	158290	0	268950	225760	177140	124260	135640
1602	DAVLLVFANK	P84085;P61204;P84077	P61204	no	10	0			1088.62	1.1367e-12	213.36	412800	405360	350670	581680	623600	870940	609680	385460	324310
1603	DAVSNTTNQLESK	Q86UP2	Q86UP2	yes	13	0			1405.67	8.2429e-37	292.88	314180	0	274990	594400	1580700	231870	313540	162940	0
1604	DAVTYTEHAK	P62805	P62805	yes	10	0			1133.54	2.5684e-17	241.46	36111000	25604000	23127000	27664000	64278000	27113000	34834000	37516000	26161000
1605	DAVVYPILVEFTR	Q9Y4L1	Q9Y4L1	yes	13	0			1520.82	0.00048694	147.14	744030	729130	0	167360	145000	794300	581300	355070	467200
1606	DAYERDLEADIIGDTSGHFQK	P08133	P08133	yes	21	1			2379.1	9.1293e-08	173.81	0	923720	0	385850	0	0	77656	0	0
1607	DAYQVILDGVK	Q9BZZ5	Q9BZZ5	yes	11	0			1219.64	0.0012719	148.83	0	0	294730	0	0	0	455280	851910	1139200
1608	DAYSGGAVNLYHVR	P28074	P28074	yes	14	0			1520.74	1.5438e-06	183.74	0	129570	156020	75706	0	0	0	38907	0
1609	DAYVQALAR	Q9Y6D5;Q9Y6D6	Q9Y6D6	no	9	0			1005.52	0.0032217	125.26	0	0	0	0	0	122170	0	0	0
1610	DCEDPNPLIR	P63010;Q10567	Q10567	no	10	0			1227.56	0.0018975	143.04	0	434050	175660	315540	0	377340	264590	77651	112160
1611	DCFGCLR	O75531	O75531	yes	7	0			926.374	0.047921	131.52	287070	818490	173980	358270	1116000	238190	310270	285190	175890
1612	DCPDPCIGW	Q13510	Q13510	yes	9	0			1118.42	0.011316	122.57	1134300	335120	311530	264340	547310	322680	110180	28622	0
1613	DCSLPYATESK	P23142	P23142	yes	11	0			1269.55	0.087686	97.284	0	514880	0	84079	0	0	285550	161540	30195
1614	DDCFNVNIQPPVGELLLPVAMSEK	O00203	O00203	yes	24	0			2684.32	0.00045718	125.65	112590	194930	173580	0	64256	105200	0	0	0
1615	DDDIAALVVDNGSGMCK	P60709	P60709	yes	17	0	57		1778.78	7.8148e-23	238.53	5099000	9358400	6308200	3621500	4791700	8983400	2142700	2047200	6418100
1616	DDDKNNDGYIDYAEFAK	Q8NI22	Q8NI22	yes	17	1			1991.84	0.012282	118.55	312750	551350	77156	241380	328490	433660	237290	56428	0
1617	DDEAAAVALSSLIHALDDLDMVAIVR	P13010	P13010	yes	26	0			2722.38	0.00035591	139.07	89937	75528	43447	0	0	46874	0	0	0
1618	DDEVQVVR	P61254;Q9UNX3	P61254	no	8	0			958.472	0.0013132	153.46	525620	405220	295770	249970	403590	434430	400150	358150	542000
1619	DDGLFSGDPNWFPK	P37802	P37802	yes	14	0			1593.71	4.2565e-21	251.82	2831700	5171400	12865000	3960400	3660800	8140700	6856200	15731000	5115900
1620	DDGLFSGDPNWFPKK	P37802	P37802	yes	15	1			1721.8	8.1178e-22	239.98	487750	1187200	1540500	572280	490370	1476300	876360	398920	844900
1621	DDGMQIWGAVER	O15296	O15296	yes	12	0			1375.62	0.00042716	152.26	0	0	0	0	0	215490	0	0	0
1622	DDGSWEVIEGYR	P00367;P49448	P00367	yes	12	0			1424.62	5.9931e-19	249.71	485950	1560100	860250	1271500	2735300	698120	363640	417090	150930
1623	DDGTGQLLLPLSDAR	Q15149	Q15149	yes	15	0			1569.8	0.0049068	130.22	268320	0	155540	356540	486070	248150	0	0	0
1624	DDGVFVQEVTQNSPAAR	Q09666	Q09666	yes	17	0			1831.87	6.2895e-82	353.52	495660	641280	1809400	455290	448790	568770	409960	551860	127590
1625	DDKESVPISDTIIPAVPPPTDLR	P02751	P02751	yes	23	1			2474.29	0.020354	110.6	80152	236250	0	0	363390	666260	1442400	603860	237160
1626	DDKHGSYEDAVHSGALND	P17987	P17987	yes	18	1			1928.81	0.0045335	124.18	610840	342290	363700	774940	674260	684220	527020	640280	458860
1627	DDLESFQLEISGFLK	Q52LJ0	Q52LJ0	yes	15	0			1739.86	1.0333e-21	236.25	75314	48080	115310	113780	72302	0	0	0	44545
1628	DDLIASILSEVAPTPLDELR	Q01970	Q01970	yes	20	0			2166.14	1.5867e-07	167.69	0	37054	0	0	0	85934	0	42840	20093
1629	DDNDEEGEELFILK	Q8WXG9	Q8WXG9	yes	14	0			1664.74	0.015333	102.46	0	0	0	0	0	0	0	0	122100
1630	DDNGKPYVLPSVR	P00505	P00505	yes	13	1			1458.75	0.0022738	135.83	0	397010	171050	0	352710	0	0	0	0
1631	DDNMFQIGK	P53999	P53999	yes	9	0			1066.48	1.8849e-09	219.93	395020	523840	3935800	189350	4872900	110490	141970	224320	108560
1632	DDNPNLPR	P02768	P02768	yes	8	0			939.441	0.0017738	147.44	298760	2929200	167110	246950	1683900	450460	375440	955690	768690
1633	DDPLTNLNTAFDVAEK	P12814	P12814	yes	16	0			1761.84	3.6207e-64	326.58	195020	583400	183800	140040	416610	326360	410130	358840	413610
1634	DDPSKPVHLTAFLGYK	P39023	P39023	yes	16	1			1786.93	0.10218	94.26	698200	1102800	607430	566460	703610	1375700	914940	702940	1025600
1635	DDPVTNLNNAFEVAEK	O43707	O43707	yes	16	0			1774.84	1.6746e-40	284.36	138530	0	0	0	315320	46825	0	193520	165390
1636	DDTIYEDEDVKEAIR	P14927	P14927	yes	15	1			1809.83	0.011639	119.34	390120	485560	257580	276470	1378700	413700	138240	0	265150
1637	DDTVCLAK	P02787	P02787	yes	8	0			920.427	0.07185	101.35	0	229450	0	0	0	35530	0	55006	47188
1638	DEAGHFLWPGFGENAR	Q16822	Q16822	yes	16	0			1801.82	0.0025129	137.61	315660	181140	133120	197720	416140	152370	106190	0	97706
1639	DEDDADYKPK	P11387	P11387	yes	10	1			1194.5	0.016006	89.058	0	8654.9	10505	0	0	0	0	0	0
1640	DEFEGLFK	P22314	P22314	yes	8	0			983.46	0.026842	118.29	164260	306510	244210	168910	275190	323140	236840	273620	229350
1641	DEFTNTCPADQEIEHAYSDVAK	Q96NY7	Q96NY7	yes	22	0			2539.08	3.2162e-05	155.09	0	1214600	0	0	0	0	0	0	0
1642	DEGNYLDDALVR	P09525	P09525	yes	12	0			1378.64	3.9836e-05	169.9	560220	0	354940	373320	329140	1100400	472510	574230	199800
1643	DEILEWESR	Q13596	Q13596	yes	9	0			1175.55	0.08678	97.19	175340	161610	74996	135900	173000	0	0	0	87970
1644	DEILPTTPISEQK	P23396	P23396	yes	13	0			1469.76	0.00010848	163.33	1372600	1405700	1113400	1120300	2381700	1439600	1140800	1163900	1698900
1645	DELHIVEAEAMNYEGSPIK	P06748	P06748	yes	19	0			2144.01	0.0030083	130.79	471720	402150	268180	207750	376420	609460	464370	192330	167350
1646	DELILEGNDIELVSNSAALIQQATTVK	P32969	P32969	yes	27	0			2883.51	5.5437e-39	260.74	842230	1573400	704940	616720	715070	1626800	1087100	806750	915010
1647	DEPDWESLIFLAR	P49915	P49915	yes	13	0			1589.77	0.00074009	144.5	15872	0	0	0	0	170620	0	0	0
1648	DEPIHILNVAIK	Q13085	Q13085	yes	12	0			1360.77	0.013252	93.507	0	0	0	0	0	902090	0	0	0
1649	DEPTGEVLSLVGK	O75643	O75643	yes	13	0			1342.7	1.4156e-05	169.01	218810	281200	171950	168170	353270	206870	284360	264410	353100
1650	DETEFYLGK	P18077	P18077	yes	9	0			1100.5	1.3214e-07	189.74	696050	661130	333210	458950	671470	919250	519160	422260	659550
1651	DETNYGIPQR	P63244	P63244	yes	10	0			1191.55	1.2655e-12	211.24	1844000	1968700	1234800	1612400	2076600	1777000	1564400	1269200	1760600
1652	DEVLYVFPSDFCR	Q14108	Q14108	yes	13	0			1645.74	0.0057055	122.92	753750	541330	289460	286530	507540	215840	1053200	121450	159520
1653	DFADIPNLR	P20774	P20774	yes	9	0			1059.53	0.089494	96.858	311850	215270	0	0	249750	175480	0	73807	0
1654	DFAIFGFDEDLQQEGTLLGK	Q9UH99	Q9UH99	yes	20	0			2242.08	2.9163e-56	300.91	36963	198090	49929	102660	58944	436930	70914	117610	70912
1655	DFALLSLQVPLK	P0C0L5;P0C0L4	P0C0L5	yes	12	0			1342.79	0.21394	82.842	120440	745910	0	0	0	0	97708	0	0
1656	DFALLSLQVPLKDAK	P0C0L5;P0C0L4	P0C0L5	yes	15	1			1656.95	0.0026759	138.25	160460	837320	0	0	112450	0	200430	0	0
1657	DFAYGETDPLIR	Q14166	Q14166	yes	12	0			1395.67	1.6875e-09	142.15	0	0	53930	63797	0	208140	0	0	0
1658	DFEQPLAISR	O00151	O00151	yes	10	0			1174.6	0.00025645	161.53	0	64935	277300	285990	311670	127030	318300	98266	0
1659	DFESHITSYK	Q99613	Q99613	yes	10	0			1225.56	3.6162e-05	167.13	248210	279670	217400	330340	379720	311520	179130	148850	268050
1660	DFFLANASR	P07384	P07384	yes	9	0			1039.51	3.0346e-09	212.53	455560	1024500	332350	448640	467870	677300	0	601610	0
1661	DFFQSYGNVVELR	Q13283	Q13283	yes	13	0			1572.76	6.3543e-13	219.5	214730	0	299880	155780	273530	176280	0	245060	290430
1662	DFGNYLFNFASAATK	Q96A49	Q96A49	yes	15	0			1664.78	3.9578e-51	308.26	140930	86858	350280	444560	232530	418360	134460	215820	107580
1663	DFHINLFQVLPWLK	P00751	P00751	yes	14	0			1768.97	0.0022765	138	0	75969	0	0	0	0	0	0	0
1664	DFIATLEAEAFDDVVGETVGK	P27816	P27816	yes	21	0			2225.07	1.1932e-36	257.91	201890	257720	236470	343180	631780	780820	566340	256880	400020
1665	DFIDLTLSK	Q9BZE4	Q9BZE4	yes	9	0			1050.56	0.0006034	151.17	45577	36714	0	0	67291	121870	154990	148840	142460
1666	DFIDSFLIR	P11509;Q16696	P11509	yes	9	0			1124.59	4.686e-06	169.71	0	2044800	0	0	0	0	0	0	0
1667	DFKPGDLIFAK	O75475	O75475	yes	11	1			1249.67	0.00045484	161.57	0	0	0	43412	66749	0	81883	99445	289060
1668	DFLAGGIAAAISK	P12236	P12236	yes	13	0			1232.68	7.2399e-14	230.61	0	3185900	1501400	2423000	4273000	3839800	4882300	5081200	3213900
1669	DFLAGGVAAAISK	P05141	P05141	yes	13	0			1218.66	2.7348e-27	271.26	3224300	5278100	4398700	6072700	7422500	11985000	13453000	6350800	8731100
1670	DFLIPIGK	P11177	P11177	yes	8	0			901.527	0.058433	102.59	103290	87585	115720	86872	241010	99576	78469	123110	126440
1671	DFLLGNPFSSPVGQR	O60784	O60784	yes	15	0			1632.83	0.15432	86.976	0	0	0	0	1114700	0	0	0	0
1672	DFLLPFLEEPMDTEADLQFRPR	O43242	O43242	yes	22	1			2678.3	0.42516	85.478	99447	199640	117490	0	0	0	0	0	0
1673	DFLTPPLLSVR	O95782	O95782	yes	11	0			1256.71	0.01082	89.664	0	0	0	0	0	0	270960	0	0
1674	DFNHINVELSLLGK	P32969	P32969	yes	14	0			1597.85	1.0957e-28	273.03	1069000	1485700	804110	680750	932590	2629900	1706500	514240	1279100
1675	DFNPTATVK	P19367	P19367	yes	9	0			991.497	0.14286	90.327	318030	449640	457420	585510	1389600	397460	204890	240160	0
1676	DFNVGDYIQAVLDR	P06737	P06737	yes	14	0			1623.79	2.7431e-20	242.09	19780	100620	73871	121480	42292	0	0	0	37170
1677	DFPEYTFAIADEEDYAGEVK	P13667	P13667	yes	20	0			2308.01	7.2221e-26	235.54	470090	1186700	172300	269280	187200	604260	2540800	630550	311820
1678	DFPLSGYVELR	O75489	O75489	yes	11	0			1294.66	8.2461e-05	168.35	578300	621650	434700	391180	741300	454460	288410	433270	599170
1679	DFQSGQHVIVR	P46459	P46459	yes	11	0			1284.66	9.0152e-08	195.48	293970	209820	61932	298750	738390	48889	54850	72575	49978
1680	DFSAFINLVEFCR	P78527	P78527	yes	13	0			1616.77	9.4204e-13	213.42	0	42682	23714	41088	29742	105000	0	0	91795
1681	DFSALESQLQDTQELLQEENR	P35579	P35579	yes	21	0			2492.17	8.8023e-159	443.69	5191600	11333000	3987100	8177500	8546100	9658300	5519700	6206600	6163800
1682	DFSLDLEADGQPLTPDEYLTYSLK	P32455	P32455	yes	24	0			2729.3	1.3919e-08	168.1	0	86657	0	0	0	0	0	241770	206890
1683	DFSLEQLR	O15173	O15173	yes	8	0			1006.51	0.00022823	180.33	914710	727880	563180	815750	3715500	526330	495420	873630	329730
1684	DFSPSGIFGAFQR	P56134	P56134	yes	13	0			1427.68	8.3189e-09	203.33	462230	605150	660980	445970	1014000	1045100	958520	232860	410460
1685	DFSVFFQK	O95202	O95202	yes	8	0			1016.5	2.1127e-06	220.29	108920	172930	170130	255360	304650	908900	143250	185720	154590
1686	DFTATDLSEFAAK	P42765	P42765	yes	13	0			1414.66	1.1444e-26	258.76	321010	374060	234070	77798	1415300	0	1368400	434300	144310
1687	DFTPAELR	O00264	O00264	yes	8	0			947.471	0.056156	103.69	202110	810060	209920	372370	353230	1612700	530580	1056300	307610
1688	DFTPVCTTELGR	P30041	P30041	yes	12	0			1394.65	2.385e-18	238.05	967800	2486300	1411000	514370	893870	783160	168890	807920	382430
1689	DFTSLENTVEER	Q07065	Q07065	yes	12	0			1438.66	9.309e-36	287.65	509060	756530	275270	337780	133620	635430	2145800	471640	103350
1690	DFTVASPAEFVTR	Q13085;O00763	Q13085	yes	13	0			1438.71	8.852e-19	233.15	0	393310	111610	155380	230140	3459700	116360	0	76127
1691	DFVAEPMGEKPVGSLAGIGEVLGK	O75531	O75531	yes	24	1			2399.24	1.1193e-13	205.27	603590	2001900	432540	638970	1197200	673650	472150	0	54875
1692	DFVNYLVR	Q08211	Q08211	yes	8	0			1024.53	2.2582e-07	230.79	663040	733570	639010	567730	988310	789750	1019800	727550	998390
1693	DFVSEQLTSLLVNGVQLPALGENK	P54136	P54136	yes	24	0			2570.36	9.792e-49	287.03	56128	76656	83614	68491	67401	71343	47086	0	45139
1694	DFVSEQLTSLLVNGVQLPALGENKK	P54136	P54136	yes	25	1			2698.45	2.8654e-49	281.79	347820	481710	414040	398860	490900	583580	331160	390950	278850
1695	DFYNPVVPEAQK	O15551	O15551	yes	12	0			1405.69	0.01715	114.62	0	0	87668	0	259330	73088	0	0	281280
1696	DFYPAIADLFAESLQCK	Q92791	Q92791	yes	17	0			1986.94	2.1963e-05	164.84	55535	0	0	0	0	0	0	0	0
1697	DGADIHSDLFISIAQALLGGTAR	Q96EY1	Q96EY1	yes	23	0			2340.21	2.5715e-08	168.65	131270	360620	446110	155380	402360	710020	219640	220150	189500
1698	DGAGDVAFIR	P02788	P02788	yes	10	0			1019.5	5.2636e-06	177.86	0	0	0	0	0	0	0	0	0
1699	DGAGDVAFVK	P02787	P02787	yes	10	0			977.482	3.4632e-08	191.04	0	886760	227880	68571	0	0	118650	333310	182950
1700	DGAGFLINLIDSPGHVDFSSEVTAALR	P13639	P13639	yes	27	0			2800.4	4.0671e-63	304.22	378520	912300	349820	195070	257600	1425300	1111300	497760	361060
1701	DGAHVVISSR	Q13268	Q13268	yes	10	0			1039.54	0.043772	103.8	42079	125610	340390	98677	125960	275370	0	0	52954
1702	DGALTQLNVAFSR	P16435	P16435	yes	13	0			1390.72	5.7203e-06	180.88	0	0	0	0	0	1367200	0	0	0
1703	DGANIVIAAK	Q6YN16	Q6YN16	yes	10	0			970.545	1.0874e-12	214.17	0	0	428760	0	0	0	0	0	0
1704	DGAVNGPSVVGDQTPIEPQTSIER	P49321	P49321	yes	24	0			2465.2	2.3783e-06	161.81	0	0	56958	34297	102390	136530	0	280730	0
1705	DGAWGAFR	P49327	P49327	yes	8	0			878.404	0.00024023	174.03	0	1562800	152890	276790	332030	4279000	1687400	57083	112190
1706	DGDDVIIIGVFK	P13667	P13667	yes	12	0			1289.69	6.8278e-05	166.41	149010	116780	0	88091	60426	123740	492270	0	113280
1707	DGDFENPVPYTGAVK	P30040	P30040	yes	15	0			1607.75	1.4385e-15	229.46	3442500	2408800	246210	464240	1008600	1510200	3309000	826310	476380
1708	DGDSVMVLPTIPEEEAK	P30041	P30041	yes	17	0			1828.88	0.00011006	154.65	167410	344330	253270	0	127940	152260	0	103840	38928
1709	DGEAEEVATNGK	Q9Y2J8	Q9Y2J8	yes	12	0			1218.54	2.9109e-18	234.62	0	0	0	0	0	65782	0	313600	331620
1710	DGEAGAQGPPGPAGPAGER	P02452	P02452	yes	19	0			1689.77	0	407.14	2221200	1281100	0	0	9319800	971930	1319000	1722600	61345
1711	DGEDQTQDTELVETRPAGDGTFQK	P01892;P16189;P04439;P30443;P30455;P05534;P30447;Q95604;P10321	P05534	no	24	1			2636.18	1.6685e-48	280.16	11384000	5916900	0	0	0	0	0	7037800	3625000
1712	DGEDQTQDTELVETRPAGDR	P30461;P30481;P30483;P01889	P01889	no	20	1			2230.99	5.8773e-26	238.91	6656200	3985900	73848	288360	1093200	117220	42077	5359700	3073800
1713	DGEEAGAYDGPR	P30101	P30101	yes	12	0			1235.51	1.8249e-12	222.09	5684300	3491900	1028100	1790900	1714000	1436500	985530	1122400	1032200
1714	DGEHVIDQGDDGDNFYVIDR	P31323	P31323	yes	20	0			2277.98	2.6778e-34	257.35	0	258710	0	610550	331160	106170	236750	0	79599
1715	DGELPVEDDIDLSDVELDDLGKDEL	Q15084	Q15084	yes	25	1			2757.26	8.4713e-50	292.36	5269100	5719000	895830	1833000	832690	9467900	5158200	2132900	4395400
1716	DGENYVVLLDSTLPR	Q5JPE7;P69849;Q15155	Q5JPE7	yes	15	0			1689.86	0.00040772	152.62	154580	194720	189070	81484	180650	238950	0	0	0
1717	DGEQHEDLNEVAK	O95831	O95831	yes	13	0			1482.66	8.8278e-19	233.21	65561	48261	75666	0	234300	206000	103400	0	53600
1718	DGETPDPEDPSR	P09960	P09960	yes	12	0			1313.54	0.00019142	161.56	218910	83588	123200	113910	235440	143010	74865	174280	106270
1719	DGFIDKEDLHDMLASLGK	O14950;P19105;P24844	O14950	no	18	1			2002.97	0.00048968	144	367150	327760	136340	125230	173180	312720	375400	0	55572
1720	DGFIDLMELK	Q9BUP0;Q96C19	Q9BUP0	yes	10	0			1179.58	0.1136	94.4	0	133340	41471	0	79240	231540	72100	0	62970
1721	DGGFCEVCK	P07602	P07602	yes	9	0			1070.42	0.022247	115.6	206000	422970	0	0	93481	109420	50143	0	34663
1722	DGGFCEVCKK	P07602	P07602	yes	10	1			1198.51	0.00013846	164.53	380950	600780	39374	80382	209150	234430	86397	54638	78215
1723	DGGLICTSCR	P31146	P31146	yes	10	0			1137.49	0.0076581	127.78	102560	168310	0	0	0	0	0	121980	217360
1724	DGGNQEVEIAR	P13861	P13861	yes	11	0			1186.56	0.020894	80.007	104560	0	0	0	0	0	0	0	0
1725	DGGSGNSTIIVSR	Q7Z6Z7	Q7Z6Z7	yes	13	0			1261.63	9.5264e-22	195.39	0	0	132170	0	0	0	0	0	0
1726	DGHFTLFAPTNEAFEK	Q15063	Q15063	yes	16	0			1822.85	0.0056193	125.95	1238700	1164700	172500	366650	2271700	1629700	2819000	0	0
1727	DGHNLISLLEVLSGDSLPR	Q15149	Q15149	yes	19	0			2034.07	0.033893	110.25	56650	128850	45574	52503	65754	124240	113330	43854	22959
1728	DGISCEASNPHGNKR	P50895	P50895	yes	15	1			1640.73	0.0040072	133.45	0	0	0	181040	0	137210	40722	0	0
1729	DGLAFNALIHR	O43707;Q9H254	O43707	yes	11	0			1225.66	6.7783e-08	199.2	0	0	245090	208660	0	256250	152600	226430	280170
1730	DGLEDPLEDTGLVQQQLDQLSTIGR	Q9UIA9	Q9UIA9	yes	25	0			2739.36	1.9337e-09	168.05	0	252600	0	111780	0	219230	0	313240	0
1731	DGLGGLPDIVR	P45974	P45974	yes	11	0			1110.6	0.00097604	153.44	884940	657880	674460	531990	726310	616300	307220	275330	274780
1732	DGLILTSR	Q99497	Q99497	yes	8	0			873.492	0.019769	100.42	0	0	402240	0	416530	0	0	0	0
1733	DGLIPLEIR	Q13228	Q13228	yes	9	0			1024.59	0.13637	91.121	123630	335370	125330	0	142280	119810	49152	0	0
1734	DGLLENQTPEFFQDVCKPK	P49327	P49327	yes	19	1			2264.08	0.0077879	122.54	456430	4396400	0	0	0	10870000	3061400	0	0
1735	DGNASGTTLLEALDCILPPTRPTDKPLR	P68104;Q5VTE0	P68104	yes	28	2			3020.56	1.9064e-07	166.78	94337	606320	0	0	0	291970	83284	0	0
1736	DGNGEVTDKPVK	Q14126	Q14126	yes	12	1			1257.62	0.002055	137.67	0	24378	40872	0	0	0	0	139510	22697
1737	DGNLKDFPVK	Q9Y2J8	Q9Y2J8	yes	10	1			1131.59	0.015409	120.42	0	0	0	0	0	141780	0	575310	301860
1738	DGNVLLHEMQIQHPTASLIAK	P40227	P40227	yes	21	0			2314.21	3.2771e-19	225.93	563860	409100	161150	152230	176570	488010	372270	91126	96211
1739	DGPALSGPQSR	P19971	P19971	yes	11	0			1083.53	0.010214	121.7	297600	455960	69261	578400	0	237570	0	528570	866980
1740	DGPGFYTTR	P40939	P40939	yes	9	0			1012.46	0.0081499	125.97	533830	573640	583080	710370	1428500	999400	379670	0	588450
1741	DGPLNMILDDGGDLTNLIHTK	P23526	P23526	yes	21	0			2251.12	1.667e-08	186.16	0	0	0	0	0	368160	0	0	0
1742	DGPNALTPPPTTPEWIK	P05023	P05023	yes	17	0			1832.93	5.1875e-05	161.38	0	0	0	0	0	0	0	108070	236650
1743	DGPSLLVVEQVR	Q8N1G4	Q8N1G4	yes	12	0			1310.72	2.3509e-12	219.23	483540	397830	348690	264160	750630	426890	185120	750120	350200
1744	DGPVRPQNAEEEKR	Q92504	Q92504	yes	14	2			1623.8	0.0001501	161.72	0	430460	172350	492500	329750	442540	346120	508940	280340
1745	DGQAMLWDLNEGK	P63244	P63244	yes	13	0			1475.67	0.004112	125.44	315970	336070	142480	0	271750	216130	0	147920	193680
1746	DGQVINETSQHHDDLE	P08670	P08670	yes	16	0			1835.79	9.6888e-23	299.1	4010400	665660	234170	632450	1462800	1050100	1177700	5564900	9630800
1747	DGQYLLTGGDR	P50851	P50851	yes	11	0			1193.57	0.0032848	137.53	0	185810	201180	297190	346250	0	0	0	0
1748	DGSDVIYPAR	P25685	P25685	yes	10	0			1091.52	0.058921	102.52	195130	242250	0	231790	568130	324660	0	0	144900
1749	DGTCTVTYLPTLPGDYSILVK	O75369	O75369	yes	21	0			2312.16	0.041777	105.16	256590	957120	3474900	610260	1402500	242880	0	296900	111370
1750	DGTFPLPIGESVTVTR	P05362	P05362	yes	16	0			1687.88	1.5222e-06	176.69	0	123600	0	0	0	125390	0	47013	369130
1751	DGTGVVEFVR	Q07955	Q07955	yes	10	0			1077.55	1.9474e-06	187.46	1606900	2312100	1064600	1389200	2257500	1788400	2527400	1291300	1567800
1752	DGTGWIATRPASEQVR	Q8N6C5	Q8N6C5	yes	16	1			1742.87	0.2179	81.434	0	2162000	0	0	0	0	0	0	0
1753	DGTIDFTPGSELLITK	O00159	O00159	yes	16	0			1705.88	2.1967e-22	244.51	888850	880370	576510	308360	529350	653650	142380	205250	607490
1754	DGTISEDTIR	Q99816	Q99816	yes	10	0			1105.53	0.041212	105.3	158330	102230	110160	148690	252750	84068	144420	155640	58643
1755	DGTPPIDAHTR	Q15582	Q15582	yes	11	0			1178.57	0.028306	110.47	111120	56274	0	0	0	20500	74047	190890	114950
1756	DGTTHQTSLELFMYLNEVAGK	P00966	P00966	yes	21	0			2353.13	0.20047	96.163	0	0	0	0	0	364760	48504	0	0
1757	DGTVLCELINALYPEGQAPVK	P37802	P37802	yes	21	0			2286.16	1.258e-07	168.1	78602	179710	275020	115460	100420	0	217750	506130	100520
1758	DGTVLCELINALYPEGQAPVKK	P37802	P37802	yes	22	1			2414.25	4.609e-27	239.98	68694	211520	307730	132510	78612	261290	257470	503140	115480
1759	DGTVTAGNASGVADGAGAVIIASEDAVK	P42765	P42765	yes	28	0			2515.24	3.4308e-16	195.07	371520	420560	331910	0	1316100	0	1474700	466520	200620
1760	DGTYAVTYVPLTAGMYTLTMK	O75369	O75369	yes	21	0			2295.12	1.9936e-09	188.59	78183	380470	1477400	218910	443570	0	0	0	0
1761	DGVLTLANNVTPAK	P27816	P27816	yes	14	0			1411.77	0.00033727	154.43	203540	0	259570	294200	514380	314320	169200	152680	205940
1762	DGVVEITGK	P04792	P04792	yes	9	0			916.487	8.0345e-05	165.29	0	1088400	2381000	2014600	1374600	1220000	1581200	0	108170
1763	DGVVEITGKHEER	P04792	P04792	yes	13	1			1467.73	0.024732	105.56	59618	494650	906760	675910	647380	545690	440040	20252	40530
1764	DGVYVLDLAAK	P53396	P53396	yes	11	0			1162.62	4.6032e-05	177.44	941700	557630	556900	485960	1283300	739020	275730	488490	319720
1765	DGYADIVDVLNSPLEGPDQK	P49753;Q86TX2	P49753	yes	20	0			2144.03	0.0041934	124.91	0	0	492980	135740	331370	597150	189610	0	194420
1766	DGYAQILR	Q99798	Q99798	yes	8	0			934.487	0.00020582	189.53	55475	98356	0	0	503460	0	0	0	0
1767	DGYDYDGYR	Q07955	Q07955	yes	9	0			1122.43	1.2162e-06	184.34	723380	966970	500630	601310	892300	618230	930330	522850	633760
1768	DGYQQNFK	Q14444	Q14444	yes	8	0			998.446	0.010077	132.33	62495	0	136920	103770	177040	43709	55890	72692	0
1769	DHALLEEQSK	O43707	O43707	yes	10	0			1168.57	1.2808e-05	179.32	0	0	161750	206470	0	0	0	270300	333830
1770	DHASIQMNVAEVDKVTGR	P63220	P63220	yes	18	1			1968.97	1.1296e-07	175.27	0	0	0	196950	0	0	0	0	247890
1771	DHASNIYK	P48509	P48509	yes	8	0			946.451	0.027403	118.01	0	111470	20316	84632	69230	41420	0	47998	33935
1772	DHAVDLIQK	P0C0L5;P0C0L4	P0C0L5	yes	9	0			1037.55	0.012102	122.07	0	568740	0	0	0	0	0	0	0
1773	DHDTFLAVR	Q12907	Q12907	yes	9	0			1072.53	0.00041125	156.36	1044200	730500	278480	59154	0	403770	648570	0	0
1774	DHENIVIAK	P07237	P07237	yes	9	0			1037.55	5.2684e-07	187.25	293290	0	58867	0	0	0	895280	0	0
1775	DHGETAFAVYDK	P24821	P24821	yes	12	0			1351.6	3.0763e-12	215.27	1509000	0	27161	0	0	0	52999	0	0
1776	DHGETAFAVYDKFSVGDAK	P24821	P24821	yes	19	1			2055.95	1.5147e-25	242.7	627780	0	0	0	0	71483	0	0	0
1777	DHPLPEVAHVK	P13073	P13073	yes	11	0			1240.66	8.6268e-05	167.4	647220	1609900	335540	339020	1877300	282580	1022700	321220	626310
1778	DHPPIPITDLADNIER	P10586	P10586	yes	16	0			1814.92	0.012242	117.71	0	451810	269810	80460	311550	179970	180770	33357	236300
1779	DHQVLIK	Q08257	Q08257	yes	7	0			851.486	0.086727	109.32	64293	127880	129020	11370	160420	97788	0	0	54876
1780	DHRDNLEFFLAGIGR	P49327	P49327	yes	15	1			1758.88	6.9247e-05	165.07	0	325720	0	0	0	580670	431330	0	0
1781	DHRPPCAQEAPR	Q13501	Q13501	yes	12	1			1432.66	0.00061442	145.62	0	131660	23179	18637	114690	182180	24547	53066	7534.4
1782	DHSAIPVINR	P15144	P15144	yes	10	0			1120.6	0.0062321	131.56	0	0	2394100	0	0	0	0	0	104230
1783	DIASTPHELYR	P12110	P12110	yes	11	0			1300.64	0.00067606	158.12	0	0	0	0	0	0	0	883540	246590
1784	DICEEQVNSLPGSITK	P01024	P01024	yes	16	0			1788.86	2.8072e-22	241.97	0	610910	0	0	0	0	0	0	0
1785	DICNDVLSLLEK	P63104	P63104	yes	12	0			1417.71	4.4136e-26	256.75	1733900	4429300	6548500	3884400	2113200	5830300	2422800	3067700	1951400
1786	DIDAFWLQR	O75643	O75643	yes	9	0			1162.58	4.4327e-08	203.88	139120	219620	231780	144000	272360	337350	409410	223220	349810
1787	DIDECDIVPDACK	Q12805	Q12805	yes	13	0			1548.64	0.04044	101.1	0	0	99102	0	0	0	0	0	0
1788	DIDEVSSLLR	P50990	P50990	yes	10	0			1145.59	0.00082977	146.95	45806	0	42969	75010	0	43509	588910	0	0
1789	DIDIEDLEELDPDFIMAK	Q14152	Q14152	yes	18	0			2119.99	1.4287e-16	214.06	0	121820	57696	0	74837	57539	0	0	29215
1790	DIDIHEVR	Q00839	Q00839	yes	8	0			995.504	0.0014085	152.21	2733900	2539200	1280000	1892900	3543400	1400200	1891600	1923100	1331400
1791	DIDISSPEFK	Q09666	Q09666	yes	10	0			1149.56	0.023647	115.59	223220	682080	778690	423450	313620	250830	286270	589040	66927
1792	DIDNLVQR	P49257	P49257	yes	8	0			971.504	0.00012016	198.41	1583400	1281000	909280	673320	724680	0	678230	716410	359370
1793	DIEDVFYK	Q07955	Q07955	yes	8	0			1027.49	0.011776	129.54	215150	323400	153500	189510	360980	244090	340400	163870	254600
1794	DIENQYETQITQIEHEVSSSGQEVQSSAK	P35527	P35527	yes	29	0			3263.51	2.2816e-94	347.97	46184000	5175400	14549000	123290	2245100	10108000	33984000	1925100	0
1795	DIETFYNTSIEEMPLNVADLI	P60842	P60842	yes	21	0			2426.16	2.0185e-10	140.74	0	58247	0	0	0	0	0	0	0
1796	DIGEGNLSTAAAAALAAAAVK	Q8TAQ2	Q8TAQ2	yes	21	0			1884	1.5314e-37	272.99	717290	1223000	659690	454890	546890	138620	485250	398620	377580
1797	DIGFIKLD	P62273	P62273	yes	8	1			919.501	0.01583	123.78	509530	520060	317410	296090	733600	798660	481480	385760	561150
1798	DIHDDQDYLHSLGK	O75955	O75955	yes	14	0			1654.76	8.6176e-28	258.19	164800	435610	88721	405810	0	277510	197680	107610	113870
1799	DIICQIAYAR	P46777	P46777	yes	10	0			1221.62	6.1727e-13	221.9	1333000	0	725570	714040	1414800	1619200	981130	774670	1265500
1800	DIIFLLDGSANVGK	P12111	P12111	yes	14	0			1460.79	0.0077843	121.81	0	0	0	0	0	0	141750	403120	0
1801	DIIHDPGR	P62917	P62917	yes	8	0			921.467	0.027735	117.85	1073000	720850	355710	569790	900160	1206900	766280	694570	927240
1802	DIIHTIESLGFEASLVK	Q04656	Q04656	yes	17	0			1871	0.00016702	148.03	0	0	48465	0	0	0	0	0	0
1803	DIILPFR	Q96CW1	Q96CW1	yes	7	0			872.512	0.25665	83.375	56103	138170	27648	59758	107620	144110	201910	52097	74020
1804	DIILREDLEELQAR	Q9UHQ9	Q9UHQ9	yes	14	1			1711.91	1.9336e-20	245.47	785340	1770300	891900	737770	1545800	789620	304900	159770	91781
1805	DIINEEEVQFLK	P49588	P49588	yes	12	0			1475.75	3.0269e-05	174.47	0	146430	172820	0	126790	1364000	237220	30321	130790
1806	DIISDTSGDFR	P07355;A6NMY6	P07355	yes	11	0			1224.56	9.0246e-06	186.67	0	0	850010	216960	568280	186790	312730	291060	249430
1807	DIISDTSGDFRK	P07355;A6NMY6	P07355	yes	12	1			1352.66	5.0466e-06	186.52	209400	611730	565520	251480	358180	244520	235900	259030	202810
1808	DIISIAEDEDLR	P12956	P12956	yes	12	0			1387.68	6.3778e-14	234.2	0	1115900	1551200	1126300	3063300	0	1393800	1816000	938370
1809	DIIVIGNDITYR	Q13085	Q13085	yes	12	0			1390.75	9.631e-05	165.3	0	0	0	0	0	3120400	0	0	61336
1810	DIKPENLLVYEHQDGSK	O15075	O15075	yes	17	1			1983.99	5.166e-12	209.26	327730	347360	1621800	226400	349410	0	0	0	0
1811	DIKPIIK	Q14151	Q14151	yes	7	1			825.532	0.27388	81.286	0	0	0	0	1380100	0	883620	0	0
1812	DILADLIPK	O75390	O75390	yes	9	0			996.586	0.0011333	144.86	79921	152250	116460	125650	215440	541650	312860	117910	119380
1813	DILATNGVIHYIDELLIPDSAK	Q15582	Q15582	yes	22	0			2409.28	4.2339e-05	151.21	150260	348810	0	0	0	0	247570	342760	259400
1814	DILCGAADEVLAVLK	O75643	O75643	yes	15	0			1585.84	5.4632e-06	172.93	0	0	0	0	0	71286	0	0	30943
1815	DILEIGAQWSILR	P48556	P48556	yes	13	0			1512.83	1.0465e-12	211.35	132450	79552	162250	139060	135840	233790	177660	85642	103660
1816	DILIDPIR	Q86XP3	Q86XP3	yes	8	0			953.555	0.11777	97.114	26940	0	0	35897	85372	0	219080	38169	61942
1817	DILIQYDR	P62249	P62249	yes	8	0			1034.54	2.9465e-06	114.76	670150	0	474210	460870	911560	1025200	0	0	0
1818	DILLQQQQQLGHGGPEAAPR	Q7Z5L9	Q7Z5L9	yes	20	0			2155.11	8.7507e-09	187.75	270540	183930	112140	248020	0	300910	116200	423710	431640
1819	DILLRPELEELR	P00387	P00387	yes	12	1			1494.84	0.2183	82.365	380580	818670	87608	591730	840520	1797400	921870	609580	425480
1820	DILVLPLDLTDTGSHEAATK	Q9Y394	Q9Y394	yes	20	0			2108.1	3.114e-84	342.5	980830	1861400	651280	4076800	1488700	1029200	4318200	66365	200470
1821	DIMLATGK	P49327	P49327	yes	8	0			847.447	0.046631	108.43	0	116670	0	0	28737	251480	0	0	0
1822	DINATEEQVLEEIVK	Q9H6R3	Q9H6R3	yes	15	0			1728.88	3.1779e-30	256.28	43273	253190	0	399040	0	289440	0	0	0
1823	DINAVLIDMER	P55265	P55265	yes	11	0			1287.65	0.00021984	165.24	213000	110170	113230	115180	231180	0	0	178130	164740
1824	DINAYNCEEPTEK	P30041	P30041	yes	13	0			1581.66	1.2721e-47	308.13	137070	450070	0	0	0	0	0	0	0
1825	DINAYNCEEPTEKLPFPIIDDR	P30041	P30041	yes	22	1			2648.24	2.1054e-05	159.33	280250	1026300	426650	0	0	532100	0	0	0
1826	DINQEVYNFLATAGAK	Q99798	Q99798	yes	16	0			1752.87	1.6473e-05	166.43	44379	104390	45380	43712	262350	66546	49415	0	52028
1827	DINTDFLLVVLR	Q08211	Q08211	yes	12	0			1416.8	0.0039055	127.45	23031	0	29313	46280	20741	30509	70112	61228	0
1828	DIPGLTDTTVPR	P62753	P62753	yes	12	0			1283.67	6.5554e-08	194.94	1883800	1884300	1198300	1315700	3084800	2391700	2044200	1465100	2014900
1829	DIQAVATSLLPLTEANLR	Q9NUL5	Q9NUL5	yes	18	0			1924.06	9.7597e-05	151.25	131050	97100	0	0	108400	60512	0	0	59447
1830	DIQDSLTVSNEVQTAK	P47755	P47755	yes	16	0			1746.86	2.858e-10	202.51	184440	258720	103950	0	0	0	139240	0	0
1831	DIQENDEEAVQVK	O00231	O00231	yes	13	0			1515.71	1.8223e-36	288.18	5722100	5610000	424080	277310	18815000	3665100	4233700	219060	263510
1832	DIREEAEK	P25788	P25788	yes	8	1			988.483	0.28643	81.559	112390	0	0	0	315960	0	0	0	322610
1833	DISEASVFDAYVLPK	P62854	P62854	yes	15	0			1652.83	3.3655e-22	247.98	2400900	2274900	1836000	1699500	3514600	3584200	2301200	1747300	2451900
1834	DISEMFLQIYK	P15941	P15941	yes	11	0			1385.69	1.08e-07	192.52	380580	951940	572770	180950	91659	67708	55605	0	0
1835	DISLSDYK	Q06830	Q06830	yes	8	0			939.455	0.0002473	170.31	770200	1659400	915020	162410	1456000	1632000	878590	1227100	1183800
1836	DISTLNSGKK	P04843	P04843	yes	10	1			1061.57	0.15108	89.869	461000	330700	174690	220930	480280	659300	145610	549780	457920
1837	DISTNYYASQK	P14625	P14625	yes	11	0			1288.59	1.4407e-42	297.6	7285900	4821300	2019400	2390300	1321800	3191000	2840100	3853600	1895700
1838	DISTNYYASQKK	P14625	P14625	yes	12	1			1416.69	3.0792e-05	174.22	592380	186640	82634	128720	191050	133120	174310	215170	165230
1839	DITLQCR	Q8N6C5	Q8N6C5	yes	7	0			904.444	0.16566	94.407	0	462390	0	0	0	0	0	0	0
1840	DITPLQVVLPNTALHLK	Q14764	Q14764	yes	17	0			1871.09	0.023664	109.23	336800	464840	592690	269240	1112400	0	1765000	0	98956
1841	DITSDTSGDFR	P04083	P04083	yes	11	0			1212.53	8.5163e-05	167.68	264230	177170	0	118150	0	246900	148210	917450	817570
1842	DITYFIQQLLR	P61158;Q9P1U1;Q9C0K3	P61158	yes	11	0			1408.77	2.7734e-27	273.69	420370	436970	269530	293700	157800	367220	579430	386380	362720
1843	DIVENYFMR	Q13263	Q13263	yes	9	0			1185.55	6.7747e-07	186.61	323050	0	223340	244690	269310	225760	228030	155430	68783
1844	DIVTNNGVIHLIDQVLIPDSAK	Q15063	Q15063	yes	22	0			2373.29	6.8247e-13	201.99	1496700	1360600	203530	493730	2113100	1585200	2436600	2483800	458940
1845	DIYALISDQK	P58107	P58107	yes	10	0			1164.6	0.048199	102.31	0	0	0	0	65221	228010	0	0	0
1846	DKAKEEELR	Q07666;Q5VWX1;O75525	Q07666	yes	9	2			1116.58	0.00037959	157.21	0	0	0	54687	163500	97852	0	67191	84946
1847	DKAVESLR	P30153;P30154	P30153	yes	8	1			916.498	0.045861	108.82	181650	0	177120	245500	300020	177800	0	0	100490
1848	DKDPPIPVAK	P13667	P13667	yes	10	1			1078.6	0.195	84.56	620970	729170	128300	0	274150	0	1298400	598830	503880
1849	DKFNECGHVLYADIK	P52272	P52272	yes	15	1			1807.86	0.15556	86.846	141660	231360	177470	201560	0	250550	247060	136010	226660
1850	DKFPEVIINFPDPAQK	Q00341	Q00341	yes	16	1			1856.97	2.0888e-06	172.18	363410	445220	114430	206820	159380	459640	388130	194960	219080
1851	DKFSFDLGKGEVIK	Q02790	Q02790	yes	14	2			1581.84	0.0032228	133.73	337950	514220	423840	351040	755400	0	441820	0	0
1852	DKGFGFIR	Q15233	Q15233	yes	8	1			938.497	0.18729	90.702	198800	290910	171380	189490	312860	243720	450120	207280	208210
1853	DKHIEEVRK	P16949	P16949	yes	9	2			1152.63	0.11896	93.252	0	0	0	22555	76954	27041	16687	74024	53973
1854	DKILGATIENSR	P08727	P08727	yes	12	1			1315.71	5.5008e-19	250.03	0	0	0	0	0	0	1951900	0	735150
1855	DKLDETGVALK	Q02880	Q02880	yes	11	1			1187.64	0.0087592	103.98	0	0	0	0	0	0	167110	0	0
1856	DKLESEMEDAYHEHQANLLR	P23246	P23246	yes	20	1			2427.11	3.8116e-13	208.13	502400	959870	198210	170800	343960	438210	651370	165340	190610
1857	DKLPQPVQPDPVSHCK	P05556	P05556	yes	16	1			1843.93	0.00026709	150.3	0	0	118420	213900	0	119290	1245700	0	460250
1858	DKLSELQLR	Q9BVK6	Q9BVK6	yes	9	1			1100.62	0.00023745	161.05	1524600	1943300	1242900	1467200	1095600	61025	1962500	917090	0
1859	DKLTELQLR	Q7Z7H5	Q7Z7H5	yes	9	1			1114.63	0.0017807	143.11	0	967980	222430	707310	0	667670	179670	0	0
1860	DKLVGAIVYYDGQHNDAR	P43304	P43304	yes	18	1			2033	2.6791e-32	267.8	175920	732350	459680	574290	411620	313760	835970	186310	0
1861	DKNALQNIILYHLTPGVFIGK	Q15063	Q15063	yes	21	1			2353.32	9.001e-37	262.16	649720	590960	0	0	965420	0	0	2013200	54850
1862	DKNEQAFEEVFQNANFR	P27694	P27694	yes	17	1			2084.96	0.026876	106.6	0	0	0	0	0	0	0	254610	0
1863	DKNSVNFK	P12956	P12956	yes	8	1			950.482	0.25969	84.025	132130	73821	60248	135880	165860	155100	0	102230	0
1864	DKPELQFPFLQDEDTVATLLECK	P09543	P09543	yes	23	1			2735.34	2.0339e-08	172.89	86163	194540	113780	114010	203760	270940	0	0	130780
1865	DKPHVNVGTIGHVDHGK	P49411	P49411	yes	17	1			1808.93	0.013961	117.15	971850	2036700	957820	657610	2453500	1775000	518190	429700	530320
1866	DKPSGDTAAVFEEGGDVDDLLDMI	P13010	P13010	yes	24	1			2508.12	4.3059e-13	190.39	539540	569390	375350	491540	346990	569890	472820	388970	244610
1867	DKVQAGDVITIDK	Q9Y230	Q9Y230	yes	13	1			1400.75	7.128e-13	217.95	281660	259860	240890	162840	595380	362120	217730	280170	138550
1868	DLAALGDKVNSLGETAER	Q13813	Q13813	yes	18	1			1857.94	5.6708e-05	158.01	177490	196370	127990	120700	146020	289430	161200	263680	171290
1869	DLAAVNLDSSLADLGLDSLMSVEVR	P49327	P49327	yes	25	0			2602.32	4.3633e-28	232.43	0	296010	0	0	0	663510	0	0	0
1870	DLADELALVDVIEDK	P00338	P00338	yes	15	0			1656.85	2.477e-30	260.43	3834500	5358600	3512400	4687800	2514200	6803300	13301000	7671800	2560400
1871	DLADELALVDVIEDKLK	P00338	P00338	yes	17	1			1898.02	1.8293e-31	262.67	1041300	1569500	1315100	1451800	606940	1953900	3654800	2121300	680000
1872	DLAEDAPWK	P21333;O75369	O75369	no	9	0			1043.49	0.00079548	145.98	53679	145930	349830	129690	258290	66767	90417	389510	0
1873	DLAEDAPWKK	P21333;O75369	O75369	no	10	1			1171.59	0.00067599	150.86	84484	356750	510970	0	387850	0	0	546590	87512
1874	DLAEITTLDR	Q9BS26	Q9BS26	yes	10	0			1145.59	1.4886e-08	202.12	765160	342080	300000	285170	416500	990050	402140	694580	279840
1875	DLAGSIIGK	P61978	P61978	yes	9	0			872.497	0.0056114	132.8	1222500	1154600	1188800	1229500	2296400	1699200	2108300	0	1227800
1876	DLALVNDQLLGFVR	Q29RF7	Q29RF7	yes	14	0			1571.87	0.00054539	146.34	83286	140590	163690	122400	0	122780	87173	123530	0
1877	DLANIAEVEVSIPAK	Q00341	Q00341	yes	15	0			1567.85	0.00045469	150.89	478750	427610	52099	442940	0	419310	462000	425360	209080
1878	DLASVQALLR	Q13813	Q13813	yes	10	0			1084.62	3.7439e-08	189.47	276830	352700	185010	220400	281940	518900	260260	384690	216700
1879	DLATALEQLLQAYPR	P55957	P55957	yes	15	0			1700.91	9.6987e-15	214.64	83383	106390	27543	48268	0	135940	83478	36900	247230
1880	DLATVYVDVLK	P02647	P02647	yes	11	0			1234.68	0.002241	142.25	58491	328150	75506	45740	168050	155320	144490	255240	90553
1881	DLCGCYSVSSVLPGCAEPWNHGK	P01876	P01876	yes	23	0			2592.12	9.2295e-06	155.85	0	472030	0	0	0	0	0	111340	90083
1882	DLCGIVASK	P13489	P13489	yes	9	0			961.49	0.0059104	132	112900	305960	152630	204100	119810	0	0	0	37887
1883	DLDDFQSWLSR	Q01082	Q01082	yes	11	0			1380.63	2.3121e-18	237.08	365750	386330	277780	362990	313600	660250	461390	499220	224190
1884	DLDELSRYPEDK	P43243	P43243	yes	12	1			1478.69	0.20455	83.867	307150	193460	99969	128450	394740	146510	449230	258420	268470
1885	DLDFANDANK	Q14571	Q14571	yes	10	0			1121.5	0.032782	110.24	63289	0	286410	238640	0	0	0	119730	0
1886	DLDFTIDLDFK	Q99873	Q99873	yes	11	0			1340.65	0.0013974	146.87	88549	154380	104090	107590	116050	288730	280030	138990	0
1887	DLDIFDR	Q14165	Q14165	yes	7	0			892.429	0.094167	104.94	241610	233500	79426	111410	164260	470990	391570	157980	95132
1888	DLDIIDNYDYSHTVK	O75369	O75369	yes	15	0			1809.84	0.00042946	151.8	0	0	6066500	2278400	3363000	0	408800	974710	387430
1889	DLDQASLAAVSQQLAPR	Q9Y490	Q9Y490	yes	17	0			1781.93	0.012152	118.66	85020	111660	0	128470	59115	65482	136680	58053	267880
1890	DLDSLHR	Q8NBS9	Q8NBS9	yes	7	0			854.425	0.24201	85.15	462820	409400	69476	423870	131870	748900	501990	685710	275470
1891	DLDVAILVGSMPR	P40925	P40925	yes	13	0			1384.74	0.0015618	139.85	0	515020	705030	278630	146390	0	0	48733	0
1892	DLEADIIGDTSGHFQK	P08133	P08133	yes	16	0			1744.83	3.6697e-64	326.37	1299900	6548600	731010	4850100	1433500	723400	272060	2614000	604800
1893	DLEAHIDSANK	P35579	P35579	yes	11	0			1211.58	3.1945e-12	216.61	793660	0	240500	401770	1224400	461760	224140	664800	81999
1894	DLEALLNSK	P02545	P02545	yes	9	0			1001.54	0.0024163	141.4	200430	285570	153350	124730	114740	172330	73209	153190	0
1895	DLECVTNLQEVAR	P10619	P10619	yes	13	0			1545.75	0.008953	74.313	0	0	0	0	0	0	97776	0	0
1896	DLEDESTPIVK	Q9HD20	Q9HD20	yes	11	0			1244.61	0.0025938	95.489	243500	0	0	0	0	0	154660	0	0
1897	DLEDFFSAVGK	Q86U06	Q86U06	yes	11	0			1226.58	0.0049994	129.77	0	0	0	0	0	0	48600	0	0
1898	DLEDKEGEIQAGAK	Q13409	Q13409	yes	14	1			1501.73	0.010532	119.16	279370	146380	101040	138230	0	154290	460660	0	0
1899	DLEDSLAR	P02545	P02545	yes	8	0			917.445	0.0017183	148.16	412900	645560	364640	278020	0	317570	190140	289030	171710
1900	DLEDTEANKEK	Q9UQE7	Q9UQE7	yes	11	1			1290.59	4.5208e-05	177.65	13629	37805	23020	41210	73473	45772	0	52127	50163
1901	DLEEDHACIPIKK	P13639	P13639	yes	13	1			1566.77	0.0095064	119.45	488850	1301900	298140	326580	841780	1685100	458610	183940	414840
1902	DLEEFFSTVGK	Q14498	Q14498	yes	11	0			1270.61	2.7491e-09	210.01	501830	620850	473380	411440	747240	1197700	0	511200	480670
1903	DLEEWNQR	P09497	P09497	yes	8	0			1088.49	0.0047214	108.67	0	177160	0	0	0	116070	0	0	0
1904	DLEGENIEIVFAKPPDQK	O60506	O60506	yes	18	1			2041.04	0.014365	118.78	0	398640	102010	193280	0	334340	261880	474650	610440
1905	DLEGLHR	Q13586	Q13586	yes	7	0			838.43	0.2634	82.557	91752	91948	77209	75334	301000	0	67911	56095	0
1906	DLEGLSQR	P35579	P35579	yes	8	0			916.461	0.00023994	174.18	1220200	1470800	399890	1131500	1717600	963550	671390	819790	644390
1907	DLEGSDIDTR	P55060	P55060	yes	10	0			1119.5	1.8844e-05	174.79	340650	400320	211280	275570	377430	343100	251860	277500	360850
1908	DLEILISTLPSVSLVEETEER	Q8WXH0	Q8WXH0	yes	21	0			2371.24	0.035891	108.07	0	0	0	135580	0	49364	100310	26048	43163
1909	DLEKPFLLPVEAVYSVPGR	P49411	P49411	yes	19	1			2128.16	0.26487	91.394	1820700	4516100	2243300	691500	4952600	3825500	2005000	418170	787820
1910	DLEQPSQAAGINLEIIR	Q27J81	Q27J81	yes	17	0			1865.98	3.4631e-09	182.32	68181	0	64884	254280	0	0	72303	0	39419
1911	DLETPPHWAAYDTGLELLGR	Q8IVL6	Q8IVL6	yes	20	0			2253.11	0.0021764	135.31	535790	88368	0	0	42103	0	0	0	0
1912	DLEVVAATPTSLLISWDAPAVTVR	P02751	P02751	yes	24	0			2523.36	8.1841e-09	176.68	98978	452950	0	185010	306410	1074500	2554900	1370600	384340
1913	DLFEDELVPLFEK	O60506	O60506	yes	13	0			1592.8	5.2332e-19	241.52	1596000	2158200	1082200	1641600	587380	2459800	2027600	2950000	3633800
1914	DLFQVAFNR	Q14204	Q14204	yes	9	0			1108.57	1.7278e-09	220.94	134660	123300	173350	184480	246970	225880	328880	0	0
1915	DLGEELEALKTELEDTLDSTAAQQELR	P35579	P35579	yes	27	1			3016.47	1.4627e-15	198.57	1079400	3621100	479060	1123800	897780	2249200	672510	673760	560490
1916	DLGEENFK	P02768	P02768	yes	8	0			950.435	0.21541	88.108	65402	291720	36597	0	157640	46419	68726	90383	52728
1917	DLGLPTEAYISVEEVHDDGTPTSK	P51665	P51665	yes	24	0			2572.22	0.025655	111.92	636280	709950	853150	503780	910650	1380700	681760	647330	676750
1918	DLGLSESGEDVNAAILDESGKK	P13667	P13667	yes	22	1			2246.09	0.0011943	129.79	2499700	3572100	558090	1071500	528880	1358000	5862700	1598900	1121600
1919	DLGMVTILVQDTDTALKELEK	P34913	P34913	yes	21	1			2331.22	8.0337e-19	217.02	36922	226460	131530	111480	175620	48010	0	83844	0
1920	DLGNMEENKK	Q13740	Q13740	yes	10	1			1176.54	2.721e-08	195.23	0	0	96932	15253	0	590790	0	16407	0
1921	DLGTESQIFISR	P50395	P50395	yes	12	0			1364.69	1.0785e-26	270.69	0	0	1533200	2675500	2905000	2166200	0	4902100	3080000
1922	DLHDANTDLIGR	P53985	P53985	yes	12	0			1338.65	4.1844e-05	168.94	168560	61818	0	0	0	60514	510570	183810	95003
1923	DLHQGIEAASDEEDLR	Q9UKS6	Q9UKS6	yes	16	0			1796.82	0.014258	106.5	0	0	0	157150	0	0	0	0	0
1924	DLHQPSLSPASPHSQGFER	Q9BZF1	Q9BZF1	yes	19	0			2089	5.5794e-05	157.87	91626	84802	280650	0	204690	128320	49785	191370	0
1925	DLIDFDDR	P15924	P15924	yes	8	0			1007.46	0.0082957	135.25	752490	0	41847	187810	115820	182550	129870	366480	52500
1926	DLIDFDDRQQIYAAEK	P15924	P15924	yes	16	1			1938.93	0.00412	131.58	970910	248620	0	412740	279770	0	155040	580200	137760
1927	DLIDNSFNR	Q8IY81	Q8IY81	yes	9	0			1092.52	0.024401	114.23	126190	199720	74508	137440	299420	185060	393750	98026	0
1928	DLKDEIVR	P15924	P15924	yes	8	1			986.54	0.039877	111.8	1565300	328420	106710	512900	318440	276140	247380	387960	0
1929	DLKDYFSK	Q14103	Q14103	yes	8	1			1014.5	0.096244	99.099	291260	246140	144180	219880	350420	192060	0	0	0
1930	DLKDYFTK	Q99729	Q99729	yes	8	1			1028.52	0.044235	109.63	142090	136370	130470	148930	218370	250470	619450	0	186480
1931	DLKPENLLIDHQGYIQVTDFGFAK	P22694	P22694	yes	24	1			2760.41	1.8666e-06	163.03	728130	0	0	0	0	0	0	0	0
1932	DLKPENLLIDQQGYLQVTDFGFAK	P22612	P22612	yes	24	1			2751.41	7.3034e-20	225.92	200600	789220	0	221320	438450	273220	248590	0	0
1933	DLLDLLVEAK	O00571;O15523	O00571	yes	10	0			1127.64	1.9647e-05	174.19	359870	505820	289440	243170	263860	730990	779240	405830	538510
1934	DLLFQALGR	Q9NSD9	Q9NSD9	yes	9	0			1031.58	1.2203e-07	191.37	397410	273880	179850	246990	459310	367210	247860	138450	177030
1935	DLLFRDDTVCLAK	P02787	P02787	yes	13	1			1564.79	2.4825e-05	166.91	0	585900	0	0	135060	85253	0	163890	106390
1936	DLLGETLAQLIR	P36269	P36269	yes	12	0			1340.77	5.6271e-09	209.14	0	0	0	202180	0	0	0	0	42001
1937	DLLHPSPEEEKRK	P42677	P42677	yes	13	2			1576.82	0.25368	79.658	204660	292620	162340	227820	408810	356210	225690	215670	405930
1938	DLLIAYYDVDYEK	P30101	P30101	yes	13	0			1618.78	3.623e-09	202	5456300	972110	818980	1892800	5490200	389210	2661700	2199300	1072600
1939	DLLIGDIHGR	P98164	P98164	yes	10	0			1107.6	0.0028648	137.23	0	0	0	0	0	0	0	0	0
1940	DLLLDPAWEK	O43707;Q08043;P12814;P35609	O43707	no	10	0			1198.62	0.0061314	131.82	88194	182850	171870	63564	315830	153890	139840	119180	0
1941	DLLPSDMAVALLEAQAGTGHIIDPATSAR	Q15149	Q15149	yes	29	0			2932.5	2.115e-32	236.94	327400	1326800	341400	495980	446250	580370	466980	207220	200770
1942	DLLQIIFSFSK	P42704	P42704	yes	11	0			1309.73	8.0905e-05	168.74	23834	27491	19168	27525	27033	127690	86871	19032	43190
1943	DLLVTGAYEISDQSGGAGGLR	P49755	P49755	yes	21	0			2078.03	8.1283e-28	251.67	2032100	2647900	1551900	1773600	1578900	1920800	1848500	984730	818340
1944	DLMTDLKSEISGDLAR	P08133	P08133	yes	16	1			1762.88	4.6788e-83	199.85	403420	1793000	121300	734060	216400	158450	0	230960	77365
1945	DLMVGDEASELR	P61160	P61160	yes	12	0			1333.62	0.26752	79.887	424290	493120	164930	243850	321070	296630	150510	0	205270
1946	DLMVLNDVYR	P15144	P15144	yes	10	0			1236.62	2.4849e-17	241.86	0	0	1071600	0	121710	0	0	0	0
1947	DLNFEVR	P28288	P28288	yes	7	0			891.445	0.073489	117.13	0	450580	121280	103550	509040	470600	0	0	74692
1948	DLNPDVNVFQR	Q93050	Q93050	yes	11	0			1315.65	0.046877	101.92	170930	417720	223750	155410	821980	82408	0	0	0
1949	DLNSDMDSILASLK	P40939	P40939	yes	14	0			1520.74	3.0569e-48	301.54	345400	855050	442200	378730	374070	668250	645880	192460	407380
1950	DLNYCFSGMSDHR	P31943;P55795	P31943	no	13	0			1600.64	0.19463	82.688	223360	535310	142760	133320	258640	217470	128720	90881	97121
1951	DLPDVQELITQVR	Q9UHB9	Q9UHB9	yes	13	0			1524.81	0.00078763	144.23	163670	193600	119260	236740	238930	224580	218220	124970	85617
1952	DLPEEYLSAIYNEIAGK	Q9Y6D6	Q9Y6D6	yes	17	0			1923.95	4.5345e-05	162.14	36355	80137	55260	47368	47242	107330	0	0	21151
1953	DLPEHAVLK	Q00839	Q00839	yes	9	0			1020.56	0.058497	100.65	2299200	3384800	1531300	2262400	4297600	1913300	1843500	1941700	1593700
1954	DLPELALDTPR	Q53EL6	Q53EL6	yes	11	0			1238.65	0.00077906	156.51	254110	947530	821720	578230	0	334630	0	213210	149800
1955	DLPLLIENMK	Q8TD06	Q8TD06	yes	10	0			1184.65	4.5057e-27	151.26	402240	1064100	0	0	632420	0	0	0	0
1956	DLPLLLFR	O43175	O43175	yes	8	0			985.596	0.00053345	163.65	669970	843950	574590	1195500	620590	4149600	2271900	1208900	416780
1957	DLPNALDEK	Q9NVJ2	Q9NVJ2	yes	9	0			1013.5	0.034578	107.73	247280	287700	164410	211710	519860	874180	435600	166860	146190
1958	DLPPVSGSIIWAK	Q14204	Q14204	yes	13	0			1381.76	0.017288	89.74	0	218400	0	0	0	0	0	228150	0
1959	DLPVSEQQER	Q9UNM6	Q9UNM6	yes	10	0			1199.58	0.016181	119.97	0	0	0	0	0	0	0	207320	245460
1960	DLPVTEAVFSALVTGHAR	P42704	P42704	yes	18	0			1881.99	0.017244	117.2	400950	500870	347100	388770	562750	1529500	1034400	187440	904470
1961	DLQFVEVTDVK	P02751	P02751	yes	11	0			1291.67	7.5456e-05	170.1	0	0	63888	0	628540	785380	2401500	1144800	480090
1962	DLQGRDEQSEEK	P35579	P35579	yes	12	1			1432.64	8.5115e-06	184.87	2253.3	0	0	478010	901840	547370	0	270030	279540
1963	DLQHPNEFIR	P53618	P53618	yes	10	0			1267.63	0.0029021	140.38	517320	0	0	0	0	0	238960	127530	133930
1964	DLQMVNISLR	Q99623	Q99623	yes	10	0			1187.63	1.8883e-08	199.9	524470	980500	518200	599530	973100	546110	395540	309880	678500
1965	DLQNFLK	P06702	P06702	yes	7	0			876.471	0.023908	144.47	0	0	0	0	0	409220	198080	95389	97099
1966	DLQNVNITLR	P35232	P35232	yes	10	0			1184.65	2.4308e-17	242.11	1385600	2181400	1639200	2131500	4083400	2521000	2006000	1319400	2191500
1967	DLQQYQSQAK	O75396	O75396	yes	10	0			1207.58	2.2711e-17	242.87	3067000	1981100	973300	2852200	4135600	2445900	4168400	2904100	1543200
1968	DLQQYVSVVVLDEVGLAEDSPK	Q63HN8	Q63HN8	yes	22	0			2402.22	7.0166e-48	281.64	179480	172460	160800	130210	328780	140750	55743	116310	370940
1969	DLSAAGIGLLAAATQSLSMPASLGR	P43243	P43243	yes	25	0			2370.26	1.8372e-62	308.94	950920	980910	1087300	915640	1017100	622420	1164400	663680	769440
1970	DLSDGIHVVK	Q07065	Q07065	yes	10	0			1081.58	6.5277e-09	206.81	647870	792570	280970	611100	247910	668450	3331500	455680	129790
1971	DLSELGSVR	Q15149	Q15149	yes	9	0			974.503	0.033843	108.2	128480	371490	106210	0	0	233200	211460	122200	0
1972	DLSFSEVTSYGFK	Q99715	Q99715	yes	13	0			1478.69	2.4485e-13	227.2	0	0	0	284610	0	173480	405620	314500	0
1973	DLSLDDFK	P30048	P30048	yes	8	0			951.455	0.00060816	162.67	189040	1143000	221590	234880	954480	478950	0	0	94427
1974	DLSLPPVDR	P55786	P55786	yes	9	0			1010.54	0.062582	100.15	0	215420	228710	213190	257290	0	0	33776	0
1975	DLSQNFPTK	Q9NYU2	Q9NYU2	yes	9	0			1048.52	0.03077	110.16	115430	0	124080	0	0	221690	180890	0	0
1976	DLSSHQLNEFLAQTLQR	P09960	P09960	yes	17	0			1999.01	0.0010487	142.17	514800	276790	371330	182630	510590	670430	364520	191640	0
1977	DLSSPSQYDTGVALTGLSCFVTPDLAR	O14617	O14617	yes	27	0			2869.38	0.14421	101.85	0	0	0	0	109100	0	0	0	0
1978	DLSSVQTLLTK	Q13813	Q13813	yes	11	0			1203.67	2.3461e-08	206.57	397770	420870	240950	326040	425490	542120	332630	570360	284580
1979	DLSTVEALQNLK	Q9BTT0	Q9BTT0	yes	12	0			1329.71	1.9062e-05	179.83	517140	487480	0	112570	474070	202180	38175	939000	1270500
1980	DLTALSNMLPK	P15144	P15144	yes	11	0			1201.64	2.7146e-05	159.74	0	0	0	0	0	0	0	0	0
1981	DLTATEVQSETALLTWRPPR	P24821	P24821	yes	20	1			2283.19	0.0037808	127.04	3913600	351450	89886	58216	0	392300	62104	0	421780
1982	DLTDYLMK	P60709;P63261;Q562R1;P62736;P63267	P63261	no	8	0			997.479	0.00063539	162.32	1990800	2859600	2646000	1581000	2520500	3944100	1902900	1440200	1782400
1983	DLTELVQR	Q9BYC5	Q9BYC5	yes	8	0			972.524	0.048096	107.7	0	62774	0	136880	136030	0	109670	0	0
1984	DLTEYLSR	O14979	O14979	yes	8	0			995.492	0.0014085	152.21	617280	911180	368120	480550	917610	361160	293240	355530	700660
1985	DLTGQVPTPVVK	P46821	P46821	yes	12	0			1252.7	0.0020617	137.63	0	0	0	0	0	0	263250	0	0
1986	DLTQTASSTAR	Q9NZM1	Q9NZM1	yes	11	0			1149.56	1.5069e-05	185.17	227900	246740	0	211020	564430	37163	85200	0	0
1987	DLTSQFLK	Q9BZQ8	Q9BZQ8	yes	8	0			950.507	0.0011001	156.24	94012	91392	0	30578	1429200	0	0	0	62085
1988	DLTSWVTEMK	Q13813	Q13813	yes	10	0			1208.57	0.010284	123.43	118890	143820	57189	65479	94283	108420	62648	111420	64259
1989	DLTTAGAVTQCYR	Q02543	Q02543	yes	13	0			1454.68	1.3795e-14	231.77	856740	834150	351170	426640	819050	1168800	480130	417950	578560
1990	DLVDAFLLK	Q96SQ9	Q96SQ9	yes	9	0			1032.59	0.027605	112.18	0	0	0	0	422780	0	0	0	0
1991	DLVEAVAHILGIR	P49327	P49327	yes	13	0			1404.81	1.0098e-15	231.74	1450800	8629400	1485000	1492700	1445100	20839000	8736200	411400	460860
1992	DLVEISPNPAVTLENFLHWR	Q13444	Q13444	yes	20	0			2349.21	9.8231e-08	175.78	96576	204590	0	0	0	0	0	0	0
1993	DLVILLYETALLSSGFSLEDPQTHANR	P07900	P07900	yes	27	0			3001.54	1.5269e-21	213.94	0	0	0	0	0	0	0	184930	0
1994	DLVLLSEIEVAQANDIISSTEISSAEK	P27816	P27816	yes	27	0			2873.48	1.1351e-29	245.15	0	0	0	241210	224120	0	121330	203260	0
1995	DLVTTLGGALLWLSGHAGTQAQGAAR	P19971	P19971	yes	26	0			2563.35	1.377e-07	166.17	108470	296990	0	108930	0	67142	0	212990	221750
1996	DLVVLLFETALLSSGFSLEDPQTHSNR	P08238	P08238	yes	27	0			2987.52	2.2529e-29	227.29	118110	0	0	0	0	0	171820	971450	0
1997	DLYANTVLSGGTTMYPGIADR	P60709;P63261	P63261	no	21	0	58		2214.06	2.6867e-267	414	26045000	31536000	31834000	17835000	15438000	28356000	14374000	11076000	14515000
[truncated: 11,534 more rows]
