# Supplementary material for: Proteomics Pipeline for Biomarker Discovery of Laser Capture Microdissected Breast Cancer Tissue
Source: J Mammary Gland Biol Neoplasia. 2012 May 30;17(2):155–64. doi: 10.1007/s10911-012-9252-6 (PMC3428526; doi:10.1007/s10911-012-9252-6)
Supplement: Supplementary file 6 — Protein intensity of LCM-CTRL and WTL-CTRL samples (XLSX 1085 kb) [file 10911_2012_9252_MOESM6_ESM.xlsx]

## Sheet: Supplementary table 3
Supplementary table 3: Protein intensity of LCM-CTRL and WTL-CTRL samples
id	Protein IDs	Majority Protein IDs	Protein Descriptions	Proteins	Peptides	Razor Peptides	Unique Peptides	Sequence Coverage [%]	Unique + Razor Sequence Coverage [%]	Unique Sequence Coverage [%]	Only identified by site	Reverse	Mol. Weight [kDa]	Sequence Length	PEP	Intensity LCM-CTRL-01	Intensity LCM-CTRL-02	Intensity LCM-CTRL-03	Intensity LCM-CTRL-04	Intensity LCM-CTRL-05	Intensity WTL-CTRL-01	Intensity WTL-CTRL-02	Intensity WTL-CTRL-03	Intensity WTL-CTRL-04	Intensity WTL-CTRL-05	Intensity WTL-CTRL-06	Intensity WTL-CTRL-07	Intensity WTL-CTRL-08	Intensity WTL-CTRL-09	Intensity WTL-CTRL-10	Intensity WTL-CTRL-11	Intensity WTL-CTRL-12	LFQ Intensity LCM-CTRL-01	LFQ Intensity LCM-CTRL-02	LFQ Intensity LCM-CTRL-03	LFQ Intensity LCM-CTRL-04	LFQ Intensity LCM-CTRL-05	LFQ Intensity WTL-CTRL-01	LFQ Intensity WTL-CTRL-02	LFQ Intensity WTL-CTRL-03	LFQ Intensity WTL-CTRL-04	LFQ Intensity WTL-CTRL-05	LFQ Intensity WTL-CTRL-06	LFQ Intensity WTL-CTRL-07	LFQ Intensity WTL-CTRL-08	LFQ Intensity WTL-CTRL-09	LFQ Intensity WTL-CTRL-10	LFQ Intensity WTL-CTRL-11	LFQ Intensity WTL-CTRL-12
0	A0AVT1	A0AVT1	>sp|A0AVT1|UBA6_HUMAN Ubiquitin-like modifier-activating enzyme 6 OS=Homo sapiens GN=UBA6 PE=1 SV=1	1	2	2	2	2.2	2.2	2.2			117.97	1052	0.00046708	0	0	0	17375	31875	34049	86703	27778	12957	20929	63982	145120	41831	52801	39249	51519	35372	0	0	0	0	0	31734	38859	34134	19853	23773	39614	41251	30973	44872	36293	39891	37431
1	A0FGR8	A0FGR8	>sp|A0FGR8|ESYT2_HUMAN Extended synaptotagmin-2 OS=Homo sapiens GN=ESYT2 PE=1 SV=1	1	6	6	6	7.1	7.1	7.1			102.36	921	3.9627e-21	296160	331680	271550	536190	1375300	13944	4695.1	15876	17557	13447	24004	20573	37853	21210	27535	12529	9421.4	242610	197140	177880	520280	641490	22419	6262.5	22698	3218.3	26632	25867	23601	32430	27463	17719	11287	11600
2	A1L0T0	A1L0T0	>sp|A1L0T0|ILVBL_HUMAN Acetolactate synthase-like protein OS=Homo sapiens GN=ILVBL PE=1 SV=2	1	1	1	1	1.6	1.6	1.6			67.867	632	0.00019752	0	0	0	0	0	12283	14366	18742	8830.1	19526	0	21880	24706	23337	12560	18137	10335	0	0	0	0	0	8755.7	13063	18889	10522	18123	0	11359	14662	13785	8895.3	10963	8326.4
3	A1X283	A1X283	>sp|A1X283|SPD2B_HUMAN SH3 and PX domain-containing protein 2B OS=Homo sapiens GN=SH3PXD2B PE=1 SV=3	1	1	1	1	1.6	1.6	1.6			101.58	911	0.011409	0	0	0	0	0	0	41015	34472	28971	36652	0	0	0	0	0	0	0	0	0	0	0	0	0	0	0	0	32986	0	0	0	0	0	0	0
4	A2BFH1	A2BFH1	>sp|A2BFH1|PAL4G_HUMAN Peptidylprolyl cis-trans isomerase A-like 4G OS=Homo sapiens GN=PPIAL4G PE=2 SV=1	1	2	1	1	13.4	9.1	9.1			18.166	164	0.0067884	0	0	0	0	0	803090	376510	331870	302810	356430	881710	923090	776180	801540	736090	873250	673670	0	0	0	0	0	611340	334040	315180	359060	312700	433260	490720	444770	475100	526760	547170	579680
5	A5YKK6	A5YKK6	>sp|A5YKK6|CNOT1_HUMAN CCR4-NOT transcription complex subunit 1 OS=Homo sapiens GN=CNOT1 PE=1 SV=2	1	4	4	4	2	2	2			266.94	2376	2.3674e-09	89788	82865	42907	131770	63801	0	0	0	0	0	0	28537	61883	22508	30391	19702	10004	59265	73716	108420	46486	28090	0	0	0	0	0	0	0	21423	0	25601	32728	22712
6	A6NCE7;Q9GZQ8	A6NCE7;Q9GZQ8	>sp|A6NCE7|MP3B2_HUMAN Microtubule-associated proteins 1A/1B light chain 3 beta 2 OS=Homo sapiens GN=MAP1LC3B2 PE=2 SV=1;>sp|Q9GZQ8|MLP3B_HUMAN Microtubule-associated proteins 1A/1B light chain 3B OS=Homo sapiens GN=MAP1LC3B PE=1 SV=3	2	1	1	1	11.2	11.2	11.2			14.628	125	0.010201	0	0	0	0	0	0	32320	39013	0	0	0	0	0	0	0	0	0	0	0	0	0	0	0	0	37984	0	0	0	0	0	0	0	0	0
7	B7ZAQ6;P0CG08;A6NKF9	B7ZAQ6;P0CG08;A6NKF9	>sp|B7ZAQ6|GPHRA_HUMAN Golgi pH regulator A OS=Homo sapiens GN=GPR89A PE=1 SV=2;>sp|P0CG08|GPHRB_HUMAN Golgi pH regulator B OS=Homo sapiens GN=GPR89B PE=1 SV=1;>sp|A6NKF9|GPHRC_HUMAN Putative Golgi pH regulator C OS=Homo sapiens GN=GPR89C PE=5 SV=2	3	1	1	1	2.6	2.6	2.6			52.916	455	0.0055105	47647	40672	27465	85198	109720	24045	0	0	0	0	28299	28810	22900	21754	0	25300	16520	77972	33509	24859	81834	30375	12837	0	0	0	0	10037	10940	9712.9	9235.8	0	11222	10014
8	A6NL28	A6NL28	>sp|A6NL28|TPM3L_HUMAN Putative tropomyosin alpha-3 chain-like protein OS=Homo sapiens PE=5 SV=2	1	6	3	3	18.8	10.8	10.8			26.269	223	4.3511e-116	644320	527600	274680	937910	1072800	2312100	2025800	2024700	1672800	2410500	3743700	2918600	2849000	2881100	2020400	2465000	1790400	643330	558050	236400	499980	336090	1679400	2006700	2171300	2230900	2391500	1850500	1447100	1594900	1636000	1394500	1404400	1412700
9	A8MUQ0	A8MUQ0	>sp|A8MUQ0|PN6BL_HUMAN Putative paraneoplastic antigen-like protein 6B-like protein OS=Homo sapiens PE=3 SV=1	1	5	5	5	15.9	15.9	15.9			37.37	334	9.1684e-26	0	0	0	0	0	316780	458080	465000	355780	507180	818290	799030	956070	901830	411260	713600	423180	0	0	0	0	0	439410	401210	328090	463510	437600	433780	398940	391400	406240	476460	319060	500870
10	A8MW06;P62328	A8MW06;P62328	>sp|A8MW06|TMSL3_HUMAN Thymosin beta-4-like protein 3 OS=Homo sapiens GN=TMSL3 PE=2 SV=1;>sp|P62328|TYB4_HUMAN Thymosin beta-4 OS=Homo sapiens GN=TMSB4X PE=1 SV=2	2	7	7	7	88.6	88.6	88.6			5.0626	44	5.0549e-80	0	0	0	0	0	33003000	31904000	31151000	24813000	34291000	49887000	49163000	42482000	44010000	32510000	37909000	27512000	0	0	0	0	0	23437000	30116000	29373000	32081000	31765000	23724000	24581000	23485000	24753000	26303000	22947000	23300000
11	A8MWD9;P62308	A8MWD9;P62308	>sp|A8MWD9|RUXGL_HUMAN Small nuclear ribonucleoprotein G-like protein OS=Homo sapiens PE=3 SV=2;>sp|P62308|RUXG_HUMAN Small nuclear ribonucleoprotein G OS=Homo sapiens GN=SNRPG PE=1 SV=1	2	3	3	3	26.3	26.3	26.3			8.544	76	8.8486e-34	274630	276370	312910	572190	912070	512460	422620	383280	331940	414400	566720	561600	529030	637360	512100	635750	449340	292460	314490	338100	307250	358910	352470	398800	411170	389610	371570	326240	353330	366080	363310	341280	352380	338550
12	B9A064;P0CG04	B9A064;P0CG04	>sp|B9A064|IGLL5_HUMAN Immunoglobulin lambda-like polypeptide 5 OS=Homo sapiens GN=IGLL5 PE=2 SV=2;>sp|P0CG04|LAC1_HUMAN Ig lambda-1 chain C regions OS=Homo sapiens GN=IGLC1 PE=1 SV=1	2	5	5	3	31.3	31.3	17.3			23.063	214	7.9384e-140	526560	482750	615220	821210	2310200	7109600	7103800	6814200	4262600	7519000	11352000	9816000	9117900	8990300	6444700	8797100	6345700	599420	517320	899630	518680	993030	5217400	6827300	6855600	4433000	6598900	5267300	5205800	5645800	5212100	4605300	5463100	5422700
13	O00116	O00116	>sp|O00116|ADAS_HUMAN Alkyldihydroxyacetonephosphate synthase, peroxisomal OS=Homo sapiens GN=AGPS PE=1 SV=1	1	1	1	1	1.8	1.8	1.8			72.911	658	0.00045208	0	0	0	0	0	0	0	0	0	0	40479	0	0	0	0	0	0	0	0	0	0	0	0	0	0	0	0	19857	0	0	0	0	0	0
14	O00148	O00148	>sp|O00148|DDX39_HUMAN ATP-dependent RNA helicase DDX39 OS=Homo sapiens GN=DDX39 PE=1 SV=2	1	14	3	3	30.4	7.5	7.5			49.129	427	9.5565e-87	44904	31142	17965	34483	41850	191650	99835	103200	99352	137990	272030	225360	208420	228880	159970	187980	129870	120040	156950	96277	75054	66957	91792	62238	89307	90357	89710	94363	84576	86200	95909	89864	91846	85006
15	O00151	O00151	>sp|O00151|PDLI1_HUMAN PDZ and LIM domain protein 1 OS=Homo sapiens GN=PDLIM1 PE=1 SV=4	1	3	3	3	10.6	10.6	10.6			36.071	329	5.7263e-16	133770	124280	17759	216270	293870	131990	0	11999	42532	176140	187120	189420	165380	133230	134080	38218	104430	179660	247270	88089	102510	133300	61088	0	34256	0	46870	71831	68340	82976	69412	67534	68749	58135
16	O00154	O00154	>sp|O00154|BACH_HUMAN Cytosolic acyl coenzyme A thioester hydrolase OS=Homo sapiens GN=ACOT7 PE=1 SV=3	1	3	3	3	9.7	9.7	9.7			41.796	380	2.2659e-09	0	41474	22210	0	194780	2218700	1908500	1970400	1467900	2200300	2943200	2769500	2713800	2605600	1693600	2398900	1701000	0	33901	19945	0	69123	1766500	1944900	2168100	1983600	2259300	1565900	970600	1697700	1046300	1355300	974680	1505400
17	O00159	O00159	>sp|O00159|MYO1C_HUMAN Myosin-Ic OS=Homo sapiens GN=MYO1C PE=1 SV=4	1	8	8	8	10.2	10.2	10.2			121.68	1063	6.865e-71	383880	388420	334840	824540	1143800	748430	247490	211680	190220	239220	317470	1123500	1070400	245140	262010	1044100	821280	539710	619240	663250	698290	506230	314440	430250	402620	381550	308900	209360	261300	197990	264640	286660	272110	277780
18	O00170	O00170	>sp|O00170|AIP_HUMAN AH receptor-interacting protein OS=Homo sapiens GN=AIP PE=1 SV=2	1	1	1	1	4.2	4.2	4.2			37.636	330	0.00075298	74524	93556	75810	120590	147610	111740	145300	115240	99691	141420	173190	178400	136960	148600	154460	160750	112120	73251	107160	94707	69050	54603	81624	134440	113140	122620	129350	84195	93426	79345	86618	114180	98645	93754
19	O00193	O00193	>sp|O00193|SMAP_HUMAN Small acidic protein OS=Homo sapiens GN=SMAP PE=1 SV=1	1	1	1	1	8.7	8.7	8.7			20.332	183	3.2423e-111	0	0	0	0	0	60911	75852	85579	92420	72289	62547	0	68451	61638	0	0	0	0	0	0	0	0	38658	80026	99441	96426	74949	26370	0	34513	31107	0	0	0
20	O00203	O00203	>sp|O00203|AP3B1_HUMAN AP-3 complex subunit beta-1 OS=Homo sapiens GN=AP3B1 PE=1 SV=3	1	1	1	1	1	1	1			121.32	1094	0.0032098	50940	34703	70949	76205	57767	30936	50580	0	16684	25815	57003	70281	75154	40481	44868	46694	33356	51590	35787	89957	45117	19257	23136	46530	0	20512	23529	28320	37385	44652	24074	33292	29012	28324
21	O00231	O00231	>sp|O00231|PSD11_HUMAN 26S proteasome non-ATPase regulatory subunit 11 OS=Homo sapiens GN=PSMD11 PE=1 SV=3	1	14	14	14	39.6	39.6	39.6			47.463	422	1.6091e-229	2273300	1797600	1549100	3243000	4375700	2593900	2047000	1715000	1763500	1939300	4415800	3699100	3372700	3249900	3333800	3251200	2354700	2915500	2441400	2871800	2371400	1963400	1830500	1731200	1542200	1854900	1593900	1831500	1687000	1668900	1661900	2026900	1709500	1868700
22	O00232	O00232	>sp|O00232|PSD12_HUMAN 26S proteasome non-ATPase regulatory subunit 12 OS=Homo sapiens GN=PSMD12 PE=1 SV=3	1	11	11	11	24.8	24.8	24.8			52.904	456	2.0991e-67	683010	516030	412060	1228300	1913600	656620	621960	560810	437270	600150	1252700	1144200	1028400	941740	715420	926450	600480	673450	722380	520500	888260	827470	508300	487280	594450	486630	528450	475840	540910	489080	543960	487170	537900	560240
23	O00233	O00233	>sp|O00233|PSMD9_HUMAN 26S proteasome non-ATPase regulatory subunit 9 OS=Homo sapiens GN=PSMD9 PE=1 SV=3	1	6	6	6	28.7	28.7	28.7			24.682	223	2.7075e-28	112090	93081	92198	96327	99762	559100	439260	426150	335020	398760	1106500	1054700	875580	830320	675150	753130	565990	90808	68117	75005	69985	47476	437960	287520	365290	365230	590390	416400	535160	528700	470890	560640	518750	521350
24	O00244	O00244	>sp|O00244|ATOX1_HUMAN Copper transport protein ATOX1 OS=Homo sapiens GN=ATOX1 PE=1 SV=1	1	2	2	2	38.2	38.2	38.2			7.4016	68	2.7138e-12	0	0	0	0	0	496880	339110	349750	292150	401670	833810	723280	572370	601000	464180	574430	407540	0	0	0	0	0	359890	429630	571580	323340	342870	371910	340500	249130	319100	294030	326500	314960
25	O00264	O00264	>sp|O00264|PGRC1_HUMAN Membrane-associated progesterone receptor component 1 OS=Homo sapiens GN=PGRMC1 PE=1 SV=3	1	1	1	1	7.2	7.2	7.2			21.671	195	9.6369e-29	0	0	26214	118920	336380	117350	166630	101020	65774	0	0	0	0	139500	229600	228860	177520	0	0	32830	69546	128850	86689	151410	97946	79878	0	0	0	0	81945	168280	140450	148890
26	O00273	O00273	>sp|O00273|DFFA_HUMAN DNA fragmentation factor subunit alpha OS=Homo sapiens GN=DFFA PE=1 SV=1	1	2	2	2	8.8	8.8	8.8			36.521	331	1.6115e-05	13192	13958	0	14179	54190	89121	62024	55898	60514	50431	148050	160560	106140	126240	110290	112690	104350	9098.1	10970	0	5716.6	9200.6	45390	38856	37535	85542	51180	84503	99101	42947	86372	94688	80176	103070
27	O00299	O00299	>sp|O00299|CLIC1_HUMAN Chloride intracellular channel protein 1 OS=Homo sapiens GN=CLIC1 PE=1 SV=4	1	11	11	11	58.5	58.5	58.5			26.922	241	0	1818000	1861800	1695000	2810100	7012100	8821200	7914000	7196500	5914600	7770700	12967000	11462000	10518000	9963300	9003500	9745300	7177700	3256700	4574300	4540900	2108100	2637000	5879600	6785700	6521800	6721900	6301100	5717700	5551900	5382400	5089800	6195500	5403100	5600400
28	O00303	O00303	>sp|O00303|EIF3F_HUMAN Eukaryotic translation initiation factor 3 subunit F OS=Homo sapiens GN=EIF3F PE=1 SV=1	1	4	4	4	17.1	17.1	17.1			37.563	357	2.6411e-205	255610	203640	282680	725480	717350	249470	161970	154920	196450	134720	353840	486070	269170	302760	296220	319610	395730	188940	173020	216970	225300	197290	266310	199190	185100	152630	162560	208640	395440	224030	249010	303180	285630	258480
29	O00410	O00410	>sp|O00410|IPO5_HUMAN Importin-5 OS=Homo sapiens GN=IPO5 PE=1 SV=4	1	6	6	6	7.6	7.6	7.6			123.63	1097	1.1564e-42	15546	14606	11687	0	92142	164470	93663	59144	67150	232390	261710	268200	174560	196570	343700	391170	286420	32502	34800	30591	0	37126	114750	125180	20940	115160	119620	87956	240790	156220	141710	239390	198820	160340
30	O00422	O00422	>sp|O00422|SAP18_HUMAN Histone deacetylase complex subunit SAP18 OS=Homo sapiens GN=SAP18 PE=1 SV=1	1	2	2	2	10.5	10.5	10.5			17.561	153	0.00060838	9885	12987	10422	15782	35052	17826	10702	17980	6584.1	19495	26268	20380	24238	115910	97881	20236	88658	16963	25397	24424	15832	25172	24655	16681	33416	14481	33497	24101	19775	26770	23516	14640	23162	28158
31	O00425	O00425	>sp|O00425|IF2B3_HUMAN Insulin-like growth factor 2 mRNA-binding protein 3 OS=Homo sapiens GN=IGF2BP3 PE=1 SV=2	1	2	2	2	4	4	4			63.704	579	4.1851e-06	0	18655	28328	8765.2	76752	438360	335370	336840	326980	51563	724990	728770	648890	593140	504030	617300	487690	0	12554	20943	19561	17355	309550	289680	313530	384580	212860	342490	370260	367930	334170	356050	366220	397430
32	O00429	O00429	>sp|O00429|DNM1L_HUMAN Dynamin-1-like protein OS=Homo sapiens GN=DNM1L PE=1 SV=2	1	3	3	3	4.8	4.8	4.8			81.876	736	3.8834e-07	0	0	0	0	0	124370	64539	53277	105990	96976	170230	154750	103180	166970	161530	105430	93647	0	0	0	0	0	75158	72214	63190	170240	77366	56877	65567	74784	72147	95926	80393	99325
33	O00442	O00442	>sp|O00442|RTC1_HUMAN RNA 3'-terminal phosphate cyclase OS=Homo sapiens GN=RTCD1 PE=1 SV=1	1	2	2	2	7.7	7.7	7.7			39.336	366	7.019e-12	0	0	0	0	77522	100440	99952	71558	79783	87960	147430	261080	125430	233590	123320	237080	119730	0	0	0	0	49065	63802	89319	91045	93148	72865	66160	130090	70280	134080	90309	146950	99619
34	O00461	O00461	>sp|O00461|GOLI4_HUMAN Golgi integral membrane protein 4 OS=Homo sapiens GN=GOLIM4 PE=1 SV=1	1	2	2	2	3.4	3.4	3.4			81.879	696	2.336e-27	12840	0	0	28904	26861	53953	15092	52528	26927	60623	86338	87654	83079	73287	46594	63612	45792	17575	0	0	15300	8213.7	30346	18763	52456	40803	50790	39452	42521	47608	39150	37265	41173	42270
35	O00468	O00468	>sp|O00468|AGRIN_HUMAN Agrin OS=Homo sapiens GN=AGRN PE=1 SV=4	1	2	2	2	1	1	1			214.84	2045	3.2708e-06	76595	70116	68729	27879	114260	0	0	0	0	0	0	0	0	0	0	14408	6241.6	82281	107540	74048	16753	22801	0	0	0	0	0	0	0	0	0	0	7861.8	5379.6
36	O00469	O00469	>sp|O00469|PLOD2_HUMAN Procollagen-lysine,2-oxoglutarate 5-dioxygenase 2 OS=Homo sapiens GN=PLOD2 PE=1 SV=2	1	2	2	2	3.1	3.1	3.1			84.685	737	2.6499e-05	36279	32828	0	50173	99147	65286	41659	42718	48696	75761	91243	127790	59001	78621	70272	60465	44946	0	0	0	30596	39603	50291	34185	43384	61667	71124	46691	47644	36107	48159	53706	38695	39310
37	O00483	O00483	>sp|O00483|NDUA4_HUMAN NADH dehydrogenase [ubiquinone] 1 alpha subcomplex subunit 4 OS=Homo sapiens GN=NDUFA4 PE=1 SV=1	1	3	3	3	37	37	37			9.3697	81	3.4547e-20	540570	451670	480650	1120200	1569500	453470	295240	215500	211520	339970	696270	591190	536550	596920	438430	579890	366750	634820	587800	753060	786790	691940	291190	213360	235870	212850	266250	282050	263740	265140	283550	289710	283930	248250
38	O00541	O00541	>sp|O00541|PESC_HUMAN Pescadillo homolog OS=Homo sapiens GN=PES1 PE=1 SV=1	1	1	1	1	1.9	1.9	1.9			68.002	588	0.0041271	33714	24020	18034	42264	75002	0	0	0	0	8022.5	0	8226.9	14443	6517.1	0	0	0	41118	32525	11661	28984	34331	0	0	0	0	3729.1	0	2231.7	4376.4	1976.6	0	0	0
39	O00567	O00567	>sp|O00567|NOP56_HUMAN Nucleolar protein 56 OS=Homo sapiens GN=NOP56 PE=1 SV=4	1	10	10	10	21.9	21.9	21.9			66.049	594	2.8237e-42	1117900	945860	743840	1646100	2667200	2355000	1596000	1831200	1251100	1930800	2822400	2991100	2857400	2948700	3053300	3281000	2200300	834560	453800	1037100	3570900	3666700	1397000	1117200	1310600	1100500	1243300	1324000	1474400	1209500	1038100	1493900	1666600	1858800
40	O00571;O15523	O00571;O15523	>sp|O00571|DDX3X_HUMAN ATP-dependent RNA helicase DDX3X OS=Homo sapiens GN=DDX3X PE=1 SV=3;>sp|O15523|DDX3Y_HUMAN ATP-dependent RNA helicase DDX3Y OS=Homo sapiens GN=DDX3Y PE=1 SV=2	2	10	9	9	18.4	16.8	16.8			73.243	662	2.5514e-204	1022900	816500	753570	1820500	2670700	1245800	711050	755940	675510	801130	1695200	1591700	1521500	1523100	1308300	1487500	1116900	1524300	1333900	1170900	1349700	1342400	702790	670160	620290	648330	607950	678340	703530	741500	740420	790010	733940	730250
41	O00625	O00625	>sp|O00625|PIR_HUMAN Pirin OS=Homo sapiens GN=PIR PE=1 SV=1	1	1	1	1	5.5	5.5	5.5			32.113	290	1.2641e-06	5497	18860	16836	20800	36759	34167	42642	36975	28172	26432	55000	43650	39837	42520	28144	0	34253	5559.1	20849	20419	12297	13275	25516	39171	36405	34587	24057	26573	23186	22798	25250	20852	0	29043
42	O00629	O00629	>sp|O00629|IMA4_HUMAN Importin subunit alpha-4 OS=Homo sapiens GN=KPNA4 PE=1 SV=1	1	3	3	3	8.6	8.6	8.6			57.886	521	8.3161e-06	75283	71165	55792	144790	218310	165730	138950	126750	130210	192260	427430	266290	217090	253850	181330	244970	161120	129340	139330	120000	145430	12668	97643	130420	119710	157910	120900	147970	141400	114390	143070	168790	158240	94556
43	O00754	O00754	>sp|O00754|MA2B1_HUMAN Lysosomal alpha-mannosidase OS=Homo sapiens GN=MAN2B1 PE=1 SV=3	1	2	2	2	2.5	2.5	2.5			113.74	1011	2.967e-69	0	0	0	0	0	117290	101290	77026	87142	95309	180670	141900	151430	184240	105930	167780	131420	0	0	0	0	0	115110	101420	81644	108670	87500	95229	85466	72985	106320	56765	85523	99462
44	O00763;Q13085	O00763;Q13085	>sp|O00763|ACACB_HUMAN Acetyl-CoA carboxylase 2 OS=Homo sapiens GN=ACACB PE=1 SV=3;>sp|Q13085|ACACA_HUMAN Acetyl-CoA carboxylase 1 OS=Homo sapiens GN=ACACA PE=1 SV=2	2	1	1	1	0.5	0.5	0.5			276.54	2458	4.7498e-05	30927	32591	27519	14636	21260	0	0	0	0	0	0	0	0	0	0	0	0	45944	30823	28592	7100.7	6756.2	0	0	0	0	0	0	0	0	0	0	0	0
45	O00764	O00764	>sp|O00764|PDXK_HUMAN Pyridoxal kinase OS=Homo sapiens GN=PDXK PE=1 SV=1	1	4	4	4	10.9	10.9	10.9			35.102	312	4.887e-12	7168.5	11738	17256	14122	76984	230690	199090	184770	105680	186750	328590	319660	298040	302970	184960	286330	193430	12657	24557	40868	14706	40992	137720	223060	169820	168200	157190	155310	159180	176180	161930	132570	144030	143580
46	O15551;P56747;O95484;O14493	O15551;P56747;O95484;O14493	>sp|O15551|CLD3_HUMAN Claudin-3 OS=Homo sapiens GN=CLDN3 PE=1 SV=1;>sp|P56747|CLD6_HUMAN Claudin-6 OS=Homo sapiens GN=CLDN6 PE=1 SV=2;>sp|O95484|CLD9_HUMAN Claudin-9 OS=Homo sapiens GN=CLDN9 PE=1 SV=1;>sp|O14493|CLD4_HUMAN Claudin-4 OS=Homo sapiens GN=CLDN	4	1	1	1	7.3	7.3	7.3			23.318	220	5.0348e-05	20253	6076.1	37914	124420	254560	0	0	0	0	0	0	0	0	0	0	0	0	8745.5	2990	45149	76974	110990	0	0	0	0	0	0	0	0	0	0	0	0
47	O14521	O14521	>sp|O14521|DHSD_HUMAN Succinate dehydrogenase [ubiquinone] cytochrome b small subunit, mitochondrial OS=Homo sapiens GN=SDHD PE=1 SV=1	1	1	1	1	6.3	6.3	6.3			17.043	159	0.0016687	0	0	0	0	105510	0	0	0	0	0	0	0	0	0	0	0	0	0	0	0	0	40401	0	0	0	0	0	0	0	0	0	0	0	0
48	O14561	O14561	>sp|O14561|ACPM_HUMAN Acyl carrier protein, mitochondrial OS=Homo sapiens GN=NDUFAB1 PE=1 SV=3	1	4	4	4	21.2	21.2	21.2			17.417	156	4.7758e-16	97135	77225	24048	192460	510600	766120	568710	651820	538130	590810	1259600	1160500	908330	998460	792930	992920	692790	205620	181230	28536	228540	358120	523070	471930	582440	569710	493100	565360	570260	474280	570000	613280	562540	544750
49	O14579	O14579	>sp|O14579|COPE_HUMAN Coatomer subunit epsilon OS=Homo sapiens GN=COPE PE=1 SV=3	1	3	3	3	10.4	10.4	10.4			34.482	308	1.3759e-07	289860	200260	164870	447270	488900	263290	200100	163910	156150	192390	440380	390360	310050	356750	328090	320310	242620	384570	242660	207140	288730	217760	180270	186560	134960	159800	172720	183310	184120	165450	202790	243170	180910	189470
50	O14602;P47813	O14602;P47813	>sp|O14602|IF1AY_HUMAN Eukaryotic translation initiation factor 1A, Y-chromosomal OS=Homo sapiens GN=EIF1AY PE=1 SV=4;>sp|P47813|IF1AX_HUMAN Eukaryotic translation initiation factor 1A, X-chromosomal OS=Homo sapiens GN=EIF1AX PE=1 SV=2	2	1	1	1	6.9	6.9	6.9			16.442	144	0.0014564	109480	73145	49944	166770	259010	100860	55566	70622	27442	77167	133050	0	152860	129940	0	111660	0	112400	83800	61486	99200	101050	74234	48822	68110	31211	68846	64394	0	90663	76192	0	67839	0
51	O14735	O14735	>sp|O14735|CDIPT_HUMAN CDP-diacylglycerol--inositol 3-phosphatidyltransferase OS=Homo sapiens GN=CDIPT PE=1 SV=1	1	1	1	1	5.2	5.2	5.2			23.539	213	0.0019555	0	60673	0	0	0	0	0	0	0	0	0	0	0	0	0	0	0	0	69141	0	0	0	0	0	0	0	0	0	0	0	0	0	0	0
52	O14737	O14737	>sp|O14737|PDCD5_HUMAN Programmed cell death protein 5 OS=Homo sapiens GN=PDCD5 PE=1 SV=3	1	5	5	5	46.4	46.4	46.4			14.285	125	7.5821e-37	0	0	0	35474	28033	592370	361380	366260	256390	340390	879820	781430	717810	679060	540350	689160	474930	0	0	0	67886	35140	399620	312350	398950	385070	530220	376160	345620	372600	344460	339750	383420	358890
53	O14744	O14744	>sp|O14744|ANM5_HUMAN Protein arginine N-methyltransferase 5 OS=Homo sapiens GN=PRMT5 PE=1 SV=4	1	3	3	3	6.6	6.6	6.6			72.683	637	1.1927e-13	36715	105230	27750	36800	161520	104500	95936	82284	73513	139900	202950	131460	103730	106360	107720	121020	91990	52735	66726	31538	25175	32959	85090	106530	95544	105600	97809	79447	82542	66812	69620	87009	83328	88052
54	O14773	O14773	>sp|O14773|TPP1_HUMAN Tripeptidyl-peptidase 1 OS=Homo sapiens GN=TPP1 PE=1 SV=2	1	5	5	5	10.5	10.5	10.5			61.247	563	1.2684e-69	83217	137030	136930	210890	649430	2743100	1836600	1821500	1413900	1981900	3996900	3618100	3240700	3362400	2790000	3190300	2462400	76238	129110	148840	66606	138590	1919000	2000400	1707800	1714300	1717300	1862500	1886500	1777800	2265500	2117100	2121200	1904000
55	O14776	O14776	>sp|O14776|TCRG1_HUMAN Transcription elongation regulator 1 OS=Homo sapiens GN=TCERG1 PE=1 SV=2	1	2	2	2	2.6	2.6	2.6			123.9	1098	5.1479e-06	59130	51178	42636	65169	87957	0	0	0	0	0	0	0	0	0	0	0	0	70996	69783	46013	32841	22970	0	0	0	0	0	0	0	0	0	0	0	0
56	O14818;Q8TAA3	O14818	>sp|O14818|PSA7_HUMAN Proteasome subunit alpha type-7 OS=Homo sapiens GN=PSMA7 PE=1 SV=1	2	7	7	7	34.7	34.7	34.7			27.887	248	0	589910	471450	506520	986060	1814400	1771500	1457000	1381100	1125100	1480200	2621400	2376900	2131600	2259500	1934800	2093200	1580400	656710	619380	728490	656350	803870	1345800	1381400	1214400	1364700	1350800	1244600	1216400	1221200	1297500	1311500	1197100	1234900
57	O14828	O14828	>sp|O14828|SCAM3_HUMAN Secretory carrier-associated membrane protein 3 OS=Homo sapiens GN=SCAMP3 PE=1 SV=3	1	5	5	5	19.3	19.3	19.3			38.287	347	2.6203e-167	922740	676520	652460	1565500	1992000	235440	135070	164360	22988	189230	350800	290770	238920	190120	206540	278940	126670	1281000	979540	1143600	1098200	961040	36909	17229	35031	9692.4	39492	35538	33219	36096	31765	37828	38163	34226
58	O14907	O14907	>sp|O14907|TX1B3_HUMAN Tax1-binding protein 3 OS=Homo sapiens GN=TAX1BP3 PE=1 SV=2	1	2	2	2	25	25	25			13.735	124	9.455e-49	123740	142630	172740	232290	485070	235880	105130	162530	156390	203040	313520	278770	261090	249160	227690	301910	191460	150380	192200	207720	133670	210450	158610	174350	142120	176790	164320	142010	123550	133990	138100	161040	178000	149520
59	O14933	O14933	>sp|O14933|UB2L6_HUMAN Ubiquitin/ISG15-conjugating enzyme E2 L6 OS=Homo sapiens GN=UBE2L6 PE=1 SV=4	1	1	1	1	5.2	5.2	5.2			17.769	153	0.0039013	116810	80233	70063	173400	216320	0	0	0	0	0	0	0	0	0	0	0	0	124040	86845	86702	103890	78676	0	0	0	0	0	0	0	0	0	0	0	0
60	O14949	O14949	>sp|O14949|QCR8_HUMAN Cytochrome b-c1 complex subunit 8 OS=Homo sapiens GN=UQCRQ PE=1 SV=4	1	4	4	4	40.2	40.2	40.2			9.9062	82	2.5215e-11	220970	171710	181370	554850	538240	30516	56624	49043	24183	64568	50455	38231	41351	120880	27302	43008	47639	190290	160360	247390	185910	178000	60028	52239	60523	58002	48251	52521	53104	54583	44720	52886	57936	53016
61	O14950;P19105	O14950;P19105	>sp|O14950|ML12B_HUMAN Myosin regulatory light chain 12B OS=Homo sapiens GN=MYL12B PE=1 SV=2;>sp|P19105|ML12A_HUMAN Myosin regulatory light chain 12A OS=Homo sapiens GN=MYL12A PE=1 SV=2	2	6	6	2	40.1	40.1	12.2			19.779	172	1.5806e-159	8461500	5557100	6212500	13193000	22179000	4572300	3402000	3196200	2832100	3899200	6761200	6268100	5228900	5438500	4525700	5416500	3718800	8481900	6850800	8088900	8026200	8945400	3316100	3025100	3003200	3293700	3222100	3086900	3183400	3042700	3046300	3141600	3214000	2960700
62	O14964	O14964	>sp|O14964|HGS_HUMAN Hepatocyte growth factor-regulated tyrosine kinase substrate OS=Homo sapiens GN=HGS PE=1 SV=1	1	3	3	3	4.6	4.6	4.6			86.191	777	3.8381e-23	0	0	0	0	0	198080	138730	136520	119010	156550	345250	245860	300540	231510	190070	197250	200580	0	0	0	0	0	104780	140110	167710	181270	140540	117540	104620	216250	116830	116120	101100	222900
63	O14974	O14974	>sp|O14974|MYPT1_HUMAN Protein phosphatase 1 regulatory subunit 12A OS=Homo sapiens GN=PPP1R12A PE=1 SV=1	1	2	2	2	2.7	2.7	2.7			115.28	1030	9.1099e-13	0	0	0	0	0	0	0	0	24873	0	111160	124310	87102	101650	42809	34125	0	0	0	0	0	0	0	0	0	0	0	0	0	0	59693	0	0	0
64	O14979	O14979	>sp|O14979|HNRDL_HUMAN Heterogeneous nuclear ribonucleoprotein D-like OS=Homo sapiens GN=HNRPDL PE=1 SV=3	1	4	3	3	10.7	8.8	8.8			46.437	420	2.4715e-44	615350	521300	563750	1217000	1817300	276100	186140	79572	158090	226910	417620	382580	335090	326310	302670	328250	265680	614710	608150	738320	722050	626060	195550	143030	241850	154240	203490	190170	198090	193500	180670	210840	184990	203240
65	O14980	O14980	>sp|O14980|XPO1_HUMAN Exportin-1 OS=Homo sapiens GN=XPO1 PE=1 SV=1	1	11	11	11	12.6	12.6	12.6			123.38	1071	3.8349e-101	368550	340210	339860	871040	1336800	713620	531930	347350	434170	346930	594470	884930	557700	776370	687100	672150	431330	437160	435700	463270	571030	487950	432960	489220	443610	522490	440610	348100	376430	285900	330020	385760	367200	389900
66	O15020	O15020	>sp|O15020|SPTN2_HUMAN Spectrin beta chain, brain 2 OS=Homo sapiens GN=SPTBN2 PE=1 SV=3	1	3	1	1	1.4	0.4	0.4			271.32	2390	8.8444e-23	18452	16170	12189	20293	0	0	0	0	0	0	0	0	0	0	0	0	0	19596	19569	16205	8632.5	0	0	0	0	0	0	0	0	0	0	0	0	0
67	O15042	O15042	>sp|O15042|SR140_HUMAN U2-associated protein SR140 OS=Homo sapiens GN=SR140 PE=1 SV=2	1	2	2	2	2	2	2			118.29	1029	1.1791e-08	53502	52112	45526	106140	76499	23175	0	0	0	24784	0	0	85772	0	0	26135	0	66238	41520	71203	78464	20480	11965	0	0	0	15595	0	0	0	0	0	11210	0
68	O15061	O15061	>sp|O15061|SYNEM_HUMAN Synemin OS=Homo sapiens GN=SYNM PE=1 SV=2	1	31	31	31	25	25	25			172.77	1565	0	4230000	4646000	2457300	6090800	10136000	115680	0	0	19816	22322	74740	120880	106080	39566	91912	94802	68789	4656000	6219700	1975400	3364400	4081500	39541	0	0	22740	21077	24096	38137	40819	1224.5	48653	6128.7	1681.2
69	O15075	O15075	>sp|O15075|DCLK1_HUMAN Serine/threonine-protein kinase DCLK1 OS=Homo sapiens GN=DCLK1 PE=1 SV=2	1	1	1	1	1.5	1.5	1.5			82.223	740	0.00069229	0	0	0	0	0	17183	22050	9919.3	13370	14236	20361	0	18807	20541	22200	18509	15214	0	0	0	0	0	12955	20449	9860.1	16572	11497	8742.7	0	11264	12315	16606	11593	13024
70	O15143	O15143	>sp|O15143|ARC1B_HUMAN Actin-related protein 2/3 complex subunit 1B OS=Homo sapiens GN=ARPC1B PE=1 SV=3	1	9	9	9	30.1	30.1	30.1			40.949	372	1.965e-40	577550	191020	211500	568000	942720	2279600	1651800	1516500	1238300	1595100	3381000	3456900	2928200	2901600	2220900	2741100	1945900	1541900	363430	302180	451280	453320	1549100	1479100	1346600	1444900	1397800	1463600	1617700	1565400	1593100	1546500	1515700	1556900
71	O15144	O15144	>sp|O15144|ARPC2_HUMAN Actin-related protein 2/3 complex subunit 2 OS=Homo sapiens GN=ARPC2 PE=1 SV=1	1	13	13	13	40.3	40.3	40.3			34.333	300	1.3387e-91	1019000	677290	668070	1881100	2822100	3535400	2423000	2458100	2060600	2736000	5683800	4516800	4818700	4628000	3601000	4333300	2927600	1734600	1370200	1870700	2008800	1570900	2279700	1972000	2051600	2279700	2129300	2297000	2278200	2383800	2386600	2307000	2315700	2196800
72	O15145	O15145	>sp|O15145|ARPC3_HUMAN Actin-related protein 2/3 complex subunit 3 OS=Homo sapiens GN=ARPC3 PE=1 SV=3	1	7	7	7	38.8	38.8	38.8			20.546	178	1.1889e-51	881070	677210	819790	1498400	2709000	2890700	2402200	2247300	1848200	2244900	4343600	4026900	3517300	3714500	3127500	3648000	2665900	861220	723670	1011500	983440	1184300	2093400	2247800	2168400	2331000	1998100	2080900	2101300	2009500	2080000	2378300	2225000	2138400
73	O15173	O15173	>sp|O15173|PGRC2_HUMAN Membrane-associated progesterone receptor component 2 OS=Homo sapiens GN=PGRMC2 PE=1 SV=1	1	5	5	5	22	22	22			23.818	223	2.1078e-55	1120700	714280	826290	1864700	2472200	76053	29172	103520	82120	82609	117850	91732	112790	133440	104540	176650	79461	1233300	1100300	1233900	1043700	1008200	12529	6186.9	55971	29619	21489	14674	11250	20046	13886	17444	24449	18538
74	O15230	O15230	>sp|O15230|LAMA5_HUMAN Laminin subunit alpha-5 OS=Homo sapiens GN=LAMA5 PE=1 SV=8	1	3	3	3	0.9	0.9	0.9			399.73	3695	6.1452e-09	90202	173930	46678	0	48237	0	0	0	0	0	0	0	0	0	0	0	0	131610	129580	62822	0	41309	0	0	0	0	0	0	0	0	0	0	0	0
75	O15254	O15254	>sp|O15254|ACOX3_HUMAN Peroxisomal acyl-coenzyme A oxidase 3 OS=Homo sapiens GN=ACOX3 PE=1 SV=2	1	3	3	3	5.6	5.6	5.6			77.628	700	3.5089e-08	0	20182	12837	33539	92300	0	0	0	0	0	0	0	0	0	0	0	0	0	6208.2	18451	22510	46850	0	0	0	0	0	0	0	0	0	0	0	0
76	O15258	O15258	>sp|O15258|RER1_HUMAN Protein RER1 OS=Homo sapiens GN=RER1 PE=1 SV=1	1	1	1	1	9.2	9.2	9.2			22.958	196	4.3064e-27	52656	86848	0	131840	224680	0	0	0	21996	0	0	0	0	0	0	0	0	39048	122560	0	57156	102870	0	0	0	19803	0	0	0	0	0	0	0	0
77	O15260	O15260	>sp|O15260|SURF4_HUMAN Surfeit locus protein 4 OS=Homo sapiens GN=SURF4 PE=1 SV=3	1	2	2	2	8.6	8.6	8.6			30.394	269	1.0234e-15	160330	146370	158670	477040	579340	304350	162360	211990	236190	172470	449220	535700	390600	481030	320990	393430	287980	229150	239000	287750	404360	281030	225650	128910	147870	284160	126960	188450	237330	177570	227110	210770	202760	179600
78	O15269	O15269	>sp|O15269|SPTC1_HUMAN Serine palmitoyltransferase 1 OS=Homo sapiens GN=SPTLC1 PE=1 SV=1	1	1	1	1	3	3	3			52.743	473	9.711e-08	58245	110970	27299	99369	165710	0	0	49434	0	73622	161900	0	0	0	17775	0	0	44984	185750	26395	44864	85511	0	0	37171	0	51172	61340	0	0	0	10058	0	0
79	O15270	O15270	>sp|O15270|SPTC2_HUMAN Serine palmitoyltransferase 2 OS=Homo sapiens GN=SPTLC2 PE=1 SV=1	1	1	1	1	2.1	2.1	2.1			62.924	562	0.005888	17472	0	0	31019	28393	0	0	0	0	0	0	0	0	0	0	0	0	19913	0	0	16607	9957.1	0	0	0	0	0	0	0	0	0	0	0	0
80	O15321	O15321	>sp|O15321|TM9S1_HUMAN Transmembrane 9 superfamily member 1 OS=Homo sapiens GN=TM9SF1 PE=2 SV=2	1	2	2	2	3.8	3.8	3.8			68.86	606	4.1451e-08	279430	144450	133800	303800	398600	271190	0	0	0	0	387370	384880	369890	295310	297870	372090	0	308890	56617	47505	54915	45404	286800	0	0	0	0	272140	289510	310780	248350	312550	137670	0
81	O15347	O15347	>sp|O15347|HMGB3_HUMAN High mobility group protein B3 OS=Homo sapiens GN=HMGB3 PE=1 SV=4	1	2	2	2	10.5	10.5	10.5			22.98	200	0.00049479	0	0	0	0	55294	310530	122150	121500	113050	126680	233960	29099	230720	207210	206600	197220	161260	0	0	0	0	18233	169200	95544	144650	169910	98181	98834	13161	167380	104780	130350	148230	167180
82	O15355	O15355	>sp|O15355|PPM1G_HUMAN Protein phosphatase 1G OS=Homo sapiens GN=PPM1G PE=1 SV=1	1	5	5	5	10.8	10.8	10.8			59.271	546	5.9141e-27	610230	775000	922870	859520	2235600	524620	365490	393280	290100	393500	686440	647460	537510	627350	471130	560980	417160	838340	1320500	1960500	617710	1364400	190660	170840	200500	171290	176740	160070	166360	168920	185370	170980	176820	175450
83	O15371	O15371	>sp|O15371|EIF3D_HUMAN Eukaryotic translation initiation factor 3 subunit D OS=Homo sapiens GN=EIF3D PE=1 SV=1	1	1	1	1	2.2	2.2	2.2			63.972	548	3.8257e-15	0	14195	33379	81900	75450	61575	33255	52043	36601	33198	72731	53898	83840	66288	70960	71059	61788	0	15548	40168	46021	28409	46084	29791	51725	44964	29445	35580	27799	50111	39044	53163	44058	52964
84	O15372	O15372	>sp|O15372|EIF3H_HUMAN Eukaryotic translation initiation factor 3 subunit H OS=Homo sapiens GN=EIF3H PE=1 SV=1	1	6	6	6	23.6	23.6	23.6			39.93	352	3.4028e-38	563920	547610	526490	1017200	1401600	237960	91786	271630	129760	254110	282060	473410	343270	326750	373080	313180	234990	560140	847370	563520	405590	543590	170750	209810	234410	257530	236980	136310	178370	175940	176460	210990	213890	209300
85	O15511	O15511	>sp|O15511|ARPC5_HUMAN Actin-related protein 2/3 complex subunit 5 OS=Homo sapiens GN=ARPC5 PE=1 SV=3	1	2	2	2	16.6	16.6	16.6			16.32	151	1.0604e-17	239300	117620	181490	378040	668730	744670	587030	562710	411750	596230	1401700	1136300	1026700	1006300	844490	946220	696250	237350	128210	224620	218110	255060	574540	431710	453850	519140	482810	728530	626730	632870	620190	651210	608550	612190
86	O15540	O15540	>sp|O15540|FABP7_HUMAN Fatty acid-binding protein, brain OS=Homo sapiens GN=FABP7 PE=1 SV=3	1	4	4	4	39.4	39.4	39.4			14.889	132	3.3089e-75	1159900	358240	1017000	2418600	2351500	0	0	0	0	159790	0	0	0	0	0	0	0	1275700	753650	1201900	1249000	726270	0	0	0	0	92928	0	0	0	0	0	0	0
87	O43143	O43143	>sp|O43143|DHX15_HUMAN Putative pre-mRNA-splicing factor ATP-dependent RNA helicase DHX15 OS=Homo sapiens GN=DHX15 PE=1 SV=2	1	8	8	8	11.8	11.8	11.8			90.932	795	3.3977e-70	640020	453630	615670	1236300	1951900	399710	330050	254580	301650	300940	548670	679840	531340	547250	422530	571590	352870	727880	859150	821250	716890	765560	254780	288580	251980	256370	246260	265240	282480	186310	242780	321810	291500	314300
88	O43169	O43169	>sp|O43169|CYB5B_HUMAN Cytochrome b5 type B OS=Homo sapiens GN=CYB5B PE=1 SV=2	1	2	2	2	13	13	13			16.332	146	2.3538e-07	111760	84549	73057	222260	344220	99495	99694	89292	71987	101280	136630	153190	121700	141080	95286	125040	90257	100220	82751	81582	202730	142840	66667	82169	78216	74138	83249	89629	88483	64860	75557	62972	69730	68923
89	O43172	O43172	>sp|O43172|PRP4_HUMAN U4/U6 small nuclear ribonucleoprotein Prp4 OS=Homo sapiens GN=PRPF4 PE=1 SV=2	1	2	2	2	5.7	5.7	5.7			58.449	522	2.4407e-05	21343	0	26566	52854	0	32445	38801	43751	0	35128	63105	48141	0	47642	76208	55792	78637	22975	0	35803	33261	0	25792	37940	45854	0	34032	33325	27219	0	30116	39700	36846	56262
90	O43175	O43175	>sp|O43175|SERA_HUMAN D-3-phosphoglycerate dehydrogenase OS=Homo sapiens GN=PHGDH PE=1 SV=4	1	21	21	21	43	43	43			56.65	533	0	25340000	36806000	37705000	59498000	102680000	1234900	735410	766410	612400	782200	1349200	1167300	1306400	1324800	1145200	1205300	758870	26844000	46163000	48805000	33976000	34623000	663490	656170	529270	633610	497310	501130	553690	521990	661790	679820	540170	546230
91	O43237	O43237	>sp|O43237|DC1L2_HUMAN Cytoplasmic dynein 1 light intermediate chain 2 OS=Homo sapiens GN=DYNC1LI2 PE=1 SV=1	1	2	2	2	6.7	6.7	6.7			54.099	492	7.5454e-05	54487	54218	20047	84539	135010	79257	77925	75907	49746	69436	112670	88680	121800	108320	84142	108880	72850	60129	58606	65821	46603	57255	53733	68342	69831	57270	58405	51073	44338	65133	57257	57768	68089	55364
92	O43242	O43242	>sp|O43242|PSMD3_HUMAN 26S proteasome non-ATPase regulatory subunit 3 OS=Homo sapiens GN=PSMD3 PE=1 SV=2	1	8	8	8	18.2	18.2	18.2			60.977	534	4.2966e-78	1042700	791940	605620	1936000	1866800	759140	397170	427900	438480	552850	1214900	1215400	971650	871920	753680	927660	683120	914770	761540	974690	1009200	917140	544380	575600	690210	523170	491610	466880	660610	491290	508990	433680	466610	497810
93	O43264	O43264	>sp|O43264|ZW10_HUMAN Centromere/kinetochore protein zw10 homolog OS=Homo sapiens GN=ZW10 PE=1 SV=3	1	1	1	1	1.7	1.7	1.7			88.828	779	2.864e-29	56539	56551	46227	77896	142350	55371	56729	48791	36911	49778	91282	83371	51934	63129	69261	70253	69134	57062	65574	58493	45341	54887	40440	51705	47424	44572	44560	44539	43494	29584	36439	50868	42767	58592
94	O43278	O43278	>sp|O43278|SPIT1_HUMAN Kunitz-type protease inhibitor 1 OS=Homo sapiens GN=SPINT1 PE=1 SV=2	1	4	4	4	8.5	8.5	8.5			58.397	529	8.7656e-23	389960	294260	322260	559860	930260	0	0	0	0	0	0	0	0	0	0	0	0	412790	334850	429350	295410	339850	0	0	0	0	0	0	0	0	0	0	0	0
95	O43294	O43294	>sp|O43294|TGFI1_HUMAN Transforming growth factor beta-1-induced transcript 1 protein OS=Homo sapiens GN=TGFB1I1 PE=1 SV=2	1	1	1	1	2	2	2			49.814	461	0.00096036	10395	0	0	0	31408	0	13498	0	0	0	0	0	13622	0	0	0	11854	9870.4	0	0	0	11419	0	14298	0	0	0	0	0	7587.7	0	0	0	9437.2
96	O43312;Q765P7	O43312	>sp|O43312|MTSS1_HUMAN Metastasis suppressor protein 1 OS=Homo sapiens GN=MTSS1 PE=1 SV=2	2	12	12	12	17.1	17.1	17.1			82.25	755	1.1273e-68	1009900	1207800	1019500	2576200	4677400	0	17961	19912	0	25057	29457	26406	35895	0	27854	33049	0	959940	1148000	1403100	1559900	2026500	0	1169.2	1389.3	0	1616.2	1035.6	993.95	1509.2	0	1462.5	1453.1	0
97	O43324	O43324	>sp|O43324|MCA3_HUMAN Eukaryotic translation elongation factor 1 epsilon-1 OS=Homo sapiens GN=EEF1E1 PE=1 SV=1	1	2	2	2	12.6	12.6	12.6			19.81	174	4.1416e-07	667140	468520	410810	522670	754190	401590	295640	242520	229480	236570	512730	462680	422810	518870	427220	488860	386030	726820	635810	576990	307810	259990	265520	247890	221460	259030	181280	232720	228190	241450	257600	311810	302180	329700
98	O43353	O43353	>sp|O43353|RIPK2_HUMAN Receptor-interacting serine/threonine-protein kinase 2 OS=Homo sapiens GN=RIPK2 PE=1 SV=2	1	1	1	1	2.6	2.6	2.6			61.194	540	0.0067016	0	0	6258.4	0	0	0	0	0	0	0	0	0	0	0	0	0	0	0	0	7835	0	0	0	0	0	0	0	0	0	0	0	0	0	0
99	O43390	O43390	>sp|O43390|HNRPR_HUMAN Heterogeneous nuclear ribonucleoprotein R OS=Homo sapiens GN=HNRNPR PE=1 SV=1	1	17	17	12	28.1	28.1	20.5			70.942	633	5.5956e-136	3781700	3126500	3145200	7183100	9250700	2133400	1549700	1460100	1341500	1519400	3132800	3076600	2624700	2715100	2112000	2709500	1998000	4648800	3820800	4052700	4544900	3404200	1431600	1375300	1358100	1456100	1289500	1407300	1506700	1377200	1389800	1535500	1503400	1493800
100	O43396	O43396	>sp|O43396|TXNL1_HUMAN Thioredoxin-like protein 1 OS=Homo sapiens GN=TXNL1 PE=1 SV=3	1	5	5	5	26.6	26.6	26.6			32.251	289	4.1493e-130	0	0	46734	0	236510	861030	546880	772780	648220	789400	1139800	964230	1024200	1250800	1079400	1183700	586540	0	0	156840	0	89826	655420	710180	679440	817780	721960	423020	610890	528990	612070	710770	659860	564050
101	O43399	O43399	>sp|O43399|TPD54_HUMAN Tumor protein D54 OS=Homo sapiens GN=TPD52L2 PE=1 SV=2	1	4	4	4	17.5	17.5	17.5			22.237	206	2.7982e-11	99284	26920	62411	99124	111450	167800	119900	101220	75860	262260	438470	444850	353230	266890	308020	401550	274820	56836	37379	47019	31677	52001	214600	155350	122450	156560	236660	167530	181030	197150	184320	224020	210880	207860
102	O43447	O43447	>sp|O43447|PPIH_HUMAN Peptidyl-prolyl cis-trans isomerase H OS=Homo sapiens GN=PPIH PE=1 SV=1	1	1	1	1	5.1	5.1	5.1			19.208	177	0.0076234	14150	0	0	0	28107	103160	64133	45570	56954	53410	131660	102970	120880	0	91308	123600	0	10890	0	0	0	8282.7	91560	44831	34144	53210	36992	76466	41622	84681	0	79457	91094	0
103	O43464	O43464	>sp|O43464|HTRA2_HUMAN Serine protease HTRA2, mitochondrial OS=Homo sapiens GN=HTRA2 PE=1 SV=2	1	2	2	2	5.5	5.5	5.5			48.84	458	3.2225e-09	57193	83052	45561	61891	151700	0	0	0	0	0	0	0	232990	8624.4	0	258660	161880	46387	69035	43913	21973	28503	0	0	0	0	0	0	0	159260	23379	0	188870	157980
104	O43488;Q8NHP1	O43488;Q8NHP1	>sp|O43488|ARK72_HUMAN Aflatoxin B1 aldehyde reductase member 2 OS=Homo sapiens GN=AKR7A2 PE=1 SV=3;>sp|Q8NHP1|ARK74_HUMAN Aflatoxin B1 aldehyde reductase member 4 OS=Homo sapiens GN=AKR7L PE=2 SV=6	2	4	4	4	15.3	15.3	15.3			39.589	359	6.7715e-166	0	0	0	0	12176	383470	367910	328870	298590	368390	652920	511130	470060	473220	462960	440970	319010	0	0	0	0	5822.2	291870	325110	359920	387050	351610	320350	247810	238230	256240	315600	286150	270050
105	O43493	O43493	>sp|O43493|TGON2_HUMAN Trans-Golgi network integral membrane protein 2 OS=Homo sapiens GN=TGOLN2 PE=1 SV=2	1	3	3	3	8.1	8.1	8.1			51.112	480	8.4738e-17	132700	90713	108430	165680	220600	0	0	0	7493.2	0	33550	13562	11335	21685	11799	0	0	95117	94834	203950	71159	50124	0	0	0	16587	0	17989	12989	12125	23219	15763	0	0
106	O43504	O43504	>sp|O43504|HBXIP_HUMAN Hepatitis B virus X-interacting protein OS=Homo sapiens GN=HBXIP PE=1 SV=1	1	2	2	2	37.4	37.4	37.4			9.6138	91	5.0258e-19	0	0	0	0	0	211120	186840	179040	161440	197960	296210	289170	233220	265700	236940	316120	207140	0	0	0	0	0	161340	157210	182110	202840	186220	142550	157840	136950	161990	175440	162990	177810
107	O43583	O43583	>sp|O43583|DENR_HUMAN Density-regulated protein OS=Homo sapiens GN=DENR PE=1 SV=2	1	3	3	3	19.2	19.2	19.2			22.092	198	1.2137e-10	13010	0	19943	65268	130830	299890	333740	62323	175690	60401	341080	476810	664400	362070	285850	295870	254310	13402	0	25720	39306	51607	257990	194890	177340	214590	158880	206350	156920	219730	229270	165860	213090	278500
108	O43615	O43615	>sp|O43615|TIM44_HUMAN Mitochondrial import inner membrane translocase subunit TIM44 OS=Homo sapiens GN=TIMM44 PE=1 SV=2	1	5	5	5	13.7	13.7	13.7			51.355	452	3.6641e-46	220800	111300	104030	216460	237400	123260	96818	80446	79714	72089	209110	157070	175320	160160	126560	166000	166260	195950	190480	175040	153500	98233	86646	88267	68159	80023	60924	90078	93984	73265	98718	94898	93248	88776
109	O43660	O43660	>sp|O43660|PLRG1_HUMAN Pleiotropic regulator 1 OS=Homo sapiens GN=PLRG1 PE=1 SV=1	1	1	1	1	3.7	3.7	3.7			57.193	514	8.3574e-05	7900.9	0	18125	32557	23015	0	0	0	0	0	0	0	13939	0	0	0	0	6453.2	0	18533	27751	7198	0	0	0	0	0	0	0	6678.8	0	0	0	0
110	O43665	O43665	>sp|O43665|RGS10_HUMAN Regulator of G-protein signaling 10 OS=Homo sapiens GN=RGS10 PE=1 SV=2	1	3	3	3	19.7	19.7	19.7			20.236	173	4.4057e-34	25051	0	0	0	0	63249	206870	201920	138340	65585	233110	231110	353750	358580	171260	307630	176300	0	0	0	0	0	130960	140790	180250	143280	169060	119330	133390	159150	145570	157140	131750	163340
111	O43681	O43681	>sp|O43681|ASNA_HUMAN ATPase ASNA1 OS=Homo sapiens GN=ASNA1 PE=1 SV=2	1	3	3	3	11.5	11.5	11.5			38.792	348	9.8347e-39	75645	54874	54910	84159	141300	623060	445030	374180	235380	404370	1084300	936080	777900	793640	671530	790380	613430	128720	105150	116280	81497	90162	415080	379930	326110	362540	381700	510750	426170	407530	418990	473270	502470	499350
112	O43684	O43684	>sp|O43684|BUB3_HUMAN Mitotic checkpoint protein BUB3 OS=Homo sapiens GN=BUB3 PE=1 SV=1	1	3	3	3	11.3	11.3	11.3			37.154	328	3.0077e-08	246060	209340	203810	386690	885860	141490	201260	117930	94426	142520	123560	190850	159060	285120	130860	130000	123810	321080	301280	294410	266580	298870	66781	284990	94489	107380	86344	67136	67434	113080	91025	69229	56412	64566
113	O43707	O43707	>sp|O43707|ACTN4_HUMAN Alpha-actinin-4 OS=Homo sapiens GN=ACTN4 PE=1 SV=2	1	52	35	34	62	42.5	41.3			104.85	911	0	19546000	17780000	15896000	39461000	64778000	10947000	8693300	7834400	6512400	8959200	17143000	15066000	13736000	13422000	11877000	13144000	9732900	23861000	24400000	22401000	27131000	28030000	6644100	6609500	6430000	6497300	6628800	6512500	6504400	6565200	6229400	6863400	6542800	6495300
114	O43719	O43719	>sp|O43719|HTSF1_HUMAN HIV Tat-specific factor 1 OS=Homo sapiens GN=HTATSF1 PE=1 SV=1	1	2	2	2	2.6	2.6	2.6			85.852	755	0.00060111	12314	13012	0	0	0	8253.4	7384.7	11054	0	0	0	13395	12343	11697	25196	43829	25597	14568	17542	0	0	0	9322	6681.2	11599	0	0	0	10760	11075	10505	12305	19359	14945
115	O43747	O43747	>sp|O43747|AP1G1_HUMAN AP-1 complex subunit gamma-1 OS=Homo sapiens GN=AP1G1 PE=1 SV=5	1	5	5	5	9.1	9.1	9.1			91.35	822	1.7628e-33	238960	184640	208920	414220	804190	96974	62721	65516	52128	64702	256810	174820	142980	200840	199820	216660	141750	76936	272440	473510	263000	244160	87625	73431	70977	77543	75063	88402	100260	98914	99650	105410	89584	95763
116	O43760	O43760	>sp|O43760|SNG2_HUMAN Synaptogyrin-2 OS=Homo sapiens GN=SYNGR2 PE=1 SV=1	1	2	2	2	8.9	8.9	8.9			24.81	224	2.0663e-06	289120	238010	201830	600680	709200	17600	0	0	16854	0	99023	0	20021	39035	17631	42584	0	459250	242840	251190	136710	383950	13050	0	0	15853	0	25869	0	11793	17760	12970	20242	0
117	O43765	O43765	>sp|O43765|SGTA_HUMAN Small glutamine-rich tetratricopeptide repeat-containing protein alpha OS=Homo sapiens GN=SGTA PE=1 SV=1	1	7	7	7	25.2	25.2	25.2			34.063	313	9.0082e-18	74057	0	0	137150	63858	540390	452720	331480	407780	467350	820830	683970	442360	441690	305920	402180	375500	162310	0	0	122730	39552	419720	342260	311670	448600	462370	334890	313840	287030	250710	192600	307700	297840
118	O43776	O43776	>sp|O43776|SYNC_HUMAN Asparaginyl-tRNA synthetase, cytoplasmic OS=Homo sapiens GN=NARS PE=1 SV=1	1	6	6	6	13	13	13			62.942	548	1.6852e-148	231620	292000	170470	490080	950650	580090	443780	320280	374100	470450	810290	699210	648330	629410	547650	676730	476900	295640	366470	257560	357990	418650	402410	351600	434440	453910	405940	365700	347830	368790	271590	314140	411510	355890
119	O43795;Q9UBC5	O43795	>sp|O43795|MYO1B_HUMAN Myosin-Ib OS=Homo sapiens GN=MYO1B PE=1 SV=3	2	4	4	4	5.4	5.4	5.4			131.98	1136	7.9617e-181	6565.2	0	5582.9	53061	99756	200480	132090	136880	120920	148150	239970	210540	200680	256590	199530	212190	195500	16813	0	21029	49280	47925	128390	144040	135660	156840	145530	114410	108540	114520	128790	107340	112160	169900
120	O43809	O43809	>sp|O43809|CPSF5_HUMAN Cleavage and polyadenylation specificity factor subunit 5 OS=Homo sapiens GN=NUDT21 PE=1 SV=1	1	2	2	2	11.9	11.9	11.9			26.227	227	1.728e-31	19306	0	0	0	93740	337750	211110	222330	187480	229530	520520	481410	382190	451180	414770	397630	329380	42756	0	0	0	79491	244840	189200	224820	213340	222560	217200	222220	217890	274170	325010	242000	252850
121	O43837	O43837	>sp|O43837|IDH3B_HUMAN Isocitrate dehydrogenase [NAD] subunit beta, mitochondrial OS=Homo sapiens GN=IDH3B PE=1 SV=2	1	1	1	1	2.6	2.6	2.6			42.183	385	0.004018	0	0	0	27170	0	0	0	66458	0	0	34054	32528	30829	36548	0	0	0	0	0	0	0	0	0	0	0	0	0	0	0	0	21461	0	0	0
122	O43847	O43847	>sp|O43847|NRDC_HUMAN Nardilysin OS=Homo sapiens GN=NRD1 PE=1 SV=2	1	1	1	1	1	1	1			131.57	1150	0.0011128	0	0	0	0	0	0	33500	0	0	0	0	0	0	0	0	0	0	0	0	0	0	0	0	30429	0	0	0	0	0	0	0	0	0	0
123	O43852	O43852	>sp|O43852|CALU_HUMAN Calumenin OS=Homo sapiens GN=CALU PE=1 SV=2	1	11	11	11	34.3	34.3	34.3			37.106	315	4.2756e-154	917230	636200	763080	1262400	3002300	3258800	2798900	2676300	2287000	3114600	5021300	5122400	4419600	4185600	3410900	3676000	2749300	1106000	884780	1105400	877700	1091600	2484400	2326900	2446000	2481400	2720100	2523700	2688700	2677500	2555500	2264600	2376700	2271600
124	O60216	O60216	>sp|O60216|RAD21_HUMAN Double-strand-break repair protein rad21 homolog OS=Homo sapiens GN=RAD21 PE=1 SV=2	1	1	1	1	2.1	2.1	2.1			71.689	631	0.01119	62424	41275	53534	104310	130070	0	0	0	0	0	0	0	0	0	0	0	0	66223	44988	64102	64311	47637	0	0	0	0	0	0	0	0	0	0	0	0
125	O60220	O60220	>sp|O60220|TIM8A_HUMAN Mitochondrial import inner membrane translocase subunit Tim8 A OS=Homo sapiens GN=TIMM8A PE=1 SV=1	1	2	2	2	22.7	22.7	22.7			10.998	97	9.2674e-05	74148	76353	52663	148230	184230	139210	79955	54686	29176	59261	199320	293240	139150	264390	102540	224470	90081	84089	98675	74770	98274	80001	116590	82363	60381	40168	61112	116360	100420	92580	108940	85197	93178	85653
126	O60229	O60229	>sp|O60229|KALRN_HUMAN Kalirin OS=Homo sapiens GN=KALRN PE=1 SV=2	1	1	1	1	0.4	0.4	0.4			340.17	2985	0.0094284	0	0	0	0	0	0	7138.3	0	0	0	0	0	0	0	0	0	0	0	0	0	0	0	0	6484	0	0	0	0	0	0	0	0	0	0
127	O60234	O60234	>sp|O60234|GMFG_HUMAN Glia maturation factor gamma OS=Homo sapiens GN=GMFG PE=1 SV=1	1	2	1	1	17.6	11.3	11.3			16.801	142	2.6608e-13	0	0	0	0	0	104950	127820	105260	85185	84656	179130	168720	136190	123080	116570	137530	104740	0	0	0	0	0	76503	118890	103770	104790	75088	87736	88547	79087	70890	85049	83933	87676
128	O60264	O60264	>sp|O60264|SMCA5_HUMAN SWI/SNF-related matrix-associated actin-dependent regulator of chromatin subfamily A member 5 OS=Homo sapiens GN=SMARCA5 PE=1 SV=1	1	2	2	1	2.4	2.4	1.4			121.9	1052	2.8206e-53	80562	77985	93045	167610	205530	37747	0	0	0	0	35651	40916	33009	0	39881	31867	20269	40059	115190	154740	128130	100890	13860	0	0	0	0	8696	10686	9629	0	14529	9721.1	8450.2
129	O60271	O60271	>sp|O60271|JIP4_HUMAN C-Jun-amino-terminal kinase-interacting protein 4 OS=Homo sapiens GN=SPAG9 PE=1 SV=4	1	3	3	3	3.3	3.3	3.3			146.2	1321	1.8215e-66	38376	32592	37468	138870	88511	120010	155700	136740	86030	96507	248880	191930	189050	185120	173600	170650	126390	57443	55593	72966	68619	34915	74291	139000	126950	122180	99454	120020	96716	104310	99593	106220	87043	107020
130	O60296	O60296	>sp|O60296|TRAK2_HUMAN Trafficking kinesin-binding protein 2 OS=Homo sapiens GN=TRAK2 PE=1 SV=2	1	1	1	1	1.3	1.3	1.3			101.42	914	0.0025406	11061	0	0	21248	0	0	0	0	0	0	0	0	0	0	0	0	0	0	0	0	12421	0	0	0	0	0	0	0	0	0	0	0	0	0
131	O60308	O60308	>sp|O60308|K0562_HUMAN Uncharacterized protein KIAA0562 OS=Homo sapiens GN=KIAA0562 PE=2 SV=1	1	1	1	1	1.3	1.3	1.3			104.45	925	0.0063648	0	0	0	0	0	0	0	0	72157	0	191340	0	0	0	0	0	109020	0	0	0	0	0	0	0	0	0	0	0	0	0	0	0	0	91406
132	O60313	O60313	>sp|O60313|OPA1_HUMAN Dynamin-like 120 kDa protein, mitochondrial OS=Homo sapiens GN=OPA1 PE=1 SV=3	1	3	3	3	3.3	3.3	3.3			111.63	960	5.4683e-06	105490	133410	68154	202730	168560	16481	0	0	0	0	29134	38076	20461	20863	0	22487	0	175370	86531	58315	159030	42997	14067	0	0	0	0	16519	13592	13874	14160	0	15945	0
133	O60437	O60437	>sp|O60437|PEPL_HUMAN Periplakin OS=Homo sapiens GN=PPL PE=1 SV=4	1	4	4	4	2.3	2.3	2.3			204.74	1756	1.9042e-06	719860	522660	411250	691980	2192600	335510	155960	377630	215410	231810	458370	444700	1049300	472540	328320	443870	314610	808450	491950	440600	219010	533280	342000	195550	241120	162910	287980	384550	400400	371450	383020	332030	471310	364110
134	O60493	O60493	>sp|O60493|SNX3_HUMAN Sorting nexin-3 OS=Homo sapiens GN=SNX3 PE=1 SV=3	1	5	5	4	31.5	31.5	27.2			18.762	162	5.6562e-55	240320	192990	215260	303760	515480	325150	413900	341820	299220	303620	474410	486620	536760	407050	453840	443490	244480	236560	194830	241740	179230	154210	41810	293300	409240	289650	388150	286190	319350	327570	290620	337630	317060	234670
135	O60506	O60506	>sp|O60506|HNRPQ_HUMAN Heterogeneous nuclear ribonucleoprotein Q OS=Homo sapiens GN=SYNCRIP PE=1 SV=2	1	14	9	9	26.2	18.5	18.5			69.602	623	2.8053e-247	1352600	1409500	1418200	2875400	4702200	1957700	1657700	1555900	1376200	1795700	3107100	2908100	2403600	2632300	2393400	2410700	2072500	1767700	1896700	2160400	1551200	1686800	1521000	1558700	1419800	1543300	1483900	1455500	1416700	1409600	1392300	1480700	1533000	1669000
136	O60568	O60568	>sp|O60568|PLOD3_HUMAN Procollagen-lysine,2-oxoglutarate 5-dioxygenase 3 OS=Homo sapiens GN=PLOD3 PE=1 SV=1	1	4	4	4	6.8	6.8	6.8			84.784	738	5.4897e-40	70677	69651	79491	143900	226710	96181	103590	74131	67454	102470	228220	194030	115030	153110	113660	114440	162090	53182	169240	85761	141890	169850	60220	86497	61610	90006	79288	75331	87245	66476	57964	74068	59605	74300
137	O60610	O60610	>sp|O60610|DIAP1_HUMAN Protein diaphanous homolog 1 OS=Homo sapiens GN=DIAPH1 PE=1 SV=2	1	1	1	1	0.9	0.9	0.9			141.35	1272	1.9697e-10	0	0	0	0	0	22357	0	0	13882	17164	33395	30446	24270	27445	22312	27111	19784	0	0	0	0	0	16339	0	0	16678	15287	16495	16059	14091	16198	16455	16775	16725
138	O60613	O60613	>sp|O60613|SEP15_HUMAN 15 kDa selenoprotein OS=Homo sapiens GN=SEP15 PE=1 SV=3	1	2	2	2	17.9	17.9	17.9			17.64	162	9.7166e-112	156480	26703	46820	139270	145620	305900	294900	221690	202940	238860	466550	451940	339240	373260	338550	307220	283010	194560	31931	62718	111050	56228	233100	288680	224470	272060	215710	186060	260520	181750	199910	230790	147590	214730
139	O60664	O60664	>sp|O60664|PLIN3_HUMAN Perilipin-3 OS=Homo sapiens GN=PLIN3 PE=1 SV=3	1	11	11	11	40.6	40.6	40.6			47.074	434	0	1279100	1038500	1008500	2399800	2626900	3814200	3819400	3264800	2807000	3627900	6665800	6021600	4819300	4956000	4173900	4677800	3617400	1622600	1519600	1447800	1490100	1179600	2761300	3413700	3198700	3277400	3190500	3125200	3090400	2735500	2824100	2905500	2725100	2895000
140	P52294;O60684;O15131	P52294;O60684;O15131	>sp|P52294|IMA1_HUMAN Importin subunit alpha-1 OS=Homo sapiens GN=KPNA1 PE=1 SV=3;>sp|O60684|IMA7_HUMAN Importin subunit alpha-7 OS=Homo sapiens GN=KPNA6 PE=1 SV=1;>sp|O15131|IMA5_HUMAN Importin subunit alpha-6 OS=Homo sapiens GN=KPNA5 PE=1 SV=2	3	3	3	3	7.2	7.2	7.2			60.221	538	4.7708e-18	0	0	0	48579	55027	141100	132030	117310	97381	126750	228350	309180	156430	238720	176420	180490	157120	0	0	0	38501	28566	90904	102320	83956	121020	110600	116140	125080	107580	93718	164610	142000	173220
141	O60701	O60701	>sp|O60701|UGDH_HUMAN UDP-glucose 6-dehydrogenase OS=Homo sapiens GN=UGDH PE=1 SV=1	1	7	7	7	16.6	16.6	16.6			55.023	494	1.4493e-40	87705	23488	50300	165470	165240	852350	513840	463550	511790	522080	1232200	1272600	923940	940340	899950	869690	684190	177580	67512	117360	181890	104880	428710	523680	435680	643480	575260	508140	635600	486790	592660	600340	469800	560340
142	O60716	O60716	>sp|O60716|CTND1_HUMAN Catenin delta-1 OS=Homo sapiens GN=CTNND1 PE=1 SV=1	1	17	17	17	22.1	22.1	22.1			108.17	968	4.2267e-144	4023100	3230800	2693600	6345000	11356000	187160	88989	122230	99278	126360	187750	220480	219680	294850	166140	180710	176920	3488900	3886300	4184200	3284700	4303500	123840	74903	132040	166250	132930	86704	90892	109970	141840	135980	105970	148600
143	O60749;Q13596	O60749;Q13596	>sp|O60749|SNX2_HUMAN Sorting nexin-2 OS=Homo sapiens GN=SNX2 PE=1 SV=2;>sp|Q13596|SNX1_HUMAN Sorting nexin-1 OS=Homo sapiens GN=SNX1 PE=1 SV=3	2	3	3	3	6.2	6.2	6.2			58.47	519	8.3593e-09	169900	86996	95916	220510	272320	167640	94491	118440	97594	140070	234560	186870	200730	197100	157970	188610	200970	179000	100990	123790	133480	105060	127870	86644	118580	122040	130360	118310	98888	121250	119040	116600	116580	119990
144	O60763	O60763	>sp|O60763|USO1_HUMAN General vesicular transport factor p115 OS=Homo sapiens GN=USO1 PE=1 SV=2	1	12	12	12	16.5	16.5	16.5			107.89	962	6.7825e-180	291350	252430	188050	545420	834990	669890	678710	499990	509320	637290	1217900	1390200	1075500	1053600	647450	988420	576130	413650	338990	293110	375030	402480	467370	632060	544030	591760	483990	487380	765930	563950	584340	477170	515420	447210
145	O60784	O60784	>sp|O60784|TOM1_HUMAN Target of Myb protein 1 OS=Homo sapiens GN=TOM1 PE=1 SV=2	1	1	1	1	2.4	2.4	2.4			53.818	492	2.3087e-06	4650.4	0	0	40898	61591	35275	21368	26994	32442	25392	51391	42544	35176	42995	32542	47808	27080	4209.3	0	0	21640	21347	27325	19937	27587	42552	20684	22819	23185	21290	26425	24852	31029	20551
146	O60812	O60812	>sp|O60812|HNRCL_HUMAN Heterogeneous nuclear ribonucleoprotein C-like 1 OS=Homo sapiens GN=HNRNPCL1 PE=1 SV=1	1	8	1	1	20.5	5.5	5.5			32.142	293	4.64e-99	49599	24788	23031	98053	88121	0	0	0	0	0	0	0	0	0	0	0	0	0	0	0	0	33743	0	0	0	0	0	0	0	0	0	0	0	0
147	O60814;P58876;P62807;Q5QNW6;Q93079;Q99877;Q99879;Q99880;P57053;Q96A08	O60814;P58876;P62807;Q5QNW6;Q93079;Q99877;Q99879;Q99880;P57053	>sp|O60814|H2B1K_HUMAN Histone H2B type 1-K OS=Homo sapiens GN=HIST1H2BK PE=1 SV=3;>sp|P58876|H2B1D_HUMAN Histone H2B type 1-D OS=Homo sapiens GN=HIST1H2BD PE=1 SV=2;>sp|P62807|H2B1C_HUMAN Histone H2B type 1-C/E/F/G/I OS=Homo sapiens GN=HIST1H2BC PE=1 SV=4	10	7	7	2	46.8	46.8	7.9			13.89	126	1.2127e-161	33805000	34407000	35242000	56248000	84810000	31761000	30159000	30793000	21860000	32652000	52774000	44666000	41812000	40533000	35563000	40254000	28886000	32519000	39774000	44825000	31874000	28826000	23769000	25840000	29129000	27816000	28243000	28993000	22743000	23175000	24294000	29735000	25879000	24458000
148	O60831	O60831	>sp|O60831|PRAF2_HUMAN PRA1 family protein 2 OS=Homo sapiens GN=PRAF2 PE=1 SV=1	1	1	1	1	6.2	6.2	6.2			19.258	178	3.6677e-06	0	33787	31022	36718	67541	0	63679	49452	39675	0	0	0	0	105990	0	0	0	0	34453	34752	19207	23142	0	51758	43083	43099	0	0	0	0	91565	0	0	0
149	O60832	O60832	>sp|O60832|DKC1_HUMAN H/ACA ribonucleoprotein complex subunit 4 OS=Homo sapiens GN=DKC1 PE=1 SV=3	1	3	3	3	6.6	6.6	6.6			57.673	514	1.6627e-11	158150	106140	103320	190870	322590	68550	59774	30298	42584	25826	92908	95548	92783	45064	43610	70732	42928	183150	222910	203160	81695	116500	31396	31235	24820	29361	19557	27467	32569	30551	22265	26883	27092	30284
150	O60869	O60869	>sp|O60869|EDF1_HUMAN Endothelial differentiation-related factor 1 OS=Homo sapiens GN=EDF1 PE=1 SV=1	1	3	3	3	24.3	24.3	24.3			16.368	148	1.4601e-06	0	0	0	0	0	105460	82059	50741	51451	54297	176230	152990	104630	145560	89414	139130	86901	0	0	0	0	0	58876	72566	48095	60809	73069	98104	78230	59756	83212	63776	83096	70934
151	O60884	O60884	>sp|O60884|DNJA2_HUMAN DnaJ homolog subfamily A member 2 OS=Homo sapiens GN=DNAJA2 PE=1 SV=1	1	5	5	5	13.1	13.1	13.1			45.745	412	6.3388e-13	141860	110710	104400	404230	374900	218960	156010	172310	129890	165370	318750	351850	307680	254790	209070	265030	199830	152470	183090	257150	176280	207600	150650	112290	146800	143770	128500	135460	161260	162240	143700	134280	143650	171660
152	O60888	O60888	>sp|O60888|CUTA_HUMAN Protein CutA OS=Homo sapiens GN=CUTA PE=1 SV=2	1	1	1	1	7.8	7.8	7.8			19.116	179	0.0013166	43722	58381	45544	90336	79511	279410	251000	220500	183830	172330	407210	371050	301090	317390	258950	338920	226050	40083	62613	53147	48989	27287	208430	231740	217390	226540	153890	201380	196160	176700	187070	190640	210130	190430
153	O60925	O60925	>sp|O60925|PFD1_HUMAN Prefoldin subunit 1 OS=Homo sapiens GN=PFDN1 PE=1 SV=2	1	2	2	2	16.4	16.4	16.4			14.21	122	0.00011732	20586	0	0	24380	41801	153390	90632	83159	87888	101190	217130	192310	202310	180340	151120	171930	87569	43862	0	0	30367	34104	109010	63405	58503	105430	88273	96309	94518	110370	99895	118200	95110	99536
154	O60927	O60927	>sp|O60927|PP1RB_HUMAN Protein phosphatase 1 regulatory subunit 11 OS=Homo sapiens GN=PPP1R11 PE=1 SV=1	1	1	1	1	19.8	19.8	19.8			13.952	126	1.529e-29	0	0	0	41181	45858	171750	155390	120550	117060	111230	317590	226220	155360	179050	180680	188660	178400	0	0	0	18364	13394	127710	143300	117480	144340	98976	159370	119040	89469	104350	133730	115720	152530
155	O75027	O75027	>sp|O75027|ABCB7_HUMAN ATP-binding cassette sub-family B member 7, mitochondrial OS=Homo sapiens GN=ABCB7 PE=1 SV=2	1	2	2	2	3.9	3.9	3.9			82.64	752	5.5927e-09	83480	78784	53835	77578	103020	19003	11875	0	0	0	43917	27329	38054	0	13957	21778	0	129480	144360	32082	21601	21283	11589	8907.7	0	0	0	13014	11854	18436	0	8444.7	11033	0
156	O75083	O75083	>sp|O75083|WDR1_HUMAN WD repeat-containing protein 1 OS=Homo sapiens GN=WDR1 PE=1 SV=4	1	13	13	13	28.2	28.2	28.2			66.193	606	3.7238e-139	1204700	1059700	1043900	2025100	4219200	2896100	2215900	2062300	1548700	2046600	5039800	3897800	3473800	3706200	3039000	3851200	2492500	1427200	1525100	1783600	1748400	2028200	1934800	1858100	1850100	1859100	1793100	2309500	1986200	1794000	1910100	2198100	1946500	1860700
157	O75110	O75110	>sp|O75110|ATP9A_HUMAN Probable phospholipid-transporting ATPase IIA OS=Homo sapiens GN=ATP9A PE=1 SV=3	1	1	1	1	1.1	1.1	1.1			118.58	1047	0.0082516	15716	42662	24622	27223	31332	0	0	0	0	0	0	0	0	0	0	0	0	16372	50645	32111	11443	12498	0	0	0	0	0	0	0	0	0	0	0	0
158	O75116;Q13464	O75116;Q13464	>sp|O75116|ROCK2_HUMAN Rho-associated protein kinase 2 OS=Homo sapiens GN=ROCK2 PE=1 SV=4;>sp|Q13464|ROCK1_HUMAN Rho-associated protein kinase 1 OS=Homo sapiens GN=ROCK1 PE=1 SV=1	2	1	1	1	0.7	0.7	0.7			160.9	1388	0.0018378	20544	0	24978	0	41806	39868	32252	18058	0	38427	0	49414	0	0	43031	44130	0	20325	0	30938	0	15838	30270	28984	17069	0	36198	0	25678	0	0	31191	26785	0
159	O75131;Q9UBL6;Q9HCH3;Q86YQ8;O95741;Q96A23;Q8IYJ1;Q96FN4	O75131	>sp|O75131|CPNE3_HUMAN Copine-3 OS=Homo sapiens GN=CPNE3 PE=1 SV=1	8	3	3	3	6.3	6.3	6.3			60.13	537	7.6993e-10	107050	85739	140790	271160	593900	105550	77075	92732	79917	80965	153050	208360	158070	164050	132650	158400	144640	61718	89424	156590	84353	351020	88201	75495	99827	116400	81639	82478	120450	35465	100910	101320	99804	119200
160	O75155	O75155	>sp|O75155|CAND2_HUMAN Cullin-associated NEDD8-dissociated protein 2 OS=Homo sapiens GN=CAND2 PE=1 SV=3	1	3	2	2	2.4	1.7	1.7			135.25	1236	3.8762e-06	25302	14400	0	227020	29932	0	0	0	0	0	0	0	0	0	0	0	0	93795	34584	0	33353	24155	0	0	0	0	0	0	0	0	0	0	0	0
161	O75165	O75165	>sp|O75165|DJC13_HUMAN DnaJ homolog subfamily C member 13 OS=Homo sapiens GN=DNAJC13 PE=1 SV=5	1	2	2	2	1	1	1			254.41	2243	1.2827e-08	47124	42261	32639	73322	79294	17007	11882	16573	0	13110	17638	26556	22002	24634	25072	21713	18472	39737	36372	33428	43478	37769	13778	12531	17702	0	13780	9899.1	16474	14161	15870	20152	15684	16992
162	O75190	O75190	>sp|O75190|DNJB6_HUMAN DnaJ homolog subfamily B member 6 OS=Homo sapiens GN=DNAJB6 PE=1 SV=2	1	1	1	1	2.8	2.8	2.8			36.087	326	0.0032386	30788	18753	20925	53696	68126	16637	0	12459	0	7957.7	26629	19674	21184	17216	0	18932	0	32299	21748	27114	32983	26991	11072	0	11775	0	6653.3	12759	9897.5	12088	9110.3	0	10467	0
163	O75208	O75208	>sp|O75208|COQ9_HUMAN Ubiquinone biosynthesis protein COQ9, mitochondrial OS=Homo sapiens GN=COQ9 PE=1 SV=1	1	1	1	1	5.7	5.7	5.7			35.509	318	1.6356e-15	0	0	0	11521	80434	66764	13749	46682	47815	42648	107050	93581	78709	83716	72608	69518	49530	0	0	0	5165.8	23622	50491	9578.5	46255	60197	38557	54041	50325	47050	50333	54798	43192	41971
164	O75306	O75306	>sp|O75306|NDUS2_HUMAN NADH dehydrogenase [ubiquinone] iron-sulfur protein 2, mitochondrial OS=Homo sapiens GN=NDUFS2 PE=1 SV=2	1	1	1	1	2.6	2.6	2.6			52.545	463	5.453e-11	0	0	0	0	0	0	0	0	29698	0	0	44198	0	0	0	0	36337	0	0	0	0	0	0	0	0	0	0	0	0	0	0	0	0	30466
165	O75323	O75323	>sp|O75323|NIPS2_HUMAN Protein NipSnap homolog 2 OS=Homo sapiens GN=GBAS PE=1 SV=1	1	3	2	2	9.4	6.6	6.6			33.742	286	5.5088e-26	296890	190470	149400	468090	631180	170740	19435	25771	54585	87479	281580	55851	242030	53033	31241	171360	89109	269970	180520	157330	248060	215870	99580	54467	75068	44651	75300	117950	88625	125980	94436	68085	87948	69603
166	O75340	O75340	>sp|O75340|PDCD6_HUMAN Programmed cell death protein 6 OS=Homo sapiens GN=PDCD6 PE=1 SV=1	1	1	1	1	6.8	6.8	6.8			21.868	191	4.1638e-06	0	0	0	0	11821	34169	25275	26667	22010	0	63196	0	0	49995	30571	49143	28526	0	0	0	0	4431.1	24700	22474	30527	26156	0	30347	0	0	28738	21925	29512	23412
167	O75347	O75347	>sp|O75347|TBCA_HUMAN Tubulin-specific chaperone A OS=Homo sapiens GN=TBCA PE=1 SV=3	1	3	3	3	34.3	34.3	34.3			12.855	108	1.7627e-16	0	21445	0	0	0	520350	444700	378850	353970	415880	796710	658080	570630	627220	420410	517300	369780	0	173460	0	0	0	382990	423660	393310	431950	376970	362220	327040	293220	337470	276370	287350	294410
168	O75348;O95670	O75348	>sp|O75348|VATG1_HUMAN V-type proton ATPase subunit G 1 OS=Homo sapiens GN=ATP6V1G1 PE=1 SV=3	2	4	4	4	41.5	41.5	41.5			13.757	118	4.9594e-130	136030	197910	105570	232240	422530	1609600	1474200	1298700	1127300	1731900	2736000	1761200	2096800	1917800	1310800	1876100	1475300	187160	243080	197830	153340	131860	1094500	1428100	1314200	1484700	1670800	1418100	1014100	1040400	918670	1113500	969060	1102800
169	O75351;Q6PIW4	O75351	>sp|O75351|VPS4B_HUMAN Vacuolar protein sorting-associated protein 4B OS=Homo sapiens GN=VPS4B PE=1 SV=2	2	4	4	1	7.7	7.7	2.9			49.301	444	1.3924e-14	137470	155480	114140	282430	581600	286760	170620	182600	151940	187520	391920	393060	329570	267680	234080	329590	266840	180510	242430	173920	190250	293420	184350	147130	137250	162300	176390	165180	178810	149740	151780	190170	174140	191970
170	O75352	O75352	>sp|O75352|MPU1_HUMAN Mannose-P-dolichol utilization defect 1 protein OS=Homo sapiens GN=MPDU1 PE=1 SV=2	1	2	2	2	8.1	8.1	8.1			26.638	247	0.0034893	200940	145390	137570	260200	374570	191240	113480	34006	37104	55140	151500	213650	80384	89446	85906	115600	65888	160600	124770	122350	86171	78593	161460	144180	46309	63002	37591	103950	128330	65959	73465	97316	110470	77268
171	O75367;Q9P0M6	O75367	>sp|O75367|H2AY_HUMAN Core histone macro-H2A.1 OS=Homo sapiens GN=H2AFY PE=1 SV=4	2	7	7	7	29.3	29.3	29.3			39.617	372	8.3892e-142	1913000	1248400	1385700	2738300	3422100	1196900	667470	693740	591150	846270	1630900	1535300	1338400	1353700	1270300	1376400	1027700	2391700	1669100	2058800	1785100	1413200	732260	650130	540100	602920	604100	763010	698280	673000	647170	768810	720020	732040
172	O75368	O75368	>sp|O75368|SH3L1_HUMAN SH3 domain-binding glutamic acid-rich-like protein OS=Homo sapiens GN=SH3BGRL PE=1 SV=1	1	5	5	5	45.6	45.6	45.6			12.774	114	2.9644e-108	0	0	0	17036	0	1567600	1275900	1164400	921530	1214100	2309500	2150100	1920100	2024500	1513600	1844600	1366900	0	0	0	6722	0	1172000	1192100	1138000	1152800	1007600	1129100	1129900	1115300	1184200	1116700	1137600	1153500
173	O75369	O75369	>sp|O75369|FLNB_HUMAN Filamin-B OS=Homo sapiens GN=FLNB PE=1 SV=2	1	83	74	71	37.6	35.5	33.7			278.16	2602	0	23970000	19096000	15881000	37648000	62714000	4725900	3188400	2940900	2781700	4718700	10021000	6484900	7606000	5578000	6909200	5743200	3873000	27855000	24355000	20696000	23157000	23933000	2892700	2987100	3012000	3036400	5436500	2740200	2166800	5290000	1789400	3027400	2244100	1780900
174	O75390	O75390	>sp|O75390|CISY_HUMAN Citrate synthase, mitochondrial OS=Homo sapiens GN=CS PE=1 SV=2	1	10	10	10	22.1	22.1	22.1			51.712	466	5.0022e-88	941050	682240	615190	1467600	2199900	3285800	2860600	2278700	1749800	2408200	4961700	3901600	3924100	4147200	3110200	3625800	2535300	1135100	885090	985270	1352500	895800	2354900	2508100	2061700	2010800	2053500	2314200	2054300	2231300	2358300	2194600	2062900	2115000
175	O75396	O75396	>sp|O75396|SC22B_HUMAN Vesicle-trafficking protein SEC22b OS=Homo sapiens GN=SEC22B PE=1 SV=4	1	8	8	8	42.3	42.3	42.3			24.593	215	0	3897700	6154900	6821100	11793000	18638000	3038000	3092500	3039100	2510300	2813700	2914700	3420800	4650700	3774400	2461400	3269100	2553200	4260000	11367000	13568000	9928700	11024000	825280	1130900	1212300	1213300	1102500	532410	946570	957980	964960	804300	560800	794050
176	O75400	O75400	>sp|O75400|PR40A_HUMAN Pre-mRNA-processing factor 40 homolog A OS=Homo sapiens GN=PRPF40A PE=1 SV=2	1	6	6	6	6.9	6.9	6.9			108.8	957	1.5028e-23	605950	470400	591690	1220400	1531700	170010	100260	122680	93408	162360	295430	254020	142230	239110	173250	184530	171140	630820	499270	625700	626890	461550	152590	136040	121760	128620	145230	138120	167070	131690	149250	188640	168250	192620
177	O75436	O75436	>sp|O75436|VP26A_HUMAN Vacuolar protein sorting-associated protein 26A OS=Homo sapiens GN=VPS26A PE=1 SV=2	1	1	1	1	4	4	4			38.169	327	7.7885e-10	13862	12349	16322	33089	55763	11992	21868	19430	17452	0	30661	26406	0	0	27168	0	30445	13441	13645	23416	18756	20704	8586.5	22709	18343	20543	0	14584	13448	0	0	19300	0	24751
178	O75489	O75489	>sp|O75489|NDUS3_HUMAN NADH dehydrogenase [ubiquinone] iron-sulfur protein 3, mitochondrial OS=Homo sapiens GN=NDUFS3 PE=1 SV=1	1	2	2	2	8.3	8.3	8.3			30.241	264	5.7247e-12	123010	88488	65314	184730	187260	93443	72979	66358	61553	79772	165610	120400	119210	125070	77506	113980	63140	103610	96294	106400	104620	55427	69482	70920	59337	86259	65482	83524	56558	61788	64541	76369	67733	70886
179	O75494;Q8WXF0	O75494;Q8WXF0	>sp|O75494|SRS10_HUMAN Serine/arginine-rich splicing factor 10 OS=Homo sapiens GN=SRSF10 PE=1 SV=1;>sp|Q8WXF0|SRS12_HUMAN Serine/arginine-rich splicing factor 12 OS=Homo sapiens GN=SRSF12 PE=1 SV=1	2	1	1	1	4.2	4.2	4.2			31.3	262	0.00053153	144250	89661	135240	0	263300	38818	0	48133	0	0	0	0	0	0	55324	0	33465	164680	111040	197760	0	109360	15481	0	25309	0	0	0	0	0	0	21890	0	15153
180	O75525;Q5VWX1	O75525	>sp|O75525|KHDR3_HUMAN KH domain-containing, RNA-binding, signal transduction-associated protein 3 OS=Homo sapiens GN=KHDRBS3 PE=1 SV=1	2	4	3	3	10.4	7.8	7.8			38.799	346	8.1359e-07	272660	265220	144850	305770	918820	0	0	0	34079	12366	54038	72871	0	0	36291	40292	14878	351950	219700	210560	209110	377240	0	0	0	21179	11391	12062	19594	0	0	13612	12654	8827.8
181	O75531	O75531	>sp|O75531|BAF_HUMAN Barrier-to-autointegration factor OS=Homo sapiens GN=BANF1 PE=1 SV=1	1	2	2	2	21.3	21.3	21.3			10.058	89	4.1499e-06	71031	0	53310	106890	191260	136030	103480	91662	77737	87595	191450	179410	171210	162600	127990	150860	113030	68477	0	64340	60239	55343	99808	99502	94148	99931	82482	92451	99772	106800	101180	87601	90474	92991
182	O75533	O75533	>sp|O75533|SF3B1_HUMAN Splicing factor 3B subunit 1 OS=Homo sapiens GN=SF3B1 PE=1 SV=3	1	9	9	9	9.5	9.5	9.5			145.83	1304	2.1645e-24	607950	416990	3241800	896200	1579400	698860	418130	360550	201410	352560	988210	780520	794400	668750	691800	694480	523980	260100	185180	9274100	126570	192240	101070	101990	93620	89282	83748	98845	94713	96555	92058	108010	98694	107890
183	O75607	O75607	>sp|O75607|NPM3_HUMAN Nucleoplasmin-3 OS=Homo sapiens GN=NPM3 PE=1 SV=3	1	1	1	1	9	9	9			19.343	178	1.5458e-08	50191	41856	52222	270100	378600	223370	184170	154190	152930	169830	273080	298300	184720	285120	244630	272510	210210	46902	44430	62111	158500	144760	166040	168540	150220	188260	153120	133100	157200	106260	168690	181350	168430	178140
184	O75608	O75608	>sp|O75608|LYPA1_HUMAN Acyl-protein thioesterase 1 OS=Homo sapiens GN=LYPLA1 PE=1 SV=1	1	2	2	2	10.4	10.4	10.4			24.669	230	7.6168e-05	0	0	0	0	0	234980	164940	141270	110690	152090	360000	392530	303200	301250	266360	261780	73898	0	0	0	0	0	215110	119400	111820	99415	147760	228890	279470	167400	193510	170090	135790	18731
185	O75643	O75643	>sp|O75643|U520_HUMAN U5 small nuclear ribonucleoprotein 200 kDa helicase OS=Homo sapiens GN=SNRNP200 PE=1 SV=2	1	15	15	15	8.2	8.2	8.2			244.5	2136	1.481e-133	622540	501840	573410	1199100	1418400	578810	539120	356180	337870	378270	1484600	1110300	607300	787010	669700	715660	869110	729870	696200	813930	891210	694020	368860	465980	416560	486700	518970	675090	354260	312360	348320	353090	320720	513000
186	O75663	O75663	>sp|O75663|TIPRL_HUMAN TIP41-like protein OS=Homo sapiens GN=TIPRL PE=1 SV=2	1	1	1	1	4.4	4.4	4.4			31.444	272	0.0041757	0	0	0	0	0	0	0	0	0	0	0	0	0	0	0	0	0	0	0	0	0	0	0	0	0	0	0	0	0	0	0	0	0	0
187	O75694	O75694	>sp|O75694|NU155_HUMAN Nuclear pore complex protein Nup155 OS=Homo sapiens GN=NUP155 PE=1 SV=1	1	4	4	4	2.8	2.8	2.8			155.2	1391	3.9548e-12	50295	37507	33351	49572	87012	0	40358	0	13134	22973	46417	50921	51378	51055	30256	41701	0	0	0	0	0	0	0	0	0	15003	20366	22544	27095	31062	30873	21863	25200	0
188	O75718	O75718	>sp|O75718|CRTAP_HUMAN Cartilage-associated protein OS=Homo sapiens GN=CRTAP PE=1 SV=1	1	5	5	5	12	12	12			46.561	401	1.7066e-13	178510	87103	136020	245530	256490	449730	266290	236250	317460	476280	787700	836940	547910	565690	461130	431690	277420	229150	208060	191240	168160	106860	298850	273580	223730	364510	349330	344410	286640	365450	342560	289260	338440	242500
189	O75746	O75746	>sp|O75746|CMC1_HUMAN Calcium-binding mitochondrial carrier protein Aralar1 OS=Homo sapiens GN=SLC25A12 PE=1 SV=2	1	4	1	1	5.6	1.3	1.3			74.761	678	9.3404e-09	9872.1	0	0	9355.8	9607.9	0	0	0	0	0	0	0	0	0	0	0	0	13385	0	0	3369.3	2266.4	0	0	0	0	0	0	0	0	0	0	0	0
190	O75821	O75821	>sp|O75821|EIF3G_HUMAN Eukaryotic translation initiation factor 3 subunit G OS=Homo sapiens GN=EIF3G PE=1 SV=2	1	5	5	5	14.4	14.4	14.4			35.611	320	9.0238e-42	172160	135440	139150	296900	435380	426410	316190	335410	252020	300090	641860	664150	573250	568530	426320	544840	348300	206120	213240	194820	208930	190010	334740	283070	312130	325750	240660	254180	342800	316870	264200	360050	336360	234220
191	O75822	O75822	>sp|O75822|EIF3J_HUMAN Eukaryotic translation initiation factor 3 subunit J OS=Homo sapiens GN=EIF3J PE=1 SV=2	1	2	2	2	9.3	9.3	9.3			29.062	258	0.0014032	505110	330850	164180	785720	1067300	177490	132040	93397	37753	99523	312120	195930	141030	188990	109850	241750	179400	580360	401300	273640	443690	360090	108320	99806	77137	68446	71563	120060	90253	102660	133490	99681	116730	114710
192	O75828	O75828	>sp|O75828|CBR3_HUMAN Carbonyl reductase [NADPH] 3 OS=Homo sapiens GN=CBR3 PE=1 SV=3	1	3	1	1	13.4	2.9	2.9			30.85	277	4.1994e-71	0	0	0	0	0	272260	194360	167650	146840	194340	408520	437440	342890	383500	248570	341010	224200	0	0	0	0	0	201590	174930	160590	176790	173160	200880	233180	201700	228130	180970	210530	187330
193	O75830	O75830	>sp|O75830|SPI2_HUMAN Serpin I2 OS=Homo sapiens GN=SERPINI2 PE=2 SV=1	1	2	1	1	4.4	2	2			46.144	405	0.00014151	0	0	0	0	0	0	0	222260	0	0	715160	547700	0	440250	457990	419400	0	0	0	0	0	0	0	0	204230	0	0	364700	287410	0	252820	345720	251390	0
194	O75832	O75832	>sp|O75832|PSD10_HUMAN 26S proteasome non-ATPase regulatory subunit 10 OS=Homo sapiens GN=PSMD10 PE=1 SV=1	1	3	3	3	19	19	19			24.428	226	2.3904e-15	40427	62142	21533	112690	109190	518560	335730	312310	268400	427200	786570	752250	723030	640810	421530	560320	446140	95087	166560	63408	118080	98339	425670	329180	340560	378180	373910	253820	304870	459200	315710	260960	258790	313880
195	O75844	O75844	>sp|O75844|FACE1_HUMAN CAAX prenyl protease 1 homolog OS=Homo sapiens GN=ZMPSTE24 PE=1 SV=2	1	1	1	1	2.3	2.3	2.3			54.812	475	8.7367e-07	9129.1	0	0	0	0	49165	23453	34757	22660	43605	58636	0	0	51957	26998	0	0	8622.1	0	0	0	0	34290	21807	36703	25981	37064	30571	0	0	32665	18681	0	0
196	O75874	O75874	>sp|O75874|IDHC_HUMAN Isocitrate dehydrogenase [NADP] cytoplasmic OS=Homo sapiens GN=IDH1 PE=1 SV=2	1	13	12	12	34.5	32.4	32.4			46.659	414	4.8501e-180	303870	144000	347820	595160	145120	2178500	1817700	1593400	1375300	1642700	3672500	2954900	2504100	2547200	2371200	2752300	1970500	266660	231250	1190300	752980	70285	1429300	1837300	1555000	1449100	1395100	1622400	1510300	1383400	1497200	1484100	1432200	1555100
197	O75915	O75915	>sp|O75915|PRAF3_HUMAN PRA1 family protein 3 OS=Homo sapiens GN=ARL6IP5 PE=1 SV=1	1	4	4	4	24.5	24.5	24.5			21.614	188	2.1663e-29	1426000	887590	934490	2010300	2016600	681810	504930	510710	446600	506150	987340	966430	905080	841190	729220	874390	592000	1667300	929290	1161000	1142500	793010	486740	444870	483610	533520	437690	480590	499430	510960	482360	545020	523880	473830
198	O75934	O75934	>sp|O75934|SPF27_HUMAN Pre-mRNA-splicing factor SPF27 OS=Homo sapiens GN=BCAS2 PE=1 SV=1	1	1	1	1	5.8	5.8	5.8			26.131	225	3.7831e-12	0	0	0	0	0	0	0	0	0	0	0	0	0	0	0	0	0	0	0	0	0	0	0	0	0	0	0	0	0	0	0	0	0	0
199	O75935	O75935	>sp|O75935|DCTN3_HUMAN Dynactin subunit 3 OS=Homo sapiens GN=DCTN3 PE=1 SV=1	1	1	1	1	5.9	5.9	5.9			21.119	186	0.0032037	0	0	0	0	0	54272	0	32254	0	0	77501	88258	58730	77026	36461	62534	54939	0	0	0	0	0	0	0	0	0	0	0	0	0	0	0	0	46063
200	O75937	O75937	>sp|O75937|DNJC8_HUMAN DnaJ homolog subfamily C member 8 OS=Homo sapiens GN=DNAJC8 PE=1 SV=2	1	1	1	1	4.3	4.3	4.3			29.841	253	4.3407e-15	39403	26044	32724	67211	82044	0	0	20475	8446.5	14800	18680	11306	14708	13612	0	0	0	47430	34816	49488	47283	37045	0	0	10580	5441.8	7068.5	4863.2	3151.5	4579.2	4241.8	0	0	0
201	O75947	O75947	>sp|O75947|ATP5H_HUMAN ATP synthase subunit d, mitochondrial OS=Homo sapiens GN=ATP5H PE=1 SV=3	1	6	6	6	31.1	31.1	31.1			18.491	161	1.638e-60	421050	209080	165340	678110	904210	693740	640120	812900	428940	572490	1460600	1339000	1114500	1381900	897370	984980	805250	566070	403730	274160	666440	854470	551220	555700	620950	464260	550440	557360	564000	631550	662210	442700	456230	530510
202	O75955	O75955	>sp|O75955|FLOT1_HUMAN Flotillin-1 OS=Homo sapiens GN=FLOT1 PE=1 SV=3	1	4	4	4	11	11	11			47.355	427	2.6719e-63	159270	121760	111450	329380	624660	0	0	0	0	0	0	0	0	19275	15983	0	0	163090	182510	207460	222620	89489	0	0	0	0	0	0	0	0	13346	13807	0	0
203	O75964	O75964	>sp|O75964|ATP5L_HUMAN ATP synthase subunit g, mitochondrial OS=Homo sapiens GN=ATP5L PE=1 SV=3	1	3	3	3	32	32	32			11.428	103	8.2213e-21	570080	246330	358140	744270	1390200	391870	284430	264770	210580	258540	520570	527220	488820	473640	390920	462520	335960	504430	252170	403800	362110	610600	296060	301440	259970	310760	269090	293100	261870	280930	238510	312690	278340	273530
204	O75976	O75976	>sp|O75976|CBPD_HUMAN Carboxypeptidase D OS=Homo sapiens GN=CPD PE=1 SV=2	1	2	2	2	1.4	1.4	1.4			152.93	1380	5.5211e-05	159290	104280	19371	81083	110990	113770	61948	63735	41803	69444	0	170990	0	0	0	120750	73673	114890	82982	43700	85412	76581	88353	50222	55384	45294	63597	0	95148	0	0	0	76818	55131
205	O76003	O76003	>sp|O76003|GLRX3_HUMAN Glutaredoxin-3 OS=Homo sapiens GN=GLRX3 PE=1 SV=2	1	3	3	3	12.2	12.2	12.2			37.432	335	1.5773e-22	38095	42688	21621	52093	60145	357180	226530	194430	132930	244670	516920	439400	388440	414320	311940	416530	295990	62291	79542	44260	49795	37658	258080	169620	156810	193350	203440	244800	236250	225010	223760	237120	236710	236970
206	O76021	O76021	>sp|O76021|RL1D1_HUMAN Ribosomal L1 domain-containing protein 1 OS=Homo sapiens GN=RSL1D1 PE=1 SV=3	1	2	2	2	4.3	4.3	4.3			54.972	490	0.00010221	19628	18614	18271	43585	56049	11728	46620	66874	34488	48190	104960	109930	97808	79027	78248	81440	58116	67608	73441	79598	89302	74365	28248	11251	33839	0	29401	31942	20569	31633	21178	13394	17563	15836
207	O76031	O76031	>sp|O76031|CLPX_HUMAN ATP-dependent Clp protease ATP-binding subunit clpX-like, mitochondrial OS=Homo sapiens GN=CLPX PE=1 SV=2	1	1	1	1	2.4	2.4	2.4			69.223	633	0.0030568	18747	10888	17217	31689	39726	0	0	0	0	5542.9	10284	16253	15854	15162	0	13087	7886.8	32166	11010	19127	16438	13498	0	0	0	0	4426.5	4476.4	7574.9	8253	7900.3	0	7124.1	5867.7
208	O76094	O76094	>sp|O76094|SRP72_HUMAN Signal recognition particle 72 kDa protein OS=Homo sapiens GN=SRP72 PE=1 SV=3	1	5	5	5	11.6	11.6	11.6			74.605	671	1.9686e-18	57981	34434	22842	225670	310190	226880	196180	173410	148210	202880	328150	372350	257570	292460	245280	264220	200830	47486	136370	35365	113290	40778	125750	165660	181600	84829	155340	127120	175110	201480	149010	280530	267360	156070
209	O94766	O94766	>sp|O94766|B3GA3_HUMAN Galactosylgalactosylxylosylprotein 3-beta-glucuronosyltransferase 3 OS=Homo sapiens GN=B3GAT3 PE=1 SV=2	1	1	1	1	4.2	4.2	4.2			37.121	335	0.00073904	0	0	12722	32329	57086	10170	0	0	0	0	10696	0	8166.9	0	0	0	0	0	0	9458.9	24810	29543	4460.1	0	0	0	0	3116.2	0	2845.4	0	0	0	0
210	O94776	O94776	>sp|O94776|MTA2_HUMAN Metastasis-associated protein MTA2 OS=Homo sapiens GN=MTA2 PE=1 SV=1	1	4	4	4	8.2	8.2	8.2			75.022	668	5.8362e-18	248760	224590	188430	481740	524480	20498	26562	15141	24719	19098	84392	83023	33677	75603	49693	62888	46753	285620	286320	105540	518530	95215	14477	23075	14099	42894	24568	27379	28297	18896	28856	23745	24648	25424
211	O94808	O94808	>sp|O94808|GFPT2_HUMAN Glucosamine--fructose-6-phosphate aminotransferase [isomerizing] 2 OS=Homo sapiens GN=GFPT2 PE=1 SV=3	1	4	3	3	7.6	6.5	6.5			76.93	682	3.1318e-24	0	0	0	0	0	168720	150620	142070	114160	131240	259470	183900	169730	188700	148310	191260	139990	0	0	0	0	0	126300	145780	146230	161360	123000	116170	73935	88972	93068	112740	111190	135310
212	O94823	O94823	>sp|O94823|AT10B_HUMAN Probable phospholipid-transporting ATPase VB OS=Homo sapiens GN=ATP10B PE=2 SV=2	1	1	1	1	0.5	0.5	0.5			165.39	1461	0.010192	0	0	0	0	0	0	0	0	0	0	542450	0	455370	0	0	0	308740	0	0	0	0	0	0	0	0	0	0	267120	0	268690	0	0	0	256300
213	O94826	O94826	>sp|O94826|TOM70_HUMAN Mitochondrial import receptor subunit TOM70 OS=Homo sapiens GN=TOMM70A PE=1 SV=1	1	5	5	5	8.6	8.6	8.6			67.454	608	1.7481e-22	414630	481210	292960	891760	1381100	183470	101200	51068	85394	116610	240020	213750	200100	259730	179750	182400	146040	740900	684020	480690	704350	566950	53049	41873	48728	24609	44025	46551	44482	46683	57938	44715	47957	54094
214	O94832	O94832	>sp|O94832|MYO1D_HUMAN Myosin-Id OS=Homo sapiens GN=MYO1D PE=1 SV=2	1	4	4	4	4.3	4.3	4.3			116.2	1006	2.5436e-06	122170	99398	77564	160040	272740	11464	0	22282	10266	38632	20195	26115	42349	0	0	12489	25291	151360	86403	65410	72692	83615	11101	0	23478	26529	22471	24783	35344	26893	0	0	10048	45138
215	O94855	O94855	>sp|O94855|SC24D_HUMAN Protein transport protein Sec24D OS=Homo sapiens GN=SEC24D PE=1 SV=2	1	2	2	2	2.7	2.7	2.7			113.01	1032	7.326e-22	29366	26903	28277	57493	158950	101620	98951	90649	89691	108890	147170	142460	119980	126950	113140	120210	105660	61489	26757	71157	50246	33023	74293	94663	72281	81649	76531	75693	71547	69177	82307	80948	81016	84367
216	O94874	O94874	>sp|O94874|UFL1_HUMAN E3 UFM1-protein ligase 1 OS=Homo sapiens GN=KIAA0776 PE=1 SV=2	1	2	2	2	3	3	3			89.594	794	1.2084e-05	47060	35827	39329	64991	160920	88954	75489	43371	42564	69270	152190	146060	84379	146880	112600	97597	73156	53384	46313	55853	43098	75300	52920	147620	37286	55468	57727	63589	71315	26403	82471	67507	38533	43276
217	O94875	O94875	>sp|O94875|SRBS2_HUMAN Sorbin and SH3 domain-containing protein 2 OS=Homo sapiens GN=SORBS2 PE=1 SV=3	1	8	8	8	7.7	7.7	7.7			124.11	1100	5.6383e-16	958140	505340	440900	917230	830000	0	0	0	0	0	25964	0	0	0	0	0	0	1120100	716680	605560	358450	140410	0	0	0	0	0	11534	0	0	0	0	0	0
218	O94901	O94901	>sp|O94901|SUN1_HUMAN SUN domain-containing protein 1 OS=Homo sapiens GN=SUN1 PE=1 SV=3	1	2	2	2	3	3	3			90.063	812	3.6236e-06	106660	103300	82693	189770	289540	0	0	0	0	0	0	0	0	0	0	0	0	117930	99679	93449	108480	130180	0	0	0	0	0	0	0	0	0	0	0	0
219	O94903	O94903	>sp|O94903|PROSC_HUMAN Proline synthase co-transcribed bacterial homolog protein OS=Homo sapiens GN=PROSC PE=1 SV=1	1	1	1	1	3.3	3.3	3.3			30.344	275	0.011973	0	0	0	0	0	0	0	0	0	0	0	0	0	0	0	0	42549	0	0	0	0	0	0	0	0	0	0	0	0	0	0	0	0	35674
220	O94905;O75477	O94905	>sp|O94905|ERLN2_HUMAN Erlin-2 OS=Homo sapiens GN=ERLIN2 PE=1 SV=1	2	8	8	8	26	26	26			37.839	339	5.9926e-120	834010	852610	769400	1733600	3306200	176740	90488	101810	143130	77098	199310	130990	292260	133130	224520	235870	149940	936510	1413800	949410	1193700	1487000	41699	30583	36522	54433	18202	35790	17361	56313	20249	66344	47639	48860
221	O94919	O94919	>sp|O94919|ENDD1_HUMAN Endonuclease domain-containing 1 protein OS=Homo sapiens GN=ENDOD1 PE=1 SV=2	1	5	5	5	12	12	12			55.016	500	6.5741e-62	391510	316070	346430	606780	807570	0	0	0	0	14966	0	0	0	0	0	0	0	397780	368830	438490	336370	307860	0	0	0	0	13479	0	0	0	0	0	0	0
222	O94925	O94925	>sp|O94925|GLSK_HUMAN Glutaminase kidney isoform, mitochondrial OS=Homo sapiens GN=GLS PE=1 SV=1	1	5	5	5	10.2	10.2	10.2			73.46	669	4.2135e-32	233550	204410	140890	390140	588680	399020	412500	336080	370780	371640	587330	584440	764550	623850	395000	472010	367550	306320	344610	211840	317410	277540	260460	337330	332990	422500	304640	269180	267140	393010	306850	254800	275150	292800
223	O94973	O94973	>sp|O94973|AP2A2_HUMAN AP-2 complex subunit alpha-2 OS=Homo sapiens GN=AP2A2 PE=1 SV=2	1	3	1	1	3.2	1.2	1.2			103.96	939	3.5641e-13	0	0	0	0	0	27193	0	0	0	30882	0	35759	34505	37047	0	34370	24248	0	0	0	0	0	0	0	0	0	0	0	0	0	0	0	0	20331
224	O94979	O94979	>sp|O94979|SC31A_HUMAN Protein transport protein Sec31A OS=Homo sapiens GN=SEC31A PE=1 SV=3	1	14	14	14	14.3	14.3	14.3			133.01	1220	2.9923e-112	688370	410250	351020	798530	1703400	1757800	1116800	1249200	1268900	1016000	2429300	2483200	2061800	2258800	1584200	2211700	1369400	820830	899660	967310	902850	872510	1108200	889210	1135400	1254400	1104600	1072600	1130500	990290	1038600	1083000	1122600	1002800
225	Q9UPN6;O95104	Q9UPN6;O95104	>sp|Q9UPN6|SCAF8_HUMAN Protein SCAF8 OS=Homo sapiens GN=SCAF8 PE=1 SV=1;>sp|O95104|SFR15_HUMAN Splicing factor, arginine/serine-rich 15 OS=Homo sapiens GN=SCAF4 PE=1 SV=3	2	1	1	1	0.9	0.9	0.9			140.52	1271	0.010308	0	0	0	58992	0	37960	32307	36299	31932	32606	63649	40312	40626	42106	44663	47543	40245	0	0	0	34778	0	27804	29219	35737	39504	29217	31250	20516	23322	24270	32878	29414	33991
226	O95197	O95197	>sp|O95197|RTN3_HUMAN Reticulon-3 OS=Homo sapiens GN=RTN3 PE=1 SV=2	1	2	2	2	1.8	1.8	1.8			112.61	1032	0.00014526	145090	0	20048	124160	135230	0	0	14469	0	0	0	24453	0	15398	0	0	15581	69617	0	49458	76102	0	0	0	27759	0	0	0	25308	0	17818	0	0	25742
227	O95202	O95202	>sp|O95202|LETM1_HUMAN LETM1 and EF-hand domain-containing protein 1, mitochondrial OS=Homo sapiens GN=LETM1 PE=1 SV=1	1	5	5	5	7.4	7.4	7.4			83.353	739	4.6163e-34	174760	164080	119460	306040	320350	138430	107820	93706	64754	155020	149440	72448	74990	64686	71678	61064	108290	177370	166730	162980	137610	93233	121920	118560	102660	71231	119920	79633	48108	66209	38413	57660	26960	107290
228	O95292	O95292	>sp|O95292|VAPB_HUMAN Vesicle-associated membrane protein-associated protein B/C OS=Homo sapiens GN=VAPB PE=1 SV=3	1	2	1	1	8.2	3.3	3.3			27.228	243	2.061e-10	0	0	0	0	0	0	0	14415	8018	12612	0	0	0	0	0	0	0	0	0	0	0	0	0	0	15236	8800.6	11081	0	0	0	0	0	0	0
229	O95298	O95298	>sp|O95298|NDUC2_HUMAN NADH dehydrogenase [ubiquinone] 1 subunit C2 OS=Homo sapiens GN=NDUFC2 PE=1 SV=1	1	2	2	2	16	16	16			14.187	119	0.0012227	102730	86884	68275	184300	392490	0	0	0	0	0	30248	53732	0	44041	24800	40056	27158	78628	75477	65440	150320	123650	0	0	0	0	0	22999	21539	0	40084	28162	38088	35293
230	O95302;Q75LS8	O95302	>sp|O95302|FKBP9_HUMAN Peptidyl-prolyl cis-trans isomerase FKBP9 OS=Homo sapiens GN=FKBP9 PE=1 SV=2	2	4	4	4	6.7	6.7	6.7			63.083	570	0.00021075	94025	135520	105520	187070	373980	346070	285000	193500	160960	190120	577750	383600	398060	384510	220180	382120	197660	153920	163210	148840	75632	111280	235190	210200	187370	185120	148830	210720	187480	231260	220050	251290	248550	239170
231	O95336	O95336	>sp|O95336|6PGL_HUMAN 6-phosphogluconolactonase OS=Homo sapiens GN=PGLS PE=1 SV=2	1	7	7	7	35.7	35.7	35.7			27.547	258	5.6415e-54	695580	660960	423250	1105400	1375300	2094100	1624800	1395100	1161000	1404200	3303800	3047500	2275200	2660600	1991000	2742400	1944700	729730	1130500	639340	1018800	723470	1507400	1480200	1343700	1344000	1215400	1458500	1377800	1272100	1380000	1543500	1474300	1456400
232	O95352	O95352	>sp|O95352|ATG7_HUMAN Ubiquitin-like modifier-activating enzyme ATG7 OS=Homo sapiens GN=ATG7 PE=1 SV=1	1	3	3	3	6	6	6			77.959	703	7.923e-11	0	0	8173.4	24613	22557	64974	56106	42529	44992	51844	9931500	8945200	7746400	8502000	69023	9151900	6996400	0	0	388750	546650	328150	2401700	2561900	2050900	2759400	2330800	2234700	2300400	2373200	2337800	2540700	2735900	3022300
233	O95372	O95372	>sp|O95372|LYPA2_HUMAN Acyl-protein thioesterase 2 OS=Homo sapiens GN=LYPLA2 PE=1 SV=1	1	3	3	3	14.7	14.7	14.7			24.737	231	4.9215e-11	19927	0	0	17135	39417	155730	202090	127230	132600	116980	284190	259680	310410	258090	162310	121130	142360	70499	0	0	13871	10278	65487	249380	93044	164270	92443	114950	140230	211170	146800	109070	101360	72925
234	O95373	O95373	>sp|O95373|IPO7_HUMAN Importin-7 OS=Homo sapiens GN=IPO7 PE=1 SV=1	1	4	4	4	5	5	5			119.52	1038	1.5488e-14	167520	159290	70366	360330	621670	449710	289570	298710	248300	260810	654600	650030	540340	522190	518450	550380	375070	277810	335770	296860	472520	392060	225670	223440	217690	224860	184190	233280	281450	203720	261480	278250	242280	274710
235	O95394	O95394	>sp|O95394|AGM1_HUMAN Phosphoacetylglucosamine mutase OS=Homo sapiens GN=PGM3 PE=1 SV=1	1	5	5	5	12.2	12.2	12.2			59.851	542	2.1296e-12	0	0	0	15770	53360	273640	227090	159070	193000	235670	443190	423670	348040	277370	295040	363810	271640	0	0	0	14420	8900.3	245790	172430	208610	164420	138930	227810	261950	117810	217040	224770	225340	285120
236	O95425	O95425	>sp|O95425|SVIL_HUMAN Supervillin OS=Homo sapiens GN=SVIL PE=1 SV=2	1	4	4	4	2.4	2.4	2.4			247.74	2214	1.1403e-14	74568	74149	32139	47949	186230	108260	18178	28123	23188	43237	60425	52107	107260	93034	44869	108240	59827	50644	82898	35943	33986	35006	71624	39059	38751	43621	39446	33812	43404	56332	31309	46310	70413	60985
237	O95433	O95433	>sp|O95433|AHSA1_HUMAN Activator of 90 kDa heat shock protein ATPase homolog 1 OS=Homo sapiens GN=AHSA1 PE=1 SV=1	1	8	8	8	25.4	25.4	25.4			38.274	338	1.069e-25	5078800	3305100	649760	2065700	2536600	2883600	6187100	5494700	4356900	4825000	6424300	5812900	5138800	4651800	3170100	3715300	2820100	6486300	4478400	4687300	2706300	2651500	1691800	4357700	4128500	4012100	3532000	2411500	2433900	2272500	2159500	1821900	1784200	1869900
238	O95456	O95456	>sp|O95456|PSMG1_HUMAN Proteasome assembly chaperone 1 OS=Homo sapiens GN=PSMG1 PE=1 SV=1	1	1	1	1	3.5	3.5	3.5			32.854	288	0.0020408	12949	0	0	22734	23915	100110	78377	55433	71047	64525	131230	113620	106770	124840	142660	156310	126110	11499	0	0	11802	8132.1	65649	63220	63195	76593	51568	76336	70383	74130	65100	128300	85158	93898
239	O95471	O95471	>sp|O95471|CLD7_HUMAN Claudin-7 OS=Homo sapiens GN=CLDN7 PE=1 SV=4	1	1	1	1	7.6	7.6	7.6			22.418	211	0.0014812	0	0	0	0	72934	0	0	0	0	0	0	0	0	0	0	0	0	0	0	0	0	27927	0	0	0	0	0	0	0	0	0	0	0	0
240	O95477	O95477	>sp|O95477|ABCA1_HUMAN ATP-binding cassette sub-family A member 1 OS=Homo sapiens GN=ABCA1 PE=1 SV=3	1	1	1	1	0.4	0.4	0.4			254.3	2261	0.0051785	0	36496	0	0	0	235740	65374	69263	36053	87781	231960	243400	251340	268130	189400	285160	188940	0	35014	0	0	0	179560	55998	64271	36848	76293	113280	128510	150000	161050	140450	180520	162120
241	O95562	O95562	>sp|O95562|SFT2B_HUMAN Vesicle transport protein SFT2B OS=Homo sapiens GN=SFT2D2 PE=1 SV=1	1	1	1	1	6.2	6.2	6.2			17.779	160	7.4176e-06	308980	75975	73786	172100	218310	0	0	0	0	0	13758	0	0	0	0	0	0	264240	96497	104300	115550	92520	0	0	0	0	0	5771.7	0	0	0	0	0	0
242	O95571	O95571	>sp|O95571|ETHE1_HUMAN Protein ETHE1, mitochondrial OS=Homo sapiens GN=ETHE1 PE=1 SV=2	1	2	2	2	9.1	9.1	9.1			27.873	254	2.4371e-09	13717	0	0	17935	29950	127560	144630	113900	75005	124310	193070	173910	179680	159760	116290	157390	161760	40188	0	0	30718	33601	78991	136300	113480	106010	110690	94863	77593	113850	74207	74363	76581	116280
243	O95639	O95639	>sp|O95639|CPSF4_HUMAN Cleavage and polyadenylation specificity factor subunit 4 OS=Homo sapiens GN=CPSF4 PE=1 SV=1	1	1	1	1	4.5	4.5	4.5			30.255	269	0.007162	11021	0	12381	28575	46267	5624.8	0	0	15342	26398	29978	28524	0	17412	0	35996	19111	10639	0	14963	16126	19613	4009.6	0	0	17979	22934	16007	14462	0	9869.9	0	21317	17578
244	O95716	O95716	>sp|O95716|RAB3D_HUMAN Ras-related protein Rab-3D OS=Homo sapiens GN=RAB3D PE=1 SV=1	1	2	2	2	10.5	10.5	10.5			24.267	219	0.00095779	146800	95716	110590	275820	347830	0	0	0	0	0	0	0	0	0	0	0	0	165790	97183	139360	154180	132230	0	0	0	0	0	0	0	0	0	0	0	0
245	O95721	O95721	>sp|O95721|SNP29_HUMAN Synaptosomal-associated protein 29 OS=Homo sapiens GN=SNAP29 PE=1 SV=1	1	2	2	2	9.7	9.7	9.7			28.97	258	6.0065e-05	18942	54786	27634	55659	54045	0	0	29386	80720	28995	44443	0	0	31867	28315	47250	25960	17742	146050	32403	30476	19384	0	0	26799	31702	24442	20421	0	0	17527	19431	27151	20387
246	O95747	O95747	>sp|O95747|OXSR1_HUMAN Serine/threonine-protein kinase OSR1 OS=Homo sapiens GN=OXSR1 PE=1 SV=1	1	6	6	6	14.2	14.2	14.2			58.022	527	2.3638e-160	494990	427460	368660	729730	979660	329100	229570	274100	198060	231200	480200	484910	463880	331130	383900	387490	272470	528350	511230	456860	479430	416520	223540	176840	252030	276160	212330	217710	182310	282310	204390	283340	205130	208050
247	O95757	O95757	>sp|O95757|HS74L_HUMAN Heat shock 70 kDa protein 4L OS=Homo sapiens GN=HSPA4L PE=1 SV=3	1	4	1	1	6.6	1.3	1.3			94.511	839	8.3788e-54	0	0	0	70417	0	0	0	0	0	0	0	0	0	0	0	0	0	0	0	0	41165	0	0	0	0	0	0	0	0	0	0	0	0	0
248	O95777	O95777	>sp|O95777|NAA38_HUMAN N-alpha-acetyltransferase 38, NatC auxiliary subunit OS=Homo sapiens GN=NAA38 PE=1 SV=3	1	2	2	2	27.1	27.1	27.1			10.403	96	5.6125e-07	32471	24367	23808	94024	163370	185060	143230	127130	102680	125560	323090	330410	236980	216910	191210	230100	190220	74161	63419	68075	59227	44226	133180	119630	121020	115910	106310	145920	166900	129110	124290	128080	137110	138350
249	O95782	O95782	>sp|O95782|AP2A1_HUMAN AP-2 complex subunit alpha-1 OS=Homo sapiens GN=AP2A1 PE=1 SV=3	1	8	8	6	10.4	10.4	8.5			107.54	977	2.6272e-44	584030	411880	385660	944160	1251000	141310	111770	80402	59507	151600	208360	247430	178960	254720	194220	218300	243740	678320	435520	499200	574440	413940	136110	146800	106890	84092	95338	120870	107170	112580	106920	140350	128470	140320
250	O95793	O95793	>sp|O95793|STAU1_HUMAN Double-stranded RNA-binding protein Staufen homolog 1 OS=Homo sapiens GN=STAU1 PE=1 SV=2	1	1	1	1	2.3	2.3	2.3			63.182	577	1.8025e-07	0	0	0	0	0	15887	0	0	0	0	26341	18460	0	24034	15144	19358	18130	0	0	0	0	0	0	0	0	0	0	0	0	0	0	0	0	15201
251	O95816	O95816	>sp|O95816|BAG2_HUMAN BAG family molecular chaperone regulator 2 OS=Homo sapiens GN=BAG2 PE=1 SV=1	1	2	2	2	9	9	9			23.772	211	6.213e-15	122020	138540	110920	169340	153850	119960	82816	74335	81686	90049	209550	225690	140220	131160	138420	133250	108730	123530	162420	141730	98917	56987	87904	73890	70918	99103	79975	102960	119790	81256	75767	101490	80717	90627
252	O95817	O95817	>sp|O95817|BAG3_HUMAN BAG family molecular chaperone regulator 3 OS=Homo sapiens GN=BAG3 PE=1 SV=3	1	1	1	1	2.3	2.3	2.3			61.594	575	7.2048e-13	130170	10807	129440	163930	290300	69561	38405	0	40319	35763	125610	55089	49702	0	71911	0	46142	178180	6547.7	225590	128120	150320	27311	18547	0	26023	17112	32761	15384	15502	0	28011	0	20569
253	O95831	O95831	>sp|O95831|AIFM1_HUMAN Apoptosis-inducing factor 1, mitochondrial OS=Homo sapiens GN=AIFM1 PE=1 SV=1	1	13	13	13	25	25	25			66.9	613	1.0203e-91	528100	360790	412860	959450	1343900	1760900	1348000	1243000	1054300	1504900	2301000	2945600	2377400	2267500	1984700	2353600	1526100	680560	503980	583500	675360	584630	1440600	1137100	1091800	1229900	1393800	1011600	1497400	1331200	1197100	1412200	1428700	1281200
254	O95861	O95861	>sp|O95861|BPNT1_HUMAN 3'(2'),5'-bisphosphate nucleotidase 1 OS=Homo sapiens GN=BPNT1 PE=1 SV=1	1	2	2	2	8.1	8.1	8.1			33.392	308	0.00014981	21898	0	0	0	0	103610	56875	90974	90522	72971	118940	153020	116300	123620	85342	109620	79164	23575	0	0	0	0	82373	55617	55251	73786	70700	62814	86522	73452	87511	74442	72398	71456
255	O95864	O95864	>sp|O95864|FADS2_HUMAN Fatty acid desaturase 2 OS=Homo sapiens GN=FADS2 PE=1 SV=1	1	1	1	1	2.5	2.5	2.5			52.259	444	6.7876e-10	124690	50232	81622	185600	173200	0	0	0	0	0	0	0	0	0	0	0	0	148330	47153	84173	124660	54633	0	0	0	0	0	0	0	0	0	0	0	0
256	O95865	O95865	>sp|O95865|DDAH2_HUMAN N(G),N(G)-dimethylarginine dimethylaminohydrolase 2 OS=Homo sapiens GN=DDAH2 PE=1 SV=1	1	6	6	6	26	26	26			29.644	285	8.4639e-98	199920	190720	155190	382200	804260	601420	404260	373560	331830	431270	1294900	719810	706310	937450	583210	690140	542760	385180	357270	332740	319410	440460	350630	364380	326360	311500	307970	611640	337320	368520	494600	333930	377900	373010
257	O95881	O95881	>sp|O95881|TXD12_HUMAN Thioredoxin domain-containing protein 12 OS=Homo sapiens GN=TXNDC12 PE=1 SV=1	1	3	3	3	22.1	22.1	22.1			19.206	172	6.5235e-23	0	0	0	0	0	617100	388280	449510	394230	504390	995250	843720	610620	729420	547550	681100	497670	0	0	0	0	0	408820	454420	421740	407410	343890	664850	398710	381750	400820	480310	399210	370850
258	O96000	O96000	>sp|O96000|NDUBA_HUMAN NADH dehydrogenase [ubiquinone] 1 beta subcomplex subunit 10 OS=Homo sapiens GN=NDUFB10 PE=1 SV=3	1	4	4	4	27.9	27.9	27.9			20.776	172	2.6148e-14	377690	17287	238170	390530	712190	110910	100850	154630	114790	81449	149750	167820	112440	118230	126380	128590	104550	270130	0	599700	87023	179660	84318	101960	91062	85271	80581	80504	95253	69983	74820	201520	82677	85245
259	O96008	O96008	>sp|O96008|TOM40_HUMAN Mitochondrial import receptor subunit TOM40 homolog OS=Homo sapiens GN=TOMM40 PE=1 SV=1	1	4	4	4	15	15	15			37.893	361	1.7937e-26	159720	90291	56497	310890	481470	21352	32079	0	18568	0	41880	60195	41525	48942	22767	67119	23224	147680	100120	138650	171460	196440	14842	27428	0	21218	0	18528	14969	21970	25919	13988	18698	17561
260	O96011	O96011	>sp|O96011|PX11B_HUMAN Peroxisomal membrane protein 11B OS=Homo sapiens GN=PEX11B PE=1 SV=1	1	1	1	1	3.5	3.5	3.5			28.431	259	9.3652e-05	89228	59915	58056	131040	170480	18406	14253	14508	0	11520	20021	25154	36046	20416	0	24854	12308	106080	79638	85155	90089	75895	6374.6	6071.7	6624.8	0	10569	4606.2	6196.3	9917.7	5622.5	0	7151.2	4839.7
261	O96019	O96019	>sp|O96019|ACL6A_HUMAN Actin-like protein 6A OS=Homo sapiens GN=ACTL6A PE=1 SV=1	1	2	2	2	5.6	5.6	5.6			47.46	429	1.2667e-07	95294	54559	57168	179460	352850	51004	36499	39398	17450	24753	99967	47646	62231	74871	53961	59155	35040	119960	76206	88496	96003	144320	32895	39069	19755	24275	19456	25660	21857	31886	38398	34529	43010	25659
262	P00338;Q6ZMR3;P07864	P00338	>sp|P00338|LDHA_HUMAN L-lactate dehydrogenase A chain OS=Homo sapiens GN=LDHA PE=1 SV=2	3	17	17	16	44.6	44.6	41			36.688	332	1.2028e-263	9606900	10548000	9076000	15946000	50542000	17265000	16382000	15546000	14485000	14696000	25641000	24316000	20395000	23471000	19122000	20117000	15203000	13292000	18147000	15831000	12551000	22179000	11030000	13117000	13303000	14698000	12101000	11268000	10855000	11132000	11779000	12147000	10982000	11023000
263	P00352	P00352	>sp|P00352|AL1A1_HUMAN Retinal dehydrogenase 1 OS=Homo sapiens GN=ALDH1A1 PE=1 SV=2	1	2	1	1	4.6	3.2	3.2			54.861	501	1.4355e-07	0	0	0	0	0	62769	47287	40022	36083	40454	74808	81093	46846	77064	68671	64998	56630	0	0	0	0	0	46770	43040	38702	43974	35939	36251	42648	26444	45562	51145	39688	48014
264	P00367;P49448	P00367;P49448	>sp|P00367|DHE3_HUMAN Glutamate dehydrogenase 1, mitochondrial OS=Homo sapiens GN=GLUD1 PE=1 SV=2;>sp|P49448|DHE4_HUMAN Glutamate dehydrogenase 2, mitochondrial OS=Homo sapiens GN=GLUD2 PE=1 SV=2	2	18	18	18	35.1	35.1	35.1			61.397	558	4.517e-178	765730	388670	261620	1285000	1201100	4603300	3176300	2808400	2214800	3270700	7187200	6351600	5559000	5607200	4815800	5034600	4012600	1336000	637150	463430	906700	441600	3355500	2886800	2728200	2592800	2753400	3421500	3208800	3121900	3090200	3456600	3225600	3169000
265	P00387	P00387	>sp|P00387|NB5R3_HUMAN NADH-cytochrome b5 reductase 3 OS=Homo sapiens GN=CYB5R3 PE=1 SV=3	1	7	7	7	22.6	22.6	22.6			34.234	301	6.1241e-42	1499300	1073800	1027900	2203200	3934000	1207500	842720	780210	594520	975620	1799700	1740200	1599900	1449500	1310300	1504200	1084700	1781300	1195700	2050600	1899500	1601000	746400	708730	711240	632790	624700	734130	753480	771160	691790	793340	765840	737670
266	P00390	P00390	>sp|P00390|GSHR_HUMAN Glutathione reductase, mitochondrial OS=Homo sapiens GN=GSR PE=1 SV=2	1	4	4	4	10.2	10.2	10.2			56.256	522	6.5701e-21	0	0	0	0	0	448850	251900	263020	198970	312990	664410	598060	474720	502310	391280	512740	347880	0	0	0	0	0	323280	246010	227730	220910	291460	318450	284320	277010	270790	344980	327990	313070
267	P00403	P00403	>sp|P00403|COX2_HUMAN Cytochrome c oxidase subunit 2 OS=Homo sapiens GN=MT-CO2 PE=1 SV=1	1	4	4	4	18.9	18.9	18.9			25.565	227	1.4745e-81	1470300	1184300	1253100	3100700	5077400	863500	683980	488080	512290	518990	1221100	1236900	1169900	1131300	897690	1038600	727790	1656700	1606000	1777500	1972200	1747600	652700	444990	406070	493510	408880	603870	577130	601870	581000	711090	642000	589970
268	P00441	P00441	>sp|P00441|SODC_HUMAN Superoxide dismutase [Cu-Zn] OS=Homo sapiens GN=SOD1 PE=1 SV=2	1	5	5	5	37	37	37			15.936	154	1.0553e-66	0	0	0	14700	0	6880200	5047600	5193400	1646300	5620900	4435100	7692500	4163000	4015700	6132800	6723800	2731500	0	0	0	4167.6	0	9729600	6431000	6361800	1536100	5343000	1250300	3742700	1128100	1143200	3369600	2859600	813520
269	P00450	P00450	>sp|P00450|CERU_HUMAN Ceruloplasmin OS=Homo sapiens GN=CP PE=1 SV=1	1	6	6	6	6.9	6.9	6.9			122.2	1065	2.8727e-39	98526	248180	260990	309670	1153900	645560	459840	457090	380840	482520	802120	791450	747790	769960	671000	733710	530340	101780	354540	459070	146280	438070	444440	439080	428780	473030	417350	372630	402760	407550	417330	480380	420530	449750
270	P00488	P00488	>sp|P00488|F13A_HUMAN Coagulation factor XIII A chain OS=Homo sapiens GN=F13A1 PE=1 SV=4	1	12	12	12	21.7	21.7	21.7			83.266	732	3.6433e-111	0	0	0	0	0	2360600	1827000	1714400	1482400	1746800	3335900	3740000	3111100	2961900	2489200	2960900	2098700	0	0	0	0	0	1723600	1804300	1697800	1741800	1452600	1645700	1874200	1817700	1681500	1844700	1852900	1871800
271	P00491	P00491	>sp|P00491|PNPH_HUMAN Purine nucleoside phosphorylase OS=Homo sapiens GN=PNP PE=1 SV=2	1	9	9	9	38.8	38.8	38.8			32.118	289	9.1661e-114	687220	821990	754690	1049400	2371300	1524000	1250600	1072600	871660	968700	2397400	2095900	1953300	1805100	1635600	1964000	1524900	1805000	1485700	3360000	988700	1545300	646950	668370	679460	697080	575880	691510	678200	712960	667570	746140	750450	791090
272	P00492	P00492	>sp|P00492|HPRT_HUMAN Hypoxanthine-guanine phosphoribosyltransferase OS=Homo sapiens GN=HPRT1 PE=1 SV=2	1	5	5	5	27.1	27.1	27.1			24.579	218	4.5542e-27	24659	62758	51538	21991	179140	444180	336220	300450	269170	305320	683340	604860	527890	558840	511630	540090	410830	47047	84625	74277	58608	77016	366750	346540	302160	249440	222810	356610	207290	303330	317550	261010	425130	410820
273	P00505	P00505	>sp|P00505|AATM_HUMAN Aspartate aminotransferase, mitochondrial OS=Homo sapiens GN=GOT2 PE=1 SV=3	1	14	14	14	35.3	35.3	35.3			47.517	430	5.7514e-121	1048900	903270	1128300	2459000	5000100	2714600	1807800	1943000	1795300	1509000	4128500	3639000	3323100	3366700	2870400	3231000	2409200	978350	1257600	1550500	1423100	1910400	1940900	1799000	1911200	2170100	1601200	1846400	1806200	1786200	1984700	2257800	1739800	1923700
274	P00558;P07205	P00558	>sp|P00558|PGK1_HUMAN Phosphoglycerate kinase 1 OS=Homo sapiens GN=PGK1 PE=1 SV=3	2	24	24	24	65.2	65.2	65.2			44.614	417	0	717100	1489800	1996700	1397300	10525000	52066000	48311000	45230000	36627000	49152000	79422000	71548000	61752000	63160000	54000000	62342000	45031000	1737900	3587700	5271600	1767500	5818300	38281000	42369000	42234000	44493000	43082000	37065000	37054000	35313000	36765000	38912000	37970000	38530000
275	P00568	P00568	>sp|P00568|KAD1_HUMAN Adenylate kinase isoenzyme 1 OS=Homo sapiens GN=AK1 PE=1 SV=3	1	3	3	3	17	17	17			21.635	194	3.2212e-12	18821	0	0	0	19330	485590	151860	280870	111970	287450	670280	629140	537390	559970	514100	582110	398610	34226	0	0	0	12352	404890	174430	251350	157210	263160	325530	309180	265160	249030	477230	258180	380200
276	P00738;P00739	P00738	>sp|P00738|HPT_HUMAN Haptoglobin OS=Homo sapiens GN=HP PE=1 SV=1	2	11	11	11	31	31	31			45.205	406	3.9462e-53	110190	58002	71646	110840	804630	1874600	1665700	1618800	912230	1571200	2730600	2268600	2358200	2336100	1836700	2241600	1608000	54589	57748	54719	52568	271050	1853600	1579400	1615900	1202400	1387400	1360800	1652900	1307900	1327100	1083900	1004600	1122300
277	P00751	P00751	>sp|P00751|CFAB_HUMAN Complement factor B OS=Homo sapiens GN=CFB PE=1 SV=2	1	4	4	4	5.2	5.2	5.2			85.532	764	1.9067e-09	389710	87024	38223	103200	802940	0	0	8944.2	0	48942	12143	13808	21466	20432	0	169290	98980	255280	265180	79096	88158	299500	0	0	9962.4	0	16399	25287	8297	13531	50934	0	39407	30896
278	P00846	P00846	>sp|P00846|ATP6_HUMAN ATP synthase subunit a OS=Homo sapiens GN=MT-ATP6 PE=1 SV=1	1	1	1	1	4.4	4.4	4.4			24.817	226	1.332e-19	302260	175960	246860	498850	782660	136460	90374	98804	74582	81861	159560	185120	138290	163400	140190	173930	111720	345840	223620	354090	332920	342710	74136	60396	70775	66614	54203	57587	103630	59688	102180	75567	78505	99605
279	P00915	P00915	>sp|P00915|CAH1_HUMAN Carbonic anhydrase 1 OS=Homo sapiens GN=CA1 PE=1 SV=2	1	8	8	8	44.4	44.4	44.4			28.87	261	8.2404e-79	13084	0	0	0	21149	1462400	1151800	1080700	962010	1216900	2107300	2031700	1780600	1816800	1429800	1808600	1259700	8472.5	0	0	0	5264.4	1163800	1079600	888430	1221300	1047700	1036300	1115500	1080900	1100400	895380	1143400	1101700
280	P00918	P00918	>sp|P00918|CAH2_HUMAN Carbonic anhydrase 2 OS=Homo sapiens GN=CA2 PE=1 SV=2	1	13	13	13	57.3	57.3	57.3			29.246	260	1.0086e-260	41214	0	0	0	21343	23757000	23838000	22075000	17272000	22883000	39579000	34606000	29635000	29700000	25176000	27809000	20612000	14166	0	0	0	2809.1	17834000	21963000	22106000	21171000	20387000	19343000	17756000	16871000	17395000	18639000	16750000	17275000
281	P00966	P00966	>sp|P00966|ASSY_HUMAN Argininosuccinate synthase OS=Homo sapiens GN=ASS1 PE=1 SV=2	1	3	3	3	8.3	8.3	8.3			46.53	412	4.0751e-24	72180	97792	107700	100370	207220	82107	58467	70706	48594	81656	131330	115080	113990	89758	95952	103910	48938	76403	116680	101190	85330	109910	51649	94009	58652	49093	62609	54828	51548	56876	44693	59789	54016	63801
282	P01008	P01008	>sp|P01008|ANT3_HUMAN Antithrombin-III OS=Homo sapiens GN=SERPINC1 PE=1 SV=1	1	4	4	4	12.1	12.1	12.1			52.602	464	1.3552e-25	362540	400220	443250	447810	1803300	269030	138540	162570	153330	156290	406030	331840	283990	313430	270560	296860	218880	37005	771440	1061100	39735	106590	200090	280530	174640	171750	172250	221120	207400	187090	196340	155640	220740	219910
283	P01009	P01009	>sp|P01009|A1AT_HUMAN Alpha-1-antitrypsin OS=Homo sapiens GN=SERPINA1 PE=1 SV=3	1	17	17	17	44.5	44.5	44.5			46.736	418	0	1021900	1409600	1712100	2412400	6341100	13302000	10332000	10361000	7616000	12909000	19840000	17669000	16018000	15538000	13716000	15829000	10564000	1389400	1685400	2580600	1579900	2542200	9371500	9245600	9884300	9865600	11684000	9105300	9345000	9282200	9209000	9992800	9222400	8936000
284	P01011	P01011	>sp|P01011|AACT_HUMAN Alpha-1-antichymotrypsin OS=Homo sapiens GN=SERPINA3 PE=1 SV=2	1	6	6	6	17.7	17.7	17.7			47.65	423	3.8034e-252	1673100	1206800	1481200	2783900	3105900	554800	664330	377250	369230	494880	861200	937070	1118300	746830	679760	675580	866370	1848200	1817800	1950100	1750600	1308800	352790	496550	371810	464520	467330	372880	345550	338710	325680	362260	354090	714020
285	P01019	P01019	>sp|P01019|ANGT_HUMAN Angiotensinogen OS=Homo sapiens GN=AGT PE=1 SV=1	1	2	2	2	6	6	6			53.154	485	7.9114e-09	0	18934	26102	23534	48379	90170	57922	60313	44960	57945	122710	114190	103040	104550	105200	120810	74374	0	27785	42079	17716	23855	80793	50655	53912	53505	42777	58825	53909	50192	65683	69725	71835	63502
286	P01023;P20742	P01023	>sp|P01023|A2MG_HUMAN Alpha-2-macroglobulin OS=Homo sapiens GN=A2M PE=1 SV=3	2	28	28	28	23.3	23.3	23.3			163.29	1474	3.0337e-289	641300	764240	618220	1692300	3303000	3818500	2708500	2464600	1916700	2739200	5921800	5008800	4544200	4830000	3482800	4629200	3387700	1380500	1676900	1339500	1513700	1508700	2565600	2130000	2007100	2344400	2219500	2512900	2391300	2401000	2471600	2489900	2562700	2766400
287	P01024	P01024	>sp|P01024|CO3_HUMAN Complement C3 OS=Homo sapiens GN=C3 PE=1 SV=2	1	30	30	30	23.9	23.9	23.9			187.15	1663	0	1301200	1317600	1504200	2166300	6765200	3193800	2646300	2314000	1669700	2034300	4524700	4174800	2946700	3953100	3190100	3784900	2769600	1427700	1759600	2376500	1437300	2437100	2156400	2185600	2049700	2106000	2105600	1980900	2073800	1972100	2154200	2218400	2142200	2276200
288	P01042	P01042	>sp|P01042|KNG1_HUMAN Kininogen-1 OS=Homo sapiens GN=KNG1 PE=1 SV=2	1	3	3	3	4.8	4.8	4.8			71.957	644	9.8657e-31	6683.6	14908	0	18565	74043	130690	108090	97866	79232	96229	222910	180710	91827	150730	137030	153280	118380	20883	21075	0	33910	17701	97927	81683	70872	78503	73515	88428	89295	141790	75562	78459	83576	122790
289	P01111;P01112	P01111;P01112	>sp|P01111|RASN_HUMAN GTPase NRas OS=Homo sapiens GN=NRAS PE=1 SV=1;>sp|P01112|RASH_HUMAN GTPase HRas OS=Homo sapiens GN=HRAS PE=1 SV=1	2	2	2	2	11.1	11.1	11.1			21.229	189	0.00021798	28923	0	0	0	0	0	0	0	0	0	27869	0	0	0	0	0	0	0	0	0	0	0	0	0	0	0	0	13671	0	0	0	0	0	0
290	P01593;P01594;P01599;P01600;P01607;P01608;P01609;P01610;P80362	P01593;P01594;P01599;P01600;P01607;P01608;P01609;P01610;P80362	>sp|P01593|KV101_HUMAN Ig kappa chain V-I region AG OS=Homo sapiens PE=1 SV=1;>sp|P01594|KV102_HUMAN Ig kappa chain V-I region AU OS=Homo sapiens PE=1 SV=1;>sp|P01599|KV107_HUMAN Ig kappa chain V-I region Gal OS=Homo sapiens PE=1 SV=1;>sp|P01600|KV108_HUMA	9	1	1	1	16.7	16.7	16.7			11.992	108	7.2639e-60	24184	0	22525	29117	0	483410	371490	347440	311760	386650	716460	710180	503330	606960	475970	525550	365920	13865	0	16167	9758.7	0	372220	350440	351370	396290	362180	366070	390170	169290	371600	363010	333760	316470
291	P04207;P04434;P01624;P01605	P04207;P04434;P01624;P01605	>sp|P04207|KV308_HUMAN Ig kappa chain V-III region CLL OS=Homo sapiens PE=1 SV=2;>sp|P04434|KV310_HUMAN Ig kappa chain V-III region VH (Fragment) OS=Homo sapiens PE=4 SV=1;>sp|P01624|KV306_HUMAN Ig kappa chain V-III region POM OS=Homo sapiens PE=1 SV=1;>sp	4	1	1	1	7	7	7			14.275	129	1.285e-05	0	21991	0	0	90692	100400	38610	47496	37655	59580	131480	123110	113550	139960	67302	103450	84302	0	24907	0	0	34514	73688	34356	45959	45432	54271	64105	64263	66209	85960	49006	63074	70248
292	P06310;P06309;P01614;P01617	P06310;P06309;P01614;P01617	>sp|P06310|KV206_HUMAN Ig kappa chain V-II region RPMI 6410 OS=Homo sapiens PE=4 SV=1;>sp|P06309|KV205_HUMAN Ig kappa chain V-II region GM607 (Fragment) OS=Homo sapiens PE=4 SV=1;>sp|P01614|KV201_HUMAN Ig kappa chain V-II region Cum OS=Homo sapiens PE=1 SV	4	1	1	1	9.8	9.8	9.8			14.707	133	0.00029894	0	0	40711	0	155760	821330	685660	563730	443010	604830	1160300	1157200	954050	1028500	749180	1014100	686360	0	0	35665	0	41736	611530	629240	549160	537260	544280	571110	612890	560850	608710	549180	628500	577890
293	P18135;P18136;P01620;P01623;P01622;P04206	P18135;P18136;P01620;P01623;P01622;P04206	>sp|P18135|KV312_HUMAN Ig kappa chain V-III region HAH OS=Homo sapiens PE=2 SV=1;>sp|P18136|KV313_HUMAN Ig kappa chain V-III region HIC OS=Homo sapiens PE=2 SV=2;>sp|P01620|KV302_HUMAN Ig kappa chain V-III region SIE OS=Homo sapiens PE=1 SV=1;>sp|P01623|KV	6	3	3	3	33.3	33.3	33.3			14.073	129	3.0388e-97	0	47959	55875	0	137540	754470	770760	695160	640260	725490	1955000	1121900	1368400	787690	1174500	1330600	622870	0	81626	59433	0	68145	614870	688660	663400	785790	638180	1047900	567050	851660	410520	850220	800990	425660
294	P01625	P01625	>sp|P01625|KV402_HUMAN Ig kappa chain V-IV region Len OS=Homo sapiens PE=1 SV=2	1	1	1	1	15.8	15.8	15.8			12.64	114	9.312e-76	12209	0	39647	0	0	287120	282500	268220	224860	274400	470180	354280	363220	328500	358680	354880	250430	8752.7	0	35584	0	0	216240	265570	270630	283860	254830	236760	187880	217400	138290	272460	222490	213980
295	P01714	P01714	>sp|P01714|LV301_HUMAN Ig lambda chain V-III region SH OS=Homo sapiens PE=1 SV=1	1	3	3	3	34.3	34.3	34.3			11.392	108	2.7155e-94	0	0	16404	12613	0	200700	187260	182740	172830	283640	460070	395330	395980	249040	311410	243600	163380	0	0	73127	26255	0	223120	174130	152730	247640	223310	153440	180260	231000	187080	145500	181500	116580
296	P01743	P01743	>sp|P01743|HV102_HUMAN Ig heavy chain V-I region HG3 OS=Homo sapiens PE=4 SV=1	1	1	1	1	9.4	9.4	9.4			12.946	117	0.00018259	0	0	0	0	0	28820	0	0	0	0	0	0	0	0	0	0	0	0	0	0	0	0	21282	0	0	0	0	0	0	0	0	0	0	0
297	P01764	P01764	>sp|P01764|HV303_HUMAN Ig heavy chain V-III region VH26 OS=Homo sapiens PE=1 SV=1	1	2	1	1	18.8	9.4	9.4			12.582	117	2.7203e-09	0	0	0	0	0	0	0	0	0	0	0	107920	0	0	0	0	0	0	0	0	0	0	0	0	0	0	0	0	56681	0	0	0	0	0
298	P01765;P01774;P01776;P01779	P01765;P01774;P01776;P01779	>sp|P01765|HV304_HUMAN Ig heavy chain V-III region TIL OS=Homo sapiens PE=1 SV=1;>sp|P01774|HV313_HUMAN Ig heavy chain V-III region POM OS=Homo sapiens PE=1 SV=1;>sp|P01776|HV315_HUMAN Ig heavy chain V-III region WAS OS=Homo sapiens PE=1 SV=1;>sp|P01779|HV	4	2	2	1	26.1	26.1	16.5			11.612	115	5.0478e-97	0	14304	0	0	29531	465880	395350	397780	314370	389570	406080	662050	545490	508520	480380	679610	429610	0	15989	0	0	11092	378400	397500	422410	424130	371710	157580	249370	339970	313110	397360	301670	364630
299	P01766;P01777	P01766;P01777	>sp|P01766|HV305_HUMAN Ig heavy chain V-III region BRO OS=Homo sapiens PE=1 SV=1;>sp|P01777|HV316_HUMAN Ig heavy chain V-III region TEI OS=Homo sapiens PE=1 SV=1	2	1	1	1	15.8	15.8	15.8			13.227	120	7.0298e-49	0	30520	92734	35273	259860	748130	598410	540590	480180	673900	1058600	1026600	939970	944820	864010	955170	670650	0	18923	63167	11219	54138	561780	552130	533470	594890	620570	525910	547420	560670	564330	649550	598220	572460
300	P01781	P01781	>sp|P01781|HV320_HUMAN Ig heavy chain V-III region GAL OS=Homo sapiens PE=1 SV=1	1	1	1	1	9.5	9.5	9.5			11.771	116	0.0070677	0	0	0	0	0	0	58698	0	0	147660	0	0	0	0	0	0	0	0	0	0	0	0	0	0	0	0	132890	0	0	0	0	0	0	0
301	P01834	P01834	>sp|P01834|IGKC_HUMAN Ig kappa chain C region OS=Homo sapiens GN=IGKC PE=1 SV=1	1	5	5	5	80.2	80.2	80.2			11.609	106	0	1535600	1605800	1873700	2852600	7762800	22849000	24282000	20054000	16266000	21628000	38349000	31079000	29267000	29927000	21429000	27288000	19991000	1626000	2080800	2485300	1867300	3321800	16435000	20356000	19968000	19795000	20233000	19289000	17114000	17729000	17716000	14778000	16268000	16035000
302	P01857	P01857	>sp|P01857|IGHG1_HUMAN Ig gamma-1 chain C region OS=Homo sapiens GN=IGHG1 PE=1 SV=1	1	10	10	4	38.8	38.8	18.8			36.105	330	4.9021e-282	3236300	2860400	4608200	5670200	15578000	39054000	38680000	35612000	28515000	37880000	60465000	55932000	47985000	50721000	43893000	47117000	33397000	4618500	5073100	9014900	4504400	6391900	28657000	33793000	32967000	33737000	33704000	28314000	29036000	27645000	29379000	32971000	28505000	26627000
303	P01859	P01859	>sp|P01859|IGHG2_HUMAN Ig gamma-2 chain C region OS=Homo sapiens GN=IGHG2 PE=1 SV=2	1	8	4	3	29.1	16.9	12.6			35.9	326	3.5596e-68	440390	342970	558570	714940	2405600	5844200	4848700	4508200	3919800	5097200	8930600	8089600	7231800	7133500	6373500	6876600	5269800	466570	428930	979240	515890	1062400	4325800	4421700	4421800	4854600	4856900	4572700	4137300	3990200	4091800	4671100	4045200	3850500
304	P01860	P01860	>sp|P01860|IGHG3_HUMAN Ig gamma-3 chain C region OS=Homo sapiens GN=IGHG3 PE=1 SV=2	1	9	3	2	31.8	14.3	11.1			41.287	377	8.4741e-77	339580	337440	586860	609200	1604300	2873900	2149400	2069600	1613100	2227700	5449600	3772200	3546100	3515600	3443100	3389000	2281300	315320	359840	715920	331670	561980	2120100	1911200	1994800	2002400	1975200	2747800	1983700	2116800	2058800	2576900	2080500	1942900
305	P01871;P04220	P01871;P04220	>sp|P01871|IGHM_HUMAN Ig mu chain C region OS=Homo sapiens GN=IGHM PE=1 SV=3;>sp|P04220|MUCB_HUMAN Ig mu heavy chain disease protein OS=Homo sapiens PE=1 SV=1	2	2	2	2	6.9	6.9	6.9			49.306	452	6.5036e-22	0	0	0	0	0	158190	189830	139920	178400	232090	156120	242050	215980	254550	106420	175000	143830	0	0	0	0	0	101950	169560	228780	198070	188570	65084	110070	115340	144050	71172	136690	107410
306	P01876;P01877	P01876;P01877	>sp|P01876|IGHA1_HUMAN Ig alpha-1 chain C region OS=Homo sapiens GN=IGHA1 PE=1 SV=2;>sp|P01877|IGHA2_HUMAN Ig alpha-2 chain C region OS=Homo sapiens GN=IGHA2 PE=1 SV=3	2	6	6	6	20.4	20.4	20.4			37.654	353	9.8049e-60	133020	223810	326380	339970	1262900	906670	570770	461770	589600	894900	1095100	959940	710640	814730	722880	834340	926230	50740	205600	357600	428730	835730	533210	553850	523100	703540	643380	573460	507600	446730	477180	528310	499520	524230
307	P01892;P10316;P01891;P10314;P16188;P16189;P16190;P30453;P30459;P30512;P05534;P30447;P04439;P13746;P18462;P30450;P30456;P30457;P30443;P30455	P01892;P10316;P01891;P10314;P16188;P16189;P16190;P30453;P30459;P30512;P05534;P30447;P04439;P13746;P18462;P30450;P30456;P30457	>sp|P01892|1A02_HUMAN HLA class I histocompatibility antigen, A-2 alpha chain OS=Homo sapiens GN=HLA-A PE=1 SV=1;>sp|P10316|1A69_HUMAN HLA class I histocompatibility antigen, A-69 alpha chain OS=Homo sapiens GN=HLA-A PE=1 SV=2;>sp|P01891|1A68_HUMAN HLA cla	20	7	7	2	27.1	27.1	5.2			40.921	365	4.5441e-118	240000	188510	336860	1227300	1482000	641210	708420	666140	778520	690910	1023100	1124000	809370	890450	705470	798910	595540	253870	252130	543890	993660	560740	427260	640760	810780	895740	666290	413720	521640	393760	426540	478880	398840	411750
308	P01903;P01906	P01903	>sp|P01903|DRA_HUMAN HLA class II histocompatibility antigen, DR alpha chain OS=Homo sapiens GN=HLA-DRA PE=1 SV=1	2	4	4	4	18.9	18.9	18.9			28.607	254	2.8981e-165	8496.4	10942	10199	15613	53386	1530200	1408700	1225000	1042900	1248600	2067800	2128800	1852400	1791400	1583000	1840400	1368100	2056.5	3018.1	3090.5	2209.2	4947.8	1183000	1273100	1201300	1274200	1081400	1019200	1149700	1070800	1059400	1136100	1134800	1164100
309	P01911;Q5Y7A7;P01912;P20039;Q95IE3;Q30167;P04440	P01911;Q5Y7A7;P01912	>sp|P01911|2B1F_HUMAN HLA class II histocompatibility antigen, DRB1-15 beta chain OS=Homo sapiens GN=HLA-DRB1 PE=1 SV=2;>sp|Q5Y7A7|2B1D_HUMAN HLA class II histocompatibility antigen, DRB1-13 beta chain OS=Homo sapiens GN=HLA-DRB1 PE=1 SV=1;>sp|P01912|2B13_	7	5	5	1	21.4	21.4	3.4			29.966	266	1.2488e-29	0	0	0	0	0	1038600	751400	762420	536110	748320	1797600	1692000	1556900	1707400	1341700	1493500	968300	0	0	0	0	0	910130	842570	781590	666980	666380	814020	931370	787320	884050	910960	850460	867900
310	P02042;P02100;P69891;P69892	P02042	>sp|P02042|HBD_HUMAN Hemoglobin subunit delta OS=Homo sapiens GN=HBD PE=1 SV=2	4	12	5	5	79.6	40.1	40.1			16.055	147	6.1491e-219	45788	17466	20218	24058	15360	1358500	1154500	969120	877670	1159300	1955100	1953900	1676200	1631100	1325500	1651500	1155100	25345	11018	14011	7785.1	5372.3	870840	1075500	947130	1080000	1058800	1009500	1097400	1044000	769450	1028800	1057100	992460
311	P02452	P02452	>sp|P02452|CO1A1_HUMAN Collagen alpha-1(I) chain OS=Homo sapiens GN=COL1A1 PE=1 SV=5	1	4	4	4	3.6	3.6	3.6			138.94	1464	3.8244e-61	136280	151360	189560	120900	587440	38853	57320	144840	55481	172280	0	0	0	0	70885	0	0	85267	106540	339280	54681	364910	22198	0	36351	134460	41684	0	0	0	0	100360	0	0
312	P02458	P02458	>sp|P02458|CO2A1_HUMAN Collagen alpha-1(II) chain OS=Homo sapiens GN=COL2A1 PE=1 SV=3	1	10	10	9	8.1	8.1	7.3			141.78	1487	7.7642e-160	8807300	10278000	10683000	14488000	30668000	31767	0	15062	0	0	0	41221	53220	39718	0	0	0	8848200	12797000	13978000	6919800	11674000	819.11	0	512.04	0	0	0	755.98	1090.2	814.37	0	0	0
313	P02461	P02461	>sp|P02461|CO3A1_HUMAN Collagen alpha-1(III) chain OS=Homo sapiens GN=COL3A1 PE=1 SV=4	1	1	1	1	0.8	0.8	0.8			138.56	1466	0.0084095	132780	204240	202250	154820	545540	0	0	0	9501.1	14707	40326	0	16757	0	27862	63629	31489	142590	263010	288340	93860	233760	0	0	0	3026.7	3473.1	5191.1	0	2579.7	0	5356.6	10243	6928.2
314	P02462;P29400	P02462;P29400	>sp|P02462|CO4A1_HUMAN Collagen alpha-1(IV) chain OS=Homo sapiens GN=COL4A1 PE=1 SV=3;>sp|P29400|CO4A5_HUMAN Collagen alpha-5(IV) chain OS=Homo sapiens GN=COL4A5 PE=1 SV=2	2	4	4	4	3.3	3.3	3.3			160.61	1669	1.0611e-109	3087400	3329400	1812600	5777000	11092000	186200	152590	183950	77132	116690	287400	229340	257260	229380	200030	271610	189360	3063800	4563100	2846000	3356600	3645500	93985	51092	131250	46276	113980	52016	48926	100930	69001	138060	65817	61538
315	P02511	P02511	>sp|P02511|CRYAB_HUMAN Alpha-crystallin B chain OS=Homo sapiens GN=CRYAB PE=1 SV=2	1	10	10	10	50.3	50.3	50.3			20.159	175	2.1622e-81	4311500	6983800	5169600	9875900	20887000	14197	0	0	12045	0	33677	59714	55911	74707	54933	25569	25617	3976800	8668700	6144500	5683800	8261000	253.14	0	0	353.05	0	398.89	868.27	712.3	1043.6	1058.9	378.76	518.61
316	P02533;P35900	P02533	>sp|P02533|K1C14_HUMAN Keratin, type I cytoskeletal 14 OS=Homo sapiens GN=KRT14 PE=1 SV=4	2	33	17	8	65.5	43.4	26.7			51.561	472	0	8424200	1178700	9564600	47646000	4277300	41712	0	66167	0	40807	15980	0	64621	0	37604	17507	0	10107000	919310	12580000	27073000	758790	1688.7	0	2514.8	0	2013.4	201.7	0	1803.9	0	1510.4	114.76	0
317	P02538	P02538	>sp|P02538|K2C6A_HUMAN Keratin, type II cytoskeletal 6A OS=Homo sapiens GN=KRT6A PE=1 SV=3	1	36	3	2	50.7	6.6	3.5			60.044	564	0	197220	0	108390	3026900	57864	0	0	0	0	0	0	0	0	0	0	0	0	119640	0	100500	1893100	11306	0	0	0	0	0	0	0	0	0	0	0	0
318	P02545	P02545	>sp|P02545|LMNA_HUMAN Prelamin-A/C OS=Homo sapiens GN=LMNA PE=1 SV=1	1	54	54	52	65.2	65.2	64			74.139	664	0	93107000	73817000	70093000	174720000	252550000	33366000	27621000	25931000	21435000	30229000	49466000	46662000	40957000	42928000	30896000	39846000	28354000	100120000	88158000	95117000	105150000	101610000	22371000	23763000	23419000	23413000	24038000	22104000	22468000	22944000	23158000	19753000	22022000	21282000
319	P02647	P02647	>sp|P02647|APOA1_HUMAN Apolipoprotein A-I OS=Homo sapiens GN=APOA1 PE=1 SV=1	1	18	18	18	58.4	58.4	58.4			30.777	267	2.3912e-283	752730	596000	750840	1115900	4276600	10692000	9200500	8647600	6319800	9084400	16512000	15281000	13342000	13162000	10903000	12865000	9108000	1272200	1159400	1093600	853300	2172500	7878800	8106000	8506500	7306400	8147500	7792200	7856300	7734000	7552600	7640700	7766500	7542900
320	P02649	P02649	>sp|P02649|APOE_HUMAN Apolipoprotein E OS=Homo sapiens GN=APOE PE=1 SV=1	1	3	3	3	9.1	9.1	9.1			36.154	317	1.4955e-09	323210	145730	184740	453370	639780	145450	110190	67220	34813	113070	176780	207130	187490	184650	122360	178390	121520	315230	180310	278360	247920	287150	109500	60184	47323	165560	57779	100940	67242	71959	69130	81291	101130	121440
321	P02652	P02652	>sp|P02652|APOA2_HUMAN Apolipoprotein A-II OS=Homo sapiens GN=APOA2 PE=1 SV=1	1	3	3	3	21	21	21			11.175	100	3.8627e-16	0	0	0	0	0	273900	180240	163640	136440	239190	466710	392880	346420	353190	239190	338630	220640	0	0	0	0	0	213970	178920	162700	179160	223010	262970	206250	191230	207070	139490	207410	147930
322	P02671	P02671	>sp|P02671|FIBA_HUMAN Fibrinogen alpha chain OS=Homo sapiens GN=FGA PE=1 SV=2	1	5	5	5	7.3	7.3	7.3			94.972	866	2.1604e-96	969470	1282600	1144700	1279700	3747000	666200	604050	517190	475700	503510	1030300	1013100	850790	781720	654490	822050	643880	1419400	2313700	2095800	1070600	1974100	268730	277500	321910	344160	330310	239910	264030	280440	187980	238910	240520	273220
323	P02675	P02675	>sp|P02675|FIBB_HUMAN Fibrinogen beta chain OS=Homo sapiens GN=FGB PE=1 SV=2	1	9	9	9	25.7	25.7	25.7			55.928	491	4.5872e-167	305720	356070	550780	538380	2609700	1191300	1117800	997510	625810	1071700	1875900	1716400	1163600	1462200	998720	1216400	994000	405440	576600	1123100	344880	1144100	790530	828980	736640	964890	952550	666800	765440	759190	690200	769350	751800	709410
324	P02679	P02679	>sp|P02679|FIBG_HUMAN Fibrinogen gamma chain OS=Homo sapiens GN=FGG PE=1 SV=3	1	6	6	6	19.9	19.9	19.9			51.511	453	1.3022e-241	248290	364070	482660	488130	2766900	933390	751370	771730	736600	866340	1326000	1353400	1051000	920450	724170	958740	734730	398540	491250	606940	285410	958780	659250	717920	776830	806030	686950	626480	686360	707240	570770	542020	583280	558450
325	P02748	P02748	>sp|P02748|CO9_HUMAN Complement component C9 OS=Homo sapiens GN=C9 PE=1 SV=2	1	2	2	2	4.5	4.5	4.5			63.173	559	1.7317e-09	23227	42433	34885	28507	163290	0	18000	0	0	0	22580	18745	27182	0	19285	19233	0	32744	55201	65582	12971	45491	0	12726	0	0	0	8621.5	7663.4	12412	0	10997	9183.7	0
326	P02751	P02751	>sp|P02751|FINC_HUMAN Fibronectin OS=Homo sapiens GN=FN1 PE=1 SV=4	1	51	51	51	28.5	28.5	28.5			262.62	2386	0	7463900	11654000	13336000	13850000	50024000	5886300	4385900	4181000	3359500	4909900	8487700	8008100	6945800	7413100	6079700	7372100	5144300	8252400	14295000	18382000	8595100	18915000	4050600	3970100	3865000	4102800	4043000	3831100	3918300	3857000	3894000	3960200	3828500	3918200
327	P02753	P02753	>sp|P02753|RET4_HUMAN Retinol-binding protein 4 OS=Homo sapiens GN=RBP4 PE=1 SV=3	1	1	1	1	5.5	5.5	5.5			23.01	201	5.3314e-05	0	0	0	0	0	27487	0	0	0	26390	0	0	28199	43995	0	0	0	0	0	0	0	0	0	0	0	0	0	0	0	0	25834	0	0	0
328	P02763	P02763	>sp|P02763|A1AG1_HUMAN Alpha-1-acid glycoprotein 1 OS=Homo sapiens GN=ORM1 PE=1 SV=1	1	4	4	2	19.4	19.4	11.4			23.511	201	1.9855e-58	0	0	0	0	69858	921170	710170	620730	535870	702340	1433900	1343000	1202300	1124200	966570	1118600	773380	0	0	0	0	64496	694950	643860	596850	658890	623500	715130	702390	704810	644080	725670	656820	624780
329	P02765	P02765	>sp|P02765|FETUA_HUMAN Alpha-2-HS-glycoprotein OS=Homo sapiens GN=AHSG PE=1 SV=1	1	2	2	2	8.2	8.2	8.2			39.324	367	1.2225e-37	11624	0	13188	31271	83317	405490	352450	324270	328040	314590	633800	612050	528970	538280	430220	553720	362090	10864	0	15430	17084	29815	303280	289920	310600	384770	319720	321880	314670	334600	324560	283260	329270	322530
330	P02766	P02766	>sp|P02766|TTHY_HUMAN Transthyretin OS=Homo sapiens GN=TTR PE=1 SV=1	1	2	2	2	17.7	17.7	17.7			15.887	147	7.6585e-25	0	0	0	0	44755	510500	397810	367060	288590	351360	741720	717370	630430	580800	682250	706520	509390	0	0	0	0	32363	410150	350560	350220	358570	305400	339730	367870	366500	322580	513760	432530	441110
331	P02768	P02768	>sp|P02768|ALBU_HUMAN Serum albumin OS=Homo sapiens GN=ALB PE=1 SV=2	1	48	48	48	66.8	66.8	66.8			69.366	609	0	10727000	24287000	29900000	28342000	139500000	497750000	503850000	469550000	377600000	496690000	732200000	724350000	633510000	644400000	481420000	558830000	413960000	10412000	28976000	38079000	14896000	50758000	366550000	464580000	460340000	466620000	447540000	350950000	366390000	376590000	372730000	345050000	351370000	354140000
332	P02774	P02774	>sp|P02774|VTDB_HUMAN Vitamin D-binding protein OS=Homo sapiens GN=GC PE=1 SV=1	1	5	5	5	9.5	9.5	9.5			52.963	474	7.4932e-06	14003	0	24322	0	124850	331640	214970	121050	208450	221960	540830	598950	530460	440290	318930	532950	312020	31962	0	40495	0	87614	252550	199360	161890	192720	205060	325130	241820	325570	269580	219750	269990	251460
333	P02786;Q9UP52	P02786	>sp|P02786|TFR1_HUMAN Transferrin receptor protein 1 OS=Homo sapiens GN=TFRC PE=1 SV=2	2	18	18	18	27.4	27.4	27.4			84.87	760	0	8603400	5221000	5572900	11992000	14691000	1147900	547850	517920	415490	591440	1234800	96954	1244800	1231900	1006900	1223000	1009500	19787000	11821000	3629100	3373900	2680900	22554	12875	19195	16952	16917	15627	3892.9	17714	18008	20387	19878	21106
334	P02787	P02787	>sp|P02787|TRFE_HUMAN Serotransferrin OS=Homo sapiens GN=TF PE=1 SV=3	1	36	36	36	50.6	50.6	50.6			77.063	698	0	1630700	1927000	1386800	3430500	5947100	20458000	15304000	14112000	11662000	15468000	29523000	25943000	23694000	24827000	20444000	23073000	16157000	2064900	2913900	2550200	2538100	2554400	14470000	14048000	13451000	14737000	14038000	14226000	14149000	13141000	13855000	14036000	13610000	13559000
335	P02788	P02788	>sp|P02788|TRFL_HUMAN Lactotransferrin OS=Homo sapiens GN=LTF PE=1 SV=6	1	4	4	4	7.5	7.5	7.5			78.181	710	2.9355e-19	47281	76254	223050	79336	138740	0	0	0	0	0	15275	0	14589	0	12007	0	0	25959	112400	277930	51329	44727	0	0	0	0	0	7664.8	0	8754.9	0	8998.5	0	0
336	P02790	P02790	>sp|P02790|HEMO_HUMAN Hemopexin OS=Homo sapiens GN=HPX PE=1 SV=2	1	7	7	7	17.7	17.7	17.7			51.676	462	1.4965e-71	104320	64323	76887	119180	121660	1403200	950320	842910	635340	958550	1946300	1918900	1731500	1718200	1458300	1535800	662180	125050	59358	42517	83150	36517	1018900	1046500	900460	888180	789550	903720	861900	925880	892670	1042400	987610	692980
337	P02792	P02792	>sp|P02792|FRIL_HUMAN Ferritin light chain OS=Homo sapiens GN=FTL PE=1 SV=2	1	9	9	9	44	44	44			20.019	175	1.2548e-151	0	0	0	0	200530	16532000	15008000	13663000	12090000	17591000	24262000	25832000	20191000	20950000	19211000	21366000	15507000	0	0	0	0	50132	12267000	13829000	13990000	14673000	17888000	11884000	12825000	11485000	11945000	13737000	12588000	12368000
338	P02794	P02794	>sp|P02794|FRIH_HUMAN Ferritin heavy chain OS=Homo sapiens GN=FTH1 PE=1 SV=2	1	9	9	9	41.5	41.5	41.5			21.225	183	5.2148e-73	1073600	1038800	732280	2298100	5181600	5905400	4070000	4214700	2917600	4387500	7745400	7400700	6802100	6180300	4844200	6831900	4465500	1147800	1447100	966680	1346200	2003500	4505300	3758700	4309800	3751000	3959100	3539100	3683200	4066000	3511600	3697300	3939300	3312700
339	P13640;P02795;P04732;P80297;Q8N339	P13640;P02795;P04732;P80297;Q8N339	>sp|P13640|MT1G_HUMAN Metallothionein-1G OS=Homo sapiens GN=MT1G PE=1 SV=2;>sp|P02795|MT2_HUMAN Metallothionein-2 OS=Homo sapiens GN=MT2A PE=1 SV=1;>sp|P04732|MT1E_HUMAN Metallothionein-1E OS=Homo sapiens GN=MT1E PE=1 SV=1;>sp|P80297|MT1X_HUMAN Metallothio	5	2	2	2	21	21	21			6.1414	62	1.172e-25	17974	26909	24854	36153	73050	343080	305820	285160	195120	340090	493300	471610	449450	404590	335240	440640	320570	12770	21787	33210	15016	18440	252420	266640	315220	246340	310940	236470	236120	257070	237530	241770	275810	278700
340	P04004	P04004	>sp|P04004|VTNC_HUMAN Vitronectin OS=Homo sapiens GN=VTN PE=1 SV=1	1	9	9	9	22.2	22.2	22.2			54.305	478	2.5453e-104	1629700	2070500	2106100	2548900	12902000	1592500	895700	840900	770910	19658	2351800	106480	74376	2091200	149280	2039100	1710200	5106200	6099700	1937300	1497700	4349700	1676100	225980	227400	259940	4913.8	85165	14689	18640	84256	18307	89214	398270
341	P04040	P04040	>sp|P04040|CATA_HUMAN Catalase OS=Homo sapiens GN=CAT PE=1 SV=3	1	7	7	7	18	18	18			59.755	527	1.5089e-21	42792	0	21316	142350	46286	379240	574690	403210	412280	458750	888920	804030	601420	662370	495330	733180	508020	108490	0	165780	152250	85468	341900	584950	503400	471370	321060	262910	327140	208960	477560	414010	281500	410450
342	P04066	P04066	>sp|P04066|FUCO_HUMAN Tissue alpha-L-fucosidase OS=Homo sapiens GN=FUCA1 PE=1 SV=4	1	2	2	2	4.7	4.7	4.7			53.688	466	0.00013948	8874.4	0	0	0	0	65128	41836	38733	36683	41662	79334	103790	79174	71320	67187	75894	46184	13824	0	0	0	0	59143	31922	34586	43995	37189	38361	51288	44240	48622	45557	46163	36088
343	P04075	P04075	>sp|P04075|ALDOA_HUMAN Fructose-bisphosphate aldolase A OS=Homo sapiens GN=ALDOA PE=1 SV=2	1	21	21	19	52.2	52.2	50			39.42	364	0	4014400	4444100	3641500	7251900	21893000	34651000	33106000	30849000	23906000	33126000	57305000	48695000	43354000	45916000	34356000	41871000	31161000	6989000	8117700	7729900	6040500	12187000	24836000	29145000	28233000	28297000	28875000	25823000	24648000	24132000	26233000	23535000	24845000	24193000
344	P04080	P04080	>sp|P04080|CYTB_HUMAN Cystatin-B OS=Homo sapiens GN=CSTB PE=1 SV=2	1	6	6	6	79.6	79.6	79.6			11.139	98	6.8961e-214	21794	29149	30278	67098	275150	31655000	31262000	29122000	24197000	31880000	53402000	50823000	39379000	42760000	35398000	38084000	26981000	3110.3	4740.5	5409.6	5597.8	39058	23679000	28528000	28629000	30757000	30489000	24855000	25683000	21952000	24372000	26101000	23145000	23203000
345	P04083	P04083	>sp|P04083|ANXA1_HUMAN Annexin A1 OS=Homo sapiens GN=ANXA1 PE=1 SV=2	1	24	24	24	67.1	67.1	67.1			38.714	346	0	15691000	12687000	13276000	27439000	44536000	16802000	13867000	12950000	11364000	13792000	23969000	19883000	19674000	20913000	17146000	19173000	15128000	20290000	18361000	20598000	19102000	17208000	11047000	11317000	11151000	12343000	10790000	10139000	10537000	10160000	10904000	10783000	10839000	11148000
346	P04179	P04179	>sp|P04179|SODM_HUMAN Superoxide dismutase [Mn], mitochondrial OS=Homo sapiens GN=SOD2 PE=1 SV=2	1	6	6	6	20.7	20.7	20.7			24.722	222	2.9185e-104	801490	763410	597080	1255000	4312300	4034500	3251900	3113200	2038800	3014700	5998200	6315500	5504600	5466000	3708900	4894200	3607500	1297000	1151300	1069700	946580	2027400	2815000	2911800	3145200	2513000	2664300	2679700	2965700	2953600	2958300	2591500	2821400	2888000
347	P04181	P04181	>sp|P04181|OAT_HUMAN Ornithine aminotransferase, mitochondrial OS=Homo sapiens GN=OAT PE=1 SV=1	1	1	1	1	4.6	4.6	4.6			48.534	439	0.0084514	0	0	0	0	0	32125	21667	18102	12098	0	49363	48552	21825	47507	37093	45036	12082	0	0	0	0	0	23152	19207	17200	14333	0	29195	24887	12496	27225	26522	26964	9885.9
348	P04196	P04196	>sp|P04196|HRG_HUMAN Histidine-rich glycoprotein OS=Homo sapiens GN=HRG PE=1 SV=1	1	1	1	1	2.7	2.7	2.7			59.578	525	2.6978e-05	0	0	0	0	31079	18923	18186	14694	11495	10781	21227	0	16035	28275	14209	24689	19920	0	0	0	0	10962	15524	18633	13178	12854	8937.9	9591.9	0	8665.3	15294	9589.3	16950	18858
349	P04216	P04216	>sp|P04216|THY1_HUMAN Thy-1 membrane glycoprotein OS=Homo sapiens GN=THY1 PE=1 SV=2	1	3	3	3	24.2	24.2	24.2			17.935	161	1.1128e-22	0	0	0	65510	122100	745640	545190	560190	393650	389390	837910	1061400	714430	718100	649630	900270	637470	0	0	0	120510	147120	531980	580920	597340	469850	298120	418620	482430	329600	449330	476280	476460	498150
350	P04233	P04233	>sp|P04233|HG2A_HUMAN HLA class II histocompatibility antigen gamma chain OS=Homo sapiens GN=CD74 PE=1 SV=3	1	2	2	2	9.5	9.5	9.5			33.515	296	4.3981e-26	0	0	0	0	0	192970	208560	169900	166980	183330	336800	223240	221210	237110	208270	211700	172330	0	0	0	0	0	139680	255930	150420	209160	165970	149590	137080	122960	141880	127830	105270	137730
351	P04259	P04259	>sp|P04259|K2C6B_HUMAN Keratin, type II cytoskeletal 6B OS=Homo sapiens GN=KRT6B PE=1 SV=5	1	36	19	2	52.3	32.3	4.6			60.066	564	0	1838600	1216400	1811700	20316000	3249100	15315	0	0	0	0	21262	0	40533	0	0	0	0	321200	264460	423110	17543000	106030	359.04	0	0	0	0	331.11	0	754.88	0	0	0	0
352	P04264	P04264	>sp|P04264|K2C1_HUMAN Keratin, type II cytoskeletal 1 OS=Homo sapiens GN=KRT1 PE=1 SV=6	1	41	38	35	59.5	56.4	54.8			66.038	644	0	152400000	20405000	181280000	508560000	32011000	153440	60157	215630	78832	122780	429780	300920	308270	410100	149740	323510	225450	140480000	27328000	265200000	267370000	13433000	4695.8	208.31	70884	26944	591.03	16274	12076	847.09	952.48	658.68	39704	50444
353	P04406;O14556	P04406	>sp|P04406|G3P_HUMAN Glyceraldehyde-3-phosphate dehydrogenase OS=Homo sapiens GN=GAPDH PE=1 SV=3	2	16	16	16	50.4	50.4	50.4			36.053	335	0	15495000	12778000	18260000	26994000	67164000	106720000	106080000	99415000	80878000	104830000	170970000	157230000	130110000	129490000	113400000	117340000	89983000	27196000	29349000	37947000	25586000	30264000	72831000	89005000	90610000	91117000	91805000	82185000	75616000	71642000	73446000	78512000	70559000	70564000
354	P04632;Q96L46	P04632	>sp|P04632|CPNS1_HUMAN Calpain small subunit 1 OS=Homo sapiens GN=CAPNS1 PE=1 SV=1	2	5	5	5	15.3	15.3	15.3			28.315	268	4.8756e-83	493250	397000	263660	1111800	1616600	785610	567330	453540	442670	550800	1082700	1180600	893870	973330	687890	913090	749410	815400	728470	520850	1024600	791990	456900	475020	433960	474370	430910	406440	443890	422190	427920	318600	418890	464130
355	P04792	P04792	>sp|P04792|HSPB1_HUMAN Heat shock protein beta-1 OS=Homo sapiens GN=HSPB1 PE=1 SV=2	1	14	14	14	62.9	62.9	62.9			22.782	205	5.1227e-144	15114000	13817000	11947000	27286000	39688000	19527000	18556000	15781000	12625000	18121000	21076000	23196000	23804000	19753000	17245000	19285000	17654000	13969000	15354000	18482000	17881000	13496000	13509000	15970000	13749000	13834000	14728000	11064000	13914000	12355000	12863000	14703000	13185000	13535000
356	P04818	P04818	>sp|P04818|TYSY_HUMAN Thymidylate synthase OS=Homo sapiens GN=TYMS PE=1 SV=3	1	1	1	1	3.5	3.5	3.5			35.716	313	3.8744e-09	33616	28530	23924	55648	66694	45313	40243	34471	25749	32060	63533	0	56965	60384	46341	58988	43392	32808	32745	29231	31750	24925	33766	37105	33873	30508	28829	31302	0	33720	35920	34294	36709	36918
357	P04839	P04839	>sp|P04839|CY24B_HUMAN Cytochrome b-245 heavy chain OS=Homo sapiens GN=CYBB PE=1 SV=2	1	2	2	2	4.7	4.7	4.7			65.335	570	7.1669e-05	0	0	0	0	0	38182	24390	49375	20120	33703	59432	67632	77034	82346	28607	67545	33462	0	0	0	0	0	32877	25272	38304	28112	35604	34099	42300	41449	35110	23789	32240	32699
358	P04843	P04843	>sp|P04843|RPN1_HUMAN Dolichyl-diphosphooligosaccharide--protein glycosyltransferase subunit 1 OS=Homo sapiens GN=RPN1 PE=1 SV=1	1	20	20	20	35.7	35.7	35.7			68.569	607	3.7798e-158	6242000	4590500	4862900	10024000	15110000	2751300	1843600	1951900	1343300	2157900	3588400	3725100	3219600	3408700	2590300	2877200	2165200	6370800	6164300	7299500	6108700	6163900	1720400	1489300	1605500	1579400	1541000	1603400	1637000	1560000	1622800	1694600	1696100	1615200
359	P04844	P04844	>sp|P04844|RPN2_HUMAN Dolichyl-diphosphooligosaccharide--protein glycosyltransferase subunit 2 OS=Homo sapiens GN=RPN2 PE=1 SV=3	1	9	9	9	17.7	17.7	17.7			69.283	631	2.3516e-160	2518100	1586400	2075100	4508800	7563600	1039600	856640	745240	641630	746660	1435900	1337200	1265500	1302700	1056500	1204300	896280	2866800	2469800	3298000	2612700	2610600	616230	745960	585430	651050	573130	594600	607810	581380	619120	660390	623280	640170
360	P04899;P09471;P63096	P04899	>sp|P04899|GNAI2_HUMAN Guanine nucleotide-binding protein G(i) subunit alpha-2 OS=Homo sapiens GN=GNAI2 PE=1 SV=3	3	9	9	6	33.5	33.5	24.5			40.45	355	1.5212e-89	1194800	873380	770600	1986200	2655300	1124500	1310200	1016500	804110	1193700	2279400	1836900	1603800	1669700	1214900	1426400	1032100	1710800	1440800	1684200	1632300	1462900	653590	922330	774280	770820	844940	979920	732320	696200	712800	724700	677040	608050
361	P04908;Q7L7L0;Q93077;P16104;Q96QV6	P04908;Q7L7L0;Q93077;P16104;Q96QV6	>sp|P04908|H2A1B_HUMAN Histone H2A type 1-B/E OS=Homo sapiens GN=HIST1H2AB PE=1 SV=2;>sp|Q7L7L0|H2A3_HUMAN Histone H2A type 3 OS=Homo sapiens GN=HIST3H2A PE=1 SV=3;>sp|Q93077|H2A1C_HUMAN Histone H2A type 1-C OS=Homo sapiens GN=HIST1H2AC PE=1 SV=3;>sp|P1610	5	6	6	1	57.7	57.7	8.5			14.135	130	4.0281e-158	22050000	22171000	24505000	39112000	64927000	26172000	25256000	23140000	19386000	24635000	35473000	35769000	32200000	31946000	24357000	29985000	23078000	27758000	32599000	43820000	26697000	25839000	16857000	20693000	19724000	20991000	20615000	15173000	15956000	16693000	15126000	15663000	15458000	15985000
362	P05023;P13637;P50993;Q13733;P54707;P20648	P05023	>sp|P05023|AT1A1_HUMAN Sodium/potassium-transporting ATPase subunit alpha-1 OS=Homo sapiens GN=ATP1A1 PE=1 SV=1	6	18	18	18	21.3	21.3	21.3			112.89	1023	0	2589300	1613000	1959200	4415800	5613500	302340	169650	219170	237650	255400	651280	548020	422580	256370	434930	410970	293140	2773800	2182500	3039200	3309600	2575100	45824	54384	64351	58026	76685	58263	72425	52687	16645	63846	45215	54033
363	P05026	P05026	>sp|P05026|AT1B1_HUMAN Sodium/potassium-transporting ATPase subunit beta-1 OS=Homo sapiens GN=ATP1B1 PE=1 SV=1	1	4	4	4	16.2	16.2	16.2			35.061	303	2.3954e-14	606280	367490	408670	827150	801160	15957	0	0	0	0	53573	16394	0	22800	0	27663	0	828670	294620	352150	484450	416910	4055.8	0	0	0	0	9065	3653.6	0	4608.1	0	5841.3	0
364	P05067	P05067	>sp|P05067|A4_HUMAN Amyloid beta A4 protein OS=Homo sapiens GN=APP PE=1 SV=3	1	3	3	3	3.8	3.8	3.8			86.942	770	4.7182e-09	154770	117580	90339	163620	304640	0	0	3740.8	1402.1	2911.1	41946	17476	3908.3	27449	0	4818.7	0	142780	115000	103240	95647	120550	0	0	17956	8391.7	12916	13654	6948.3	11304	10293	0	14574	0
365	P05089	P05089	>sp|P05089|ARGI1_HUMAN Arginase-1 OS=Homo sapiens GN=ARG1 PE=1 SV=2	1	1	1	1	3.4	3.4	3.4			34.735	322	0.0096759	32015	0	61343	129670	0	0	0	0	0	0	0	0	0	0	0	0	0	25975	0	97135	61503	0	0	0	0	0	0	0	0	0	0	0	0	0
366	P05091	P05091	>sp|P05091|ALDH2_HUMAN Aldehyde dehydrogenase, mitochondrial OS=Homo sapiens GN=ALDH2 PE=1 SV=2	1	14	14	13	31.7	31.7	30.4			56.381	517	1.2927e-259	46119	260410	131170	286220	496410	2710400	1979400	2084500	1597200	2081000	3953800	3909500	3324400	3527400	2770800	3243000	2440200	20541	74559	90965	67059	105300	1926600	1842000	1978600	2089500	2326100	1861100	2227100	1800700	2265400	1889300	1878000	2142600
367	P05109	P05109	>sp|P05109|S10A8_HUMAN Protein S100-A8 OS=Homo sapiens GN=S100A8 PE=1 SV=1	1	6	6	6	51.6	51.6	51.6			10.834	93	2.0805e-43	2637400	866900	1334500	3137700	4712600	1427300	997560	944720	771060	1159000	2191500	2010800	1820700	1819100	1584800	1711500	1184500	2117800	996820	1875500	1748800	1610400	1120200	958290	967210	1057500	1097300	1142700	1130300	1110100	1115100	1124400	1075200	1018000
368	P05114	P05114	>sp|P05114|HMGN1_HUMAN Non-histone chromosomal protein HMG-14 OS=Homo sapiens GN=HMGN1 PE=1 SV=3	1	2	2	2	13	13	13			10.659	100	3.6046e-05	0	209800	0	0	462700	106550	76070	74517	46105	91071	116050	107200	106690	89974	66764	97034	73089	0	252460	0	0	161050	43062	73692	77719	58561	88779	59656	58945	66154	54990	50554	62634	64646
369	P05141;Q9H0C2	P05141	>sp|P05141|ADT2_HUMAN ADP/ATP translocase 2 OS=Homo sapiens GN=SLC25A5 PE=1 SV=7	2	11	11	4	33.9	33.9	14.4			32.852	298	4.7065e-68	5488500	3512700	3430200	8169000	10538000	4688400	3694100	3517500	2817800	3788400	6589500	6444800	6023400	5667600	4614700	5603700	4120600	6998200	5025200	5659300	5550300	4516000	3045200	3104000	3104100	3114200	2979600	2701900	2860800	3096200	2845200	2828600	2975000	3018000
370	P05155	P05155	>sp|P05155|IC1_HUMAN Plasma protease C1 inhibitor OS=Homo sapiens GN=SERPING1 PE=1 SV=2	1	3	3	3	6.4	6.4	6.4			55.154	500	5.1569e-06	70990	0	16120	40057	156930	146670	73249	65447	64633	118140	226510	220440	116540	185030	181770	201190	162050	136170	0	121520	48099	74727	82385	80537	77161	96830	83238	83879	86490	82760	81996	101700	94141	62784
371	P05161	P05161	>sp|P05161|ISG15_HUMAN Ubiquitin-like protein ISG15 OS=Homo sapiens GN=ISG15 PE=1 SV=5	1	4	4	4	30.9	30.9	30.9			17.887	165	1.8166e-35	57754	86257	43529	293820	421470	438150	434680	384970	301590	426490	658010	677870	760490	645180	563100	533240	422360	148700	162480	143970	211270	82368	278220	346190	286830	465490	319640	273320	332440	376960	384710	425210	359070	387630
372	P05164	P05164	>sp|P05164|PERM_HUMAN Myeloperoxidase OS=Homo sapiens GN=MPO PE=1 SV=1	1	3	3	3	5.1	5.1	5.1			83.868	745	9.4988e-05	104850	49181	95704	120790	297040	38289	0	12296	0	0	78660	57756	50642	14098	72458	52106	47305	212580	30278	205760	37995	102610	15293	0	14232	0	0	17441	16286	15957	9493.1	23595	17291	18122
373	P05166	P05166	>sp|P05166|PCCB_HUMAN Propionyl-CoA carboxylase beta chain, mitochondrial OS=Homo sapiens GN=PCCB PE=1 SV=3	1	1	1	1	2.6	2.6	2.6			58.215	539	0.0032996	20512	24959	17040	13002	0	0	0	0	0	0	0	0	0	0	0	0	0	23820	26803	20102	7162.5	0	0	0	0	0	0	0	0	0	0	0	0	0
374	P05198	P05198	>sp|P05198|IF2A_HUMAN Eukaryotic translation initiation factor 2 subunit 1 OS=Homo sapiens GN=EIF2S1 PE=1 SV=3	1	8	8	8	29.8	29.8	29.8			36.112	315	5.2772e-120	619870	416700	308720	1103000	1410700	844860	818920	621510	553460	713050	1269600	1703400	1128800	1204100	866990	1044700	740270	940720	728950	594810	786640	681000	544670	608870	572880	699840	532150	528500	834180	570320	607670	462960	524800	517270
375	Q15651;P05204	Q15651;P05204	>sp|Q15651|HMGN3_HUMAN High mobility group nucleosome-binding domain-containing protein 3 OS=Homo sapiens GN=HMGN3 PE=1 SV=2;>sp|P05204|HMGN2_HUMAN Non-histone chromosomal protein HMG-17 OS=Homo sapiens GN=HMGN2 PE=1 SV=3	2	2	2	2	13.1	13.1	13.1			10.666	99	6.4381e-05	0	0	0	0	0	762930	773340	504550	249710	607080	1071000	1047900	1024300	893420	625520	934080	667100	0	0	0	0	0	524560	712900	487220	325170	435510	538370	554010	608390	495740	488890	584480	643270
376	P05362	P05362	>sp|P05362|ICAM1_HUMAN Intercellular adhesion molecule 1 OS=Homo sapiens GN=ICAM1 PE=1 SV=2	1	6	6	6	14.8	14.8	14.8			57.825	532	8.0103e-62	394640	230990	214490	291920	582100	556290	515440	411760	390580	481260	823150	836720	737910	658770	551850	601420	487670	369780	209430	343470	311220	207880	400410	479020	414990	486240	397050	384020	403770	344870	382810	450450	379290	387550
377	P05386	P05386	>sp|P05386|RLA1_HUMAN 60S acidic ribosomal protein P1 OS=Homo sapiens GN=RPLP1 PE=1 SV=1	1	2	1	1	28.9	14	14			11.514	114	4.4682e-08	0	0	0	0	0	0	0	0	13954	0	0	0	0	0	0	0	0	0	0	0	0	0	0	0	0	16940	0	0	0	0	0	0	0	0
378	P05387	P05387	>sp|P05387|RLA2_HUMAN 60S acidic ribosomal protein P2 OS=Homo sapiens GN=RPLP2 PE=1 SV=1	1	9	9	8	95.7	95.7	80.9			11.665	115	3.0123e-281	2645700	1843500	2227900	5495600	11345000	12491000	10611000	9731700	7659300	9969200	18497000	18098000	13790000	15229000	13430000	14628000	11191000	3810500	3213300	3346700	3063100	4319700	9110300	8966400	9169200	9559900	8820400	8839200	8830600	8238600	8495900	9723800	8874100	9126500
379	P05388;Q8NHW5	P05388;Q8NHW5	>sp|P05388|RLA0_HUMAN 60S acidic ribosomal protein P0 OS=Homo sapiens GN=RPLP0 PE=1 SV=1;>sp|Q8NHW5|RLA0L_HUMAN 60S acidic ribosomal protein P0-like OS=Homo sapiens GN=RPLP0P6 PE=5 SV=1	2	7	7	7	29.7	29.7	29.7			34.273	317	4.6572e-162	3212600	2869400	2732500	4003700	4135900	4557300	3866900	3517900	2500400	3573800	7256400	6533700	5841700	5560500	5069800	5850800	4101600	4848400	5531000	5752000	2828300	1482700	2850300	3178200	3143900	2711000	2818400	2863800	2761900	2794900	2584100	2950700	2896700	2812300
380	P05413	P05413	>sp|P05413|FABPH_HUMAN Fatty acid-binding protein, heart OS=Homo sapiens GN=FABP3 PE=1 SV=4	1	2	2	2	12.8	12.8	12.8			14.858	133	0.002527	10225	0	13230	22079	19253	14696	0	0	31814	0	35346	28030	15481	19430	19301	22579	20332	9342.9	0	17070	12046	6539	11184	0	0	0	0	17870	15173	9360.1	11759	14573	14276	16318
381	P05455	P05455	>sp|P05455|LA_HUMAN Lupus La protein OS=Homo sapiens GN=SSB PE=1 SV=2	1	9	9	9	25.7	25.7	25.7			46.836	408	1.0902e-130	287770	268080	236280	598590	1212500	1069800	936920	524540	618800	896540	1779500	1613000	1505400	1554300	1126300	1410800	999880	474480	503120	496160	453060	554720	661220	743680	787590	855790	772160	810450	794920	771130	764350	640080	730870	644260
382	P05556	P05556	>sp|P05556|ITB1_HUMAN Integrin beta-1 OS=Homo sapiens GN=ITGB1 PE=1 SV=2	1	13	13	13	19	19	19			88.414	798	1.8147e-76	1893700	1171800	1154200	3423500	5453800	410230	433280	226330	348180	331760	583680	546540	489310	502800	307700	515870	337900	2015700	1517000	1419200	1766800	1706200	224000	836880	263660	714430	183270	198130	289010	387240	194530	156230	314070	196280
383	P05783;Q92764	P05783	>sp|P05783|K1C18_HUMAN Keratin, type I cytoskeletal 18 OS=Homo sapiens GN=KRT18 PE=1 SV=2	2	17	15	15	39.5	35.8	35.8			48.057	430	1.7873e-269	5327400	3882500	3739800	8859200	14890000	556510	0	53805	25625	77152	114060	518720	112060	98721	85375	97279	63266	7177200	5577400	6113000	5899100	1662100	26025	0	3578.2	2124.9	3629.4	3821.9	17072	4490.6	3959.7	4272.5	4076.5	3623.3
384	P05787	P05787	>sp|P05787|K2C8_HUMAN Keratin, type II cytoskeletal 8 OS=Homo sapiens GN=KRT8 PE=1 SV=7	1	37	29	26	61.7	54.7	48.4			53.704	483	0	40782000	32074000	33679000	67569000	110730000	270200	42865	101460	113840	117780	516960	182210	425190	196330	304600	149580	227770	35094000	34485000	38161000	57416000	38020000	2349.2	492.25	1201	1615.1	1301.3	2897.6	784.18	2965.8	896.52	2621.7	809.26	2259.6
385	P08590;P05976	P08590;P05976	>sp|P08590|MYL3_HUMAN Myosin light chain 3 OS=Homo sapiens GN=MYL3 PE=1 SV=3;>sp|P05976|MYL1_HUMAN Myosin light chain 1/3, skeletal muscle isoform OS=Homo sapiens GN=MYL1 PE=1 SV=3	2	1	1	1	8.2	8.2	8.2			21.932	195	1.4656e-08	1081300	905340	878990	2052500	2837900	465470	315660	308980	240860	277590	705780	749880	559670	725870	491690	554770	428030	1113500	1059300	1134400	1243600	1119300	329490	271740	285970	277470	234740	332030	380770	313830	414120	346320	326040	344940
386	P05997	P05997	>sp|P05997|CO5A2_HUMAN Collagen alpha-2(V) chain OS=Homo sapiens GN=COL5A2 PE=1 SV=3	1	2	1	1	1.4	0.7	0.7			144.91	1499	5.3185e-05	0	0	0	0	0	0	63550	0	42777	72679	134470	120810	117220	0	0	0	0	0	0	0	0	0	0	0	0	0	0	0	0	68765	0	0	0	0
387	P06132	P06132	>sp|P06132|DCUP_HUMAN Uroporphyrinogen decarboxylase OS=Homo sapiens GN=UROD PE=1 SV=2	1	3	3	3	10.6	10.6	10.6			40.786	367	7.2176e-11	0	0	0	0	13876	229350	132700	155720	83203	98059	269270	233100	212560	219590	223950	241640	170510	0	0	0	0	9585.3	161340	130170	152680	141740	134910	132430	97040	106360	114570	140690	131630	146370
388	P06396	P06396	>sp|P06396|GELS_HUMAN Gelsolin OS=Homo sapiens GN=GSN PE=1 SV=1	1	26	26	26	35.2	35.2	35.2			85.696	782	0	4472700	2967900	2675800	12578000	23719000	28098000	36468000	33514000	29145000	37507000	46263000	38169000	35219000	35217000	27637000	31221000	36963000	7451000	6024800	5401900	7141600	11635000	22727000	29356000	29277000	30691000	28869000	24391000	22935000	22914000	23030000	21258000	20581000	24075000
389	P06454	P06454	>sp|P06454|PTMA_HUMAN Prothymosin alpha OS=Homo sapiens GN=PTMA PE=1 SV=2	1	7	7	7	36	36	36			12.203	111	1.8059e-212	22422	41045	139370	53093	310010	12459000	11203000	10397000	8643600	10838000	18080000	17972000	15381000	16185000	12476000	15076000	11541000	7522.9	40959	70240	12814	50475	9393000	8593300	9821500	11009000	9726700	9101900	9637400	8736700	10123000	9322200	9369600	10025000
390	P06493;Q14004;Q9NYV4;Q00536;Q07002;O94921;Q96Q40;P50750;Q00534;Q00526;P11802;P24941	P06493;Q14004;Q9NYV4;Q00536;Q07002;O94921;Q96Q40;P50750;Q00534;Q00526;P11802;P24941	>sp|P06493|CDK1_HUMAN Cyclin-dependent kinase 1 OS=Homo sapiens GN=CDK1 PE=1 SV=2;>sp|Q14004|CDK13_HUMAN Cyclin-dependent kinase 13 OS=Homo sapiens GN=CDK13 PE=1 SV=2;>sp|Q9NYV4|CDK12_HUMAN Cyclin-dependent kinase 12 OS=Homo sapiens GN=CDK12 PE=1 SV=2;>sp|	12	2	1	1	6.7	4	4			34.081	297	1.4872e-11	71147	96734	0	0	0	0	0	0	0	0	0	0	0	0	0	0	0	53338	128040	0	0	0	0	0	0	0	0	0	0	0	0	0	0	0
391	P06576	P06576	>sp|P06576|ATPB_HUMAN ATP synthase subunit beta, mitochondrial OS=Homo sapiens GN=ATP5B PE=1 SV=3	1	18	18	18	45.4	45.4	45.4			56.559	529	0	9124800	5981400	6865500	17395000	25462000	21757000	18184000	17515000	14355000	17874000	33039000	30096000	24217000	27664000	23954000	27056000	20248000	13948000	10153000	12008000	13844000	10477000	14330000	15069000	15568000	15915000	14897000	14538000	15040000	13786000	14738000	16562000	14880000	15443000
392	P06702	P06702	>sp|P06702|S10A9_HUMAN Protein S100-A9 OS=Homo sapiens GN=S100A9 PE=1 SV=1	1	8	8	8	71.1	71.1	71.1			13.242	114	1.9211e-91	4806700	2082400	2706100	7348900	10751000	1469900	1214900	1205800	1025200	1333600	2124600	1949300	2039200	1714400	1233400	1435500	1270500	5421600	2339600	3258400	4627900	4116800	949100	952180	1045300	1037200	1199400	1030600	971920	1039200	1025500	886690	947290	1058200
393	P06703	P06703	>sp|P06703|S10A6_HUMAN Protein S100-A6 OS=Homo sapiens GN=S100A6 PE=1 SV=1	1	2	2	2	16.7	16.7	16.7			10.18	90	3.792e-07	10250000	8880400	8910400	15692000	30382000	8521700	7957400	7599500	6475800	8693900	12585000	13033000	11800000	10968000	7998700	10239000	7574000	10666000	10488000	11548000	9212000	12118000	6251200	7365100	7094100	7957600	7637200	5884600	6416100	6754900	6285200	5746300	6080600	6306400
394	P06727	P06727	>sp|P06727|APOA4_HUMAN Apolipoprotein A-IV OS=Homo sapiens GN=APOA4 PE=1 SV=3	1	2	2	2	7.8	7.8	7.8			45.398	396	7.6079e-65	0	0	0	0	0	37800	47541	77679	34559	75866	161580	112620	46875	123500	123540	49364	83264	0	0	0	0	0	49063	78972	76800	76523	58102	56252	32126	48269	45588	59685	53625	50991
395	P06730	P06730	>sp|P06730|IF4E_HUMAN Eukaryotic translation initiation factor 4E OS=Homo sapiens GN=EIF4E PE=1 SV=2	1	2	2	2	10.1	10.1	10.1			25.097	217	3.0723e-05	0	0	0	0	0	0	193860	178360	93418	121430	124200	0	165510	0	0	116980	0	0	0	0	0	0	0	208060	187780	134000	879.01	71989	0	114720	0	0	84793	0
396	P06733;P13929	P06733	>sp|P06733|ENOA_HUMAN Alpha-enolase OS=Homo sapiens GN=ENO1 PE=1 SV=2	2	20	20	18	50.9	50.9	43.3			47.168	434	0	608050	1019100	1188800	1582800	4203600	77689000	74082000	74631000	55606000	73136000	103130000	97134000	88421000	86360000	80138000	83156000	61676000	909430	1509400	2051800	1036600	2232100	55773000	67236000	66935000	67859000	66837000	52088000	52909000	53246000	51046000	53832000	52944000	53627000
397	P06737	P06737	>sp|P06737|PYGL_HUMAN Glycogen phosphorylase, liver form OS=Homo sapiens GN=PYGL PE=1 SV=4	1	4	1	1	5	1.7	1.7			97.147	847	3.9165e-20	0	0	0	12573	31175	79783	60969	54859	44380	50345	110040	87715	80894	76310	64735	86590	66061	0	0	0	6350.9	10707	59746	55894	53757	54262	45029	54372	45845	47332	44495	47301	53444	55903
398	P06744;Q8N196	P06744	>sp|P06744|G6PI_HUMAN Glucose-6-phosphate isomerase OS=Homo sapiens GN=GPI PE=1 SV=4	2	14	14	14	27.2	27.2	27.2			63.146	558	0	1771000	528120	1442500	3452800	8600600	6837700	5413000	5018100	4004000	5396200	9350000	8624100	6985800	7872600	6198700	7524800	5362500	2572400	923650	2332500	2523300	3867700	4645600	4186100	4446300	4368000	4257300	4506500	4440900	4605100	4555800	4482600	4481400	4356000
399	P06748	P06748	>sp|P06748|NPM_HUMAN Nucleophosmin OS=Homo sapiens GN=NPM1 PE=1 SV=2	1	7	7	7	38.8	38.8	38.8			32.575	294	1.774e-66	2003400	1646900	1412800	3479200	7552800	8158400	6376600	7269300	4770800	7217000	12793000	8172500	10619000	9135400	7058100	8417200	6528300	2474900	2358400	2156300	2138700	2760100	5289300	6009400	6051200	5886700	5630200	5340600	5624100	5719400	5567800	5389800	5590300	5739100
400	P06753	P06753	>sp|P06753|TPM3_HUMAN Tropomyosin alpha-3 chain OS=Homo sapiens GN=TPM3 PE=1 SV=1	1	18	6	5	49.3	18.7	18.7			32.818	284	3.8819e-208	2168300	1634900	1140000	3484400	4524200	6982900	5676500	5351200	4101700	6064600	11598000	9923200	8430400	8204100	6681500	8030400	5807000	2161400	1742000	1450400	1719600	1716600	5209400	5252500	5193000	4893500	5618800	5611900	5289700	4979900	4823600	4944400	5017300	4919600
401	P06756	P06756	>sp|P06756|ITAV_HUMAN Integrin alpha-V OS=Homo sapiens GN=ITGAV PE=1 SV=2	1	4	4	4	5.1	5.1	5.1			116.04	1048	5.7335e-31	25004	27853	34244	98811	147020	258610	258980	199540	192110	224260	451350	347930	278080	278050	252470	306900	246120	27066	18560	38181	62510	80204	197090	224670	220920	231090	200410	169300	184040	146000	177750	182840	203970	214770
402	P06865	P06865	>sp|P06865|HEXA_HUMAN Beta-hexosaminidase subunit alpha OS=Homo sapiens GN=HEXA PE=1 SV=2	1	1	1	1	2.1	2.1	2.1			60.702	529	0.0070564	0	0	0	0	0	78518	71175	64904	108240	0	149990	29121	0	152170	0	24087	0	0	0	0	0	0	54024	77977	75969	122430	0	68556	14251	0	83258	0	13768	0
403	P06899;P23527;P33778;Q16778;Q8N257;Q6DN03;Q6DRA6	P06899;P23527;P33778;Q16778;Q8N257	>sp|P06899|H2B1J_HUMAN Histone H2B type 1-J OS=Homo sapiens GN=HIST1H2BJ PE=1 SV=3;>sp|P23527|H2B1O_HUMAN Histone H2B type 1-O OS=Homo sapiens GN=HIST1H2BO PE=1 SV=3;>sp|P33778|H2B1B_HUMAN Histone H2B type 1-B OS=Homo sapiens GN=HIST1H2BB PE=1 SV=2;>sp|Q16	7	7	2	2	46.8	7.9	7.9			13.904	126	9.9655e-145	2781600	2549500	2904700	5030500	7625300	2010600	1590500	1384300	1171500	1778300	2911800	2972400	2591900	2762800	1890300	2372000	1726100	3153500	3391300	3740400	3320600	3200200	1314000	1382700	1296200	1304200	1706100	1251500	1376400	1390200	1437100	1100000	1304500	1234700
404	P07093	P07093	>sp|P07093|GDN_HUMAN Glia-derived nexin OS=Homo sapiens GN=SERPINE2 PE=1 SV=1	1	4	4	4	11.6	11.6	11.6			44.002	398	1.2151e-21	365760	519870	415530	559670	929880	0	115680	242940	125260	98222	0	0	0	0	0	0	0	416090	707880	459480	359780	380470	0	75816	170670	109720	63783	0	0	0	0	0	0	0
405	P07099	P07099	>sp|P07099|HYEP_HUMAN Epoxide hydrolase 1 OS=Homo sapiens GN=EPHX1 PE=1 SV=1	1	4	4	4	8.1	8.1	8.1			52.948	455	1.0455e-08	482000	373540	334260	879050	1119200	238490	144650	91695	59421	79882	379100	371890	248830	305750	185180	239780	147190	580540	506350	510170	599020	338960	119980	113330	83655	91141	107580	97201	118490	99137	104140	146150	182610	123940
406	P07108	P07108	>sp|P07108|ACBP_HUMAN Acyl-CoA-binding protein OS=Homo sapiens GN=DBI PE=1 SV=2	1	5	5	5	54	54	54			10.044	87	7.841e-11	0	0	0	0	0	1773400	1726800	1753500	1287500	1653000	3268200	3174500	2334800	2454100	1987500	2206000	1640600	0	0	0	0	0	1454200	2122400	2314300	1902400	1598500	1599100	1390600	1179200	1130400	1216800	997200	997320
407	P07195	P07195	>sp|P07195|LDHB_HUMAN L-lactate dehydrogenase B chain OS=Homo sapiens GN=LDHB PE=1 SV=2	1	13	12	12	39.5	35.9	35.9			36.638	334	8.1922e-194	9175600	7154300	6075000	15746000	24724000	9170900	7136900	7193200	5460300	7152300	13413000	12562000	11425000	11829000	10009000	11544000	8485200	11449000	10158000	9799800	10420000	9626700	6074500	5929600	6250100	6061900	5994000	5853300	5948200	6112900	6417400	6455500	6332800	6401800
408	P07203	P07203	>sp|P07203|GPX1_HUMAN Glutathione peroxidase 1 OS=Homo sapiens GN=GPX1 PE=1 SV=4	1	10	10	10	57.6	57.6	57.6			21.938	203	8.6066e-65	164100	184960	84018	212690	585890	2729000	1991000	1860000	1511000	2067600	3130200	3897700	3412700	3617600	2984800	3289300	1753000	324070	478540	81862	92983	409110	1781000	2113100	1708800	1645500	1932400	1680800	1817000	1767400	1964900	2051400	1910400	1782700
409	P07237	P07237	>sp|P07237|PDIA1_HUMAN Protein disulfide-isomerase OS=Homo sapiens GN=P4HB PE=1 SV=3	1	28	28	28	49.8	49.8	49.8			57.116	508	0	11941000	12159000	8480300	22606000	30439000	38137000	29843000	27382000	23906000	33441000	54190000	46977000	42194000	45469000	34872000	42141000	29737000	13504000	15279000	12823000	16436000	12700000	26904000	26428000	26987000	28801000	28631000	25052000	25996000	25650000	24827000	22512000	24340000	24507000
410	P07305	P07305	>sp|P07305|H10_HUMAN Histone H1.0 OS=Homo sapiens GN=H1F0 PE=1 SV=3	1	6	6	6	27.8	27.8	27.8			20.863	194	2.627e-58	9951	75784	41602	83402	427420	2751600	2388500	2082300	1619800	2114200	3905100	4058400	3391500	3637200	2198100	3040700	2488600	3845.6	49901	34374	39462	87163	2045300	2050900	2689300	1872000	2092400	1705400	1904700	2089500	1850000	1881700	1942900	1855000
411	P07339	P07339	>sp|P07339|CATD_HUMAN Cathepsin D OS=Homo sapiens GN=CTSD PE=1 SV=1	1	12	12	12	36.9	36.9	36.9			44.552	412	1.4063e-220	782480	406060	615700	1411900	1876700	5052900	4314800	3984200	3496200	4851300	8207600	7100300	7017300	6867700	6530000	6741000	4894500	975690	558250	989330	984690	717960	4030700	3956300	3982200	4061100	4751800	3822900	3746500	3751200	3771900	4667000	3940800	3920300
412	P07355;A6NMY6	P07355;A6NMY6	>sp|P07355|ANXA2_HUMAN Annexin A2 OS=Homo sapiens GN=ANXA2 PE=1 SV=2;>sp|A6NMY6|AXA2L_HUMAN Putative annexin A2-like protein OS=Homo sapiens GN=ANXA2P2 PE=5 SV=2	2	28	28	28	68.1	68.1	68.1			38.604	339	0	55884000	32229000	32982000	84915000	110320000	35869000	31173000	30154000	25353000	32065000	55607000	50526000	45050000	47079000	40039000	44368000	33384000	68968000	45784000	54015000	62007000	47721000	23199000	24141000	24899000	25822000	24728000	22964000	22712000	21931000	22390000	25020000	23238000	22476000
413	P07384	P07384	>sp|P07384|CAN1_HUMAN Calpain-1 catalytic subunit OS=Homo sapiens GN=CAPN1 PE=1 SV=1	1	10	10	10	15.3	15.3	15.3			81.889	714	2.0362e-46	866550	671650	690610	1505300	2476500	423750	289430	310020	232570	389640	678660	624980	614110	602370	477650	568460	398390	1251000	1097000	1196000	1048400	683120	279190	208730	185590	346080	242770	207940	213440	248270	233250	264590	301410	236600
414	P07437;A6NNZ2;A6NKZ8;Q9H4B7	P07437	>sp|P07437|TBB5_HUMAN Tubulin beta chain OS=Homo sapiens GN=TUBB PE=1 SV=2	4	18	4	3	41	10.4	7			49.67	444	0	15889000	15063000	14002000	27625000	33474000	15358000	15473000	13302000	11163000	14831000	23111000	21524000	17965000	18730000	16290000	18160000	13854000	16583000	18794000	17341000	14440000	12885000	11231000	14185000	12966000	13659000	13142000	11347000	11245000	10330000	10849000	11912000	11105000	11655000
415	P07602	P07602	>sp|P07602|SAP_HUMAN Proactivator polypeptide OS=Homo sapiens GN=PSAP PE=1 SV=2	1	12	12	12	21.8	21.8	21.8			58.112	524	1.0636e-64	208320	223980	195580	347580	534240	7536000	6314800	6176500	5148900	6800600	11586000	10926000	9864200	9906900	7459500	8860400	6316400	397930	539120	291990	653030	485910	5249600	5602700	6479600	6275500	6188700	5002900	5527000	5991200	6025200	4675500	5316600	5322400
416	P07686	P07686	>sp|P07686|HEXB_HUMAN Beta-hexosaminidase subunit beta OS=Homo sapiens GN=HEXB PE=1 SV=3	1	1	1	1	2.3	2.3	2.3			63.111	556	0.00028474	0	0	0	0	0	91850	58842	68200	66120	62847	134730	108730	97552	105700	87611	85305	70234	0	0	0	0	0	67518	53205	67098	79903	56328	66760	56925	56969	62334	64662	52095	58619
417	P07737	P07737	>sp|P07737|PROF1_HUMAN Profilin-1 OS=Homo sapiens GN=PFN1 PE=1 SV=2	1	11	11	11	72.1	72.1	72.1			15.054	140	0	3118300	4729700	6429200	11637000	24057000	45214000	42377000	31778000	31216000	41125000	54234000	58956000	42461000	54338000	46877000	54834000	38680000	3531600	5680600	8286000	7095000	9365000	30945000	37352000	36619000	36327000	34660000	33886000	29690000	29129000	29517000	32552000	30948000	29517000
418	P07741	P07741	>sp|P07741|APT_HUMAN Adenine phosphoribosyltransferase OS=Homo sapiens GN=APRT PE=1 SV=2	1	5	5	5	30.6	30.6	30.6			19.608	180	5.281e-21	37317	94052	97757	167340	345420	1462700	1032000	931300	716650	1032800	2436400	2033400	1744000	1679900	1586800	1726200	1254100	28225	141470	126940	113180	171570	1069700	968110	877100	912300	882550	1232200	1038900	1038400	979260	1122200	1049400	1015000
419	P07814	P07814	>sp|P07814|SYEP_HUMAN Bifunctional aminoacyl-tRNA synthetase OS=Homo sapiens GN=EPRS PE=1 SV=5	1	14	14	14	11.3	11.3	11.3			170.59	1512	5.5773e-190	1418600	1087000	989870	2850900	4412800	949250	628710	797450	522210	812640	1438800	1611500	1413100	1445400	1169300	1218900	749950	1703800	1603800	1525700	1649600	1846100	667630	698550	647960	608850	585580	601260	689020	763240	649750	651180	659130	578680
420	P07858	P07858	>sp|P07858|CATB_HUMAN Cathepsin B OS=Homo sapiens GN=CTSB PE=1 SV=3	1	8	8	8	31.3	31.3	31.3			37.821	339	1.6665e-201	33097	43517	78338	88658	571600	7953300	6901200	6807500	5821600	6584800	11845000	11349000	9397100	10002000	7957800	8753500	6341700	10844	16248	39853	21191	207300	6153100	6844900	7070700	6582700	6299300	5759400	5421700	5267700	6344100	5550300	5668300	4631800
421	P07900;Q14568;Q58FG0	P07900	>sp|P07900|HS90A_HUMAN Heat shock protein HSP 90-alpha OS=Homo sapiens GN=HSP90AA1 PE=1 SV=5	3	38	23	23	41.5	25.1	25.1			84.659	732	0	39736000	31485000	26906000	65640000	100320000	28749000	24753000	23977000	18873000	27528000	43382000	41411000	37641000	36605000	28706000	33247000	23118000	45458000	40684000	38428000	43867000	40113000	19083000	20972000	21753000	22219000	23605000	18974000	19412000	19078000	19032000	19288000	18136000	18149000
422	P07910;Q86SE5	P07910	>sp|P07910|HNRPC_HUMAN Heterogeneous nuclear ribonucleoproteins C1/C2 OS=Homo sapiens GN=HNRNPC PE=1 SV=4	2	14	14	7	33.3	33.3	22.2			33.67	306	1.2138e-191	6790600	5705800	6033700	10842000	16967000	4453600	3350100	3113000	2653100	3362000	6486300	5535800	5365500	5170700	4698100	5519000	3804000	6868900	8092400	7561400	6270400	6485300	3116500	3155000	2946100	3194200	2975300	2890000	2725500	2949700	2929800	3338600	3036600	3045800
423	P07919	P07919	>sp|P07919|QCR6_HUMAN Cytochrome b-c1 complex subunit 6, mitochondrial OS=Homo sapiens GN=UQCRH PE=1 SV=2	1	3	3	3	38.5	38.5	38.5			10.739	91	8.8703e-32	36625	42762	20131	73839	183820	219430	187730	157350	151370	190830	360770	314030	288290	261410	187110	282530	185200	53346	70978	36709	62872	124020	168760	182230	135030	165070	126540	174270	135590	190680	164430	102710	160880	141490
424	P07942	P07942	>sp|P07942|LAMB1_HUMAN Laminin subunit beta-1 OS=Homo sapiens GN=LAMB1 PE=1 SV=2	1	1	1	1	0.8	0.8	0.8			198.04	1786	0.00031588	42915	40937	41839	87079	100150	36919	59102	43283	50894	46135	71974	62670	52495	52840	54077	57815	33590	46532	46389	52087	50621	38135	27111	53384	41906	61440	41288	35110	32733	30625	30855	39398	35271	28006
425	P07951	P07951	>sp|P07951|TPM2_HUMAN Tropomyosin beta chain OS=Homo sapiens GN=TPM2 PE=1 SV=1	1	16	4	4	38.7	14.4	14.4			32.85	284	8.1037e-173	492400	470670	302290	718840	1898200	397840	1125600	1057200	1012200	2101700	2323700	631600	1892700	1832200	1437500	484550	352390	373970	374650	321250	368410	531100	251700	1060100	1209900	1463600	2352500	1129300	179090	1189000	936770	1241300	166070	175120
426	P07954	P07954	>sp|P07954|FUMH_HUMAN Fumarate hydratase, mitochondrial OS=Homo sapiens GN=FH PE=1 SV=3	1	5	5	5	10.8	10.8	10.8			54.636	510	2.8022e-31	257640	390440	192600	849520	683310	593370	490090	474720	329270	563330	1363200	1208700	774090	913760	686630	834250	576820	341040	525630	207990	465330	349810	558470	367490	444490	352360	364260	604590	526660	578190	525350	510110	511570	513620
427	P07996;P49746	P07996	>sp|P07996|TSP1_HUMAN Thrombospondin-1 OS=Homo sapiens GN=THBS1 PE=1 SV=2	2	40	40	36	40.7	40.7	36.9			129.38	1170	0	32323000	35337000	34014000	57757000	94088000	26565	14045	239270	0	0	155420	40692	539960	42695	257960	21093	20167	32917000	40925000	43988000	32497000	35555000	170.07	110.6	2019.6	0	0	660.96	185.28	2746.1	217.34	1601.2	112.18	146.58
428	P08107	P08107	>sp|P08107|HSP71_HUMAN Heat shock 70 kDa protein 1A/1B OS=Homo sapiens GN=HSPA1A PE=1 SV=5	1	26	23	12	41.2	36.7	19			70.051	641	0	31669000	32227000	23841000	52848000	92129000	17726000	14876000	14297000	11116000	14930000	28909000	24164000	20784000	21754000	18440000	20437000	15437000	41022000	43877000	36164000	37968000	36765000	10323000	10578000	11488000	11477000	11283000	11050000	10047000	10136000	9893000	10535000	9878500	10212000
429	P08123	P08123	>sp|P08123|CO1A2_HUMAN Collagen alpha-2(I) chain OS=Homo sapiens GN=COL1A2 PE=1 SV=7	1	7	7	7	6.5	6.5	6.5			129.31	1366	8.213e-72	756800	841850	1036700	863520	2862100	136280	106340	84152	79211	23064	129450	79111	179940	104880	79088	88034	93015	772990	1004100	1508400	419430	1310100	33094	74401	34518	74026	21909	26211	20734	37934	24495	24926	60978	24722
430	P08133	P08133	>sp|P08133|ANXA6_HUMAN Annexin A6 OS=Homo sapiens GN=ANXA6 PE=1 SV=3	1	23	23	23	35.7	35.7	35.7			75.872	673	1.8416e-177	3094200	2063900	1775200	4851600	7759900	3676000	3010600	2259700	2328800	2661200	6271300	5696800	4943600	5008000	4289400	5102300	3746700	4010800	3016900	3194800	3729200	3084000	2541500	2535600	2200300	2572400	2366600	2730600	2572100	2484900	2505900	2714300	2627300	2783700
431	P08134	P08134	>sp|P08134|RHOC_HUMAN Rho-related GTP-binding protein RhoC OS=Homo sapiens GN=RHOC PE=1 SV=1	1	8	1	1	37.8	6.2	6.2			22.006	193	2.8511e-86	0	19057	0	43787	0	324510	251910	251610	207360	280730	532690	479480	434980	385300	341680	418290	287450	0	15205	0	17922	0	240230	228570	246000	253320	254310	263710	253430	257050	225810	251790	258610	241710
432	P08195	P08195	>sp|P08195|4F2_HUMAN 4F2 cell-surface antigen heavy chain OS=Homo sapiens GN=SLC3A2 PE=1 SV=3	1	7	7	7	15.7	15.7	15.7			67.993	630	1.9842e-93	348330	433970	483270	722320	2406600	246710	196340	123260	127640	183110	380630	273600	220720	305110	212980	323300	196740	347810	616220	794120	509640	801070	143240	177420	144760	189150	125170	122120	123920	121130	132070	121370	155870	125280
433	P08237	P08237	>sp|P08237|K6PF_HUMAN 6-phosphofructokinase, muscle type OS=Homo sapiens GN=PFKM PE=1 SV=2	1	3	2	2	4.4	3.2	3.2			85.182	780	2.1299e-19	19542	30642	25080	63287	134370	0	11969	0	11530	0	16043	0	9147.4	0	0	0	0	0	25779	15970	59870	62345	0	8247.8	0	10618	0	5970.2	0	4071.1	0	0	0	0
434	P08238;Q58FF7;Q58FF6;Q58FG1	P08238;Q58FF7	>sp|P08238|HS90B_HUMAN Heat shock protein HSP 90-beta OS=Homo sapiens GN=HSP90AB1 PE=1 SV=4;>sp|Q58FF7|H90B3_HUMAN Putative heat shock protein HSP 90-beta-3 OS=Homo sapiens GN=HSP90AB3P PE=5 SV=1	4	39	39	19	47.1	47.1	23.1			83.263	724	0	108230000	93076000	88371000	182360000	270260000	68560000	63270000	59319000	48203000	62177000	102980000	95351000	83818000	84606000	73142000	79412000	58354000	127860000	128450000	126800000	113940000	116580000	44070000	51275000	50286000	51489000	50292000	43969000	43395000	43033000	43365000	46607000	42650000	41979000
435	P08240	P08240	>sp|P08240|SRPR_HUMAN Signal recognition particle receptor subunit alpha OS=Homo sapiens GN=SRPR PE=1 SV=2	1	1	1	1	2.2	2.2	2.2			69.81	638	4.5729e-05	32310	28332	30036	59309	75006	22405	14008	0	0	0	35366	0	23190	0	26066	30677	0	37019	36989	43741	40006	32522	12383	9523.5	0	0	0	12985	0	10183	0	14293	14086	0
436	P08243	P08243	>sp|P08243|ASNS_HUMAN Asparagine synthetase [glutamine-hydrolyzing] OS=Homo sapiens GN=ASNS PE=1 SV=4	1	1	1	1	1.6	1.6	1.6			64.369	561	0.01092	0	0	11137	0	0	0	0	0	0	0	0	0	0	0	0	0	0	0	0	13943	0	0	0	0	0	0	0	0	0	0	0	0	0	0
437	P08294	P08294	>sp|P08294|SODE_HUMAN Extracellular superoxide dismutase [Cu-Zn] OS=Homo sapiens GN=SOD3 PE=1 SV=2	1	1	1	1	5.4	5.4	5.4			25.851	240	0.0024647	0	0	0	66094	0	0	0	0	0	0	0	0	0	0	0	0	0	0	0	0	38638	0	0	0	0	0	0	0	0	0	0	0	0	0
438	P08311	P08311	>sp|P08311|CATG_HUMAN Cathepsin G OS=Homo sapiens GN=CTSG PE=1 SV=2	1	5	5	5	16.5	16.5	16.5			28.837	255	2.3344e-28	308790	46739	221570	411650	328840	0	0	0	0	0	0	5577.9	0	0	0	0	0	298610	90125	293960	236490	86504	0	0	0	0	0	0	3237.8	0	0	0	0	0
439	P08559;P29803	P08559;P29803	>sp|P08559|ODPA_HUMAN Pyruvate dehydrogenase E1 component subunit alpha, somatic form, mitochondrial OS=Homo sapiens GN=PDHA1 PE=1 SV=3;>sp|P29803|ODPAT_HUMAN Pyruvate dehydrogenase E1 component subunit alpha, testis-specific form, mitochondrial OS=Homo sa	2	4	4	4	11.3	11.3	11.3			43.295	390	3.4827e-23	159760	139860	122920	261120	415640	349880	189680	229260	134080	251420	446860	437280	460110	387880	339480	401080	209300	209740	219500	147830	244610	150190	230740	232230	225900	121840	199200	189470	195260	223600	204630	206670	218120	225020
440	P08571	P08571	>sp|P08571|CD14_HUMAN Monocyte differentiation antigen CD14 OS=Homo sapiens GN=CD14 PE=1 SV=2	1	4	4	4	17.1	17.1	17.1			40.076	375	4.6945e-85	0	0	0	0	0	652610	433570	417740	363830	418790	1053300	976100	693600	845560	700850	804810	641070	0	0	0	0	0	478610	405440	380230	442530	379520	523030	496290	381180	496860	499260	516830	578760
441	P08572	P08572	>sp|P08572|CO4A2_HUMAN Collagen alpha-2(IV) chain OS=Homo sapiens GN=COL4A2 PE=1 SV=4	1	8	8	8	6.1	6.1	6.1			167.55	1712	2.1746e-151	4150100	3542000	2785100	5505600	11267000	150720	123010	114330	103800	141580	216390	148000	199560	187880	162380	208910	122210	4308900	4360700	3518600	3470000	4635400	21291	27200	31091	21360	25574	17038	16022	21332	21056	20788	20958	17283
442	P08574	P08574	>sp|P08574|CY1_HUMAN Cytochrome c1, heme protein, mitochondrial OS=Homo sapiens GN=CYC1 PE=1 SV=3	1	4	4	4	15.1	15.1	15.1			35.422	325	1.7456e-20	195340	154960	169650	318890	800130	123070	75292	71317	62955	85033	241690	229830	152500	150330	167990	140680	92177	249630	330080	232160	179840	304440	61136	71136	64534	61917	66607	74632	93424	71817	77292	74787	82223	66803
443	P08579	P08579	>sp|P08579|RU2B_HUMAN U2 small nuclear ribonucleoprotein B'' OS=Homo sapiens GN=SNRPB2 PE=1 SV=1	1	2	1	1	8.4	4.9	4.9			25.486	225	1.1727e-11	15425	0	9649.6	25708	39627	34645	35650	25200	19709	31160	45699	61183	53632	41276	40559	49668	26542	13246	0	10374	12905	13030	26738	34378	25570	20546	29488	23224	34099	33339	25240	31367	32219	19109
444	P08582	P08582	>sp|P08582|TRFM_HUMAN Melanotransferrin OS=Homo sapiens GN=MFI2 PE=1 SV=1	1	4	4	4	6.2	6.2	6.2			80.241	738	3.5202e-12	146820	242100	341090	350790	895200	24294	46090	27410	0	0	0	32320	62819	62517	0	35416	0	179660	201110	395180	173940	195250	37836	88292	56281	0	0	0	43753	77724	101490	0	45822	0
445	P08621	P08621	>sp|P08621|RU17_HUMAN U1 small nuclear ribonucleoprotein 70 kDa OS=Homo sapiens GN=SNRNP70 PE=1 SV=2	1	7	7	7	13.7	13.7	13.7			51.556	437	1.3749e-13	706660	531360	504600	1021200	2070500	434360	210440	240950	204170	274690	655020	595710	565210	549940	433250	456270	270580	843300	689960	842070	855500	797090	215150	210570	191020	213660	205120	220330	240190	237530	207620	260710	226810	231580
446	P08670;P17661;P41219;P07197;P07196;Q16352	P08670	>sp|P08670|VIME_HUMAN Vimentin OS=Homo sapiens GN=VIM PE=1 SV=4	6	49	49	45	77	77	71.9			53.651	466	0	150030000	129530000	118070000	230630000	387530000	332070000	356440000	325040000	259740000	373180000	526440000	483150000	430980000	432900000	335540000	389790000	291190000	155000000	153700000	155520000	150490000	154250000	251500000	310880000	309590000	323610000	321160000	253550000	256030000	249590000	261080000	233990000	237520000	235980000
447	P08708	P08708	>sp|P08708|RS17_HUMAN 40S ribosomal protein S17 OS=Homo sapiens GN=RPS17 PE=1 SV=2	1	5	5	5	23.7	23.7	23.7			15.55	135	7.9929e-34	318180	369630	235200	771430	1611700	1231000	838640	851760	600760	951460	1779400	1717800	1683300	1602800	1043100	1586800	1178100	391690	539390	488960	648630	821270	893190	708060	804850	678610	845520	831170	802130	867660	932540	717500	878260	767560
448	P08727;Q99456;O76013;O76015;O76014;Q14532;Q15323;Q14525;Q8N1A0	P08727	>sp|P08727|K1C19_HUMAN Keratin, type I cytoskeletal 19 OS=Homo sapiens GN=KRT19 PE=1 SV=4	9	30	19	17	68.8	55	48.8			44.105	400	0	15939000	11622000	11706000	23098000	33426000	691430	169480	91424	153810	140250	395450	960420	760480	773600	385690	343390	708960	16727000	14085000	15768000	14006000	12801000	133750	30531	20008	77740	6734.9	10351	75804	23805	68814	15078	11241	31717
449	P08729;P14136;P78386;Q14533;P78385;O43790	P08729	>sp|P08729|K2C7_HUMAN Keratin, type II cytoskeletal 7 OS=Homo sapiens GN=KRT7 PE=1 SV=5	6	34	28	24	63.1	55.4	48.8			51.385	469	0	44658000	39281000	40721000	66763000	124590000	113200	28210	0	0	18289	77726	84023	44740	0	38702	47866	43925	45323000	44776000	51292000	39015000	47058000	576.56	176.73	0	0	113.53	262.98	304.38	181.03	0	195.57	202.54	254.01
450	P08754	P08754	>sp|P08754|GNAI3_HUMAN Guanine nucleotide-binding protein G(k) subunit alpha OS=Homo sapiens GN=GNAI3 PE=1 SV=3	1	4	1	1	13.3	4.2	4.2			40.532	354	1.0438e-18	0	0	45408	0	0	0	0	0	0	0	0	0	0	0	0	0	0	0	0	56847	0	0	0	0	0	0	0	0	0	0	0	0	0	0
451	P08758	P08758	>sp|P08758|ANXA5_HUMAN Annexin A5 OS=Homo sapiens GN=ANXA5 PE=1 SV=2	1	17	17	17	51.6	51.6	51.6			35.936	320	0	44168000	31740000	31624000	72554000	100410000	12257000	10603000	9942300	8720400	10766000	18231000	18277000	15147000	15332000	13191000	14891000	10840000	50864000	42552000	46474000	46709000	36337000	7485700	7776600	7884900	8460200	7945600	7270600	7660100	7106200	7043100	7811700	7226800	7142000
452	P08779	P08779	>sp|P08779|K1C16_HUMAN Keratin, type I cytoskeletal 16 OS=Homo sapiens GN=KRT16 PE=1 SV=4	1	30	15	15	64.1	39.1	39.1			51.267	473	0	1364300	251820	975350	15054000	1245200	0	0	0	0	0	0	0	0	0	0	0	0	1000700	181090	822450	9780900	364260	0	0	0	0	0	0	0	0	0	0	0	0
453	P08865	P08865	>sp|P08865|RSSA_HUMAN 40S ribosomal protein SA OS=Homo sapiens GN=RPSA PE=1 SV=4	1	8	8	8	30.5	30.5	30.5			32.854	295	6.5466e-196	4498400	2908500	3214100	7097700	12386000	5939000	4736300	4462100	3799500	4851400	8870100	8198500	6953900	7246600	6007900	6971300	5178900	7135400	5010600	5263300	5893500	4580300	3844800	3700800	3629400	3927700	3729700	3789500	3756900	3645800	3716700	3647500	3720900	3759500
454	P09012	P09012	>sp|P09012|SNRPA_HUMAN U1 small nuclear ribonucleoprotein A OS=Homo sapiens GN=SNRPA PE=1 SV=3	1	3	3	2	13.1	13.1	10.3			31.279	282	3.9223e-07	27327	0	0	45409	68457	487590	418120	399340	304020	404980	785910	779400	682140	599170	538690	548890	429200	52405	0	0	50905	50268	269000	420360	279780	350960	387880	364900	449240	370560	330290	459570	349150	395210
455	P09104	P09104	>sp|P09104|ENOG_HUMAN Gamma-enolase OS=Homo sapiens GN=ENO2 PE=1 SV=3	1	3	1	1	9.2	1.6	1.6			47.268	434	1.72e-136	0	0	0	0	0	47442	68715	29660	10437	43723	61279	56929	68992	49179	41802	47295	39933	0	0	0	0	0	35004	65723	28349	11541	39733	29620	29448	40974	28351	30228	28498	33315
456	P09110	P09110	>sp|P09110|THIK_HUMAN 3-ketoacyl-CoA thiolase, peroxisomal OS=Homo sapiens GN=ACAA1 PE=1 SV=2	1	3	3	3	5.7	5.7	5.7			44.292	424	1.6746e-10	7503.6	0	0	38070	37387	185680	137260	121810	102900	114150	253080	289290	335980	211030	211220	237900	211100	8762.6	0	0	31729	16718	140750	96074	129230	144280	122700	134990	153660	137380	136700	167290	153460	153230
457	P09211	P09211	>sp|P09211|GSTP1_HUMAN Glutathione S-transferase P OS=Homo sapiens GN=GSTP1 PE=1 SV=2	1	11	11	11	66.7	66.7	66.7			23.356	210	0	577740	398940	1144000	2875200	6666500	27279000	26085000	23175000	19697000	25426000	40250000	39542000	31833000	33633000	28063000	32635000	24727000	918300	416780	1897500	1858200	2946900	20109000	24626000	23072000	24274000	23548000	19834000	20345000	18812000	19222000	18983000	19103000	20180000
458	P09234	P09234	>sp|P09234|RU1C_HUMAN U1 small nuclear ribonucleoprotein C OS=Homo sapiens GN=SNRPC PE=1 SV=1	1	1	1	1	7.5	7.5	7.5			17.394	159	3.605e-05	0	0	0	0	0	63400	64543	74051	42862	66892	100660	108020	75107	75469	70112	85044	65248	0	0	0	0	0	47091	58968	72517	52336	60551	45927	57067	44319	44574	51666	52477	55025
459	P09382	P09382	>sp|P09382|LEG1_HUMAN Galectin-1 OS=Homo sapiens GN=LGALS1 PE=1 SV=2	1	9	9	9	71.9	71.9	71.9			14.716	135	1.0061e-282	357280	481640	693430	1158800	3060700	71874000	68304000	63764000	52072000	71442000	70602000	96918000	86752000	88113000	36907000	81139000	37612000	636080	1082300	1504800	1201800	986190	49596000	57664000	59601000	62446000	61537000	45557000	47457000	47883000	48243000	38586000	45254000	35625000
460	P09417	P09417	>sp|P09417|DHPR_HUMAN Dihydropteridine reductase OS=Homo sapiens GN=QDPR PE=1 SV=2	1	1	1	1	4.1	4.1	4.1			25.789	244	0.010551	0	0	0	0	0	0	0	57056	61600	50484	0	0	0	78411	78300	0	0	0	0	0	0	0	0	0	0	0	0	0	0	0	0	57366	0	0
461	P09429;B2RPK0	P09429;B2RPK0	>sp|P09429|HMGB1_HUMAN High mobility group protein B1 OS=Homo sapiens GN=HMGB1 PE=1 SV=3;>sp|B2RPK0|HGB1A_HUMAN Putative high mobility group protein B1-like 1 OS=Homo sapiens GN=HMGB1P1 PE=5 SV=1	2	11	11	7	44.2	44.2	27			24.893	215	5.1333e-105	759150	875250	1093800	1486100	4993500	7483400	6127000	6574000	4399800	6778700	12096000	10949000	9566900	9202300	7160800	9200800	6402700	868980	1158300	1680000	1079200	1874300	5261200	5813700	6379600	6453300	6018200	6123800	5574600	5345900	4988600	4687100	5181900	5311900
462	P09467	P09467	>sp|P09467|F16P1_HUMAN Fructose-1,6-bisphosphatase 1 OS=Homo sapiens GN=FBP1 PE=1 SV=5	1	2	2	2	8.9	8.9	8.9			36.842	338	2.629e-05	0	0	0	0	0	81898	54867	59400	41543	62711	157870	104590	18493	79332	77313	95889	69363	0	0	0	0	0	65506	40682	49751	63114	64341	64062	49155	33597	41698	62088	52673	51789
463	P09486	P09486	>sp|P09486|SPRC_HUMAN SPARC OS=Homo sapiens GN=SPARC PE=1 SV=1	1	1	1	1	4	4	4			34.632	303	0.008104	0	0	0	0	0	0	35248	0	0	59672	0	72953	78747	0	0	68444	48024	0	0	0	0	0	0	0	0	0	0	0	0	0	0	0	0	40265
464	P09493	P09493	>sp|P09493|TPM1_HUMAN Tropomyosin alpha-1 chain OS=Homo sapiens GN=TPM1 PE=1 SV=2	1	22	22	10	55.6	55.6	23.2			32.708	284	7.1086e-228	6785700	5988800	4720800	11804000	17959000	12619000	12302000	10256000	8544800	12792000	19021000	18786000	16652000	16619000	13797000	15496000	10967000	10091000	10632000	10627000	10668000	9295500	8034800	9360700	8449100	9048000	9952700	8163600	8267400	8030900	8213600	8733000	8023100	7606800
465	P09496	P09496	>sp|P09496|CLCA_HUMAN Clathrin light chain A OS=Homo sapiens GN=CLTA PE=1 SV=1	1	6	6	6	19.8	19.8	19.8			27.076	248	2.883e-15	349870	330540	266670	666670	1061000	1192300	910160	765380	640300	925650	1738300	1614600	1805900	1472200	1023600	1380400	959400	462790	610190	520070	697470	605230	835450	680170	644340	651270	733510	794110	795150	880940	798010	690520	793230	752580
466	P09497	P09497	>sp|P09497|CLCB_HUMAN Clathrin light chain B OS=Homo sapiens GN=CLTB PE=1 SV=1	1	3	3	3	11.8	11.8	11.8			25.19	229	6.4883e-07	27369	0	0	29353	67524	132300	97991	87989	36287	186290	353830	340130	304110	319270	205640	274860	198450	50307	0	0	31541	28891	134550	116440	105740	80974	141820	178730	134600	154640	147640	149870	151040	151460
467	P09525	P09525	>sp|P09525|ANXA4_HUMAN Annexin A4 OS=Homo sapiens GN=ANXA4 PE=1 SV=4	1	11	11	11	43.3	43.3	43.3			35.882	319	2.5316e-183	1329100	1080300	1246500	2537000	4892400	995140	289690	743730	652350	687890	1165000	1354600	1117300	1067700	750450	1217400	714440	1500300	1393900	2168300	1611100	1784000	576430	476030	601310	618620	573710	527750	556990	519720	503750	548520	566150	544700
468	P09543	P09543	>sp|P09543|CN37_HUMAN 2',3'-cyclic-nucleotide 3'-phosphodiesterase OS=Homo sapiens GN=CNP PE=1 SV=2	1	2	2	2	4.8	4.8	4.8			47.578	421	2.9766e-07	58553	58242	97221	192320	267360	36706	0	0	18499	0	107850	71560	46125	86067	78831	77391	68228	117780	134800	69573	82949	140520	32340	0	0	26795	0	34586	44844	32285	31748	31410	28684	33221
469	P09622	P09622	>sp|P09622|DLDH_HUMAN Dihydrolipoyl dehydrogenase, mitochondrial OS=Homo sapiens GN=DLD PE=1 SV=2	1	11	11	11	24.8	24.8	24.8			54.177	509	4.6269e-110	253230	140500	169390	501980	896880	1348000	1417500	1150800	844220	1127300	2161000	2647800	2099100	1996900	1621600	1726100	1554900	669340	439980	407970	712150	736250	954270	1424600	1032800	870530	877360	906290	1095700	1079800	978360	1032900	903790	988500
470	P09651;Q32P51	P09651;Q32P51	>sp|P09651|ROA1_HUMAN Heterogeneous nuclear ribonucleoprotein A1 OS=Homo sapiens GN=HNRNPA1 PE=1 SV=5;>sp|Q32P51|RA1L2_HUMAN Heterogeneous nuclear ribonucleoprotein A1-like 2 OS=Homo sapiens GN=HNRNPA1L2 PE=2 SV=2	2	14	13	12	39	36.6	36.6			38.746	372	1.8209e-206	11964000	9855500	9965700	18500000	29186000	4874800	3950800	3837400	2529500	4139800	6728700	7006500	6260900	6522700	4801800	6125300	4301800	14637000	13691000	14284000	12063000	12731000	2743100	2820700	2656200	2562000	2833300	2718000	2873300	2682700	2891200	2653000	2848400	3061800
471	P09661	P09661	>sp|P09661|RU2A_HUMAN U2 small nuclear ribonucleoprotein A' OS=Homo sapiens GN=SNRPA1 PE=1 SV=2	1	3	3	3	16.5	16.5	16.5			28.415	255	1.1728e-26	0	0	0	0	25319	230990	232740	262360	138730	195140	350140	695430	275670	277180	286320	284240	228360	0	0	0	0	19660	193820	150190	161950	179500	183050	229400	265570	150420	202360	233940	207950	250470
472	P09668	P09668	>sp|P09668|CATH_HUMAN Cathepsin H OS=Homo sapiens GN=CTSH PE=1 SV=4	1	2	2	2	7.2	7.2	7.2			37.393	335	0.0002547	0	0	0	0	0	64329	37805	82698	23712	36925	82641	65816	139890	121870	39035	59529	45797	0	0	0	0	0	59054	41965	57651	34037	0	49604	42245	60108	53993	33793	44221	46729
473	P09669	P09669	>sp|P09669|COX6C_HUMAN Cytochrome c oxidase subunit 6C OS=Homo sapiens GN=COX6C PE=1 SV=2	1	3	3	3	37.3	37.3	37.3			8.7813	75	1.0623e-05	253480	248810	280880	643820	957630	244310	171340	160340	126780	88486	336360	384490	168350	300770	262570	112610	224100	449940	420830	375860	495480	469470	113670	108200	107070	107510	148630	102230	115700	54326	109160	107820	49154	114040
474	P09758	P09758	>sp|P09758|TACD2_HUMAN Tumor-associated calcium signal transducer 2 OS=Homo sapiens GN=TACSTD2 PE=1 SV=3	1	1	1	1	5	5	5			35.709	323	5.743e-18	19576	0	40090	77066	119760	0	0	0	0	0	0	0	0	0	0	0	0	16889	0	43301	49649	50835	0	0	0	0	0	0	0	0	0	0	0	0
475	P09874	P09874	>sp|P09874|PARP1_HUMAN Poly [ADP-ribose] polymerase 1 OS=Homo sapiens GN=PARP1 PE=1 SV=4	1	15	15	15	18.4	18.4	18.4			113.08	1014	3.0889e-133	2077400	1830100	1523300	3684000	5003300	866960	651930	600620	537220	636930	1264500	1129900	1106200	1253000	960790	1096400	766290	2075500	2113200	2052800	2125700	1934400	630830	679590	638650	738780	578230	516840	561920	540700	641820	711380	608410	650790
476	P09936	P09936	>sp|P09936|UCHL1_HUMAN Ubiquitin carboxyl-terminal hydrolase isozyme L1 OS=Homo sapiens GN=UCHL1 PE=1 SV=2	1	8	8	8	49.8	49.8	49.8			24.824	223	4.1099e-190	229270	56439	44452	310000	109470	12744000	12518000	11278000	9394900	11636000	21878000	19759000	16510000	15521000	13327000	15508000	11029000	149110	16784	14523	135140	10939	9519500	10883000	10744000	11283000	10155000	10539000	10416000	9610100	10034000	9851000	9802200	9481800
477	P09960	P09960	>sp|P09960|LKHA4_HUMAN Leukotriene A-4 hydrolase OS=Homo sapiens GN=LTA4H PE=1 SV=2	1	7	7	7	13.7	13.7	13.7			69.284	611	3.9552e-45	139140	101290	121740	309710	638440	878550	511860	623650	474680	561630	1289700	1315400	683660	842660	622290	854860	614430	198610	251500	299240	201930	251110	498210	591450	505210	498100	494920	508350	508530	514700	453540	565370	523910	485380
478	P09972	P09972	>sp|P09972|ALDOC_HUMAN Fructose-bisphosphate aldolase C OS=Homo sapiens GN=ALDOC PE=1 SV=2	1	4	2	2	9.3	7.1	7.1			39.455	364	1.0604e-114	51829	69389	49672	102310	470430	2205700	2072300	1896600	1580300	2003200	3962100	3599000	2795900	2822300	2581500	2739300	2175700	23925	36502	28706	27608	160730	1667900	1945000	1790100	1984600	1743200	1911300	1953700	1601300	1698900	1860900	1724100	1881200
479	P0C0L4;P0C0L5	P0C0L4;P0C0L5	>sp|P0C0L4|CO4A_HUMAN Complement C4-A OS=Homo sapiens GN=C4A PE=1 SV=1;>sp|P0C0L5|CO4B_HUMAN Complement C4-B OS=Homo sapiens GN=C4B PE=1 SV=1	2	5	5	5	4	4	4			192.77	1744	2.4724e-18	43532	111220	151530	64579	175500	114750	41906	44280	47013	68636	73238	128520	111990	70051	126610	217540	73345	47589	87894	192320	37260	57457	60711	52916	61285	72546	127410	47021	50297	93405	52786	56720	72699	77366
480	P0C0S5;Q71UI9	P0C0S5;Q71UI9	>sp|P0C0S5|H2AZ_HUMAN Histone H2A.Z OS=Homo sapiens GN=H2AFZ PE=1 SV=2;>sp|Q71UI9|H2AV_HUMAN Histone H2A.V OS=Homo sapiens GN=H2AFV PE=1 SV=3	2	4	2	2	31.2	18.8	18.8			13.553	128	3.271e-38	1570700	1395300	716240	3023000	4451800	1898800	1083500	1457300	953380	1533300	2421600	2195000	1999900	2359900	1702600	1913800	1351200	1454300	1577400	1922800	1754400	1983800	1362200	895040	1415200	1046600	1386500	947260	605610	1172700	1648700	962890	1061900	1128800
481	P0C870	P0C870	>sp|P0C870|JMJD7_HUMAN JmjC domain-containing protein 7 OS=Homo sapiens GN=JMJD7 PE=2 SV=1	1	1	1	1	3.2	3.2	3.2	+		35.932	316	0.019758	0	0	0	0	0	0	0	147040	115310	0	376110	330810	323140	0	245630	297760	219370	0	0	0	0	0	0	0	139300	135780	0	186160	173810	192010	0	180930	184050	185490
482	P0CG05;P0CG06;P0CF74;A0M8Q6	P0CG05;P0CG06;P0CF74;A0M8Q6	>sp|P0CG05|LAC2_HUMAN Ig lambda-2 chain C regions OS=Homo sapiens GN=IGLC2 PE=1 SV=1;>sp|P0CG06|LAC3_HUMAN Ig lambda-3 chain C regions OS=Homo sapiens GN=IGLC3 PE=1 SV=1;>sp|P0CF74|LAC6_HUMAN Ig lambda-6 chain C region OS=Homo sapiens GN=IGLC6 PE=4 SV=1;>s	4	4	2	2	55.7	27.4	27.4			11.293	106	1.9137e-134	108430	95456	148820	100580	329020	1184900	1563800	2071300	1247300	1818200	2698100	1808400	2397300	2049500	1864700	2097600	1603100	122350	98866	187890	70268	142130	1237800	1209100	1591600	1233400	1484400	1144800	1350600	1487600	1304000	1423100	1409900	1433500
483	P0CG29;P0CG30	P0CG29;P0CG30	>sp|P0CG29|GST2_HUMAN Glutathione S-transferase theta-2 OS=Homo sapiens GN=GSTT2 PE=1 SV=1;>sp|P0CG30|GSTT2_HUMAN Glutathione S-transferase theta-2B OS=Homo sapiens GN=GSTT2B PE=1 SV=1	2	1	1	1	5.7	5.7	5.7			27.506	244	0.0029829	0	0	0	27750	52534	0	0	0	0	0	0	0	0	0	0	0	0	0	0	0	14319	22019	0	0	0	0	0	0	0	0	0	0	0	0
484	P0CJ92	P0CJ92	>sp|P0CJ92|GOG8H_HUMAN Golgin subfamily A member 8H OS=Homo sapiens GN=GOLGA8H PE=3 SV=1	1	1	1	1	1.7	1.7	1.7			71.341	632	0.0029607	0	0	0	6175.9	7945.4	0	0	0	0	0	0	0	0	0	0	0	0	0	0	0	0	3042.4	0	0	0	0	0	0	0	0	0	0	0	0
485	P10155	P10155	>sp|P10155|RO60_HUMAN 60 kDa SS-A/Ro ribonucleoprotein OS=Homo sapiens GN=TROVE2 PE=1 SV=2	1	2	2	2	4.5	4.5	4.5			60.67	538	1.1118e-27	142240	122070	97625	195780	353400	371510	225650	214270	181060	254980	484880	462250	415610	432770	418970	440530	330660	234470	229000	199580	186120	222380	242790	198510	151280	185150	187870	219310	209570	216450	190730	268100	237700	244560
486	P10253	P10253	>sp|P10253|LYAG_HUMAN Lysosomal alpha-glucosidase OS=Homo sapiens GN=GAA PE=1 SV=4	1	6	6	6	6.8	6.8	6.8			105.32	952	2.2097e-34	42298	19932	26476	25271	80456	558660	515390	340710	276130	418360	809930	765510	682790	697400	612760	539710	534950	58335	28324	58759	23584	33522	460630	551600	336590	374510	326600	339810	375260	418810	407310	378850	276640	456790
487	P10301	P10301	>sp|P10301|RRAS_HUMAN Ras-related protein R-Ras OS=Homo sapiens GN=RRAS PE=1 SV=1	1	3	3	2	22	22	14.7			23.48	218	1.6798e-30	33640	118020	62532	196010	196840	19653	17733	33825	22575	14583	76461	33676	50506	16886	62471	47488	37269	74929	105640	107420	45422	107130	24904	20642	19929	35121	16820	29928	22667	17703	17015	36377	37335	22378
488	P10412;Q02539;P22492	P10412	>sp|P10412|H14_HUMAN Histone H1.4 OS=Homo sapiens GN=HIST1H1E PE=1 SV=2	3	7	1	1	22.8	7.3	7.3			21.865	219	8.3075e-74	0	0	0	0	0	2984100	2332400	2152400	1876800	2523700	4205000	3738600	3133200	3864800	2753300	3570400	2492500	0	0	0	0	0	2211300	2118400	2093300	2293300	2285500	2057600	1949900	1814400	2283500	2008000	2196800	2087000
489	P10515	P10515	>sp|P10515|ODP2_HUMAN Dihydrolipoyllysine-residue acetyltransferase component of pyruvate dehydrogenase complex, mitochondrial OS=Homo sapiens GN=DLAT PE=1 SV=3	1	3	3	3	5.9	5.9	5.9			68.996	647	7.5413e-43	188640	176510	144610	293700	302300	447700	335180	298220	274750	242890	667170	555970	453510	489240	431980	518280	375420	258920	298140	219830	226420	119820	309370	289110	268000	344660	196720	297000	274520	221930	269700	288860	281860	292790
490	P10599	P10599	>sp|P10599|THIO_HUMAN Thioredoxin OS=Homo sapiens GN=TXN PE=1 SV=3	1	6	6	6	51.4	51.4	51.4			11.737	105	3.0306e-81	64739	0	183650	497420	139340	11922000	10476000	9550600	7536100	10612000	17007000	16317000	14119000	11971000	12143000	13633000	10540000	69855	0	198350	155890	44488	8334800	9153700	8911000	9562800	9580700	8169800	8869800	8248700	8355300	8762300	8316200	8545400
491	P10606	P10606	>sp|P10606|COX5B_HUMAN Cytochrome c oxidase subunit 5B, mitochondrial OS=Homo sapiens GN=COX5B PE=1 SV=2	1	4	4	4	24.8	24.8	24.8			13.696	129	4e-11	339000	353180	460060	819090	6141100	787920	705090	885820	815420	862480	1675500	1462500	1361400	1254400	940340	1499900	821040	317260	325100	554290	380780	3923400	660460	580510	638300	699440	732620	726500	667170	723040	648050	630030	649030	565470
492	P10619	P10619	>sp|P10619|PPGB_HUMAN Lysosomal protective protein OS=Homo sapiens GN=CTSA PE=1 SV=2	1	2	2	2	5.4	5.4	5.4			54.465	480	1.5174e-21	53987	28626	23677	108890	67734	134870	100950	97341	79344	89761	212290	179080	135410	0	112440	133920	161650	0	0	0	0	0	105360	103830	100260	101900	85456	108590	99500	84034	0	87143	86914	77904
493	P10620	P10620	>sp|P10620|MGST1_HUMAN Microsomal glutathione S-transferase 1 OS=Homo sapiens GN=MGST1 PE=1 SV=1	1	1	1	1	10.3	10.3	10.3			17.598	155	0.012497	19941	14871	90908	220260	491990	0	0	0	0	0	0	0	0	0	0	0	0	9041.9	7683.7	51604	58383	341130	0	0	0	0	0	0	0	0	0	0	0	0
494	P10644	P10644	>sp|P10644|KAP0_HUMAN cAMP-dependent protein kinase type I-alpha regulatory subunit OS=Homo sapiens GN=PRKAR1A PE=1 SV=1	1	7	7	7	22.3	22.3	22.3			42.981	381	1.2319e-111	534000	638640	534420	1046400	1227100	596760	585120	521630	480470	540080	922330	941530	731000	817730	632380	798310	547560	671590	783820	655720	629040	416230	456900	606200	552960	622570	527620	429180	443620	403690	382700	408240	402220	437620
495	P10768	P10768	>sp|P10768|ESTD_HUMAN S-formylglutathione hydrolase OS=Homo sapiens GN=ESD PE=1 SV=2	1	4	4	4	19.5	19.5	19.5			31.462	282	2.2109e-34	0	0	0	0	0	1069900	581800	620450	581590	661190	1088600	1490500	1260000	1190200	736400	1097600	808960	0	0	0	0	0	795710	482530	580370	663650	596460	468240	720700	731980	781860	540210	751570	756600
496	P10809	P10809	>sp|P10809|CH60_HUMAN 60 kDa heat shock protein, mitochondrial OS=Homo sapiens GN=HSPD1 PE=1 SV=2	1	28	28	28	47.5	47.5	47.5			61.054	573	0	8763900	5465100	3599900	12410000	12081000	19250000	16974000	15929000	12883000	16856000	28310000	26867000	24145000	24489000	20735000	23866000	17432000	13374000	8876900	6020100	10351000	5479600	13338000	13822000	14157000	14590000	13853000	12955000	13343000	12994000	13700000	14424000	13681000	13367000
497	P10909	P10909	>sp|P10909|CLUS_HUMAN Clusterin OS=Homo sapiens GN=CLU PE=1 SV=1	1	14	14	14	31.2	31.2	31.2			52.494	449	8.6592e-246	2950800	5223200	6614300	7462500	23022000	696820	466500	331380	402720	392330	1125500	1124300	934480	1047300	787480	902640	684760	3660400	6804100	9250000	4292000	8879800	353270	255710	244690	357940	267180	250050	289870	303990	274130	278170	351350	362530
498	P11021	P11021	>sp|P11021|GRP78_HUMAN 78 kDa glucose-regulated protein OS=Homo sapiens GN=HSPA5 PE=1 SV=2	1	38	38	37	53.4	53.4	53.4			72.332	654	0	28990000	21967000	22482000	57721000	68220000	46544000	39501000	38355000	28859000	41304000	67859000	63203000	56900000	57128000	48991000	54704000	40245000	31853000	26723000	33093000	36819000	26322000	33508000	35059000	36595000	35688000	35336000	31832000	32170000	31704000	32257000	35704000	31909000	31868000
499	P11047	P11047	>sp|P11047|LAMC1_HUMAN Laminin subunit gamma-1 OS=Homo sapiens GN=LAMC1 PE=1 SV=3	1	5	5	5	4.4	4.4	4.4			177.6	1609	4.1821e-49	221840	240190	403650	289830	423540	59303	208040	61299	39910	53639	121800	59369	83965	64020	74217	131530	94517	251950	225900	528100	138670	119410	74108	176250	71419	75728	30318	50942	51587	60004	62972	76708	63214	56486
500	P11142;P54652	P11142	>sp|P11142|HSP7C_HUMAN Heat shock cognate 71 kDa protein OS=Homo sapiens GN=HSPA8 PE=1 SV=1	2	33	32	28	54.2	54.2	48			70.897	646	0	27318000	22063000	21769000	46775000	62679000	40173000	36675000	34106000	28307000	38609000	59894000	57027000	48682000	49038000	43126000	47021000	35308000	35919000	32880000	37375000	35522000	29562000	26571000	30362000	30620000	31967000	31570000	25471000	26148000	25454000	24722000	27403000	25323000	26220000
501	P11166	P11166	>sp|P11166|GTR1_HUMAN Solute carrier family 2, facilitated glucose transporter member 1 OS=Homo sapiens GN=SLC2A1 PE=1 SV=2	1	2	2	2	3.7	3.7	3.7			54.083	492	2.9483e-17	181970	208470	182970	204230	561690	45651	34804	11906	0	33569	73091	29129	60912	54054	18756	57590	40539	224230	291260	238190	79738	237250	16417	16497	29418	0	13570	17219	39553	17773	15417	18459	18520	18379
502	P11172	P11172	>sp|P11172|PYR5_HUMAN Uridine 5'-monophosphate synthase OS=Homo sapiens GN=UMPS PE=1 SV=1	1	2	2	2	4.6	4.6	4.6			52.221	480	9.194e-12	247090	68057	181050	287250	499740	126740	76583	30917	55954	64646	191720	187150	171920	163660	117960	167910	94250	321590	83846	315410	277120	238430	59613	43677	44798	42287	37070	61023	63562	64927	62679	54622	67253	49803
503	P11177	P11177	>sp|P11177|ODPB_HUMAN Pyruvate dehydrogenase E1 component subunit beta, mitochondrial OS=Homo sapiens GN=PDHB PE=1 SV=3	1	7	7	7	22.6	22.6	22.6			39.233	359	9.4849e-42	452730	295760	236900	725930	880520	422160	351720	427650	336390	325390	687360	632570	518650	586890	612930	562540	396630	482650	335360	290690	407440	370000	294390	363900	377970	458770	325880	313560	358690	317950	308890	402700	317680	315240
504	P11216;P11217	P11216	>sp|P11216|PYGB_HUMAN Glycogen phosphorylase, brain form OS=Homo sapiens GN=PYGB PE=1 SV=5	2	21	21	18	25.4	25.4	22.1			96.695	843	6.3918e-151	3262000	3092300	2530000	6079900	12208000	1905300	1395200	1161100	1018700	1358700	3518800	2749100	2300700	2267800	2259400	2192600	1857600	3333600	4147400	3635100	3989100	5015200	1250800	1215500	1082300	1066700	1167400	1538700	1254700	1068600	1133700	1413500	1203600	1339700
505	P11233;P11234	P11233;P11234	>sp|P11233|RALA_HUMAN Ras-related protein Ral-A OS=Homo sapiens GN=RALA PE=1 SV=1;>sp|P11234|RALB_HUMAN Ras-related protein Ral-B OS=Homo sapiens GN=RALB PE=1 SV=1	2	4	4	4	20.4	20.4	20.4			23.567	206	5.0596e-15	219740	143260	179390	411810	521900	48469	11479	9288.8	0	0	128170	123300	119130	72001	32494	93514	47444	285900	116800	280170	154240	338250	26963	11130	9653.6	0	0	35825	37524	40874	35641	20424	40972	29826
506	P11279	P11279	>sp|P11279|LAMP1_HUMAN Lysosome-associated membrane glycoprotein 1 OS=Homo sapiens GN=LAMP1 PE=1 SV=3	1	2	2	2	4.8	4.8	4.8			44.882	417	3.3237e-20	1595200	859980	790010	2220700	1555900	452220	213240	204050	231220	119880	501620	1149000	661250	670390	420920	601310	427970	1165200	1961100	803740	907900	751000	265810	387590	397550	561710	175040	165760	526460	236730	260010	192750	254020	228110
507	P11387	P11387	>sp|P11387|TOP1_HUMAN DNA topoisomerase 1 OS=Homo sapiens GN=TOP1 PE=1 SV=2	1	5	5	5	7.6	7.6	7.6			90.725	765	7.0749e-27	306400	122610	187520	396190	428180	17748	59693	46871	43044	96486	78439	45723	79998	23304	17469	54989	18106	452250	49633	276080	509570	24959	12208	30296	17787	12040	20444	15791	0	16969	12747	11922	11438	0
508	P11388	P11388	>sp|P11388|TOP2A_HUMAN DNA topoisomerase 2-alpha OS=Homo sapiens GN=TOP2A PE=1 SV=3	1	8	4	4	5.5	2.6	2.6			174.38	1531	1.26e-35	51828	15526	27751	163830	111050	11608	12595	29174	0	0	10861	22588	21127	12476	14676	0	9825.2	28602	69316	51085	48841	34991	11923	15912	13669	0	0	12738	11547	11652	10190	14955	0	11458
509	P11413	P11413	>sp|P11413|G6PD_HUMAN Glucose-6-phosphate 1-dehydrogenase OS=Homo sapiens GN=G6PD PE=1 SV=4	1	2	2	2	5	5	5			59.256	515	3.46e-10	0	0	0	32698	22510	77092	91212	90521	51473	80403	95787	81948	83437	86685	68742	84127	99507	0	0	0	17172	7743.4	64100	70128	76840	70865	64186	52132	47432	54478	56823	56176	57676	70029
510	P11498	P11498	>sp|P11498|PYC_HUMAN Pyruvate carboxylase, mitochondrial OS=Homo sapiens GN=PC PE=1 SV=2	1	1	1	1	1.3	1.3	1.3			129.63	1178	2.6713e-36	31088	23393	31555	82973	85556	34207	0	32863	29258	18397	54825	51137	39239	46699	43737	39660	32961	33475	24954	43221	53800	35399	26826	0	29952	33250	15499	25176	28640	21549	25670	29996	22777	25871
511	P11586	P11586	>sp|P11586|C1TC_HUMAN C-1-tetrahydrofolate synthase, cytoplasmic OS=Homo sapiens GN=MTHFD1 PE=1 SV=3	1	23	23	23	27.5	27.5	27.5			101.56	935	2.5389e-241	3068000	3373600	2719400	5151600	9413900	1294600	1054500	943250	787510	907410	2105600	1536100	1657000	1657400	1258600	1376200	1242800	3432200	3587200	3514100	3205200	3213700	902350	1034600	930410	1063600	939630	850020	930320	939440	860130	952070	789240	987230
512	P11717	P11717	>sp|P11717|MPRI_HUMAN Cation-independent mannose-6-phosphate receptor OS=Homo sapiens GN=IGF2R PE=1 SV=3	1	6	6	6	2.7	2.7	2.7			274.37	2491	1.908e-70	76615	41225	40754	54007	134450	191430	135410	131700	86386	157870	284880	247380	200390	171860	146210	214180	133180	98397	51269	53581	47733	57361	134350	86212	58315	79464	81552	135000	149210	168670	135360	136250	138210	124600
513	P11766	P11766	>sp|P11766|ADHX_HUMAN Alcohol dehydrogenase class-3 OS=Homo sapiens GN=ADH5 PE=1 SV=4	1	5	5	5	18.7	18.7	18.7			39.724	374	1.1193e-100	189810	132720	222260	432310	621400	1403400	1012200	995050	850940	1080400	2151800	1906700	1688900	1525400	1456400	1626400	1204800	288470	248310	398010	340080	371980	1015100	856210	963360	900110	930350	1034700	952210	933400	865220	1045000	956400	959570
514	P11908;P60891;P21108	P11908;P60891	>sp|P11908|PRPS2_HUMAN Ribose-phosphate pyrophosphokinase 2 OS=Homo sapiens GN=PRPS2 PE=1 SV=2;>sp|P60891|PRPS1_HUMAN Ribose-phosphate pyrophosphokinase 1 OS=Homo sapiens GN=PRPS1 PE=1 SV=2	3	4	4	4	17.6	17.6	17.6			34.769	318	2.2933e-41	300450	68024	151790	290670	339820	425560	256540	229970	145390	172710	412730	241890	356820	545620	67260	362690	393020	327950	148400	112600	272620	78535	246740	192270	203380	234040	182770	192970	73493	277420	202680	208480	216000	261370
515	P11940;Q9H361;Q4VXU2;Q96DU9;Q5JQF8	P11940;Q9H361	>sp|P11940|PABP1_HUMAN Polyadenylate-binding protein 1 OS=Homo sapiens GN=PABPC1 PE=1 SV=2;>sp|Q9H361|PABP3_HUMAN Polyadenylate-binding protein 3 OS=Homo sapiens GN=PABPC3 PE=1 SV=2	5	20	20	15	32.2	32.2	22.5			70.67	636	8.686e-252	5723300	4862500	4681500	12689000	15412000	3140900	2373900	1992100	1892500	2279200	4661700	4789400	3941500	4009500	3327600	4011200	2792200	6593800	6438200	7018100	8587300	6755800	1943200	1833500	1748500	1788400	1896300	1801300	1885700	1832200	1881400	2007100	1909100	1997800
516	P12004	P12004	>sp|P12004|PCNA_HUMAN Proliferating cell nuclear antigen OS=Homo sapiens GN=PCNA PE=1 SV=1	1	8	8	8	35.6	35.6	35.6			28.768	261	2.6449e-149	725610	666590	491200	1205200	1570400	916940	801370	750130	587310	806810	1753100	1605000	1185100	1142700	1039000	1197100	793410	740460	721740	558530	684920	599560	763820	798490	704510	842810	743560	782590	705240	701530	694850	734660	700470	732920
517	P12081;P49590	P12081	>sp|P12081|SYHC_HUMAN Histidyl-tRNA synthetase, cytoplasmic OS=Homo sapiens GN=HARS PE=1 SV=2	2	3	3	3	5.7	5.7	5.7			57.41	509	2.9495e-06	48365	49022	35595	99550	105640	165520	97348	60400	59636	268510	608370	246810	187770	446060	132100	180380	236160	67769	78277	62440	81543	56680	139860	104000	82399	122070	139520	253220	142480	142360	145790	166170	147210	104760
518	P12109	P12109	>sp|P12109|CO6A1_HUMAN Collagen alpha-1(VI) chain OS=Homo sapiens GN=COL6A1 PE=1 SV=3	1	10	10	10	13.2	13.2	13.2			108.53	1028	9.0223e-196	377160	553090	822860	816200	3051000	1916900	1298200	1435500	1037400	1441000	2771900	2871500	2365300	2600100	2181400	2283000	1723400	596230	1016100	1196400	598110	1661300	1253700	1238700	1188500	1223200	1204300	1268400	1304300	1234200	1399000	1403800	1318300	1353100
519	P12110	P12110	>sp|P12110|CO6A2_HUMAN Collagen alpha-2(VI) chain OS=Homo sapiens GN=COL6A2 PE=1 SV=4	1	10	10	10	11.1	11.1	11.1			108.58	1019	3.0239e-46	311430	421300	635110	672290	3169200	991700	637600	694790	479380	869940	1507100	1539100	1229500	1236600	993810	1348200	1091500	361820	557400	837990	349810	1330800	732280	685580	670730	661760	719110	718420	707560	681500	694260	728760	734040	839740
520	P12111	P12111	>sp|P12111|CO6A3_HUMAN Collagen alpha-3(VI) chain OS=Homo sapiens GN=COL6A3 PE=1 SV=5	1	29	29	29	11.1	11.1	11.1			343.67	3177	5.8126e-214	812230	1080200	1757200	1154300	6437700	1804300	1279100	1226000	1056000	1504900	2815100	2719800	2325300	2407200	2027300	2221700	1686700	634730	1347700	2114900	437530	2206800	1358600	1373700	1195100	1488500	1978000	1235000	1419400	1266900	1252500	1606500	1296400	1344500
521	P12236;P12235	P12236;P12235	>sp|P12236|ADT3_HUMAN ADP/ATP translocase 3 OS=Homo sapiens GN=SLC25A6 PE=1 SV=4;>sp|P12235|ADT1_HUMAN ADP/ATP translocase 1 OS=Homo sapiens GN=SLC25A4 PE=1 SV=4	2	11	4	4	33.2	13.8	13.8			32.866	298	8.0419e-46	1434200	982640	1067600	1961900	2186900	849590	546530	400390	395910	514090	1108600	1039500	1051700	959240	888320	1000500	773170	1184000	950690	1297300	1961300	1640500	516920	391330	444520	341340	353550	453500	413040	531980	452590	597280	464710	520000
522	P12268	P12268	>sp|P12268|IMDH2_HUMAN Inosine-5'-monophosphate dehydrogenase 2 OS=Homo sapiens GN=IMPDH2 PE=1 SV=2	1	10	10	9	24.5	24.5	23			55.804	514	1.5475e-76	930460	785960	343490	1482200	1560900	2222400	1355300	1272000	1030300	1586600	3273900	3049400	2707100	2756500	1952700	2590600	1957600	1718400	1414300	534980	968390	701440	1476900	1191100	1219000	1209400	1312000	1506200	1372500	1456600	1343500	1303100	1399900	1457800
523	P12270	P12270	>sp|P12270|TPR_HUMAN Nucleoprotein TPR OS=Homo sapiens GN=TPR PE=1 SV=3	1	10	10	10	4.4	4.4	4.4			267.29	2363	1.1632e-32	765510	527550	565450	1275800	1859100	360600	225990	251730	202670	248250	502400	478840	348490	382620	429800	465580	323020	655910	606770	646570	643070	596830	273190	288100	242610	318310	258640	251270	248890	217080	304200	342860	300990	321560
524	P12273	P12273	>sp|P12273|PIP_HUMAN Prolactin-inducible protein OS=Homo sapiens GN=PIP PE=1 SV=1	1	2	2	2	14.4	14.4	14.4			16.572	146	7.8354e-05	42622	31575	102530	118910	0	0	0	0	0	0	0	0	0	0	0	0	0	34821	32932	150550	58177	0	0	0	0	0	0	0	0	0	0	0	0	0
525	P12277;P06732	P12277	>sp|P12277|KCRB_HUMAN Creatine kinase B-type OS=Homo sapiens GN=CKB PE=1 SV=1	2	18	18	18	54.3	54.3	54.3			42.644	381	0	20239	21930	9015.7	0	26943	72180000	70026000	65586000	52482000	70851000	107350000	97774000	86303000	87907000	75920000	84499000	64427000	2286.4	2823.1	1275.1	0	1165.5	52537000	65014000	63299000	66538000	63758000	52052000	51225000	49874000	50556000	56333000	51158000	53704000
526	P12429	P12429	>sp|P12429|ANXA3_HUMAN Annexin A3 OS=Homo sapiens GN=ANXA3 PE=1 SV=3	1	6	6	6	21.7	21.7	21.7			36.375	323	1.7149e-197	459460	370260	439130	803800	1039400	0	0	0	0	0	0	0	0	0	0	0	0	444170	508290	524180	392460	429950	0	0	0	0	0	0	0	0	0	0	0	0
527	P12532;P17540	P12532	>sp|P12532|KCRU_HUMAN Creatine kinase U-type, mitochondrial OS=Homo sapiens GN=CKMT1A PE=1 SV=1	2	4	4	4	14.1	14.1	14.1			47.036	417	1.3613e-173	498130	338910	356330	697370	1270600	291730	304190	234990	235480	286480	442090	405370	367490	346550	318170	384810	294520	720520	491190	545040	516680	876030	200420	262440	213910	154220	137020	118330	111910	117050	188420	123780	151140	125780
528	P12814;P35609;Q08043	P12814	>sp|P12814|ACTN1_HUMAN Alpha-actinin-1 OS=Homo sapiens GN=ACTN1 PE=1 SV=2	3	53	53	36	59	59	39			103.06	892	0	51071000	39878000	36084000	93702000	172320000	16154000	14828000	15014000	11206000	15909000	27530000	24220000	21960000	21746000	18319000	21444000	15689000	59669000	56906000	58322000	63166000	62016000	9479400	9889300	11391000	11035000	10932000	10324000	10062000	9794300	9977800	9734600	9676600	9622500
529	P12830	P12830	>sp|P12830|CADH1_HUMAN Cadherin-1 OS=Homo sapiens GN=CDH1 PE=1 SV=3	1	6	6	6	9.1	9.1	9.1			97.455	882	5.4464e-106	731070	803710	769550	1616400	2738300	44945	22480	10771	11307	36602	74226	0	66123	27338	39619	24077	22104	702100	1171700	817980	821260	1319900	3561.6	2686.8	1825.6	2389.6	3526.8	3905.2	0	6455.6	2794.6	3128.7	2571.4	2438.5
530	P12838	P12838	>sp|P12838|DEF4_HUMAN Neutrophil defensin 4 OS=Homo sapiens GN=DEFA4 PE=1 SV=2	1	1	1	1	17.5	17.5	17.5			10.504	97	3.7569e-26	22904	0	0	95022	226630	0	0	0	0	0	0	0	0	0	0	0	0	13598	0	0	51356	100280	0	0	0	0	0	0	0	0	0	0	0	0
531	P12955	P12955	>sp|P12955|PEPD_HUMAN Xaa-Pro dipeptidase OS=Homo sapiens GN=PEPD PE=1 SV=3	1	10	10	10	27.2	27.2	27.2			54.548	493	2.0859e-94	31116	0	21207	51572	50681	1749700	1173400	1136500	772340	1114700	2296100	2142500	1699400	1834300	1739700	1871100	1537100	25296	0	21584	24510	15777	1393100	1504600	1374700	540400	1159100	505510	1191600	1127700	1324400	1468300	1282800	590070
532	P12956	P12956	>sp|P12956|XRCC6_HUMAN X-ray repair cross-complementing protein 6 OS=Homo sapiens GN=XRCC6 PE=1 SV=2	1	25	25	25	43	43	43			69.842	609	1.1887e-291	4711000	4110400	4791800	10302000	14962000	6000700	4351900	4282800	3627700	4645900	9237100	8726400	7304600	7201700	6771600	6730400	5123000	5834700	6454600	6800800	6716300	5963000	4110900	3763600	3830600	3953900	3681700	4073700	4113900	3841500	3827900	4450400	3958000	3923700
533	P13010	P13010	>sp|P13010|XRCC5_HUMAN X-ray repair cross-complementing protein 5 OS=Homo sapiens GN=XRCC5 PE=1 SV=3	1	18	18	18	24.6	24.6	24.6			82.704	732	4.8189e-166	2709100	2467100	2188600	5507200	8345300	3830700	2910200	2673800	2186500	2887900	5617000	5048200	4644400	4830900	4067600	4597000	3421000	3017800	3472300	3450800	2907700	3415500	2806500	2609700	2298200	2532100	2561700	2679900	2602100	2627900	2565700	2798100	2641700	2653500
534	P13073	P13073	>sp|P13073|COX41_HUMAN Cytochrome c oxidase subunit 4 isoform 1, mitochondrial OS=Homo sapiens GN=COX4I1 PE=1 SV=1	1	4	4	4	26	26	26			19.576	169	5.2634e-42	1695600	1552200	1499600	3209100	5237200	1427700	1124500	1020800	979570	1069700	2281200	2129200	2217000	1912400	1519500	2049100	1390200	1721800	1858900	1879400	1940500	1957400	1072800	1016000	977360	1193600	975000	1128000	1134100	1238400	1126400	1109700	1178800	1133200
535	P13284	P13284	>sp|P13284|GILT_HUMAN Gamma-interferon-inducible lysosomal thiol reductase OS=Homo sapiens GN=IFI30 PE=1 SV=2	1	1	1	1	4.2	4.2	4.2			29.149	261	5.5034e-14	7731.7	0	0	19030	60798	408950	292800	341070	256060	440240	622590	599250	631490	553650	410850	514800	333320	3893.3	0	0	5601.9	11723	302380	263890	334750	311900	404480	306050	316080	376390	327250	301320	317240	278290
536	P13473	P13473	>sp|P13473|LAMP2_HUMAN Lysosome-associated membrane glycoprotein 2 OS=Homo sapiens GN=LAMP2 PE=1 SV=2	1	2	2	2	4.9	4.9	4.9			44.96	410	1.3566e-18	105610	67576	47257	122560	220360	563970	374140	326780	240330	264830	747300	697660	634790	584600	570010	656990	477820	103340	81063	55213	62864	69527	447190	335750	295030	228160	193410	385070	383660	394980	347500	435450	428360	425810
537	P13489	P13489	>sp|P13489|RINI_HUMAN Ribonuclease inhibitor OS=Homo sapiens GN=RNH1 PE=1 SV=2	1	14	14	14	41	41	41			49.973	461	0	365750	422270	391600	647210	1240200	4477700	3332100	3288100	2670300	3409700	6330100	5920000	5037100	5254600	4456000	5151800	3687600	867310	1034100	903820	854770	919000	3054100	2922500	3017100	3075100	2907300	2900700	2888800	2785400	2815200	3043100	2913100	2906200
538	P13598	P13598	>sp|P13598|ICAM2_HUMAN Intercellular adhesion molecule 2 OS=Homo sapiens GN=ICAM2 PE=1 SV=2	1	1	1	1	5.5	5.5	5.5			30.654	275	0.0018834	11764	24963	33329	39109	48824	0	0	0	0	0	0	0	0	0	0	0	0	8395.7	32682	52755	16317	13343	0	0	0	0	0	0	0	0	0	0	0	0
539	P13639	P13639	>sp|P13639|EF2_HUMAN Elongation factor 2 OS=Homo sapiens GN=EEF2 PE=1 SV=4	1	32	32	31	36.9	36.9	35.8			95.337	858	0	8439000	7053100	5713900	14507000	22818000	16449000	13018000	11721000	9714200	13067000	25225000	23129000	20795000	20337000	16192000	18874000	14000000	12767000	11760000	10099000	11520000	10603000	10826000	10413000	10241000	10760000	10312000	10853000	10856000	11083000	10584000	10372000	10342000	10236000
540	P13645;Q7Z3Y7;Q7Z3Y8;Q2M2I5;Q7Z3Z0;Q7Z3Y9	P13645	>sp|P13645|K1C10_HUMAN Keratin, type I cytoskeletal 10 OS=Homo sapiens GN=KRT10 PE=1 SV=6	6	31	27	26	49.1	44.9	43			58.826	584	0	80892000	12069000	116650000	198390000	25421000	8738.5	0	80980	10793	0	17503	25789	26742	73876	30842	53147	49662	80788000	13366000	146280000	116960000	9186200	423.96	0	48786	860.85	0	564.11	661.77	679.22	1390.8	60.312	13431	17549
541	P13647	P13647	>sp|P13647|K2C5_HUMAN Keratin, type II cytoskeletal 5 OS=Homo sapiens GN=KRT5 PE=1 SV=3	1	41	30	23	53.4	43.6	34.6			62.378	590	0	18987000	9244500	18012000	70789000	37533000	96737	177350	68603	62751	91287	300120	277340	38207	47534	135860	188850	21361	14042000	5518700	18752000	53171000	17369000	683.74	1555.3	636.06	541.52	561.84	1201.3	1165.4	244.34	304.28	660.74	769.43	195.23
542	P13667	P13667	>sp|P13667|PDIA4_HUMAN Protein disulfide-isomerase A4 OS=Homo sapiens GN=PDIA4 PE=1 SV=2	1	29	29	29	47.9	47.9	47.9			72.932	645	0	7644500	6466600	4488700	14580000	17162000	11797000	9375000	8682700	7130200	9770400	17824000	17016000	14788000	14987000	12164000	13956000	10271000	8829600	8290300	6161300	8798700	6731600	8831200	8078300	7894200	8400800	8291800	8467100	8865500	8470500	8648100	8335900	8729200	8275900
543	P13674	P13674	>sp|P13674|P4HA1_HUMAN Prolyl 4-hydroxylase subunit alpha-1 OS=Homo sapiens GN=P4HA1 PE=1 SV=2	1	9	9	9	20.4	20.4	20.4			61.049	534	8.246e-109	396160	459140	492400	720940	1446900	765500	597820	635260	559390	688210	1179200	1225800	1163400	1077700	817180	1048500	725870	599480	951440	802380	702920	684270	513470	456530	540180	536460	510930	491840	505880	578680	537750	491050	494370	527170
544	P13686	P13686	>sp|P13686|PPA5_HUMAN Tartrate-resistant acid phosphatase type 5 OS=Homo sapiens GN=ACP5 PE=1 SV=3	1	5	5	5	14.8	14.8	14.8			36.598	325	6.4116e-85	0	61281	0	0	133350	1608800	1575600	1349700	1154000	1599700	2292500	2518300	2027000	1943600	1831300	2091900	1409000	0	54939	0	0	40172	1318500	1273100	1402500	1509600	1726000	1174400	1136600	1174300	1070300	1276900	1176600	1144900
545	P13693;Q9HAU6	P13693	>sp|P13693|TCTP_HUMAN Translationally-controlled tumor protein OS=Homo sapiens GN=TPT1 PE=1 SV=1	2	7	7	7	33.1	33.1	33.1			19.595	172	4.3184e-56	274460	186600	293350	543550	1206500	3915000	2888400	2997300	2249700	3136900	5721100	5190700	4988100	4228200	4154900	4351000	3373000	785950	504200	570450	627890	878860	2639400	2582500	2828300	2460300	2861300	2635900	2501500	2901100	2453000	2549800	2717000	2607200
546	P13760;P04229;Q30154	P13760;P04229;Q30154	>sp|P13760|2B14_HUMAN HLA class II histocompatibility antigen, DRB1-4 beta chain OS=Homo sapiens GN=HLA-DRB1 PE=1 SV=1;>sp|P04229|2B11_HUMAN HLA class II histocompatibility antigen, DRB1-1 beta chain OS=Homo sapiens GN=HLA-DRB1 PE=1 SV=2;>sp|Q30154|DRB5_HU	3	4	2	1	16.9	7.5	4.1			30.112	266	7.6393e-10	0	0	0	0	0	348910	142800	222720	98846	271630	517480	500360	468500	652600	326960	428120	405760	0	0	0	0	0	276260	217980	198510	200240	216660	265380	263760	294890	296510	241260	256260	258080
547	P13796	P13796	>sp|P13796|PLSL_HUMAN Plastin-2 OS=Homo sapiens GN=LCP1 PE=1 SV=6	1	28	28	22	52.3	52.3	42.6			70.288	627	0	875500	849010	996740	2017700	3740900	16893000	13936000	13728000	11597000	14508000	25547000	22796000	21134000	20553000	17095000	19966000	14443000	2461300	1426400	2983500	3602700	4037300	12243000	12428000	12869000	12490000	12028000	11947000	11613000	11446000	11161000	11868000	11173000	11415000
548	P13797;Q14651	P13797	>sp|P13797|PLST_HUMAN Plastin-3 OS=Homo sapiens GN=PLS3 PE=1 SV=4	2	22	16	16	41.1	31.4	31.4			70.81	630	0	3090400	2586700	2652800	5677600	10535000	2732700	2289800	2052600	1757900	2395800	4351200	4271500	3800400	3828300	3106200	3739200	2371800	3701300	3607900	4207300	4351600	4780900	1871100	1575500	1625300	1675700	1655400	1885800	1919600	1905400	1862800	2006200	1951900	1929000
549	P13798	P13798	>sp|P13798|ACPH_HUMAN Acylamino-acid-releasing enzyme OS=Homo sapiens GN=APEH PE=1 SV=4	1	2	2	2	4.8	4.8	4.8			81.224	732	4.0203e-13	29310	35316	24140	95292	92114	159090	150140	143910	128660	142220	264730	204840	190420	202860	194730	215120	165750	83467	116900	82623	102170	35193	88243	128490	88557	145340	115390	107840	98935	84849	113200	125660	106970	126970
550	P13804	P13804	>sp|P13804|ETFA_HUMAN Electron transfer flavoprotein subunit alpha, mitochondrial OS=Homo sapiens GN=ETFA PE=1 SV=1	1	9	9	9	38.4	38.4	38.4			35.079	333	1.2651e-179	638680	684970	702680	1111700	1978500	1905400	1487000	1724600	1288600	1501700	2704800	2471000	2227800	2315300	2018800	2287800	1788000	804590	841210	866330	642300	746000	1394400	1405400	1444600	1516600	1204300	1342900	1257100	1392600	1383800	1480900	1524600	1484600
551	P13807	P13807	>sp|P13807|GYS1_HUMAN Glycogen [starch] synthase, muscle OS=Homo sapiens GN=GYS1 PE=1 SV=2	1	1	1	1	1.5	1.5	1.5			83.785	737	0.00086581	99001	0	88055	138760	314800	0	0	0	0	0	0	39164	21039	0	0	0	0	56583	0	152400	46363	169650	0	0	0	0	0	0	11756	7054.3	0	0	0	0
552	P13861	P13861	>sp|P13861|KAP2_HUMAN cAMP-dependent protein kinase type II-alpha regulatory subunit OS=Homo sapiens GN=PRKAR2A PE=1 SV=2	1	3	3	3	10.9	10.9	10.9			45.518	404	3.5833e-09	28551	22699	18925	114350	142770	218080	54233	131640	151350	224680	152820	241990	355280	248840	199430	239130	165260	24429	21997	20038	19442	12062	198750	88868	116170	123150	224990	135240	160660	160810	154720	200340	166540	83843
553	P13928;Q5T2P8;Q5VT79	P13928;Q5T2P8;Q5VT79	>sp|P13928|ANXA8_HUMAN Annexin A8 OS=Homo sapiens GN=ANXA8 PE=1 SV=3;>sp|Q5T2P8|AXA81_HUMAN Annexin A8-like protein 1 OS=Homo sapiens GN=ANXA8L1 PE=2 SV=1;>sp|Q5VT79|AXA82_HUMAN Annexin A8-like protein 2 OS=Homo sapiens GN=ANXA8L2 PE=2 SV=1	3	2	2	2	8	8	8			36.881	327	6.5301e-05	26980	36128	23938	15305	87186	0	0	0	0	0	23801	20939	21938	0	13950	0	22244	18090	34590	18486	10118	13969	0	0	0	0	0	19868	18714	21901	0	17392	0	31737
554	P13987	P13987	>sp|P13987|CD59_HUMAN CD59 glycoprotein OS=Homo sapiens GN=CD59 PE=1 SV=1	1	3	3	3	25	25	25			14.177	128	1.9418e-23	3298100	2289500	2054900	5372100	7292200	355400	208660	286260	123710	195710	492900	614490	588580	610330	353280	387180	310150	3185100	2550500	2429500	3345500	2950900	243870	206890	287320	157250	195870	223690	328830	343900	364890	230320	194000	255650
555	P14174	P14174	>sp|P14174|MIF_HUMAN Macrophage migration inhibitory factor OS=Homo sapiens GN=MIF PE=1 SV=4	1	2	2	2	17.4	17.4	17.4			12.476	115	2.8475e-54	166310	801640	1166800	704640	4832400	5801500	5150400	5056700	3888400	5249200	8609600	7035400	6934000	6983100	6026800	7238100	5265400	242660	1600300	2603000	635770	2991900	3978300	4449600	4692300	4483400	4468600	3919900	3359500	3800400	3817400	4185600	4151400	4111100
556	P14314	P14314	>sp|P14314|GLU2B_HUMAN Glucosidase 2 subunit beta OS=Homo sapiens GN=PRKCSH PE=1 SV=2	1	15	15	15	27.1	27.1	27.1			59.425	528	5.7292e-273	1767000	1320000	1223800	3134500	2700300	5511800	7262100	6071000	4695700	5591500	9605300	10517000	7826200	7624100	6648600	8461600	6128100	1593100	1339600	1305900	1483500	1103300	5132500	5244200	5671100	5072900	5773500	5111000	5354400	5132000	5183500	4697100	5245800	5040700
557	P14317	P14317	>sp|P14317|HCLS1_HUMAN Hematopoietic lineage cell-specific protein OS=Homo sapiens GN=HCLS1 PE=1 SV=3	1	7	7	7	15.6	15.6	15.6			54.013	486	1.0589e-86	0	0	0	0	0	819920	958450	662720	680560	908990	1331900	1743300	1690900	1562200	1010400	1374000	686490	0	0	0	0	0	667210	876000	675930	888550	838700	658650	977520	916430	997760	599810	705010	601150
558	P14324	P14324	>sp|P14324|FPPS_HUMAN Farnesyl pyrophosphate synthase OS=Homo sapiens GN=FDPS PE=1 SV=4	1	6	6	6	16.9	16.9	16.9			48.275	419	2.3777e-29	3409500	1650900	1740300	4909400	4821900	648110	448760	366160	302100	483370	878970	968860	684120	700440	663880	682360	536530	3562400	1967300	1730600	3074700	1798400	436200	562930	378230	268300	479680	500260	515650	434250	450860	430570	351210	396340
559	P14406	P14406	>sp|P14406|CX7A2_HUMAN Cytochrome c oxidase subunit 7A2, mitochondrial OS=Homo sapiens GN=COX7A2 PE=1 SV=1	1	2	2	2	27.7	27.7	27.7			9.3959	83	7.9203e-18	216880	49508	289410	515080	1677400	635300	662150	537060	399730	522570	994970	893370	749130	706840	726080	778680	537370	346430	73893	281310	484720	505780	440320	675120	602150	536910	502590	466330	436050	400300	342340	463160	396960	445780
560	P14550	P14550	>sp|P14550|AK1A1_HUMAN Alcohol dehydrogenase [NADP+] OS=Homo sapiens GN=AKR1A1 PE=1 SV=3	1	13	13	13	47.7	47.7	47.7			36.573	325	7.6935e-160	216660	285940	71697	104570	186770	4751800	3540300	3330200	2960800	3748300	7613200	6943500	5684100	5325000	5157400	5621100	4200500	96418	294250	39945	27205	31828	3496300	3322100	3193400	3623800	3736000	3880100	3668100	3180200	3072600	3733500	3348000	3548000
561	P14618;P30613	P14618	>sp|P14618|KPYM_HUMAN Pyruvate kinase isozymes M1/M2 OS=Homo sapiens GN=PKM2 PE=1 SV=4	2	32	32	32	61.2	61.2	61.2			57.936	531	0	9639000	13823000	9473100	12642000	42851000	70195000	65968000	60746000	50554000	67912000	110530000	99292000	86623000	89242000	74851000	85264000	62899000	15585000	25186000	16268000	11937000	20854000	50016000	57970000	56853000	59473000	60436000	49710000	50504000	48660000	50799000	51192000	49215000	49263000
562	P14625;Q58FF3	P14625	>sp|P14625|ENPL_HUMAN Endoplasmin OS=Homo sapiens GN=HSP90B1 PE=1 SV=1	2	31	29	29	38	36.2	36.2			92.468	803	0	12643000	10356000	9119700	23206000	28039000	16428000	13085000	12201000	10355000	14368000	25630000	23184000	20641000	20229000	16964000	19071000	14004000	16756000	15936000	15399000	16994000	11966000	10906000	10706000	10866000	11392000	11092000	10619000	10615000	10591000	10393000	11417000	10130000	10390000
563	P14735	P14735	>sp|P14735|IDE_HUMAN Insulin-degrading enzyme OS=Homo sapiens GN=IDE PE=1 SV=4	1	2	2	2	2.4	2.4	2.4			117.97	1019	0.00041576	0	0	0	0	0	7815.7	18162	7985.3	17234	11276	13610	51065	45936	10299	0	20078	0	0	0	0	0	0	8139.8	23267	10965	0	14313	6730.1	11060	18627	8529	0	17372	0
564	P14780	P14780	>sp|P14780|MMP9_HUMAN Matrix metalloproteinase-9 OS=Homo sapiens GN=MMP9 PE=1 SV=3	1	19	19	19	29.1	29.1	29.1			78.457	707	6.4747e-200	0	0	11344	10901	55297	4515000	4404200	3695800	3176100	4276600	7044600	6706900	5834800	5427200	5068100	5403200	4279000	0	0	4719.2	2117.5	7036.2	3505100	4020600	3484300	3656900	3464000	3491100	3573400	3388300	3260700	3949900	3485600	3589600
565	P14854	P14854	>sp|P14854|CX6B1_HUMAN Cytochrome c oxidase subunit 6B1 OS=Homo sapiens GN=COX6B1 PE=1 SV=2	1	4	4	4	46.5	46.5	46.5			10.192	86	1.4934e-28	0	0	0	0	21025	441530	390050	383100	295500	372930	864030	670230	588610	585460	495750	562090	416860	0	0	0	0	11377	314560	388610	425660	325080	363370	367920	348620	343310	339770	385890	314120	350010
566	P14866	P14866	>sp|P14866|HNRPL_HUMAN Heterogeneous nuclear ribonucleoprotein L OS=Homo sapiens GN=HNRNPL PE=1 SV=2	1	16	16	16	39.7	39.7	39.7			64.132	589	0	2438200	1704100	2240200	5680800	8894700	2410200	1979100	1853900	1675900	2157900	4573300	4432600	3503900	3866100	2455600	3140700	2225000	2973600	2148000	3692300	4293300	3502600	1997500	1494400	1806400	1601600	1501500	1830300	1928200	1811700	1816100	1767600	1710600	1883500
567	P14868	P14868	>sp|P14868|SYDC_HUMAN Aspartyl-tRNA synthetase, cytoplasmic OS=Homo sapiens GN=DARS PE=1 SV=2	1	16	16	16	36.1	36.1	36.1			57.136	501	9.5085e-165	1353500	1062800	991970	2361000	3780100	2657100	1927200	1899800	1414300	1861300	4072800	3681900	3153100	3153900	2828500	3109300	2216600	1682200	1702600	1831000	1878300	1817500	1761700	1529300	1538500	1560700	1434000	1756700	1736900	1687200	1749500	1957500	1733900	1702800
568	P14923	P14923	>sp|P14923|PLAK_HUMAN Junction plakoglobin OS=Homo sapiens GN=JUP PE=1 SV=3	1	18	18	16	28.1	28.1	24.4			81.744	745	1.064e-204	3561600	2599500	3842500	7623400	9116000	0	0	0	0	0	0	31571	0	0	0	33593	0	2417000	1977500	6678800	6086600	2149900	0	0	0	0	0	0	3741.6	0	0	0	5257.5	0
569	P14927	P14927	>sp|P14927|QCR7_HUMAN Cytochrome b-c1 complex subunit 7 OS=Homo sapiens GN=UQCRB PE=1 SV=2	1	2	2	2	25.2	25.2	25.2			13.53	111	4.5493e-51	168700	141130	154720	347160	571210	432920	342000	304640	262090	354180	615440	626270	500930	539830	453100	518330	385140	210290	200160	243540	190620	243730	292170	308200	333980	270880	280980	272540	306750	275570	331950	332460	312700	316820
570	P15121;C9JRZ8	P15121	>sp|P15121|ALDR_HUMAN Aldose reductase OS=Homo sapiens GN=AKR1B1 PE=1 SV=3	2	7	7	7	26.9	26.9	26.9			35.853	316	1.9956e-76	27659	0	0	0	69341	936370	863470	2999700	592610	775290	1443000	1238300	1041300	1009000	864210	872430	851010	21814	0	0	0	35777	774880	1028200	3286000	753960	652320	563860	561070	516110	510830	518470	520710	567230
571	P15144	P15144	>sp|P15144|AMPN_HUMAN Aminopeptidase N OS=Homo sapiens GN=ANPEP PE=1 SV=4	1	3	3	3	4	4	4			109.54	967	1.3182e-12	0	0	0	0	12897	221480	271570	223830	181320	219920	340170	337530	307500	268020	218690	272870	206080	0	0	0	0	30026	175690	292310	159500	237780	190200	175730	155940	154980	152950	139470	181580	187340
572	P15153	P15153	>sp|P15153|RAC2_HUMAN Ras-related C3 botulinum toxin substrate 2 OS=Homo sapiens GN=RAC2 PE=1 SV=1	1	4	4	2	21.4	21.4	12			21.429	192	3.1367e-25	185030	102170	155770	275080	441070	1255700	939360	811650	675360	913550	1604600	1769000	1622300	1500500	1165000	1391600	1049800	350400	133230	230470	187780	197820	957870	864110	812730	841670	829760	740320	947700	973100	759640	827040	753020	768880
573	P15170;Q8IYD1	P15170;Q8IYD1	>sp|P15170|ERF3A_HUMAN Eukaryotic peptide chain release factor GTP-binding subunit ERF3A OS=Homo sapiens GN=GSPT1 PE=1 SV=1;>sp|Q8IYD1|ERF3B_HUMAN Eukaryotic peptide chain release factor GTP-binding subunit ERF3B OS=Homo sapiens GN=GSPT2 PE=1 SV=2	2	2	2	2	4	4	4			55.755	499	5.5663e-05	91983	87501	0	213020	114210	255130	172550	100060	124660	156240	223100	302640	258380	181430	164660	260900	183880	72817	95470	0	123790	87470	181650	179620	138230	164040	151930	102580	158610	141990	90672	105550	128980	132450
574	P15311	P15311	>sp|P15311|EZRI_HUMAN Ezrin OS=Homo sapiens GN=EZR PE=1 SV=4	1	28	17	16	40.8	26.8	25.4			69.412	586	1.7563e-224	1384700	1180400	1103000	2443300	4191200	2012400	1282900	1499600	925990	1413100	3010200	2977800	3891900	2390200	1839300	2217600	1583600	1672300	1778800	1834600	1807600	1732200	1356700	1207900	1535600	1101300	1250100	1365200	1385600	1344300	1319200	1259900	1248300	1214700
575	P15374	P15374	>sp|P15374|UCHL3_HUMAN Ubiquitin carboxyl-terminal hydrolase isozyme L3 OS=Homo sapiens GN=UCHL3 PE=1 SV=1	1	2	2	2	12.6	12.6	12.6			26.182	230	3.3086e-39	53366	0	56811	86403	0	223020	171280	100850	78020	143770	353950	281030	245700	275240	188370	240550	175810	78300	0	56641	74110	0	143190	174620	166160	88132	134740	157540	129170	131250	147330	127040	135210	134110
576	P15531	P15531	>sp|P15531|NDKA_HUMAN Nucleoside diphosphate kinase A OS=Homo sapiens GN=NME1 PE=1 SV=1	1	9	9	4	57.9	57.9	27			17.149	152	1.2112e-96	841190	846980	746940	2232800	4810400	18188000	16980000	16048000	12832000	18524000	27465000	24380000	22209000	23248000	18008000	20728000	15177000	1354500	1517500	1504800	2240600	2881700	12914000	15183000	15618000	15748000	16591000	13213000	12447000	12492000	13449000	12392000	12105000	12560000
577	P15559	P15559	>sp|P15559|NQO1_HUMAN NAD(P)H dehydrogenase [quinone] 1 OS=Homo sapiens GN=NQO1 PE=1 SV=1	1	8	8	8	31.4	31.4	31.4			30.867	274	1.0759e-53	0	0	0	0	0	1932100	1186500	1377300	1094900	1574900	2885800	2668300	2371900	2304800	1622600	2172400	1595400	0	0	0	0	0	1418700	1184800	1326400	1296600	1494600	1386400	1343300	1443000	1325900	1171700	1290000	1331800
578	P15586	P15586	>sp|P15586|GNS_HUMAN N-acetylglucosamine-6-sulfatase OS=Homo sapiens GN=GNS PE=1 SV=3	1	6	6	6	12.3	12.3	12.3			62.081	552	3.3478e-61	89507	97855	77963	152840	235370	404030	262570	266640	262970	399870	624290	409620	482180	473610	562460	478640	346170	156850	210310	180440	156170	167390	241060	304040	237130	335630	227120	337420	241080	209940	221830	341970	222180	241480
579	P15880	P15880	>sp|P15880|RS2_HUMAN 40S ribosomal protein S2 OS=Homo sapiens GN=RPS2 PE=1 SV=2	1	9	9	9	33.8	33.8	33.8			31.324	293	3.2782e-80	3216200	2317300	2179000	5856100	8664500	2589600	2161800	1952500	1541000	2273900	4434900	3793200	3245300	3587600	2661700	3346200	2269900	3476800	2890300	3727500	3948000	3533200	1712100	1744600	1675700	1819800	1964300	2056100	1704400	1768600	1809000	1764400	1798300	1711700
580	P15884	P15884	>sp|P15884|ITF2_HUMAN Transcription factor 4 OS=Homo sapiens GN=TCF4 PE=1 SV=3	1	1	1	1	4.3	4.3	4.3			71.307	667	6.1248e-11	0	0	78486	0	0	0	0	0	0	0	0	0	0	0	0	0	0	0	0	98259	0	0	0	0	0	0	0	0	0	0	0	0	0	0
581	P15924	P15924	>sp|P15924|DESP_HUMAN Desmoplakin OS=Homo sapiens GN=DSP PE=1 SV=3	1	112	112	112	37.1	37.1	37.1			331.77	2871	0	26807000	25603000	24569000	59748000	88291000	569080	293080	243460	151620	217580	685750	685890	1068400	1480300	981340	1217100	868950	26738000	29701000	30701000	36392000	35747000	43853	30735	28175	177380	159470	229960	81642	442360	151270	174520	185900	183060
582	P15941	P15941	>sp|P15941|MUC1_HUMAN Mucin-1 OS=Homo sapiens GN=MUC1 PE=1 SV=3	1	3	3	3	2.6	2.6	2.6			122.1	1255	2.8387e-21	239880	186810	260020	527440	1361500	0	0	0	0	0	0	0	0	0	0	0	0	261510	244950	345650	304590	451280	0	0	0	0	0	0	0	0	0	0	0	0
583	P16070	P16070	>sp|P16070|CD44_HUMAN CD44 antigen OS=Homo sapiens GN=CD44 PE=1 SV=3	1	9	9	9	13.1	13.1	13.1			81.537	742	5.412e-88	1058800	662980	889080	1629000	3420100	1985400	1728500	1738700	1368000	1789400	3997000	3482100	3040500	2748400	2566900	2833200	1853100	1047000	721570	1154900	990800	1206200	1584200	1571300	1657000	1824800	1554900	1818500	1836600	1760100	1785300	1863800	1623700	1548300
584	P16144	P16144	>sp|P16144|ITB4_HUMAN Integrin beta-4 OS=Homo sapiens GN=ITGB4 PE=1 SV=5	1	7	7	7	4.9	4.9	4.9			202.16	1822	7.1974e-53	506560	201080	164110	449090	675430	0	0	0	0	0	0	0	0	0	0	0	0	416140	312260	251040	310530	172340	0	0	0	0	0	0	0	0	0	0	0	0
585	P16152	P16152	>sp|P16152|CBR1_HUMAN Carbonyl reductase [NADPH] 1 OS=Homo sapiens GN=CBR1 PE=1 SV=3	1	12	12	10	58.1	58.1	47.7			30.375	277	1.1642e-186	98840	88419	218560	249760	920970	3292600	2547800	2110400	2103900	2820000	5137200	4623000	4072900	3937200	3749800	4044500	3183000	50248	25940	287410	31075	270130	2807900	2496600	2332200	2383300	2759900	2340100	2606200	2206400	2169200	2648500	2154000	2842000
586	P16278	P16278	>sp|P16278|BGAL_HUMAN Beta-galactosidase OS=Homo sapiens GN=GLB1 PE=1 SV=2	1	5	5	5	9.5	9.5	9.5			76.074	677	1.8533e-31	96425	19875	10511	149120	25348	525320	366520	321660	261630	333860	567800	528480	443890	603190	587440	633840	474530	98747	53508	34327	79502	22931	341940	342290	351630	379810	355800	302080	299800	331890	299540	370770	279360	325090
587	P16401	P16401	>sp|P16401|H15_HUMAN Histone H1.5 OS=Homo sapiens GN=HIST1H1B PE=1 SV=3	1	6	6	6	22.1	22.1	22.1			22.58	226	7.997e-75	0	0	24908	71990	67524	6136400	4673800	4458100	3636900	4958300	8564100	8440700	7102000	7794300	5706000	7260200	5242700	0	0	16696	15840	9731.8	2710800	4407000	4485500	4613500	4662100	4336500	4589500	4325300	4827300	4300400	4623000	4578800
588	P16402	P16402	>sp|P16402|H13_HUMAN Histone H1.3 OS=Homo sapiens GN=HIST1H1D PE=1 SV=2	1	7	1	1	22.6	7.2	7.2			22.35	221	5.513e-59	0	0	0	0	0	532340	429640	400800	286350	347520	812460	930980	523450	638230	588030	611730	469180	0	0	0	0	0	393700	390580	390550	344270	306790	399660	499530	300720	373710	435080	374270	393990
589	P16403	P16403	>sp|P16403|H12_HUMAN Histone H1.2 OS=Homo sapiens GN=HIST1H1C PE=1 SV=2	1	9	9	3	29.1	29.1	13.1			21.364	213	7.3455e-62	197890	364360	443790	779940	2237300	12445000	11350000	10548000	8630600	11974000	18201000	20866000	16265000	19766000	11943000	15142000	11126000	252620	559090	502790	514250	901200	9361400	10849000	10645000	10649000	11291000	9207400	9396400	10047000	9758700	8847000	9497000	9631200
590	P16422	P16422	>sp|P16422|EPCAM_HUMAN Epithelial cell adhesion molecule OS=Homo sapiens GN=EPCAM PE=1 SV=2	1	6	6	6	20.7	20.7	20.7			34.932	314	3.3608e-277	859710	594370	740130	1501200	2565100	9862.3	0	9712.7	0	0	48128	13528	46476	36129	25228	0	23281	741030	385800	562480	1311800	1439400	718.75	0	933.25	0	0	3104.8	701.23	3585.6	2790	2430.7	0	2567
591	P16435	P16435	>sp|P16435|NCPR_HUMAN NADPH--cytochrome P450 reductase OS=Homo sapiens GN=POR PE=1 SV=2	1	6	6	6	9.3	9.3	9.3			76.689	677	3.0187e-42	386980	296700	342860	651610	1160800	90937	38032	37760	63664	65846	163470	178540	65627	197070	114530	89376	17258	436140	254160	347230	394650	565900	74638	38122	40569	61485	70114	66502	55492	42486	63103	80993	53887	90671
592	P16520	P16520	>sp|P16520|GBB3_HUMAN Guanine nucleotide-binding protein G(I)/G(S)/G(T) subunit beta-3 OS=Homo sapiens GN=GNB3 PE=1 SV=1	1	3	1	1	7.4	2.4	2.4			37.221	340	0.00012136	0	211440	239370	286450	1025600	0	0	0	0	0	0	0	0	0	0	0	0	0	225980	302250	139110	433460	0	0	0	0	0	0	0	0	0	0	0	0
593	P16615;O14983	P16615	>sp|P16615|AT2A2_HUMAN Sarcoplasmic/endoplasmic reticulum calcium ATPase 2 OS=Homo sapiens GN=ATP2A2 PE=1 SV=1	2	14	14	10	16.9	16.9	12.1			114.76	1042	6.692e-109	700390	656650	425570	1138900	1386900	1080800	867530	979570	581430	872600	1511000	1361600	1314100	1455600	1257200	1216500	1131400	898840	814880	780080	992010	847150	731290	719780	803800	829710	731970	663850	648580	610690	758820	740750	665240	670030
594	P16949	P16949	>sp|P16949|STMN1_HUMAN Stathmin OS=Homo sapiens GN=STMN1 PE=1 SV=3	1	14	14	12	62.4	62.4	51			17.302	149	1.9396e-82	102590	71373	54021	143890	159760	4070500	2878400	2915800	2451000	3442600	6652000	5489000	5182600	4690800	3825700	5171100	3417900	26735	31276	29244	82057	60048	3685700	2292400	2346700	2824100	3246800	3621800	3409300	3462700	3223200	2227800	3030500	2111600
595	P16989	P16989	>sp|P16989|DBPA_HUMAN DNA-binding protein A OS=Homo sapiens GN=CSDA PE=1 SV=4	1	6	1	1	12.9	1.9	1.9			40.089	372	1.8369e-102	0	0	0	0	16453	62764	72113	37592	23032	25157	81471	37261	42101	87553	25639	39546	70991	0	0	0	0	5408.7	49622	72180	31422	28700	19438	42264	19500	25092	44138	16126	24611	65067
596	P17066;P48741	P17066;P48741	>sp|P17066|HSP76_HUMAN Heat shock 70 kDa protein 6 OS=Homo sapiens GN=HSPA6 PE=1 SV=2;>sp|P48741|HSP77_HUMAN Putative heat shock 70 kDa protein 7 OS=Homo sapiens GN=HSPA7 PE=5 SV=2	2	10	1	1	15.7	1.7	1.7			71.027	643	1.1161e-206	5192000	4134500	3458500	7817200	13267000	4061100	4317600	3870000	3261400	3939000	6229000	6344900	5459300	5407500	3718300	4990700	3674200	5291900	4773100	4363200	4620700	5170600	2953600	3927700	3764200	3967600	3528000	3012900	3303800	3167200	3138500	2666900	3019300	3039100
597	P17097	P17097	>sp|P17097|ZNF7_HUMAN Zinc finger protein 7 OS=Homo sapiens GN=ZNF7 PE=1 SV=1	1	1	1	1	2	2	2			77.886	686	0.0080466	0	0	0	0	0	0	0	24536	0	0	0	0	0	0	0	0	0	0	0	0	0	0	0	0	23888	0	0	0	0	0	0	0	0	0
598	P17174	P17174	>sp|P17174|AATC_HUMAN Aspartate aminotransferase, cytoplasmic OS=Homo sapiens GN=GOT1 PE=1 SV=3	1	2	2	2	6.1	6.1	6.1			46.247	413	1.8592e-50	35276	0	32168	49826	201830	222260	148900	147350	120060	143640	304900	307740	273960	291380	227730	272110	183830	48950	0	55883	11074	64896	152990	139600	172160	175500	158410	133080	154800	144370	164500	148970	158970	146590
599	P17252;P05771	P17252;P05771	>sp|P17252|KPCA_HUMAN Protein kinase C alpha type OS=Homo sapiens GN=PRKCA PE=1 SV=4;>sp|P05771|KPCB_HUMAN Protein kinase C beta type OS=Homo sapiens GN=PRKCB PE=1 SV=4	2	2	2	2	4	4	4			76.749	672	3.8872e-13	0	40007	42896	81992	108030	54956	13146	38952	9481.1	50790	45457	47171	76700	82241	74216	64371	23917	0	48804	22945	14671	34756	33096	22288	32510	25176	40560	51134	57242	42733	50601	38786	37813	37429
600	P17480	P17480	>sp|P17480|UBF1_HUMAN Nucleolar transcription factor 1 OS=Homo sapiens GN=UBTF PE=1 SV=1	1	2	2	2	2.2	2.2	2.2			89.405	764	0.00022758	88370	65747	57927	139190	188100	0	0	6292.1	22183	12199	13562	0	0	14165	8178.8	9213.6	0	65139	54261	57016	61429	108380	0	0	11523	31386	20651	12514	0	0	15647	11271	10632	0
601	P17568	P17568	>sp|P17568|NDUB7_HUMAN NADH dehydrogenase [ubiquinone] 1 beta subcomplex subunit 7 OS=Homo sapiens GN=NDUFB7 PE=1 SV=4	1	1	1	1	7.3	7.3	7.3			16.402	137	0.00092626	75496	62967	59448	91421	185520	18833	0	0	0	0	0	28387	0	0	21213	24165	15131	106320	100490	104650	29006	38555	7548.1	0	0	0	0	0	8092.2	0	0	8434.9	8046.3	6885.4
602	P17612;P22694	P17612;P22694	>sp|P17612|KAPCA_HUMAN cAMP-dependent protein kinase catalytic subunit alpha OS=Homo sapiens GN=PRKACA PE=1 SV=2;>sp|P22694|KAPCB_HUMAN cAMP-dependent protein kinase catalytic subunit beta OS=Homo sapiens GN=PRKACB PE=1 SV=2	2	3	3	3	7.1	7.1	7.1			40.589	351	3.68e-05	270330	152770	111650	407220	523670	374730	45227	236320	250830	236850	386020	347530	397250	349830	47525	345130	258570	383970	341770	107610	66726	155690	246640	71659	218740	297860	230800	182240	207320	226380	195340	44632	190710	193950
603	P17655	P17655	>sp|P17655|CAN2_HUMAN Calpain-2 catalytic subunit OS=Homo sapiens GN=CAPN2 PE=1 SV=6	1	3	3	3	3.6	3.6	3.6			79.994	700	1.0041e-05	183010	134510	114050	300930	406680	193350	169640	184650	104960	199220	246410	361450	214990	221510	402770	206630	159890	247120	199720	130440	153880	156580	142810	200000	219070	81353	163960	143140	144590	137790	157030	162530	127810	149070
604	P17677	P17677	>sp|P17677|NEUM_HUMAN Neuromodulin OS=Homo sapiens GN=GAP43 PE=1 SV=1	1	3	3	3	26.1	26.1	26.1			24.802	238	1.6477e-17	0	0	0	0	0	103200	235520	220170	180160	269340	250040	155300	139900	245210	243240	144170	215970	0	0	0	0	0	149910	197570	172590	159470	200720	95072	147070	147590	115420	140410	175960	141870
605	P17812;Q9NRF8	P17812;Q9NRF8	>sp|P17812|PYRG1_HUMAN CTP synthase 1 OS=Homo sapiens GN=CTPS PE=1 SV=2;>sp|Q9NRF8|PYRG2_HUMAN CTP synthase 2 OS=Homo sapiens GN=CTPS2 PE=1 SV=1	2	1	1	1	2	2	2			66.69	591	0.0027464	0	0	0	0	29203	72091	59011	54446	19741	64877	126330	106800	102660	105160	134640	83749	73022	0	0	0	0	10234	48723	59417	48515	21934	65186	56720	51339	67416	69265	90283	47023	68624
606	P17844	P17844	>sp|P17844|DDX5_HUMAN Probable ATP-dependent RNA helicase DDX5 OS=Homo sapiens GN=DDX5 PE=1 SV=1	1	18	12	12	26.7	16.1	16.1			69.147	614	9.3117e-122	1665500	1557200	1850200	2855700	3697200	886700	488420	580500	516310	645080	1890300	1450200	1550500	1196100	1031300	1148700	956460	2147600	1971100	1831700	2377500	1653100	679470	239280	489150	478610	623190	723920	657970	728520	639460	681060	617600	736390
607	P17858	P17858	>sp|P17858|K6PL_HUMAN 6-phosphofructokinase, liver type OS=Homo sapiens GN=PFKL PE=1 SV=6	1	8	7	6	14.7	12.3	11.2			85.018	780	1.4347e-117	191870	130010	88449	309110	622030	415110	330340	286910	235400	327220	629220	581030	513360	545650	404680	486200	333950	530840	562330	104000	504800	440950	202660	189590	175140	158020	183330	201890	201430	237580	228210	165950	186720	172580
608	P17931	P17931	>sp|P17931|LEG3_HUMAN Galectin-3 OS=Homo sapiens GN=LGALS3 PE=1 SV=5	1	9	9	9	37.2	37.2	37.2			26.152	250	9.1718e-38	1747600	1857000	2508100	5158900	9842800	5243600	4615700	3393400	3487000	4342800	8873600	8705600	7996300	7906700	5545800	7367200	5307900	1669000	2169900	3540300	2851500	3466100	4006500	3788200	4018800	4403200	4089100	4236300	4430100	4552500	4509400	3976600	4530000	4353900
609	P17980	P17980	>sp|P17980|PRS6A_HUMAN 26S protease regulatory subunit 6A OS=Homo sapiens GN=PSMC3 PE=1 SV=3	1	12	12	12	35.1	35.1	35.1			49.203	439	6.0117e-83	419940	468070	433140	932320	1626800	1254800	827840	894710	692560	929860	1958900	1521200	1401700	1500900	1200900	1546800	1113600	544770	791650	635650	488930	581850	866850	855490	795600	882910	806650	834970	836010	740030	792500	998770	820320	843860
610	P17987	P17987	>sp|P17987|TCPA_HUMAN T-complex protein 1 subunit alpha OS=Homo sapiens GN=TCP1 PE=1 SV=1	1	19	19	19	41.5	41.5	41.5			60.343	556	1.4621e-240	4042100	3756600	3326300	7216000	10036000	2641000	1888100	1604900	1160700	1794500	3891900	3503200	2953200	2605900	2193500	2502600	2203000	5524700	5638700	4262000	4117800	3980600	1616300	1350800	1368900	1214300	1298900	1637200	1372700	1496600	1585500	1502000	1347100	1487800
611	P18031	P18031	>sp|P18031|PTN1_HUMAN Tyrosine-protein phosphatase non-receptor type 1 OS=Homo sapiens GN=PTPN1 PE=1 SV=1	1	2	2	2	6.2	6.2	6.2			49.966	435	2.7554e-09	12509	16646	25279	49590	64718	85058	69554	74055	54881	106540	131210	112960	90067	81781	46200	95117	53156	16842	25539	42609	39031	12948	69627	38670	51364	43425	96073	70219	69632	43363	39366	49175	48303	82637
612	P18077	P18077	>sp|P18077|RL35A_HUMAN 60S ribosomal protein L35a OS=Homo sapiens GN=RPL35A PE=1 SV=2	1	7	7	7	46.4	46.4	46.4			12.538	110	4.1116e-14	2487600	1745600	1670600	3917100	5297700	903440	570540	457140	414230	554420	1031900	972740	1143600	889470	739630	1037900	685830	2493400	2016700	2166400	1755100	1872700	645460	602410	712390	514080	627310	492280	448760	640480	527980	636950	688500	642210
613	P18084	P18084	>sp|P18084|ITB5_HUMAN Integrin beta-5 OS=Homo sapiens GN=ITGB5 PE=1 SV=1	1	1	1	1	2.1	2.1	2.1			88.053	799	4.9501e-06	10525	9186.4	0	17729	20978	0	0	0	0	0	0	0	13078	0	0	0	12574	11607	10228	0	10126	7848	0	0	0	0	0	0	0	7496	0	0	0	10300
614	P18085	P18085	>sp|P18085|ARF4_HUMAN ADP-ribosylation factor 4 OS=Homo sapiens GN=ARF4 PE=1 SV=3	1	6	6	5	37.8	37.8	31.7			20.511	180	1.3283e-66	959570	747490	775550	1609600	3147500	1962500	1455800	1591300	1167500	1612300	2948800	2890300	2535000	2446300	2284300	2298300	1773200	1105400	1007400	1196800	1161400	1396600	1295700	1197800	1433100	1236400	1350800	1332600	1432500	1433600	1386600	1792200	1345000	1472400
615	P18124	P18124	>sp|P18124|RL7_HUMAN 60S ribosomal protein L7 OS=Homo sapiens GN=RPL7 PE=1 SV=1	1	11	11	11	37.9	37.9	37.9			29.225	248	1.4641e-90	5666800	4185700	4298100	11623000	15999000	3046900	2222500	2287300	2048300	2140700	4365400	4578500	3876400	3784600	3261300	3716400	2585500	5573300	5068000	5930000	7501400	6111700	2186900	1900200	2136100	2283500	1760600	2060900	2183900	2168400	2170200	2265400	2151200	2075100
616	P18206	P18206	>sp|P18206|VINC_HUMAN Vinculin OS=Homo sapiens GN=VCL PE=1 SV=4	1	42	42	42	42.3	42.3	42.3			123.8	1134	0	5428000	4057200	3609900	10460000	15331000	9847400	6800800	6399300	5334100	7989000	15141000	14467000	12002000	12609000	9256200	11257000	7948500	7239200	5647100	5586600	7249700	6211400	6977300	5795300	5787500	6018600	6163500	6782700	7041200	6799400	6981900	6237100	6742300	6463900
617	P18583	P18583	>sp|P18583|SON_HUMAN Protein SON OS=Homo sapiens GN=SON PE=1 SV=4	1	3	3	3	1.3	1.3	1.3			263.83	2426	0.00096023	52238	45429	37436	68168	65199	20984	687670	638300	555550	0	1011800	1087000	19148	21303	18335	957030	18269	639010	503310	567460	171390	126430	131010	299240	192670	234160	0	163770	187750	94973	105760	113570	198580	129500
618	P18621	P18621	>sp|P18621|RL17_HUMAN 60S ribosomal protein L17 OS=Homo sapiens GN=RPL17 PE=1 SV=3	1	8	8	8	37.5	37.5	37.5			21.397	184	8.4135e-110	1106700	1239200	1601600	2348000	5243700	729670	1065400	713060	509740	661100	2253700	2150900	1237400	1553000	1363800	1489500	1103500	1613400	1642300	3024500	1658300	1728500	618230	648120	684370	559800	573300	920820	772960	776640	628750	782540	692130	705880
619	P18669;P15259;Q8N0Y7	P18669	>sp|P18669|PGAM1_HUMAN Phosphoglycerate mutase 1 OS=Homo sapiens GN=PGAM1 PE=1 SV=2	3	12	12	12	51.2	51.2	51.2			28.804	254	7.0609e-285	106820	404330	186330	186390	2014100	9798600	7447500	7337000	5856700	8786500	13692000	12908000	10995000	12337000	9247000	11055000	8248000	97187	848750	325860	184220	1095900	7381100	6445200	6991900	7268900	8401600	7082500	6471300	6557800	7084600	6040600	6477800	6751200
620	P18754	P18754	>sp|P18754|RCC1_HUMAN Regulator of chromosome condensation OS=Homo sapiens GN=RCC1 PE=1 SV=1	1	1	1	1	3.6	3.6	3.6			44.969	421	1.7475e-07	24669	33173	53876	85485	125610	54276	45529	0	45910	0	0	0	58927	0	65312	0	0	23617	38099	72494	51951	49787	38372	39593	0	53359	0	0	0	34497	0	45811	0	0
621	P18827	P18827	>sp|P18827|SDC1_HUMAN Syndecan-1 OS=Homo sapiens GN=SDC1 PE=1 SV=3	1	1	1	1	5.5	5.5	5.5			32.461	310	4.383e-09	0	0	75301	64348	284650	47736	40169	58457	35169	46821	63054	32524	50899	0	35310	52732	0	0	0	133110	49199	155770	25450	26342	41090	30824	30422	22332	12333	21558	0	18677	23356	0
622	P18859	P18859	>sp|P18859|ATP5J_HUMAN ATP synthase-coupling factor 6, mitochondrial OS=Homo sapiens GN=ATP5J PE=1 SV=1	1	2	2	2	30.6	30.6	30.6			12.587	108	1.2013e-32	0	0	0	54326	275250	120820	390220	203390	364320	446110	804960	760190	165220	92919	77431	87911	60644	0	0	0	10478	50510	46498	479850	65034	209400	683390	236230	764220	46282	34818	36200	34415	32445
623	P19012	P19012	>sp|P19012|K1C15_HUMAN Keratin, type I cytoskeletal 15 OS=Homo sapiens GN=KRT15 PE=1 SV=3	1	15	7	5	32.2	21.5	17.3			49.211	456	2.9277e-219	1662200	759930	1015500	2507300	2018300	62115	0	0	21964	0	0	0	0	0	0	55559	50499	2128300	843030	1364700	1714500	106090	9364.8	0	0	5443.7	0	0	0	0	0	0	6958.9	8644.4
624	P19338	P19338	>sp|P19338|NUCL_HUMAN Nucleolin OS=Homo sapiens GN=NCL PE=1 SV=3	1	26	26	26	27.5	27.5	27.5			76.613	710	0	5211200	5114100	5411600	10784000	16796000	11869000	9778900	8569500	7203500	9164500	17587000	16920000	15343000	14609000	12364000	14268000	9995500	6767500	7318900	7976400	7115700	6674400	8231800	8316900	8334700	8185500	8146100	8019400	8181400	8252100	8173700	8640300	8308300	8176300
625	P19367	P19367	>sp|P19367|HXK1_HUMAN Hexokinase-1 OS=Homo sapiens GN=HK1 PE=1 SV=3	1	23	23	19	26.3	26.3	22.5			102.48	917	3.7828e-165	2340500	1551400	1503600	3414900	5219700	2384600	1579900	1574300	1294000	1654100	3300700	3257800	2893700	2992600	2801300	2714600	2055200	3061500	2396700	2621500	2530400	2180100	1525000	1358500	1315300	1484200	1194100	1418700	1456900	1459500	1543000	1559700	1470600	1424500
626	P19404	P19404	>sp|P19404|NDUV2_HUMAN NADH dehydrogenase [ubiquinone] flavoprotein 2, mitochondrial OS=Homo sapiens GN=NDUFV2 PE=1 SV=2	1	2	2	2	9.2	9.2	9.2			27.391	249	5.0236e-14	55032	54244	36330	74406	115780	190250	161090	153120	131740	146070	287680	283290	258550	239730	240020	237920	188400	40853	47805	33998	37168	5317.9	141330	150050	145320	169230	161020	162830	130110	158130	150700	193670	135300	176760
627	P19525	P19525	>sp|P19525|E2AK2_HUMAN Interferon-induced, double-stranded RNA-activated protein kinase OS=Homo sapiens GN=EIF2AK2 PE=1 SV=2	1	3	3	3	6.7	6.7	6.7			62.094	551	1.4835e-21	113750	87223	98502	224490	441790	112640	38800	72730	41332	76817	187430	136930	130130	135080	127380	139060	112050	57559	101300	132540	174480	272480	64474	47931	49159	90370	63868	73212	58854	54007	72858	78482	72520	73428
628	P19623	P19623	>sp|P19623|SPEE_HUMAN Spermidine synthase OS=Homo sapiens GN=SRM PE=1 SV=1	1	3	3	3	10.3	10.3	10.3			33.824	302	0.00017542	93845	109290	82502	237970	183470	233580	101950	107120	77416	144350	364320	220670	152520	96379	146630	203840	96254	68468	121140	102680	96602	61254	124660	102540	103780	95582	90762	112520	126600	129700	99245	166220	131750	144690
629	P19652	P19652	>sp|P19652|A1AG2_HUMAN Alpha-1-acid glycoprotein 2 OS=Homo sapiens GN=ORM2 PE=1 SV=2	1	3	1	1	12.9	5	5			23.602	201	5.7012e-09	0	0	0	0	0	211220	138030	162390	119370	182930	433240	328820	300890	247740	213090	261770	181410	0	0	0	0	0	158680	116280	149760	147420	156510	216210	175690	179570	147990	158820	163370	154730
630	P19971	P19971	>sp|P19971|TYPH_HUMAN Thymidine phosphorylase OS=Homo sapiens GN=TYMP PE=1 SV=2	1	18	18	18	44	44	44			49.955	482	3.9139e-192	131570	298700	427370	421430	1945900	5807100	4649100	4320700	3669900	4604000	8531100	8295700	7389000	7551200	6653900	7293800	5650600	93375	599990	977520	511510	958900	4416000	4258800	4152600	4559200	3953500	4132300	4150300	4240100	4234600	4803300	4263600	4408000
631	P20036	P20036	>sp|P20036|DPA1_HUMAN HLA class II histocompatibility antigen, DP alpha 1 chain OS=Homo sapiens GN=HLA-DPA1 PE=1 SV=1	1	1	1	1	4.6	4.6	4.6			29.38	260	0.006265	0	0	0	0	0	0	0	64719	51194	59451	143120	383550	0	0	99239	0	87175	0	0	0	0	0	0	0	0	0	0	0	201450	0	0	0	0	0
632	P20042;A6NK07	P20042;A6NK07	>sp|P20042|IF2B_HUMAN Eukaryotic translation initiation factor 2 subunit 2 OS=Homo sapiens GN=EIF2S2 PE=1 SV=2;>sp|A6NK07|IF2BL_HUMAN Eukaryotic translation initiation factor 2 subunit 2-like protein OS=Homo sapiens PE=1 SV=1	2	7	7	7	25.5	25.5	25.5			38.388	333	1.6228e-117	355360	299650	203880	692270	721950	647560	452140	401500	255780	464040	891250	912050	828050	821710	690620	748660	601060	279420	312340	257690	280990	212350	426140	607050	485390	529580	473430	396160	458260	453170	431550	474530	452320	464520
633	P20073	P20073	>sp|P20073|ANXA7_HUMAN Annexin A7 OS=Homo sapiens GN=ANXA7 PE=1 SV=3	1	11	11	11	26	26	26			52.739	488	2.2041e-213	541830	423230	367970	458140	603430	1190400	1268800	1042600	770960	726080	2074700	2077400	1568900	1512200	963700	1811300	1174200	700400	512650	494000	344020	283050	963480	1005200	1026600	979310	734520	1041800	978800	880160	879010	647250	955950	912530
634	P20290	P20290	>sp|P20290|BTF3_HUMAN Transcription factor BTF3 OS=Homo sapiens GN=BTF3 PE=1 SV=1	1	1	1	1	9.2	9.2	9.2			22.168	206	0.00018186	0	90208	139710	248180	467480	254250	137170	149230	141810	186690	389680	312390	278300	308340	277310	296410	237920	0	96867	164820	136710	168680	176920	117410	136910	184710	158330	206540	154610	153850	194930	220420	195820	216150
635	P20339	P20339	>sp|P20339|RAB5A_HUMAN Ras-related protein Rab-5A OS=Homo sapiens GN=RAB5A PE=1 SV=2	1	5	3	3	28.4	18.1	18.1			23.658	215	8.4844e-36	17499	0	27177	59498	138170	63426	102360	70288	66105	52098	97571	96536	81618	64052	68071	84170	69946	18390	0	28556	29054	77275	34587	110090	67238	100150	36503	50724	49323	53342	31661	36461	50327	45126
636	P20340	P20340	>sp|P20340|RAB6A_HUMAN Ras-related protein Rab-6A OS=Homo sapiens GN=RAB6A PE=1 SV=3	1	5	1	1	26.9	6.7	6.7			23.593	208	3.2105e-87	97062	69321	86602	166340	185510	64688	0	46381	38963	57341	83261	85231	86046	86680	57128	77983	47844	159730	73267	100560	90187	65884	44306	0	41882	43871	47864	37883	41520	46819	47209	38819	44373	37206
637	P20591;P20592	P20591;P20592	>sp|P20591|MX1_HUMAN Interferon-induced GTP-binding protein Mx1 OS=Homo sapiens GN=MX1 PE=1 SV=4;>sp|P20592|MX2_HUMAN Interferon-induced GTP-binding protein Mx2 OS=Homo sapiens GN=MX2 PE=1 SV=1	2	2	2	2	4.4	4.4	4.4			75.519	662	7.4877e-12	79813	89130	102850	216690	360810	72788	58133	43909	49347	51014	113720	92672	103870	92159	90836	98404	73248	102440	132350	170280	132440	135040	42052	40813	43567	42195	30929	53124	41016	61180	49597	51509	55390	54021
638	P20618	P20618	>sp|P20618|PSB1_HUMAN Proteasome subunit beta type-1 OS=Homo sapiens GN=PSMB1 PE=1 SV=2	1	6	6	6	30.3	30.3	30.3			26.489	241	3.0341e-57	265120	172860	125630	583560	384700	1257300	837540	842380	736800	952100	1779500	1663600	1346500	1345500	1193100	1308100	914570	161260	43656	150660	261380	73815	685550	706720	847590	946230	849590	948880	734820	990330	781120	1068800	1093200	795200
639	P20645	P20645	>sp|P20645|MPRD_HUMAN Cation-dependent mannose-6-phosphate receptor OS=Homo sapiens GN=M6PR PE=1 SV=1	1	2	2	2	10.5	10.5	10.5			30.993	277	8.9748e-06	10968	0	0	178370	239310	214000	174790	169980	149070	207780	314450	298910	253510	245120	194140	264640	188230	13995	0	0	93906	83820	163640	140340	143750	145490	238790	169450	161990	155630	153850	128560	174900	155330
640	P20674	P20674	>sp|P20674|COX5A_HUMAN Cytochrome c oxidase subunit 5A, mitochondrial OS=Homo sapiens GN=COX5A PE=1 SV=2	1	4	4	4	22	22	22			16.762	150	1.4552e-39	88041	133370	155020	180820	302030	1166400	921830	906370	851110	1046000	1768700	1493600	1557500	1560300	1094300	1330000	879980	164070	312080	172320	237250	261030	870860	886250	922900	1022400	936160	756770	652270	755560	867350	767130	745880	718540
641	P20700	P20700	>sp|P20700|LMNB1_HUMAN Lamin-B1 OS=Homo sapiens GN=LMNB1 PE=1 SV=2	1	21	19	18	35.3	33.8	32.4			66.408	586	5.027e-192	3734800	2348700	2586000	7017100	9676000	785240	501200	426270	195620	596070	1097700	962990	1196600	939710	757460	865210	545710	3636800	2996900	3126800	3828600	3327900	612600	488740	435480	424960	666710	652640	563440	564960	480500	588310	555010	570930
642	P20810	P20810	>sp|P20810|ICAL_HUMAN Calpastatin OS=Homo sapiens GN=CAST PE=1 SV=4	1	7	7	7	11.6	11.6	11.6			76.572	708	1.6279e-68	16051	0	8839.8	119200	147990	794000	510220	551380	410010	514130	1085800	971200	964540	941230	726450	957940	688970	8886.8	0	5888.2	49165	34987	586250	520280	486920	581270	495280	486630	474270	552190	546390	560220	585790	585020
643	P20839	P20839	>sp|P20839|IMDH1_HUMAN Inosine-5'-monophosphate dehydrogenase 1 OS=Homo sapiens GN=IMPDH1 PE=1 SV=2	1	2	1	1	4.1	2.5	2.5			55.405	514	0.00073089	0	0	0	0	0	51725	31746	34494	30014	26468	56402	68671	50335	39415	54568	61937	42131	0	0	0	0	0	0	0	0	0	0	0	0	0	0	0	0	35324
644	P20962	P20962	>sp|P20962|PTMS_HUMAN Parathymosin OS=Homo sapiens GN=PTMS PE=1 SV=2	1	3	3	3	23.5	23.5	23.5			11.53	102	1.2948e-49	0	0	0	0	4736.3	2424500	2628900	2461900	1856700	2511100	3925200	3711100	3752800	3415000	2453700	3178000	2326400	0	0	0	0	1995.3	1799200	2241400	2349600	2215600	2138000	1943000	2016400	2273100	2085600	1827300	1993900	1985400
645	P21266;P28161;P46439	P21266	>sp|P21266|GSTM3_HUMAN Glutathione S-transferase Mu 3 OS=Homo sapiens GN=GSTM3 PE=1 SV=3	3	4	4	4	18.7	18.7	18.7			26.559	225	9.4004e-20	37044	37787	29998	66646	135520	231550	195880	160050	122300	196200	328650	337160	313390	297970	218210	269220	172760	74762	86905	75795	78630	108040	158040	199790	133520	131170	145760	156590	143400	171030	146640	131980	138760	124520
646	P21281;P15313	P21281	>sp|P21281|VATB2_HUMAN V-type proton ATPase subunit B, brain isoform OS=Homo sapiens GN=ATP6V1B2 PE=1 SV=3	2	16	16	16	35.2	35.2	35.2			56.5	511	6.8067e-190	390380	523780	468270	623690	1537900	4523800	3216700	3445800	2900800	3400800	6641000	6404800	5601300	5266900	5370700	5058400	4072100	628890	670580	792800	653490	768310	3213100	3117300	2939500	3373000	3196100	2948200	3228800	3013300	3258100	3354300	3343100	3680400
647	P21283	P21283	>sp|P21283|VATC1_HUMAN V-type proton ATPase subunit C 1 OS=Homo sapiens GN=ATP6V1C1 PE=1 SV=4	1	9	9	9	23.6	23.6	23.6			43.941	382	3.6441e-52	242800	152030	137020	426630	708210	733190	589470	523370	497220	683300	1143100	1052100	1000900	938350	807640	940120	603660	678150	325450	339640	264360	293590	516170	519680	444090	452290	592390	485490	495920	476820	439910	587680	529090	398570
648	P21291	P21291	>sp|P21291|CSRP1_HUMAN Cysteine and glycine-rich protein 1 OS=Homo sapiens GN=CSRP1 PE=1 SV=3	1	8	8	8	64.2	64.2	64.2			20.567	193	1.6492e-49	1315500	2012600	3374600	4446500	9418400	1740900	1730100	1063400	1081400	1564800	4084000	2553600	1671400	2370100	2562300	2213400	1893300	1258900	4116700	11707000	2894200	2352400	550860	798190	651270	707620	933160	1129500	627950	572970	658360	840350	650470	742330
649	P21333	P21333	>sp|P21333|FLNA_HUMAN Filamin-A OS=Homo sapiens GN=FLNA PE=1 SV=4	1	115	115	103	51.4	51.4	47.9			280.74	2647	0	104340000	80730000	71074000	189270000	329490000	64609000	51196000	49710000	39132000	55558000	97174000	90605000	81359000	81819000	63344000	77335000	54925000	121540000	103940000	99667000	123620000	128290000	43428000	43106000	44197000	44398000	44195000	42483000	43018000	42657000	43590000	41145000	42342000	41566000
650	P21399	P21399	>sp|P21399|ACOC_HUMAN Cytoplasmic aconitate hydratase OS=Homo sapiens GN=ACO1 PE=1 SV=3	1	3	3	3	3.4	3.4	3.4			98.398	889	1.8028e-09	106200	28088	117410	208870	45172	227400	137580	139670	137190	181080	289080	273680	250180	348420	240030	304170	270990	177770	50659	250890	221010	28456	137880	232630	116990	145480	142130	120840	117680	120180	106260	148430	150060	142230
651	P21589	P21589	>sp|P21589|5NTD_HUMAN 5'-nucleotidase OS=Homo sapiens GN=NT5E PE=1 SV=1	1	2	2	2	4.4	4.4	4.4			63.367	574	1.7108e-05	42876	41949	22681	83426	186070	42617	0	35199	17470	58712	86006	60523	79587	66389	104340	58806	53200	48337	54284	31144	47415	64917	32439	0	35325	21861	54465	35372	32767	41363	34010	78797	37186	45977
652	P21796	P21796	>sp|P21796|VDAC1_HUMAN Voltage-dependent anion-selective channel protein 1 OS=Homo sapiens GN=VDAC1 PE=1 SV=2	1	11	11	11	47.3	47.3	47.3			30.772	283	0	3106800	1727400	1575900	3685700	7483500	3042000	2901900	2734400	2228800	2648400	4754100	4503100	3646600	4024900	3441100	4041800	2882100	5585100	3472100	3802300	4338300	4014900	1585700	1747800	1825400	1807100	1517300	1574400	1685700	1562300	1701800	1718200	1715700	1665300
653	P21810;P07585	P21810	>sp|P21810|PGS1_HUMAN Biglycan OS=Homo sapiens GN=BGN PE=1 SV=2	2	11	11	11	32.6	32.6	32.6			41.654	368	4.5504e-143	5590000	6396800	7459000	7281600	21069000	2498900	1809000	1873300	1415100	1963100	3788200	3622700	3025000	3118100	2702500	3037400	2242100	5439800	7462700	9992000	4887900	8428600	1660100	1604600	1667500	1736900	1571300	1691200	1707800	1552700	1622900	1842800	1832400	1727300
654	P21912	P21912	>sp|P21912|DHSB_HUMAN Succinate dehydrogenase [ubiquinone] iron-sulfur subunit, mitochondrial OS=Homo sapiens GN=SDHB PE=1 SV=3	1	3	3	3	12.5	12.5	12.5			31.629	280	1.685e-15	54067	53033	68868	135780	221400	205760	181360	178600	123170	195540	396600	330160	185510	273450	284270	199680	211240	119090	49016	74539	127300	86186	141730	162570	221480	155700	131880	168200	151040	101350	151240	133820	185690	165340
655	P21926	P21926	>sp|P21926|CD9_HUMAN CD9 antigen OS=Homo sapiens GN=CD9 PE=1 SV=4	1	1	1	1	4.4	4.4	4.4			25.416	228	0.0017341	0	0	413640	860280	1119600	0	0	0	0	0	0	0	0	0	0	0	0	0	0	0	0	428700	0	0	0	0	0	0	0	0	0	0	0	0
656	P21964	P21964	>sp|P21964|COMT_HUMAN Catechol O-methyltransferase OS=Homo sapiens GN=COMT PE=1 SV=2	1	2	2	2	11.8	11.8	11.8			30.037	271	2.9099e-52	15640	52990	56121	34077	48637	462330	476600	437290	369120	488850	715990	756860	568900	539310	567980	671740	313770	35716	48423	41575	45492	42530	341310	437840	413670	441800	440760	351600	404190	325100	313790	421600	420390	237680
657	P21980;P49221	P21980	>sp|P21980|TGM2_HUMAN Protein-glutamine gamma-glutamyltransferase 2 OS=Homo sapiens GN=TGM2 PE=1 SV=2	2	8	8	8	14.3	14.3	14.3			77.328	687	2.0573e-59	0	0	21019	39895	85206	674910	697130	607170	441530	549220	1023900	906440	755770	874260	793180	791260	716810	0	0	31426	27853	52878	459740	520690	605850	597560	517740	514990	454140	456720	549130	585250	523290	540770
658	P22033	P22033	>sp|P22033|MUTA_HUMAN Methylmalonyl-CoA mutase, mitochondrial OS=Homo sapiens GN=MUT PE=1 SV=4	1	1	1	1	1.3	1.3	1.3			83.134	750	0.0060341	36858	44481	26392	52511	39363	0	22895	18738	0	0	0	0	0	0	0	0	0	39650	47354	34902	32031	14081	0	20337	17043	0	0	0	0	0	0	0	0	0
659	P22059	P22059	>sp|P22059|OSBP1_HUMAN Oxysterol-binding protein 1 OS=Homo sapiens GN=OSBP PE=1 SV=1	1	4	4	4	7.2	7.2	7.2			89.42	807	4.0338e-12	273490	249440	226610	463720	553720	57212	38277	86337	23487	24270	108400	51989	16258	74693	41048	32890	20534	414380	405020	69909	371400	299040	9669.9	49970	12643	10660	14941	12896	13481	10427	9523	9914.3	11689	11777
660	P22061	P22061	>sp|P22061|PIMT_HUMAN Protein-L-isoaspartate(D-aspartate) O-methyltransferase OS=Homo sapiens GN=PCMT1 PE=1 SV=4	1	7	7	7	39.2	39.2	39.2			24.636	227	6.5258e-108	179440	247460	289690	327340	942070	1985900	1337500	1294000	1115000	1512500	2606600	2626400	2241900	2369900	1942300	2157900	1560500	128260	201560	364370	136770	441050	1580800	1190700	1202600	1314800	1324000	1243100	1366200	1293700	1401800	1457600	1428200	1377000
661	P22102	P22102	>sp|P22102|PUR2_HUMAN Trifunctional purine biosynthetic protein adenosine-3 OS=Homo sapiens GN=GART PE=1 SV=1	1	3	3	3	3.8	3.8	3.8			107.77	1010	4.0505e-24	0	7859.8	27447	0	12098	166000	121390	102380	82483	93757	227790	227460	221520	200080	147540	187510	138970	0	28911	43784	0	5630.3	102920	136880	125310	119670	103700	97734	87466	118550	90324	101010	104270	117110
662	P22223	P22223	>sp|P22223|CADH3_HUMAN Cadherin-3 OS=Homo sapiens GN=CDH3 PE=1 SV=2	1	6	6	6	9.3	9.3	9.3			91.417	829	3.7574e-61	288250	268700	297450	714760	1270400	0	0	112180	0	0	0	0	0	0	0	0	0	233370	292310	285950	362580	504170	0	0	301970	0	0	0	0	0	0	0	0	0
663	P22234	P22234	>sp|P22234|PUR6_HUMAN Multifunctional protein ADE2 OS=Homo sapiens GN=PAICS PE=1 SV=3	1	6	6	6	14.4	14.4	14.4			47.079	425	4.3656e-22	151670	149120	69058	396410	214680	426340	250160	279650	201080	317340	789060	660510	653270	652210	484300	640620	728010	179070	153710	101930	214740	70610	366500	336910	292380	211370	324130	302050	322240	373370	328090	489110	349190	509110
664	P22307	P22307	>sp|P22307|NLTP_HUMAN Non-specific lipid-transfer protein OS=Homo sapiens GN=SCP2 PE=1 SV=2	1	10	10	10	15.4	15.4	15.4			58.993	547	7.129e-57	220270	161010	333660	266030	307600	2368000	1945000	1679900	1401400	2151400	4015300	3638700	2881200	2850700	2075100	2479700	1999300	195060	285700	295560	184340	118430	1376900	1938500	2214300	1778600	1979500	1431000	1726400	1751800	1660900	1752500	1731500	1425200
665	P22314	P22314	>sp|P22314|UBA1_HUMAN Ubiquitin-like modifier-activating enzyme 1 OS=Homo sapiens GN=UBA1 PE=1 SV=3	1	23	23	23	28.1	28.1	28.1			117.85	1058	0	1311500	1452600	1111200	2769400	4416200	12953000	10501000	9997000	7987700	11249000	19308000	16547000	15960000	15399000	13542000	14987000	10990000	1657500	2253800	1903100	1819700	1629200	9311800	9814300	9716900	9754800	10390000	9501900	8728000	8804700	8427600	9797200	8659200	9054600
666	P22352	P22352	>sp|P22352|GPX3_HUMAN Glutathione peroxidase 3 OS=Homo sapiens GN=GPX3 PE=1 SV=2	1	1	1	1	5.3	5.3	5.3			25.402	226	0.0012084	6966.4	0	0	0	0	37989	21881	19679	22741	35971	51335	61853	37791	44764	49427	45701	29859	6703.4	0	0	0	0	26994	19124	18436	26565	31150	24232	43701	21333	25293	34845	26979	24089
667	P22392;O60361	P22392;O60361	>sp|P22392|NDKB_HUMAN Nucleoside diphosphate kinase B OS=Homo sapiens GN=NME2 PE=1 SV=1;>sp|O60361|NDK8_HUMAN Putative nucleoside diphosphate kinase OS=Homo sapiens GN=NME2P1 PE=5 SV=1	2	8	3	3	50	19.1	19.1			17.298	152	2.3951e-61	247000	244430	187740	442200	1006500	6012900	5842500	5358300	3550000	5966300	8295900	7691300	7518500	6880100	5574800	6676000	4787700	499460	578390	388120	514670	785920	4352500	5077100	5083900	4098700	5299600	3825300	4023700	4407000	3986300	3795700	4077500	4008400
668	P22528;P35321	P22528;P35321	>sp|P22528|SPR1B_HUMAN Cornifin-B OS=Homo sapiens GN=SPRR1B PE=1 SV=2;>sp|P35321|SPR1A_HUMAN Cornifin-A OS=Homo sapiens GN=SPRR1A PE=1 SV=2	2	2	2	2	27	27	27			9.8875	89	0.00034351	111240	26793	230130	486870	14739	0	0	0	0	0	0	7271	0	0	0	0	0	174550	36990	251670	256440	2569.7	0	0	0	0	0	0	1738.9	0	0	0	0	0
669	Q9BYE4;P22531;P22532;P35325;P35326;Q96RM1	Q9BYE4;P22531;P22532;P35325;P35326;Q96RM1	>sp|Q9BYE4|SPR2G_HUMAN Small proline-rich protein 2G OS=Homo sapiens GN=SPRR2G PE=2 SV=1;>sp|P22531|SPR2E_HUMAN Small proline-rich protein 2E OS=Homo sapiens GN=SPRR2E PE=2 SV=2;>sp|P22532|SPR2D_HUMAN Small proline-rich protein 2D OS=Homo sapiens GN=SPRR2D	6	2	2	2	30.1	30.1	30.1			8.1576	73	3.0953e-07	84182	0	311430	163090	0	0	0	0	9081.3	0	0	0	0	0	0	0	0	39325	0	501310	34339	0	0	0	0	5454	0	0	0	0	0	0	0	0
670	P22626	P22626	>sp|P22626|ROA2_HUMAN Heterogeneous nuclear ribonucleoproteins A2/B1 OS=Homo sapiens GN=HNRNPA2B1 PE=1 SV=2	1	19	19	18	50.1	50.1	50.1			37.429	353	0	33003000	25037000	24669000	56004000	85846000	14077000	9330700	10601000	8260200	10716000	20413000	20906000	18246000	18612000	13757000	16365000	12140000	40707000	35159000	32184000	36650000	33066000	9004000	7697700	8700300	8274000	7979300	8426800	8723200	8961100	8943200	8135300	8503900	8702100
671	P22695	P22695	>sp|P22695|QCR2_HUMAN Cytochrome b-c1 complex subunit 2, mitochondrial OS=Homo sapiens GN=UQCRC2 PE=1 SV=3	1	9	9	9	29.4	29.4	29.4			48.442	453	8.9616e-149	416130	408170	390350	807450	1511900	1569900	1302900	1209200	1070300	1383300	2560600	2684600	1821200	2061200	1739300	1940400	1391000	729390	903310	949810	815170	896020	997300	1084000	1057300	1141900	1069100	1148500	1219000	925970	1016000	1095400	978550	1034400
672	P23142	P23142	>sp|P23142|FBLN1_HUMAN Fibulin-1 OS=Homo sapiens GN=FBLN1 PE=1 SV=4	1	7	7	7	11.4	11.4	11.4			77.213	703	7.9099e-19	409890	418950	522080	748950	1702600	80506	17098	37690	0	20335	156890	107240	95061	57939	62303	138160	89823	432240	703390	894810	348040	654560	19951	8178.9	13065	0	9637.7	14839	17789	15967	16382	9389.7	16683	14556
673	P23229	P23229	>sp|P23229|ITA6_HUMAN Integrin alpha-6 OS=Homo sapiens GN=ITGA6 PE=1 SV=4	1	3	3	3	3.5	3.5	3.5			126.63	1130	1.6008e-25	128750	62833	101290	190140	213210	0	0	0	0	0	0	0	0	0	0	0	0	161080	74384	123050	96785	64661	0	0	0	0	0	0	0	0	0	0	0	0
674	P23246	P23246	>sp|P23246|SFPQ_HUMAN Splicing factor, proline- and glutamine-rich OS=Homo sapiens GN=SFPQ PE=1 SV=2	1	17	17	16	27.3	27.3	26.2			76.149	707	6.5561e-106	4932700	3159300	2680500	7834100	10721000	1842500	1393200	1096900	949130	1424700	2664300	2667000	2105500	2225200	1733500	2229900	1793900	5937700	3917900	3742700	5001900	3779900	1141400	1032200	981430	1087500	995800	1134600	1134200	1118600	1327200	1180200	1247200	1333300
675	P23284	P23284	>sp|P23284|PPIB_HUMAN Peptidyl-prolyl cis-trans isomerase B OS=Homo sapiens GN=PPIB PE=1 SV=2	1	13	13	13	51.9	51.9	51.9			23.742	216	1.4396e-172	2355400	2265600	3127400	6213800	8981900	8645500	6628500	6229500	4857500	6759900	12772000	11758000	10542000	10505000	9280200	9855800	7432000	3426400	3409900	5175000	4592200	4023500	6056800	5971700	5698500	5699400	5685800	5835600	5639600	5669400	5622400	6437700	5591700	5711100
676	P23297	P23297	>sp|P23297|S10A1_HUMAN Protein S100-A1 OS=Homo sapiens GN=S100A1 PE=1 SV=2	1	1	1	1	16	16	16			10.546	94	6.7428e-112	1022600	451360	457370	1376100	2765500	42953	62321	37845	34239	29279	74088	63420	54067	75419	54670	63584	59745	1143900	551170	617710	886460	1187100	3691.1	6587.3	4287.7	4836.8	3066.3	4229.3	3876.2	3691	5153.6	4661	4539.3	5829.1
677	P23368	P23368	>sp|P23368|MAOM_HUMAN NAD-dependent malic enzyme, mitochondrial OS=Homo sapiens GN=ME2 PE=1 SV=1	1	1	1	1	2.6	2.6	2.6			65.443	584	1.2602e-47	48754	48248	0	121730	113460	73447	109890	70033	63477	78144	98215	111640	75737	77823	78115	73740	43208	47141	53163	0	68808	42009	52443	96515	65929	105070	68001	46586	56695	42962	44187	55337	43742	35028
678	P23381	P23381	>sp|P23381|SYWC_HUMAN Tryptophanyl-tRNA synthetase, cytoplasmic OS=Homo sapiens GN=WARS PE=1 SV=2	1	9	9	9	22.3	22.3	22.3			53.165	471	2.2952e-222	162940	116040	103340	289310	510610	1558100	1328700	1178400	940970	1233500	2322700	2260000	1856100	2088500	1728200	1621900	1464100	264680	343780	167160	316030	197200	1121500	1267900	1133100	890030	1074400	1033600	1320300	992320	1179600	1112500	1068200	1194500
679	P23396	P23396	>sp|P23396|RS3_HUMAN 40S ribosomal protein S3 OS=Homo sapiens GN=RPS3 PE=1 SV=2	1	15	15	15	64.6	64.6	64.6			26.688	243	3.8539e-135	4511300	3321900	3490700	7570100	9324200	5011600	3759100	3695100	3024800	4391500	7582600	6805000	6122200	6397000	5412900	5826800	4119700	5147100	4478000	4852200	5026100	3692100	3556400	3391600	3320800	3527600	3753800	3464100	3468600	3210300	3460800	3750400	3373500	3162900
680	P23469	P23469	>sp|P23469|PTPRE_HUMAN Receptor-type tyrosine-protein phosphatase epsilon OS=Homo sapiens GN=PTPRE PE=1 SV=1	1	1	1	1	1.7	1.7	1.7			80.641	700	0.0052272	0	0	0	0	0	30126	20442	13628	15010	0	45073	37855	31012	34051	29395	21510	18356	0	0	0	0	0	23410	18285	13067	17945	0	21775	19581	17917	20817	21209	12995	15609
681	P23497	P23497	>sp|P23497|SP100_HUMAN Nuclear autoantigen Sp-100 OS=Homo sapiens GN=SP100 PE=1 SV=3	1	3	1	1	3.8	1.9	1.9			100.42	879	5.586e-42	0	0	0	0	28977	0	0	0	16326	0	0	0	0	0	0	0	0	0	0	0	0	0	0	0	0	19820	0	0	0	0	0	0	0	0
682	P23526	P23526	>sp|P23526|SAHH_HUMAN Adenosylhomocysteinase OS=Homo sapiens GN=AHCY PE=1 SV=4	1	12	12	12	29.9	29.9	29.9			47.716	432	5.9393e-87	254290	291680	148120	562300	810050	2424700	1893100	1688500	1479200	1831900	3794900	4000100	2829400	3347800	2936400	3170300	2408800	419240	362340	277470	462070	471410	1969300	1724500	1628900	1610300	1642600	1875200	1910200	1862900	1958500	1715400	1935000	1888600
683	P23528	P23528	>sp|P23528|COF1_HUMAN Cofilin-1 OS=Homo sapiens GN=CFL1 PE=1 SV=3	1	13	13	11	69.9	69.9	59			18.502	166	5.2463e-229	16300000	13696000	13834000	29826000	24840000	28548000	28188000	25061000	21579000	27406000	48430000	42234000	38089000	36170000	31301000	35267000	25604000	18092000	19617000	21853000	20205000	12656000	20507000	24142000	23904000	24111000	23002000	21756000	20867000	20987000	19484000	21746000	20345000	20407000
684	P23588	P23588	>sp|P23588|IF4B_HUMAN Eukaryotic translation initiation factor 4B OS=Homo sapiens GN=EIF4B PE=1 SV=2	1	3	3	3	5.4	5.4	5.4			69.15	611	5.0225e-06	105470	92403	81539	106450	178810	227400	170860	153800	122020	160780	200740	286200	187180	171650	191940	179780	193980	152660	132400	152620	95952	116450	117180	129100	128010	112610	118650	103090	103430	135670	115390	116370	124880	127720
685	P23634;P20020;Q16720	P23634;P20020;Q16720	>sp|P23634|AT2B4_HUMAN Plasma membrane calcium-transporting ATPase 4 OS=Homo sapiens GN=ATP2B4 PE=1 SV=2;>sp|P20020|AT2B1_HUMAN Plasma membrane calcium-transporting ATPase 1 OS=Homo sapiens GN=ATP2B1 PE=1 SV=3;>sp|Q16720|AT2B3_HUMAN Plasma membrane calcium	3	2	2	2	2.3	2.3	2.3			137.92	1241	4.9644e-47	15336	0	16067	1097900	67452	39469	70384	37367	30406	55226	74349	58238	37662	54244	43896	59731	37862	32757	0	42965	85346	58686	62256	91202	84572	78844	117970	77904	70291	49682	68037	74150	78272	67806
686	P23786	P23786	>sp|P23786|CPT2_HUMAN Carnitine O-palmitoyltransferase 2, mitochondrial OS=Homo sapiens GN=CPT2 PE=1 SV=2	1	1	1	1	1.8	1.8	1.8			73.776	658	5.6999e-05	0	0	0	0	0	64580	39728	77746	35396	41791	103770	75200	73485	77216	72004	81874	59724	0	0	0	0	0	47597	35115	78788	42482	36736	51109	38751	42634	45047	53136	50368	50200
687	P24534	P24534	>sp|P24534|EF1B_HUMAN Elongation factor 1-beta OS=Homo sapiens GN=EEF1B2 PE=1 SV=3	1	5	4	4	28.4	24.4	24.4			24.763	225	3.8848e-138	858600	833060	850750	1364500	2570600	3783200	3374400	2925300	2468500	3174800	5509000	5336000	4405300	4567000	4518900	4544500	3372500	856930	1014800	1003800	862970	1124000	2622200	3366800	3117400	3467100	2958300	2509100	2556100	2386500	2608200	3180400	2642600	2636400
688	P24539	P24539	>sp|P24539|AT5F1_HUMAN ATP synthase subunit b, mitochondrial OS=Homo sapiens GN=ATP5F1 PE=1 SV=2	1	4	4	4	16.8	16.8	16.8			28.908	256	1.8256e-34	617100	631380	556860	1270100	1526900	177410	348160	241200	91993	254300	564670	302080	438000	409880	300620	364630	270500	640700	339530	803060	1305700	1075900	76946	278920	178570	133330	157950	211680	98968	141900	110240	124090	161740	148410
689	P24557	P24557	>sp|P24557|THAS_HUMAN Thromboxane-A synthase OS=Homo sapiens GN=TBXAS1 PE=1 SV=3	1	1	1	1	1.9	1.9	1.9			60.518	533	8.8686e-06	0	0	0	0	0	46336	16610	32008	50415	23535	73071	36605	30630	36861	31486	33344	28169	0	0	0	0	0	34950	15410	31831	62514	18178	36613	19638	18354	18614	23562	20894	24124
690	P24666	P24666	>sp|P24666|PPAC_HUMAN Low molecular weight phosphotyrosine protein phosphatase OS=Homo sapiens GN=ACP1 PE=1 SV=3	1	3	3	3	20.3	20.3	20.3			18.042	158	5.1498e-10	67119	21021	0	130110	102860	334740	233270	231790	133460	269660	342150	292890	433820	299290	359150	264770	309120	52777	83099	0	223220	136630	258490	184670	189770	127200	233300	111980	98002	271260	111270	258380	117650	274950
691	P24752	P24752	>sp|P24752|THIL_HUMAN Acetyl-CoA acetyltransferase, mitochondrial OS=Homo sapiens GN=ACAT1 PE=1 SV=1	1	8	8	8	22.7	22.7	22.7			45.199	427	6.4612e-93	96230	154240	142870	335540	376060	540980	556040	436790	354960	574790	448420	786860	640550	636030	523730	588400	443740	110110	138420	291820	222480	127980	419690	324610	409250	439680	422160	334170	326880	364050	492170	381880	367990	394960
692	P24821	P24821	>sp|P24821|TENA_HUMAN Tenascin OS=Homo sapiens GN=TNC PE=1 SV=3	1	38	38	38	23.4	23.4	23.4			240.85	2201	0	2569000	7023800	8715200	7063500	31637000	517600	274670	320560	290130	161770	1328900	1285000	1286500	1222400	797540	735870	675740	2858900	9208600	12117000	3792600	12915000	141540	96276	106130	129160	50264	298780	213010	224400	207390	183510	542350	485230
693	P24844	P24844	>sp|P24844|MYL9_HUMAN Myosin regulatory light polypeptide 9 OS=Homo sapiens GN=MYL9 PE=1 SV=4	1	6	2	2	40.1	12.2	12.2			19.827	172	7.6346e-145	1878300	1238800	1446100	3444800	5483400	160120	118640	102170	39838	41537	67661	168250	191790	192760	169860	154550	121860	2013500	1504300	1947400	2205000	2194900	36508	30563	28367	16331	12623	11208	74007	35959	84059	39663	27791	31660
694	P24928	P24928	>sp|P24928|RPB1_HUMAN DNA-directed RNA polymerase II subunit RPB1 OS=Homo sapiens GN=POLR2A PE=1 SV=2	1	2	2	2	1.6	1.6	1.6			217.17	1970	2.0748e-09	40969	33572	42254	64370	132800	31102	0	17087	0	0	42363	33451	28559	28023	26078	48614	19177	40409	23858	55886	56090	61968	21320	0	15443	0	0	19290	16309	15552	15275	17736	22718	14926
695	P25205	P25205	>sp|P25205|MCM3_HUMAN DNA replication licensing factor MCM3 OS=Homo sapiens GN=MCM3 PE=1 SV=3	1	7	7	7	10.6	10.6	10.6			90.98	808	2.0065e-76	559470	678730	435720	759020	892100	703470	771740	486080	397370	418940	951620	968340	649710	688100	896140	718860	590070	745380	1027100	777730	503340	329110	390780	803540	527960	381650	277390	376500	339710	344540	385660	458920	405230	495240
696	P25325	P25325	>sp|P25325|THTM_HUMAN 3-mercaptopyruvate sulfurtransferase OS=Homo sapiens GN=MPST PE=1 SV=3	1	2	2	2	7.4	7.4	7.4			33.178	297	4.2558e-07	0	0	0	0	0	71364	29303	51372	24119	25866	47973	122840	103090	39412	31788	96360	29968	0	0	0	0	0	45571	40897	33827	46879	35768	36159	42036	30507	36269	35784	38793	38608
697	P25398	P25398	>sp|P25398|RS12_HUMAN 40S ribosomal protein S12 OS=Homo sapiens GN=RPS12 PE=1 SV=3	1	6	6	6	40.2	40.2	40.2			14.515	132	1.3609e-48	649770	591150	545520	1412100	2751200	3336500	2754700	2690100	2217600	2899700	5260500	5150200	4291000	4369300	3898000	4085500	2822900	812890	758170	605110	921970	1406800	2390100	2470300	2666200	2638700	2520600	2543100	2749700	2432500	2501900	2798400	2402400	2251000
698	P25490;O15391;Q96MM3	P25490	>sp|P25490|TYY1_HUMAN Transcriptional repressor protein YY1 OS=Homo sapiens GN=YY1 PE=1 SV=2	3	3	3	3	5.8	5.8	5.8			44.712	414	0.00018311	42894	47636	38656	44010	92850	17811	21320	25230	18846	0	49151	46765	46767	21669	31441	37615	25276	53160	65905	53220	55623	40425	13245	12034	16672	14474	0	16186	20153	16625	22032	15361	15463	12375
699	P25685;Q9UDY4	P25685	>sp|P25685|DNJB1_HUMAN DnaJ homolog subfamily B member 1 OS=Homo sapiens GN=DNAJB1 PE=1 SV=4	2	5	5	5	17.1	17.1	17.1			38.044	340	9.4249e-93	134810	171370	151290	274440	757360	432590	486260	397530	332410	379130	606140	584450	530060	563670	497090	544580	379320	344800	366350	332820	305900	283140	276280	372120	313510	321050	264320	252320	264170	262050	297990	312210	286900	269490
700	P25705	P25705	>sp|P25705|ATPA_HUMAN ATP synthase subunit alpha, mitochondrial OS=Homo sapiens GN=ATP5A1 PE=1 SV=1	1	22	22	22	43	43	43			59.75	553	0	19170000	12150000	13620000	29523000	37328000	17876000	15092000	13644000	11466000	14864000	26732000	24556000	22080000	21548000	18538000	21946000	15289000	21241000	15262000	19267000	18939000	15771000	12502000	13126000	12811000	13761000	12314000	12389000	12035000	12173000	11866000	12902000	12548000	11684000
701	P25774	P25774	>sp|P25774|CATS_HUMAN Cathepsin S OS=Homo sapiens GN=CTSS PE=1 SV=3	1	2	2	2	7.6	7.6	7.6			37.495	331	4.0002e-08	0	0	0	0	0	185050	212160	217990	179690	234110	357710	292460	327390	164900	189860	269660	112170	0	0	0	0	0	216330	159650	172430	176350	244750	152120	107490	173610	153290	124730	157350	148890
702	P25786	P25786	>sp|P25786|PSA1_HUMAN Proteasome subunit alpha type-1 OS=Homo sapiens GN=PSMA1 PE=1 SV=1	1	11	11	11	44.9	44.9	44.9			29.555	263	9.601e-31	6740300	372800	406050	11582000	20054000	1623500	1315100	1519800	1112000	1729500	2698700	2523500	2147300	2084300	1549700	2462500	1664500	10268000	414180	518010	9826200	11149000	521100	458860	498260	449510	516920	477030	495770	486060	522750	444410	517550	513870
703	P25787	P25787	>sp|P25787|PSA2_HUMAN Proteasome subunit alpha type-2 OS=Homo sapiens GN=PSMA2 PE=1 SV=2	1	5	5	5	27.4	27.4	27.4			25.898	234	1.7002e-17	159960	145320	152910	366980	615480	586440	258260	382930	321800	336620	865750	802470	326950	788250	427590	642080	336880	178690	166640	233940	238350	381430	334320	350440	285540	364190	396270	325800	319270	222290	385900	397170	306520	305020
704	P25788	P25788	>sp|P25788|PSA3_HUMAN Proteasome subunit alpha type-3 OS=Homo sapiens GN=PSMA3 PE=1 SV=2	1	7	7	7	31.8	31.8	31.8			28.433	255	2.14e-73	232790	91364	120350	668010	698560	1107700	781280	552620	659960	911640	1889400	1397100	1348800	1269400	994840	1107300	854090	402470	122790	262920	675860	399420	695430	689050	823580	662620	725350	656620	681780	669980	602390	701380	712470	670430
705	P25789	P25789	>sp|P25789|PSA4_HUMAN Proteasome subunit alpha type-4 OS=Homo sapiens GN=PSMA4 PE=1 SV=1	1	4	4	4	16.5	16.5	16.5			29.483	261	5.3794e-92	370730	259420	195930	706090	644410	791000	693340	630960	438760	615410	1086300	1006200	920370	953900	913500	604500	626600	290130	347300	309850	613810	314340	590180	538690	354050	484310	550410	545850	536730	537450	514570	562460	596840	525880
706	P25815	P25815	>sp|P25815|S100P_HUMAN Protein S100-P OS=Homo sapiens GN=S100P PE=1 SV=2	1	2	2	2	24.2	24.2	24.2			10.4	95	7.5609e-30	471650	518480	520870	984290	2901900	0	0	0	0	0	0	0	0	0	0	0	0	409880	582610	697930	511100	1199700	0	0	0	0	0	0	0	0	0	0	0	0
707	P26022	P26022	>sp|P26022|PTX3_HUMAN Pentraxin-related protein PTX3 OS=Homo sapiens GN=PTX3 PE=1 SV=3	1	1	1	1	3.4	3.4	3.4			41.975	381	0.0039654	0	11348	12034	0	0	0	0	0	0	0	0	0	0	0	0	0	0	0	0	15066	0	0	0	0	0	0	0	0	0	0	0	0	0	0
708	P26038	P26038	>sp|P26038|MOES_HUMAN Moesin OS=Homo sapiens GN=MSN PE=1 SV=3	1	43	43	30	58.1	58.1	40			67.819	577	0	4226600	5038500	5055600	9769200	22552000	20857000	17300000	16896000	13918000	19328000	35303000	31032000	28146000	26587000	22410000	26121000	19175000	5565800	8043600	7500500	6644500	10550000	15112000	15508000	15980000	16408000	16887000	16225000	15688000	15916000	15221000	15265000	14943000	15305000
709	P26196	P26196	>sp|P26196|DDX6_HUMAN Probable ATP-dependent RNA helicase DDX6 OS=Homo sapiens GN=DDX6 PE=1 SV=2	1	2	2	2	7	7	7			54.416	483	0.00029186	0	0	0	0	0	35493	0	57974	0	36110	64551	61488	49632	47209	42690	45585	27506	0	0	0	0	0	0	0	56444	0	0	0	0	0	0	0	0	0
710	P26232	P26232	>sp|P26232|CTNA2_HUMAN Catenin alpha-2 OS=Homo sapiens GN=CTNNA2 PE=1 SV=5	1	5	1	1	6.9	1.9	1.9			105.31	953	3.3107e-127	330110	175890	286440	0	2096900	0	0	63772	75513	0	0	146700	0	0	0	0	114270	323590	182960	355690	0	893640	0	0	47938	74830	0	0	61354	0	0	0	0	78703
711	P26368	P26368	>sp|P26368|U2AF2_HUMAN Splicing factor U2AF 65 kDa subunit OS=Homo sapiens GN=U2AF2 PE=1 SV=4	1	5	5	5	14.9	14.9	14.9			53.5	475	4.347e-61	404850	316430	385740	925380	1517000	667070	523660	463250	354040	450280	990280	974670	733260	866360	805710	795750	608570	729900	338480	474460	385520	700250	447060	452300	420670	396590	383330	486270	478370	434130	472780	502440	505880	541440
712	P26373	P26373	>sp|P26373|RL13_HUMAN 60S ribosomal protein L13 OS=Homo sapiens GN=RPL13 PE=1 SV=4	1	9	9	9	45.5	45.5	45.5			24.261	211	4.9116e-75	3136300	2510300	2628000	5913000	7788600	1629500	1181000	1077000	1010000	1257000	2585700	2687100	2165200	1948800	1740000	1843700	1331200	2976200	2651800	3529500	3552700	3270300	1201200	1060200	1117900	1114200	1092600	1233900	1443000	1143500	1119900	1323200	1111800	1082600
713	P26447	P26447	>sp|P26447|S10A4_HUMAN Protein S100-A4 OS=Homo sapiens GN=S100A4 PE=1 SV=1	1	8	8	8	58.4	58.4	58.4			11.728	101	2.8497e-33	5869800	4000500	3023900	7601600	14651000	14736000	14144000	14044000	10502000	15720000	20649000	20411000	19715000	18297000	16506000	17846000	13206000	6469200	3735400	3986900	4763700	5458700	11093000	13239000	13515000	12762000	14061000	9940300	10685000	11482000	10646000	11980000	10879000	11144000
714	P26583	P26583	>sp|P26583|HMGB2_HUMAN High mobility group protein B2 OS=Homo sapiens GN=HMGB2 PE=1 SV=2	1	7	5	5	33	23	23			24.033	209	2.6399e-61	51441	39124	113830	110490	181760	535820	344990	450190	315300	466430	903610	798740	787670	874970	560190	772610	449380	72339	62696	200410	90830	37290	409750	347590	248720	435710	604650	427030	368540	446020	419250	385120	459020	407540
715	P26599;O95758	P26599	>sp|P26599|PTBP1_HUMAN Polypyrimidine tract-binding protein 1 OS=Homo sapiens GN=PTBP1 PE=1 SV=1	2	10	10	10	19.8	19.8	19.8			57.221	531	4.3331e-239	3204600	2659500	1891600	6143200	7928600	3427700	2946200	3024300	2342600	2824400	4785000	4633300	3989500	4408600	3324100	3973800	2707600	4038800	4138800	2901800	4173900	3426700	2362600	2272500	2513700	2863200	2228100	2047700	2204100	2033700	2230700	2021700	2172200	1991400
716	P26639	P26639	>sp|P26639|SYTC_HUMAN Threonyl-tRNA synthetase, cytoplasmic OS=Homo sapiens GN=TARS PE=1 SV=3	1	16	16	16	24.5	24.5	24.5			83.434	723	1.2353e-174	176340	242370	73527	228970	375630	1584600	1155100	1114700	937870	1523500	2925500	2220100	2225600	2387900	1582400	2311400	1241100	151730	326570	88773	163670	164590	1164500	1373200	1310200	1231500	1205700	1207400	1199000	1198100	1266900	1268600	1071500	1171800
717	P26640	P26640	>sp|P26640|SYVC_HUMAN Valyl-tRNA synthetase OS=Homo sapiens GN=VARS PE=1 SV=4	1	15	15	15	14.8	14.8	14.8			140.47	1264	8.348e-80	1326700	1109500	896530	2339800	4079100	1055900	720220	695060	605200	613990	1707500	1330200	1095300	1407900	980140	1381400	971190	1588700	1632700	1485100	1382700	1733300	711480	615320	601520	651700	596420	694100	590280	605500	642230	568310	705380	621790
718	P26641	P26641	>sp|P26641|EF1G_HUMAN Elongation factor 1-gamma OS=Homo sapiens GN=EEF1G PE=1 SV=3	1	18	18	18	34.3	34.3	34.3			50.118	437	4.0142e-159	18774000	14845000	13963000	33733000	56130000	6238100	6308000	5762500	5018200	5328800	9579500	9095900	8136700	8449200	6363500	7689000	5377600	23507000	21950000	19848000	23784000	22944000	3228000	3938800	3547400	4406000	3419600	3533700	3335100	3583100	3641400	3172600	3341200	3138400
719	P26885	P26885	>sp|P26885|FKBP2_HUMAN Peptidyl-prolyl cis-trans isomerase FKBP2 OS=Homo sapiens GN=FKBP2 PE=1 SV=2	1	5	5	5	33.1	33.1	33.1			15.649	142	2.3705e-18	151540	122270	132360	312120	554010	506830	30222	53882	61662	107340	653530	588550	531790	547900	490830	558210	414380	104630	129900	170160	141180	178420	340620	81554	276180	184500	229410	281820	266420	248350	260670	297560	307250	291100
720	P27338;P21397	P27338	>sp|P27338|AOFB_HUMAN Amine oxidase [flavin-containing] B OS=Homo sapiens GN=MAOB PE=1 SV=3	2	6	6	6	12.7	12.7	12.7			58.762	520	4.4542e-77	726280	513000	568690	1027000	1705500	95436	112830	106610	32707	88298	182170	108120	128470	187830	126540	98202	106030	705480	615850	952890	656340	919640	31515	53392	31760	17933	28487	31620	26623	30404	27250	47573	29360	39772
721	P27348	P27348	>sp|P27348|1433T_HUMAN 14-3-3 protein theta OS=Homo sapiens GN=YWHAQ PE=1 SV=1	1	17	12	12	66.9	52.2	52.2			27.764	245	0	1142200	1051000	711040	1927700	3293000	4005000	3726200	3761500	3100100	4099600	6749400	5929800	6244700	5341500	4424800	4527300	3392900	1443600	1885500	1164800	1423400	1222800	3125400	3306200	3730500	3277400	3467000	3033100	3182300	3217800	3093900	2871200	2759500	2960300
722	P27635;Q96L21	P27635;Q96L21	>sp|P27635|RL10_HUMAN 60S ribosomal protein L10 OS=Homo sapiens GN=RPL10 PE=1 SV=4;>sp|Q96L21|RL10L_HUMAN 60S ribosomal protein L10-like OS=Homo sapiens GN=RPL10L PE=1 SV=3	2	5	5	5	20.1	20.1	20.1			24.604	214	5.0785e-61	983630	791150	679270	1850100	2860600	852130	677510	701050	341090	586300	1252400	1176800	829020	1064200	657130	902410	802300	1617000	1407400	884990	1354700	1399100	531620	541980	586310	291220	407100	409450	422610	364270	476100	304470	374190	460460
723	P27658	P27658	>sp|P27658|CO8A1_HUMAN Collagen alpha-1(VIII) chain OS=Homo sapiens GN=COL8A1 PE=1 SV=2	1	2	2	2	2.4	2.4	2.4			73.363	744	4.4109e-05	71566	195190	163320	171080	219680	0	0	0	0	0	0	0	0	0	0	0	0	44155	173160	142510	62395	260360	0	0	0	0	0	0	0	0	0	0	0	0
724	P27694	P27694	>sp|P27694|RFA1_HUMAN Replication protein A 70 kDa DNA-binding subunit OS=Homo sapiens GN=RPA1 PE=1 SV=2	1	2	2	2	4.1	4.1	4.1			68.137	616	1.3142e-08	8586.2	24348	27758	78880	69689	76691	37219	14157	33356	47432	45103	97624	79672	63616	70410	83962	56639	28914	23937	45114	86512	44342	27164	113850	19744	24823	17976	74509	21910	18647	20071	26427	22385	23041
725	P27695	P27695	>sp|P27695|APEX1_HUMAN DNA-(apurinic or apyrimidinic site) lyase OS=Homo sapiens GN=APEX1 PE=1 SV=2	1	8	8	8	28.6	28.6	28.6			35.554	318	8.1926e-70	353270	273900	257240	649040	922150	1400500	1025200	855500	816000	1190300	2031500	1995600	1601500	1946100	1572100	1654200	1194600	636430	469910	534050	562340	512570	1045100	804910	681800	821720	772870	1005800	986790	1004300	1047400	962880	1007300	1019100
726	P27708	P27708	>sp|P27708|PYR1_HUMAN CAD protein OS=Homo sapiens GN=CAD PE=1 SV=3	1	10	10	10	5.1	5.1	5.1			242.98	2225	4.6596e-39	1082300	962060	817340	1784400	2379400	680650	522270	491370	447300	474880	839040	945990	856610	820950	738740	943580	684030	1185000	1186300	1123900	1215600	956130	426330	438800	470550	505960	331420	373400	496580	431740	512180	475280	522700	516690
727	P27797	P27797	>sp|P27797|CALR_HUMAN Calreticulin OS=Homo sapiens GN=CALR PE=1 SV=1	1	12	12	12	35	35	35			48.141	417	8.5365e-207	2487100	2521700	1827900	5990000	10253000	24471000	25450000	24270000	18132000	24473000	37693000	35049000	29985000	30922000	24256000	27809000	20542000	3590300	4556100	3044300	3767800	4128800	17774000	22518000	22091000	23012000	22249000	17374000	17786000	17254000	17913000	17380000	17032000	17164000
728	P27816	P27816	>sp|P27816|MAP4_HUMAN Microtubule-associated protein 4 OS=Homo sapiens GN=MAP4 PE=1 SV=3	1	26	26	26	27.7	27.7	27.7			121	1152	1.1888e-129	1827800	1432400	1113300	2678700	4258000	5081600	3414600	3773900	2945300	4058500	7440000	7037500	6338000	5994400	5014000	6011100	4213600	2088800	1787500	1518500	1723900	1771100	3689500	3360700	3567800	3515600	3660000	3550100	3624500	3399500	3637100	3645900	3535400	3209400
729	P27824	P27824	>sp|P27824|CALX_HUMAN Calnexin OS=Homo sapiens GN=CANX PE=1 SV=2	1	18	18	18	29.2	29.2	29.2			67.567	592	9.4528e-173	2614000	1579300	2110000	6495600	9802900	5567100	4505200	4488000	2850500	4667500	9096100	6833600	7189700	7492800	6026200	7118400	3663900	4038200	2909600	4440300	3990000	3961300	3657300	3624000	3816400	3744500	3814200	3689600	3654100	3633000	3764000	3919500	3727200	2979900
730	P28065	P28065	>sp|P28065|PSB9_HUMAN Proteasome subunit beta type-9 OS=Homo sapiens GN=PSMB9 PE=1 SV=2	1	1	1	1	4.6	4.6	4.6			23.264	219	0.0048627	0	0	33963	105740	74914	61974	33537	30734	26434	47267	88852	76857	91306	106660	58173	82966	64047	0	0	40064	58245	27030	43123	28704	28195	30238	44481	45657	42054	50473	67326	44573	53910	57094
731	P28066	P28066	>sp|P28066|PSA5_HUMAN Proteasome subunit alpha type-5 OS=Homo sapiens GN=PSMA5 PE=1 SV=3	1	7	7	7	43.2	43.2	43.2			26.411	241	2.8779e-149	583740	484560	468730	1272100	1540400	2283200	1701200	1497800	1190700	1522900	2961900	3337700	2398900	2987800	2022700	2908500	1865000	793150	667520	761200	1026000	668630	1512000	1434000	1538400	1512800	1445800	1381500	1571200	1347700	1539200	1477700	1615100	1467800
732	P28070	P28070	>sp|P28070|PSB4_HUMAN Proteasome subunit beta type-4 OS=Homo sapiens GN=PSMB4 PE=1 SV=4	1	4	4	4	15.9	15.9	15.9			29.204	264	2.7488e-25	389370	406040	390930	976640	1262600	546890	419520	368330	332130	453490	934450	775880	684760	715500	532860	619360	423920	300540	430590	616510	523090	451580	400850	316200	358030	467390	437700	511670	385980	355160	421130	423150	402850	361910
733	P28072	P28072	>sp|P28072|PSB6_HUMAN Proteasome subunit beta type-6 OS=Homo sapiens GN=PSMB6 PE=1 SV=4	1	2	2	2	8.8	8.8	8.8			25.357	239	6.0925e-07	366430	271040	289480	653010	802630	301460	222990	197190	61122	196070	693760	504520	493880	424110	393210	396710	276070	408640	365330	411150	415510	297730	223350	195850	192890	138830	178820	286420	242880	261900	223670	232170	218470	208030
734	P28074	P28074	>sp|P28074|PSB5_HUMAN Proteasome subunit beta type-5 OS=Homo sapiens GN=PSMB5 PE=1 SV=3	1	5	5	5	22.1	22.1	22.1			28.48	263	6.6171e-28	530950	415490	356190	1238600	1498800	607190	417720	446590	298170	460400	919540	790520	810030	802840	579160	743940	532010	641510	589040	608660	608570	604280	395180	367960	453480	385880	430970	415620	371010	448950	418250	363480	415910	408260
735	P28331	P28331	>sp|P28331|NDUS1_HUMAN NADH-ubiquinone oxidoreductase 75 kDa subunit, mitochondrial OS=Homo sapiens GN=NDUFS1 PE=1 SV=3	1	1	1	1	2.2	2.2	2.2			79.467	727	1.424e-51	0	0	22091	29840	0	35275	31207	27665	26207	21200	76949	46429	49574	26354	33247	42902	30877	0	0	0	0	0	0	0	0	0	0	37748	0	0	0	0	0	0
736	P28370	P28370	>sp|P28370|SMCA1_HUMAN Probable global transcription activator SNF2L1 OS=Homo sapiens GN=SMARCA1 PE=1 SV=2	1	2	1	1	2	1	1			122.6	1054	2.9838e-08	0	0	0	0	0	0	0	0	0	0	0	0	0	0	22988	24989	0	0	0	0	0	0	0	0	0	0	0	0	0	0	0	0	15330	0
737	P28482	P28482	>sp|P28482|MK01_HUMAN Mitogen-activated protein kinase 1 OS=Homo sapiens GN=MAPK1 PE=1 SV=3	1	5	5	5	18.6	18.6	18.6			41.389	360	7.6967e-27	493160	453360	406350	667960	1291300	1659500	850230	982980	883890	1216200	2274600	2055000	1960000	1910900	1520300	1739000	1373300	808640	821900	828510	681650	560970	1116800	645930	651450	880370	801570	1033800	933820	1079200	1130200	1163300	1119700	1067200
738	P28799	P28799	>sp|P28799|GRN_HUMAN Granulins OS=Homo sapiens GN=GRN PE=1 SV=2	1	3	3	3	6.2	6.2	6.2			63.544	593	4.7409e-42	248330	156390	163720	413040	583080	237490	172010	183380	136690	244180	374090	323490	349660	277330	233790	305430	215770	277210	43540	62504	325350	129770	266250	109700	170790	117270	161030	174300	257430	197100	246090	259650	285650	169420
739	P28838	P28838	>sp|P28838|AMPL_HUMAN Cytosol aminopeptidase OS=Homo sapiens GN=LAP3 PE=1 SV=3	1	17	17	17	37	37	37			56.166	519	7.0929e-130	109850	109540	65013	225130	471400	3464700	2264400	2190200	1862900	2482200	5183700	4551400	3999700	3944000	3481800	3946100	2891700	78768	94885	40755	141900	172000	2306800	1856600	1993100	2031900	2086800	2416400	2388000	2218900	3053400	2843200	2510900	2629200
740	P29218	P29218	>sp|P29218|IMPA1_HUMAN Inositol monophosphatase 1 OS=Homo sapiens GN=IMPA1 PE=1 SV=1	1	3	3	3	10.5	10.5	10.5			30.188	277	0.00010657	32001	28593	33436	72264	123660	83154	97954	114540	92801	6375.5	199060	175680	151600	172510	163370	54375	106810	34430	35056	45036	45451	50944	39690	88370	122650	121210	70578	64409	76354	102610	71102	86919	79302	64985
741	P29279	P29279	>sp|P29279|CTGF_HUMAN Connective tissue growth factor OS=Homo sapiens GN=CTGF PE=1 SV=2	1	1	1	1	3.7	3.7	3.7			38.091	349	0.00010799	0	0	0	99270	0	0	0	0	0	0	0	0	0	0	0	0	0	0	0	0	58032	0	0	0	0	0	0	0	0	0	0	0	0	0
742	P29350	P29350	>sp|P29350|PTN6_HUMAN Tyrosine-protein phosphatase non-receptor type 6 OS=Homo sapiens GN=PTPN6 PE=1 SV=1	1	1	1	1	1.5	1.5	1.5			67.56	595	7.5604e-05	0	0	0	0	0	0	0	0	0	0	39053	30138	37489	0	25241	0	21718	0	0	0	0	0	0	0	0	0	0	19692	15716	21835	0	18360	0	18079
743	P29373	P29373	>sp|P29373|RABP2_HUMAN Cellular retinoic acid-binding protein 2 OS=Homo sapiens GN=CRABP2 PE=1 SV=2	1	3	3	3	24.6	24.6	24.6			15.693	138	4.1128e-23	0	0	0	0	92618	596350	359030	379140	258600	377620	881930	800100	641990	680780	618670	704820	474900	0	0	0	0	85709	456170	216810	371020	343140	408210	440720	411820	379140	392030	428430	424150	380640
744	P29401	P29401	>sp|P29401|TKT_HUMAN Transketolase OS=Homo sapiens GN=TKT PE=1 SV=3	1	23	23	23	36.6	36.6	36.6			67.877	623	5.585e-269	2335600	2528000	2452600	5353300	9673400	16052000	14023000	12643000	10034000	14523000	24877000	22857000	20526000	20065000	15677000	18386000	14002000	3310500	3983800	3676700	3524400	4062600	11312000	12982000	12620000	12364000	12701000	11517000	11494000	11286000	11033000	11396000	11204000	11342000
745	P29466;Q5EG05	P29466;Q5EG05	>sp|P29466|CASP1_HUMAN Caspase-1 OS=Homo sapiens GN=CASP1 PE=1 SV=1;>sp|Q5EG05|CAR16_HUMAN Caspase recruitment domain-containing protein 16 OS=Homo sapiens GN=CARD16 PE=1 SV=1	2	1	1	1	2.2	2.2	2.2			45.158	404	0.010413	0	0	0	0	0	54183	0	38810	23881	36018	89173	65445	57572	62192	52436	52332	44292	0	0	0	0	0	0	0	0	0	0	0	0	0	0	0	0	37137
746	P29590	P29590	>sp|P29590|PML_HUMAN Probable transcription factor PML OS=Homo sapiens GN=PML PE=1 SV=3	1	4	4	4	4.2	4.2	4.2			97.55	882	1.3843e-25	52884	0	0	126360	162010	280490	164310	128530	113170	156930	109900	351250	287500	297170	244490	306540	222920	50044	0	0	74066	77650	160330	160450	171690	133470	129810	127710	186700	137800	126710	149030	191930	207190
747	P29692	P29692	>sp|P29692|EF1D_HUMAN Elongation factor 1-delta OS=Homo sapiens GN=EEF1D PE=1 SV=5	1	12	12	11	49.1	49.1	45.9			31.121	281	1.1545e-245	11794000	9960400	11048000	18258000	26688000	5632600	4180000	4162200	3240900	4595600	8077100	8471000	7172500	6877100	5808600	6710600	4960700	12840000	12076000	13753000	11871000	11135000	3878000	3561500	3703600	3855300	3941700	3691400	3801400	3895300	3679400	3976600	3860000	3616700
748	P29966	P29966	>sp|P29966|MARCS_HUMAN Myristoylated alanine-rich C-kinase substrate OS=Homo sapiens GN=MARCKS PE=1 SV=4	1	8	8	8	47.9	47.9	47.9			31.554	332	4.3188e-193	205390	98285	38890	194160	130940	2223900	2353400	2266600	1556700	2371000	3359800	2879200	3020300	2948400	2539900	2860100	2392900	217660	131770	64322	194230	76328	1629500	2150000	2130200	1938600	2128000	1579200	1525500	1802000	1673000	1865200	1758000	1962000
749	P30040	P30040	>sp|P30040|ERP29_HUMAN Endoplasmic reticulum resident protein 29 OS=Homo sapiens GN=ERP29 PE=1 SV=4	1	9	9	9	37.5	37.5	37.5			28.993	261	8.4497e-116	328130	376630	371210	781000	1267700	2595400	2167400	2078500	1699400	2256700	4142800	3823400	3303200	3180200	2901200	3316100	2403600	367680	487330	549940	440710	503670	1951700	1899200	2032200	2080800	1999900	2011000	2003400	1931000	1806100	2087900	2048200	1987300
750	P30041	P30041	>sp|P30041|PRDX6_HUMAN Peroxiredoxin-6 OS=Homo sapiens GN=PRDX6 PE=1 SV=3	1	13	13	13	61.2	61.2	61.2			25.035	224	5.1621e-239	875730	1308100	930500	2177500	4809600	9091800	7969100	7238700	6197100	7966300	14841000	12347000	11416000	11249000	9861900	10579000	8227600	1299100	1765700	1275200	1511300	1759700	6878800	7247400	6722900	7399900	6930400	7242400	6580500	6578400	6283700	7026600	6780500	6737900
751	P30042	P30042	>sp|P30042|ES1_HUMAN ES1 protein homolog, mitochondrial OS=Homo sapiens GN=C21orf33 PE=1 SV=3	1	2	2	2	7.5	7.5	7.5			28.17	268	5.0562e-07	0	0	0	0	13287	241140	156050	139880	40611	89385	374380	323810	298650	336600	206670	277830	199360	0	0	0	0	7501.7	143860	132300	131940	87838	149300	187290	149630	182790	204140	127480	163380	138990
752	P30043	P30043	>sp|P30043|BLVRB_HUMAN Flavin reductase OS=Homo sapiens GN=BLVRB PE=1 SV=3	1	5	5	5	30.6	30.6	30.6			22.119	206	1.5212e-104	10994	155080	40625	85789	416220	1428700	1071000	985020	871410	1089500	1766100	2784600	1689500	1708100	1464900	1631100	1310000	6879.1	155900	31822	63282	249940	1105800	1050100	1046800	1128600	1082500	876360	1059700	959540	999680	1058700	1035200	1057900
753	P30044	P30044	>sp|P30044|PRDX5_HUMAN Peroxiredoxin-5, mitochondrial OS=Homo sapiens GN=PRDX5 PE=1 SV=4	1	7	7	7	44.4	44.4	44.4			22.086	214	4.4964e-62	2735000	1899800	1629900	3291500	4648300	2854000	2200900	2097200	1823800	2493000	4436900	4072500	3721800	3341500	3317400	3582300	2623500	3870100	2423200	1968900	4090700	1658200	1833500	1792400	1835700	2010100	1964400	1866900	1830500	1881200	1652900	2074100	1895600	1891600
754	P30046;A6NHG4	P30046;A6NHG4	>sp|P30046|DOPD_HUMAN D-dopachrome decarboxylase OS=Homo sapiens GN=DDT PE=1 SV=3;>sp|A6NHG4|DDTL_HUMAN D-dopachrome decarboxylase-like protein OS=Homo sapiens GN=DDTL PE=2 SV=1	2	4	4	4	37.3	37.3	37.3			12.712	118	2.9876e-50	25150	0	0	0	72840	542350	413020	368980	352740	416140	864250	610230	684400	659560	564230	656650	529520	48056	0	0	0	83009	377180	390980	414690	447270	373720	388800	338140	394150	349770	361100	369430	447850
755	P30048	P30048	>sp|P30048|PRDX3_HUMAN Thioredoxin-dependent peroxide reductase, mitochondrial OS=Homo sapiens GN=PRDX3 PE=1 SV=3	1	6	6	6	24.2	24.2	24.2			27.692	256	2.5405e-69	250860	201800	144280	463010	344660	3956200	3360200	3014900	2453000	2684900	5642800	5357400	4873100	4802900	4001100	4180900	3304500	320840	289220	259310	290500	143270	2839400	3285100	3125300	3258800	2259100	2775500	2659900	2605800	2526400	2858300	2721000	2677600
756	P30049	P30049	>sp|P30049|ATPD_HUMAN ATP synthase subunit delta, mitochondrial OS=Homo sapiens GN=ATP5D PE=1 SV=2	1	2	2	2	13.7	13.7	13.7			17.49	168	1.1919e-38	342390	189910	0	422850	409780	862280	619130	613360	460190	705980	1270800	1077000	1056900	952640	749270	982000	674590	639440	404170	0	461640	293040	598400	513580	572460	506700	582930	540460	511000	620760	353240	414730	536570	489680
757	P30050	P30050	>sp|P30050|RL12_HUMAN 60S ribosomal protein L12 OS=Homo sapiens GN=RPL12 PE=1 SV=1	1	7	7	7	59.4	59.4	59.4			17.818	165	3.3309e-208	2695900	2383100	2927400	5186200	7011100	3196600	3170200	2854800	2315700	2778100	5248200	4991400	4257400	4112300	3586100	4014400	2850900	4018100	3683500	4616500	3616900	3398200	2095000	2267500	2245500	2335500	2192300	2190400	2212800	2132400	2084000	2351500	2158700	2113800
758	P30084	P30084	>sp|P30084|ECHM_HUMAN Enoyl-CoA hydratase, mitochondrial OS=Homo sapiens GN=ECHS1 PE=1 SV=4	1	3	3	3	14.8	14.8	14.8			31.387	290	3.1616e-12	29162	0	0	29102	115820	349270	304050	162540	204330	328310	544410	461810	370910	363390	272300	366880	310010	78944	0	0	46055	61681	218920	235660	189480	216790	254690	248010	214340	178840	250590	234410	263160	259940
759	P30085	P30085	>sp|P30085|KCY_HUMAN UMP-CMP kinase OS=Homo sapiens GN=CMPK1 PE=1 SV=3	1	7	7	7	42.9	42.9	42.9			22.222	196	1.6534e-99	28703	11976	9341.9	0	63326	1095300	954830	703930	622650	934850	1514500	1601500	1289000	1418000	1240500	1341900	1015300	22941	5716.2	4898.5	0	18857	802240	884530	842450	814910	735050	734830	830090	713060	808820	900050	821820	853150
760	P30086	P30086	>sp|P30086|PEBP1_HUMAN Phosphatidylethanolamine-binding protein 1 OS=Homo sapiens GN=PEBP1 PE=1 SV=3	1	6	6	6	39.6	39.6	39.6			21.057	187	1.4355e-180	134510	214120	92679	82148	511640	4842600	4045700	3471500	2937900	4082600	5847500	5519300	5888400	6107000	5047300	4953000	4186000	245310	87285	41263	7898.4	115980	3272600	4127400	3838800	4166800	3600400	3154900	3199600	3013100	3016500	3426600	3309900	3039700
761	P30101	P30101	>sp|P30101|PDIA3_HUMAN Protein disulfide-isomerase A3 OS=Homo sapiens GN=PDIA3 PE=1 SV=4	1	27	27	27	46.5	46.5	46.5			56.782	505	0	27249000	20807000	16413000	43368000	56834000	20615000	12758000	11597000	9477000	12229000	22651000	29007000	26963000	18378000	14608000	17489000	12756000	31735000	27058000	22326000	29492000	24206000	11188000	11484000	10964000	11777000	10888000	10618000	10786000	10903000	10371000	10054000	10254000	10214000
762	P30153;P30154	P30153	>sp|P30153|2AAA_HUMAN Serine/threonine-protein phosphatase 2A 65 kDa regulatory subunit A alpha isoform OS=Homo sapiens GN=PPP2R1A PE=1 SV=4	2	17	17	17	35.5	35.5	35.5			65.308	589	2.7995e-144	1932200	1873800	1507400	4011200	8407400	2427600	1985500	1879900	1518600	2082100	3841300	3684600	3086300	3430400	2718600	3139800	2231500	3555400	3022700	2394200	3221500	3122100	1528400	1555700	1486500	1520000	1446200	1591900	1582200	1626900	1629000	1634500	1637400	1541700
763	P30408	P30408	>sp|P30408|T4S1_HUMAN Transmembrane 4 L6 family member 1 OS=Homo sapiens GN=TM4SF1 PE=1 SV=1	1	1	1	1	4.5	4.5	4.5			21.632	202	0.00057791	33100	30672	30439	69962	173040	0	0	6348.2	0	9776.6	12096	8577	13586	11183	0	12639	8282.2	14171	14964	16315	74118	125000	0	0	2646.2	0	3767	2540.3	1928.7	3412.3	2811.6	0	3319.7	2973
764	P30419	P30419	>sp|P30419|NMT1_HUMAN Glycylpeptide N-tetradecanoyltransferase 1 OS=Homo sapiens GN=NMT1 PE=1 SV=2	1	4	4	4	11.5	11.5	11.5			56.806	496	1.4602e-40	72883	28608	20844	332410	283170	474560	292780	376470	280420	384130	603130	647870	607540	578390	431510	536700	402200	187580	66303	116530	147050	107500	365720	338150	398170	288140	379950	239460	286220	343670	296000	317110	257850	282790
765	P30479;P30481;P30483;P30485;P30487;P30488;Q04826;P30461	P30479;P30481;P30483;P30485;P30487;P30488;Q04826;P30461	>sp|P30479|1B41_HUMAN HLA class I histocompatibility antigen, B-41 alpha chain OS=Homo sapiens GN=HLA-B PE=1 SV=1;>sp|P30481|1B44_HUMAN HLA class I histocompatibility antigen, B-44 alpha chain OS=Homo sapiens GN=HLA-B PE=1 SV=1;>sp|P30483|1B45_HUMAN HLA cl	8	5	3	1	19.9	11.9	2.5			40.539	362	1.345e-77	291520	226590	214320	611140	751790	213910	221090	245660	186290	215800	355750	386960	337810	211080	204640	251850	198260	294540	247300	246520	320850	279030	179120	230790	232350	248400	195590	173460	194350	177530	104760	165850	169320	192300
766	P30519	P30519	>sp|P30519|HMOX2_HUMAN Heme oxygenase 2 OS=Homo sapiens GN=HMOX2 PE=1 SV=2	1	2	2	2	7.9	7.9	7.9			36.032	316	1.2832e-09	75581	45405	41794	74971	126580	34005	44413	24255	32315	44811	54794	114600	12772	71384	74107	61332	0	48343	88431	51403	63046	82420	24670	39633	23200	38540	39620	26407	27740	7361.2	23845	30183	54126	0
767	P30520;Q8N142	P30520	>sp|P30520|PURA2_HUMAN Adenylosuccinate synthetase isozyme 2 OS=Homo sapiens GN=ADSS PE=1 SV=3	2	6	6	6	16.2	16.2	16.2			50.097	456	7.6451e-24	0	0	0	0	0	650070	239140	385060	226090	736590	189800	92507	180960	290070	564510	294080	187260	0	0	0	0	0	347860	209800	312790	240490	525540	153960	208450	135930	268780	262580	281240	231330
768	P30536	P30536	>sp|P30536|TSPOA_HUMAN Translocator protein OS=Homo sapiens GN=TSPO PE=1 SV=3	1	2	2	2	9.5	9.5	9.5			18.828	169	0.0019661	289900	457840	95081	489730	641350	281180	143610	177030	84982	241610	275930	290980	410450	387950	92858	225430	91443	396930	326830	74565	391660	332550	190150	158990	168200	141320	175590	160060	39628	199820	213410	176520	158640	28543
769	P30566	P30566	>sp|P30566|PUR8_HUMAN Adenylosuccinate lyase OS=Homo sapiens GN=ADSL PE=1 SV=2	1	2	2	2	4.5	4.5	4.5			54.889	484	4.1584e-06	101990	0	71389	111840	0	0	0	0	0	0	0	0	0	0	0	0	0	0	0	89373	0	0	0	0	0	0	0	0	0	0	0	0	0	0
770	P30626	P30626	>sp|P30626|SORCN_HUMAN Sorcin OS=Homo sapiens GN=SRI PE=1 SV=1	1	4	4	4	18.7	18.7	18.7			21.676	198	2.5483e-07	106140	72323	80608	182050	453890	541260	450180	366910	337490	421250	860480	779770	766450	741480	524440	726930	448650	93677	94115	108800	114720	283320	452850	365980	333300	393810	383630	364540	431990	452850	437210	357480	461470	317700
771	P30740	P30740	>sp|P30740|ILEU_HUMAN Leukocyte elastase inhibitor OS=Homo sapiens GN=SERPINB1 PE=1 SV=1	1	14	14	13	42	42	39.3			42.741	379	1.3131e-107	375130	296780	324850	770900	837090	2534500	2190600	1542000	1311500	1803100	3949600	3463200	3315700	3279000	2650000	3092400	2107900	706480	619240	737100	663630	600260	1787100	1672100	1610600	1569900	1462000	1684700	1782300	1714700	1672500	1845000	1745600	1828900
772	P30837	P30837	>sp|P30837|AL1B1_HUMAN Aldehyde dehydrogenase X, mitochondrial OS=Homo sapiens GN=ALDH1B1 PE=1 SV=3	1	7	7	7	13.2	13.2	13.2			57.206	517	2.816e-78	965080	824310	761120	2208700	3282500	334270	183240	131840	138470	141610	468570	400420	453160	399050	290420	399430	256840	1231600	1229700	995550	1666800	1403400	115510	89898	67596	66919	83599	93618	102460	318640	93641	98369	97106	101670
773	P31040	P31040	>sp|P31040|DHSA_HUMAN Succinate dehydrogenase [ubiquinone] flavoprotein subunit, mitochondrial OS=Homo sapiens GN=SDHA PE=1 SV=2	1	7	7	7	14	14	14			72.691	664	3.6949e-120	207380	128010	149160	309490	1100500	871430	569230	559940	447730	635620	1353200	1114800	908890	1064500	800170	676070	656720	306550	208300	279200	247200	454280	560180	479950	460770	469240	512420	604020	516900	529110	610930	503780	528630	651430
774	P31146	P31146	>sp|P31146|COR1A_HUMAN Coronin-1A OS=Homo sapiens GN=CORO1A PE=1 SV=4	1	6	6	6	15	15	15			51.026	461	2.5799e-35	186810	104660	93293	318740	274390	461110	475230	353400	224380	303310	745950	579820	570740	496580	473650	514650	390520	185370	124400	112770	179600	81526	342600	297020	345570	323300	294350	302230	312090	350630	284750	416980	345330	364440
775	P31150	P31150	>sp|P31150|GDIA_HUMAN Rab GDP dissociation inhibitor alpha OS=Homo sapiens GN=GDI1 PE=1 SV=2	1	9	3	3	21.5	8.7	8.7			50.582	447	4.9724e-116	12385	34477	28584	56475	270840	365290	371900	351920	303150	369580	686250	489810	452510	461360	469140	423720	365640	18207	73903	67311	62101	104120	254360	357420	359490	410230	300030	355070	239480	228420	296080	247160	288950	253190
776	P31151;Q86SG5	P31151;Q86SG5	>sp|P31151|S10A7_HUMAN Protein S100-A7 OS=Homo sapiens GN=S100A7 PE=1 SV=4;>sp|Q86SG5|S1A7A_HUMAN Protein S100-A7A OS=Homo sapiens GN=S100A7A PE=2 SV=3	2	2	2	2	21.8	21.8	21.8			11.471	101	7.7284e-11	83312	0	179010	0	0	0	0	0	0	0	0	0	0	0	0	0	0	44220	0	263190	0	0	0	0	0	0	0	0	0	0	0	0	0	0
777	P31153	P31153	>sp|P31153|METK2_HUMAN S-adenosylmethionine synthase isoform type-2 OS=Homo sapiens GN=MAT2A PE=1 SV=1	1	6	6	6	20.3	20.3	20.3			43.66	395	1.6694e-56	10294	9892.9	31150	92503	170260	947120	713560	704580	524820	717620	1703500	1314000	1156300	1282600	1056200	1076400	839810	10082	11042	46464	64301	128650	705650	650660	791720	719020	502780	917110	654500	564510	783660	734650	626440	680780
778	P31350;Q7LG56	P31350;Q7LG56	>sp|P31350|RIR2_HUMAN Ribonucleoside-diphosphate reductase subunit M2 OS=Homo sapiens GN=RRM2 PE=1 SV=1;>sp|Q7LG56|RIR2B_HUMAN Ribonucleoside-diphosphate reductase subunit M2 B OS=Homo sapiens GN=RRM2B PE=1 SV=1	2	1	1	1	3.9	3.9	3.9			44.877	389	0.00019878	0	0	0	0	22981	23794	16175	18716	16350	0	40431	38868	18920	37168	24725	36959	30347	0	0	0	0	8490.1	19023	14175	17582	19150	0	21710	19697	10709	24099	17478	21876	24550
779	P31431	P31431	>sp|P31431|SDC4_HUMAN Syndecan-4 OS=Homo sapiens GN=SDC4 PE=1 SV=2	1	1	1	1	7.1	7.1	7.1			21.641	198	0.00015587	52885	0	0	0	0	0	0	0	0	0	0	0	0	0	0	0	0	52885	0	0	0	0	0	0	0	0	0	0	0	0	0	0	0	0
780	P31689	P31689	>sp|P31689|DNJA1_HUMAN DnaJ homolog subfamily A member 1 OS=Homo sapiens GN=DNAJA1 PE=1 SV=2	1	6	6	6	16.6	16.6	16.6			44.868	397	2.6788e-32	607280	684180	341070	1016400	1652100	351880	460550	313480	229010	353820	580140	525850	538030	1863500	1756100	2016700	283680	540110	706280	907320	708160	1066100	400850	475620	458280	411620	594970	430160	254570	306560	610920	539940	522890	418540
781	P31930	P31930	>sp|P31930|QCR1_HUMAN Cytochrome b-c1 complex subunit 1, mitochondrial OS=Homo sapiens GN=UQCRC1 PE=1 SV=3	1	9	9	9	27.7	27.7	27.7			52.645	480	2.2981e-136	699080	377730	485790	910930	1954700	1697700	1177800	1163300	921460	1200800	2491300	2400000	2151700	2208100	1851000	2166200	1458800	922860	579770	655890	717030	1111400	1166300	902800	1057400	1067800	970210	1132000	1238400	1234600	1212800	1365600	1173700	1115400
782	P31937	P31937	>sp|P31937|3HIDH_HUMAN 3-hydroxyisobutyrate dehydrogenase, mitochondrial OS=Homo sapiens GN=HIBADH PE=1 SV=2	1	4	4	4	16.1	16.1	16.1			35.329	336	5.6385e-15	0	0	0	73528	12312	194240	84381	349270	107920	159220	299040	279780	519610	214890	202310	223180	60011	0	0	0	142210	56047	133880	161480	183860	149740	151690	141320	155330	94297	143110	160050	128790	140460
783	P31939	P31939	>sp|P31939|PUR9_HUMAN Bifunctional purine biosynthesis protein PURH OS=Homo sapiens GN=ATIC PE=1 SV=3	1	12	12	12	23.5	23.5	23.5			64.615	592	1.3026e-110	151940	271260	200560	494550	762690	1134100	849390	698710	664220	924560	1527000	1311500	1246200	1400900	1154000	1124100	913990	150230	514950	394680	306810	282910	772820	703550	910460	986360	817700	545660	549720	653380	697550	638410	703070	885890
784	P31942	P31942	>sp|P31942|HNRH3_HUMAN Heterogeneous nuclear ribonucleoprotein H3 OS=Homo sapiens GN=HNRNPH3 PE=1 SV=2	1	7	7	7	27.7	27.7	27.7			36.926	346	7.6179e-114	1428100	1156300	1265900	2254600	3812400	766220	565350	490330	451970	589790	1153400	1126700	970320	970130	705840	993990	645490	1297200	1183700	1725900	1201600	1277600	614950	535610	523000	543950	513160	603710	639630	637510	610560	542080	664790	594240
785	P31943	P31943	>sp|P31943|HNRH1_HUMAN Heterogeneous nuclear ribonucleoprotein H OS=Homo sapiens GN=HNRNPH1 PE=1 SV=4	1	13	13	9	40.5	40.5	28.1			49.229	449	9.8696e-278	6293000	5076400	5705800	12740000	16975000	5532500	4399800	3874300	3560800	4709300	8033200	7560300	6638100	6887200	5903000	6264000	4789100	6959400	7205100	8439900	8385600	7046100	3708200	3740600	3487600	3917700	3688500	3597300	3500500	3464600	3651000	3761500	3477000	3586400
786	P31946	P31946	>sp|P31946|1433B_HUMAN 14-3-3 protein beta/alpha OS=Homo sapiens GN=YWHAB PE=1 SV=3	1	12	7	6	58.1	43.1	39.4			28.082	246	0	2344900	2016500	1558400	3971100	5677400	4795800	4181200	4035800	2531400	4082400	6137500	5972700	6169900	5499200	4021400	4758200	3462100	2676900	2684900	1912200	2510500	2688000	3283900	3894900	4111100	2991900	3728800	2775600	3006500	3410600	3058400	2700800	2716800	2718000
787	P31947	P31947	>sp|P31947|1433S_HUMAN 14-3-3 protein sigma OS=Homo sapiens GN=SFN PE=1 SV=1	1	9	5	5	32.3	18.5	18.5			27.774	248	4.5179e-83	2456500	2131300	1592100	3150400	4592100	1993200	1948700	1896400	1094800	2042000	3026200	2992800	2885100	2661800	1945400	2423400	1907900	2154100	2002600	1573900	1555800	1585800	1614700	1891800	2067200	1395200	1968800	1636600	1667600	1803900	1734500	1560800	1571800	1772200
788	P31948	P31948	>sp|P31948|STIP1_HUMAN Stress-induced-phosphoprotein 1 OS=Homo sapiens GN=STIP1 PE=1 SV=1	1	29	29	29	47.3	47.3	47.3			62.639	543	4.4537e-257	5704400	4526200	2690600	9704200	9877200	5749000	4192300	4001700	3252600	4559700	8555100	8520700	7141800	6865200	5341400	6880800	4550400	7497100	6615000	4080500	7175200	4185800	3815400	3404000	3388800	3718100	3752300	3686100	3810700	3647100	3483700	3305300	3587000	3378300
789	P31949	P31949	>sp|P31949|S10AB_HUMAN Protein S100-A11 OS=Homo sapiens GN=S100A11 PE=1 SV=2	1	4	4	4	37.1	37.1	37.1			11.74	105	1.3561e-45	116260	53206	140420	199940	453500	4094700	3662300	3417000	2447200	3736900	6423000	3582000	5648600	3100100	3639800	4736500	3695300	71118	37160	106630	65439	97721	2844900	2984400	3034300	2584800	3099400	2657200	3337500	3111700	3246300	2537100	2733000	2942900
790	P32119	P32119	>sp|P32119|PRDX2_HUMAN Peroxiredoxin-2 OS=Homo sapiens GN=PRDX2 PE=1 SV=5	1	7	6	6	32.8	27.3	27.3			21.892	198	5.676e-209	211410	153340	169560	410920	490660	1055900	794360	720030	667980	752310	1516300	1723300	1360200	1440800	1205100	1373400	1042500	415630	372600	468600	535620	289660	716400	698600	680730	777520	601300	670660	724510	693810	663620	779640	738210	782260
791	P32321	P32321	>sp|P32321|DCTD_HUMAN Deoxycytidylate deaminase OS=Homo sapiens GN=DCTD PE=1 SV=2	1	1	1	1	6.2	6.2	6.2			20.016	178	0.0058223	0	0	0	0	0	16882	16054	12472	7128.9	13590	21579	0	20414	0	15638	13975	11792	0	0	0	0	0	12012	15239	11699	8338.4	12534	10676	0	12245	0	11656	8260.2	9895.9
792	P32322	P32322	>sp|P32322|P5CR1_HUMAN Pyrroline-5-carboxylate reductase 1, mitochondrial OS=Homo sapiens GN=PYCR1 PE=1 SV=2	1	5	5	4	21	21	16.9			33.36	319	1.3665e-27	557710	377360	345410	788740	1433800	605940	535950	354790	298170	309510	903780	914050	764090	770560	620730	690770	594340	604820	547730	669310	574690	658830	353160	528110	291320	328230	280900	283230	513850	373520	352030	383580	351800	456470
793	P32455;Q9H0R5	P32455	>sp|P32455|GBP1_HUMAN Interferon-induced guanylate-binding protein 1 OS=Homo sapiens GN=GBP1 PE=1 SV=2	2	3	3	2	5.4	5.4	3.4			67.93	592	1.4778e-07	61765	61558	58991	118130	137310	97625	68758	81010	26230	104500	79023	127020	113600	110250	51863	149300	142580	53492	51378	73782	55371	42031	73006	70659	69286	69186	121530	60109	47037	44995	47553	66895	102920	103480
794	P32456	P32456	>sp|P32456|GBP2_HUMAN Interferon-induced guanylate-binding protein 2 OS=Homo sapiens GN=GBP2 PE=2 SV=3	1	2	1	1	4.9	2.9	2.9			67.208	591	1.6807e-09	0	0	0	0	0	35300	23894	32484	23807	27979	59208	36823	44568	37157	35097	37882	32507	0	0	0	0	0	26105	21736	32182	29169	25217	29087	18820	26149	21466	25752	22995	27362
795	P32969	P32969	>sp|P32969|RL9_HUMAN 60S ribosomal protein L9 OS=Homo sapiens GN=RPL9 PE=1 SV=1	1	5	5	5	28.6	28.6	28.6			21.863	192	4.4162e-138	946040	925540	1018800	1800200	2709100	1003800	798760	850650	688100	880950	1572100	1478200	1085600	1079900	1162800	1212900	918780	1760100	1493100	1723900	1812800	1519600	514610	504670	546930	539150	530060	518270	503130	438350	471080	579650	498780	519890
796	P33176;Q12840;O60282	P33176	>sp|P33176|KINH_HUMAN Kinesin-1 heavy chain OS=Homo sapiens GN=KIF5B PE=1 SV=1	3	19	19	19	27	27	27			109.68	963	7.555e-248	909690	839830	579780	1805500	2103300	1274500	999060	1086800	833240	1096000	2052800	1923200	1464600	1704600	1406300	1286000	1116600	1288000	1201900	886990	1212100	776360	854950	823270	1095600	1005100	903870	871350	840610	774740	847370	922340	852710	833750
797	P33241	P33241	>sp|P33241|LSP1_HUMAN Lymphocyte-specific protein 1 OS=Homo sapiens GN=LSP1 PE=1 SV=1	1	3	3	3	15.6	15.6	15.6			37.191	339	1.1519e-53	0	0	0	0	0	225280	323290	289470	217180	357840	367170	310200	242720	69171	271530	267730	227090	0	0	0	0	0	157180	305140	274940	241580	321290	174920	140420	115990	152220	190790	150570	182160
798	P33316	P33316	>sp|P33316|DUT_HUMAN Deoxyuridine 5'-triphosphate nucleotidohydrolase, mitochondrial OS=Homo sapiens GN=DUT PE=1 SV=3	1	2	2	2	8.7	8.7	8.7			26.706	252	1.9502e-06	14223	22447	17235	58093	102750	89198	20711	45300	24407	46466	130790	128690	83951	104650	90758	110940	73828	28562	34081	43329	18063	34170	56294	37777	38116	25442	42889	55337	56104	25052	52615	49967	51727	124300
799	P33991	P33991	>sp|P33991|MCM4_HUMAN DNA replication licensing factor MCM4 OS=Homo sapiens GN=MCM4 PE=1 SV=5	1	2	2	2	3.4	3.4	3.4			96.557	863	2.5611e-13	0	0	13085	46484	47093	38371	11646	16787	23495	0	24551	23014	19770	24517	32056	20740	37959	0	0	18201	46871	30059	16033	11754	18160	18913	0	0	13430	12887	15996	11506	14137	23540
800	P33992	P33992	>sp|P33992|MCM5_HUMAN DNA replication licensing factor MCM5 OS=Homo sapiens GN=MCM5 PE=1 SV=5	1	1	1	1	1.8	1.8	1.8			82.285	734	1.7852e-07	56105	49027	44877	99987	136390	0	0	30969	66233	0	126720	0	0	0	0	0	0	0	0	0	0	0	0	0	0	0	0	62162	0	0	0	0	0	0
801	P33993	P33993	>sp|P33993|MCM7_HUMAN DNA replication licensing factor MCM7 OS=Homo sapiens GN=MCM7 PE=1 SV=4	1	4	4	4	7.9	7.9	7.9			81.307	719	1.1903e-26	132090	139610	148080	286620	410270	154790	111910	81059	82874	86537	360450	190270	206690	181640	157220	184130	136850	139910	188730	242130	186040	125090	98977	100440	110740	130450	99017	147720	82253	111200	78106	93949	93723	93668
802	P34897	P34897	>sp|P34897|GLYM_HUMAN Serine hydroxymethyltransferase, mitochondrial OS=Homo sapiens GN=SHMT2 PE=1 SV=3	1	5	5	5	12.3	12.3	12.3			55.992	504	1.5791e-103	392550	214040	241410	623090	925150	332090	141930	171020	182090	254810	375520	476540	432280	391390	279290	351610	284500	401440	337730	302800	374040	343600	200510	148390	238150	261040	316400	174210	190080	214360	195320	164340	181240	181370
803	P34932	P34932	>sp|P34932|HSP74_HUMAN Heat shock 70 kDa protein 4 OS=Homo sapiens GN=HSPA4 PE=1 SV=4	1	16	14	13	24	21.4	19.5			94.33	840	1.7762e-273	251110	243210	151300	507730	669340	1473200	1215500	1223700	998490	1177500	1742200	2018000	1786500	1773500	1505200	1750700	1191000	299240	308310	232440	404340	324930	1051800	976820	994400	1356000	897550	716970	1094000	1019300	1082900	1222100	1073400	1051100
804	P34949	P34949	>sp|P34949|MPI_HUMAN Mannose-6-phosphate isomerase OS=Homo sapiens GN=MPI PE=1 SV=2	1	1	1	1	2.8	2.8	2.8			46.655	423	0.00044853	0	0	0	0	0	20231	17069	13830	0	8669.1	24238	24649	20857	17263	21193	23132	19688	0	0	0	0	0	14938	15502	13464	0	7801	11889	12963	12235	10136	15525	14190	16505
805	P35052	P35052	>sp|P35052|GPC1_HUMAN Glypican-1 OS=Homo sapiens GN=GPC1 PE=1 SV=2	1	1	1	1	2.5	2.5	2.5			61.68	558	0.00057882	0	0	19544	22686	50806	177420	143670	76576	65693	155150	133570	129360	104830	183810	105280	225240	135840	0	0	24473	13265	19459	131050	130530	74572	79769	139660	65537	67678	61511	107960	77152	138210	113920
806	P35080	P35080	>sp|P35080|PROF2_HUMAN Profilin-2 OS=Homo sapiens GN=PFN2 PE=1 SV=3	1	4	4	4	27.9	27.9	27.9			15.046	140	1.8303e-40	217150	313550	325490	223680	1420500	372080	392590	407950	292160	421310	590930	577510	484670	469690	430500	466990	312130	244720	330610	320880	309140	496060	283400	347290	367680	386430	348990	297970	304800	301120	272230	297360	280890	246410
807	P35221	P35221	>sp|P35221|CTNA1_HUMAN Catenin alpha-1 OS=Homo sapiens GN=CTNNA1 PE=1 SV=1	1	22	22	18	30.4	30.4	25.1			100.07	906	0	3792100	3065200	2068900	7673400	9534600	257350	301410	123890	106920	260720	1765200	284100	430690	409530	246110	332040	108110	3749300	3423300	3122600	3876900	4038200	249000	286090	50309	30011	288630	906370	28325	198260	252520	183300	213700	46970
808	P35222	P35222	>sp|P35222|CTNB1_HUMAN Catenin beta-1 OS=Homo sapiens GN=CTNNB1 PE=1 SV=1	1	17	15	15	27.7	24.2	24.2			85.496	781	4.2293e-267	2135200	1847500	1762700	4229200	7981000	42994	0	32623	34344	0	135320	27731	29753	93079	46452	41549	52694	2236700	2111600	2275700	2571400	3123500	1317.1	0	1418.8	2283.2	0	2577.5	797.61	914.44	4472	1783	1335.4	1849.8
809	P35232	P35232	>sp|P35232|PHB_HUMAN Prohibitin OS=Homo sapiens GN=PHB PE=1 SV=1	1	11	11	11	49.6	49.6	49.6			29.804	272	2.7856e-232	3770700	2620200	3084700	6846700	10086000	4273400	3606100	3095200	2163200	3014100	7136400	6741700	4841900	5558600	4761800	5341800	3768100	4368000	3353100	4274400	4199000	3887600	3162900	2964200	2771400	2769900	2544600	3337300	3237300	2853300	3043200	3326000	3190900	3054600
810	P35237	P35237	>sp|P35237|SPB6_HUMAN Serpin B6 OS=Homo sapiens GN=SERPINB6 PE=1 SV=3	1	8	8	7	26.3	26.3	24.2			42.621	376	7.7376e-194	523070	528920	365880	940350	1227100	1445700	1066100	999440	927650	1122600	1979800	2039500	1764900	1649300	1645100	1735600	1221800	511340	569790	578800	552250	474030	1019200	1187800	1053700	1107700	982170	985980	998210	964000	997870	1160200	1017200	929360
811	P35241	P35241	>sp|P35241|RADI_HUMAN Radixin OS=Homo sapiens GN=RDX PE=1 SV=1	1	15	1	1	20.9	1.7	1.7			68.563	583	3.3489e-74	0	0	0	0	0	114620	55547	0	40697	82623	147420	156700	129270	129560	99849	0	90119	0	0	0	0	0	86650	43674	0	50576	76120	74033	84254	77634	77884	74887	0	68406
812	P35268	P35268	>sp|P35268|RL22_HUMAN 60S ribosomal protein L22 OS=Homo sapiens GN=RPL22 PE=1 SV=2	1	4	4	4	31.2	31.2	31.2			14.787	128	2.1286e-83	2405700	1733500	2056200	3736300	6300000	1693400	741900	916090	881950	1135200	2277700	2227200	1830300	1990000	1585400	1938100	1301000	2341600	2168200	2782300	2120100	2369000	1194900	982940	833160	1107600	951740	1051500	1135700	1012200	1119200	1095000	1130800	1035300
813	P35442	P35442	>sp|P35442|TSP2_HUMAN Thrombospondin-2 OS=Homo sapiens GN=THBS2 PE=1 SV=2	1	5	1	1	4.4	0.6	0.6			129.99	1172	1.7962e-40	5955.1	0	16475	5144.7	23509	0	0	0	0	0	0	0	0	0	0	0	0	5361	0	20884	3045.1	9300.5	0	0	0	0	0	0	0	0	0	0	0	0
814	P35527	P35527	>sp|P35527|K1C9_HUMAN Keratin, type I cytoskeletal 9 OS=Homo sapiens GN=KRT9 PE=1 SV=3	1	28	27	27	50.9	50.9	50.9			62.064	623	0	57903000	3640200	60041000	231410000	1127600	115340	43184	37705	0	81739	133520	21081	99031	33364	56356	86139	43749	58091000	3437500	74974000	136940000	2126.5	412.96	89.103	179.77	0	300.66	320.75	54.221	258.64	95.938	202.19	258.78	179.62
815	P35555	P35555	>sp|P35555|FBN1_HUMAN Fibrillin-1 OS=Homo sapiens GN=FBN1 PE=1 SV=3	1	30	28	28	11.9	11.1	11.1			312.24	2871	4.3536e-168	1937800	1774900	2273700	2870900	7067700	94988	6693.3	49807	21556	37373	79943	74930	68784	108100	74061	87996	44884	1483800	1613300	3309500	1871700	3364700	7372.5	1055	4332.8	3698.4	5479.2	5700.9	4673.4	6151.7	4973.7	6050.1	7143.6	4564.9
816	P35556;Q75N90	P35556	>sp|P35556|FBN2_HUMAN Fibrillin-2 OS=Homo sapiens GN=FBN2 PE=1 SV=3	2	51	51	49	23.5	23.5	22.8			314.77	2912	0	4307000	8658500	10684000	10879000	39373000	6792000	30844	4844800	58052	57294	9386200	72910	8812500	7907500	6456200	7795200	5764600	1976100	14865000	20402000	7974600	23625000	2443500	8298.6	2294500	20874	15273	2247600	12466	2541500	2260400	2295100	2336400	2351100
817	P35579;A7E2Y1;P11055;P12882;P13533;Q9Y623;Q9UKX3;P13535;P12883;REV__Q9UKV3	P35579	>sp|P35579|MYH9_HUMAN Myosin-9 OS=Homo sapiens GN=MYH9 PE=1 SV=4	10	140	140	115	59.9	59.9	48.7			226.53	1960	0	128280000	84767000	74077000	210410000	337750000	45058000	37650000	34607000	28978000	36480000	74184000	63365000	54805000	54819000	44974000	52400000	38437000	160100000	113300000	101700000	136600000	131010000	27600000	28009000	28352000	29115000	27818000	28541000	26926000	26391000	25727000	26602000	26902000	25774000
818	P35580	P35580	>sp|P35580|MYH10_HUMAN Myosin-10 OS=Homo sapiens GN=MYH10 PE=1 SV=3	1	45	26	23	24.2	15.7	14.3			229	1976	0	1533700	1877900	1801100	4506200	9099700	527800	299350	267140	227240	215530	889900	718660	530230	660200	395010	716370	412050	2269600	2641100	3118200	3099300	3425800	155280	116140	101590	114410	48152	125340	150590	129330	160000	69185	141330	160490
819	P35606	P35606	>sp|P35606|COPB2_HUMAN Coatomer subunit beta' OS=Homo sapiens GN=COPB2 PE=1 SV=2	1	17	17	17	19.9	19.9	19.9			102.49	906	8.1098e-133	2378400	1842200	1619000	3999400	5338800	1421400	810610	868100	649500	843000	2222800	1903500	1773500	1937400	1192400	1434000	1184100	2789400	2710800	2391600	2424900	2194400	834400	760970	673850	804580	642060	919630	797760	866640	843690	790560	791650	842630
820	P35611	P35611	>sp|P35611|ADDA_HUMAN Alpha-adducin OS=Homo sapiens GN=ADD1 PE=1 SV=2	1	2	2	2	3.8	3.8	3.8			80.954	737	2.9655e-07	102460	93905	86568	189190	234520	14066	24501	21574	13689	26203	23236	55341	22062	42527	0	22314	25171	108370	58110	59143	98909	93435	18930	40557	38279	30284	42976	20773	15525	23587	12988	0	24947	38461
821	P35613	P35613	>sp|P35613|BASI_HUMAN Basigin OS=Homo sapiens GN=BSG PE=1 SV=2	1	2	2	2	6.5	6.5	6.5			42.2	385	0.00028065	289330	239530	249250	551410	821940	376890	224660	209500	177180	258390	403440	554980	510020	547060	383390	486880	387230	266310	303260	289070	333450	347770	273980	203320	204760	250810	262050	137470	298900	315250	316810	280040	293230	283040
822	P35637	P35637	>sp|P35637|FUS_HUMAN RNA-binding protein FUS OS=Homo sapiens GN=FUS PE=1 SV=1	1	4	4	2	9.3	9.3	7.6			53.425	526	3.8104e-30	913830	733770	619740	1991300	1974500	1046800	926660	800400	641460	886910	1573100	1535900	1315000	1317000	1102400	1184500	889220	898700	1040400	794160	1368400	733990	737470	809650	786740	825240	751120	729230	780360	710010	729150	732480	674070	718910
823	P35659	P35659	>sp|P35659|DEK_HUMAN Protein DEK OS=Homo sapiens GN=DEK PE=1 SV=1	1	5	5	5	14.7	14.7	14.7			42.674	375	5.746e-75	817080	640340	744900	1474800	2427800	334280	412530	283350	215060	361640	866490	797820	314480	423460	353990	404910	468590	1102400	707250	1046300	896300	884200	241070	298320	221390	262970	210730	326520	325550	276710	316800	241160	257710	317620
824	P35749	P35749	>sp|P35749|MYH11_HUMAN Myosin-11 OS=Homo sapiens GN=MYH11 PE=1 SV=3	1	33	14	14	17.3	8.2	8.2			227.34	1972	0	222140	321890	230050	743770	2152500	207240	105790	101970	76487	99017	342770	318980	238650	266150	230350	255490	187020	40926	87657	72652	152420	435900	237820	190080	196380	183670	176270	332610	291380	276930	309140	242720	243930	310160
825	P35754	P35754	>sp|P35754|GLRX1_HUMAN Glutaredoxin-1 OS=Homo sapiens GN=GLRX PE=1 SV=2	1	4	4	4	38.7	38.7	38.7			11.776	106	9.9267e-51	0	0	0	0	0	1172200	910190	781360	679460	864320	1833700	1621000	1316800	1397000	1170900	1395300	1024000	0	0	0	0	0	876500	847910	757500	883300	768320	947980	865810	738540	817340	802430	836170	830260
826	P35908	P35908	>sp|P35908|K22E_HUMAN Keratin, type II cytoskeletal 2 epidermal OS=Homo sapiens GN=KRT2 PE=1 SV=2	1	43	43	29	63.8	63.8	50.1			65.432	639	0	73288000	16319000	89857000	163590000	43376000	316870	141620	618860	160220	514530	338200	253380	435840	472960	244450	192960	352060	74241000	27307000	110350000	85730000	21197000	19791	7976.2	371510	16123	12174	117320	12655	19506	21635	15099	11785	216100
827	P35914	P35914	>sp|P35914|HMGCL_HUMAN Hydroxymethylglutaryl-CoA lyase, mitochondrial OS=Homo sapiens GN=HMGCL PE=1 SV=2	1	3	3	3	11.4	11.4	11.4			34.36	325	2.7053e-28	0	0	0	0	0	168680	170310	151650	97147	143730	229780	92962	178230	200990	144890	179610	143020	0	0	0	0	0	78041	155920	143820	152970	170660	118190	89395	90306	100020	92319	101200	101740
828	P35998	P35998	>sp|P35998|PRS7_HUMAN 26S protease regulatory subunit 7 OS=Homo sapiens GN=PSMC2 PE=1 SV=3	1	12	12	12	31.6	31.6	31.6			48.633	433	3.8394e-59	1338000	1040800	862300	2496500	3528400	1823500	1493400	1120300	938350	1151400	2322100	2304400	2252400	1885000	1861300	2085700	1523300	2961700	1853700	1177200	3508400	2779300	824280	794280	671150	684860	703980	797490	735520	725470	746100	688970	684060	745000
829	P36269	P36269	>sp|P36269|GGT5_HUMAN Gamma-glutamyltransferase 5 OS=Homo sapiens GN=GGT5 PE=1 SV=2	1	1	1	1	2	2	2			62.26	586	5.5668e-05	0	0	0	8374.7	18389	0	0	0	0	0	11908	0	0	0	10801	0	12266	0	0	0	4882.6	7119.2	0	0	0	0	0	5825.6	0	0	0	7891.7	0	10257
830	P36405	P36405	>sp|P36405|ARL3_HUMAN ADP-ribosylation factor-like protein 3 OS=Homo sapiens GN=ARL3 PE=1 SV=2	1	2	2	2	12.6	12.6	12.6			20.455	182	7.427e-05	0	0	0	0	0	225640	55838	131920	33736	54639	415830	277980	61143	76369	65142	77838	181410	0	0	0	0	0	94801	108680	78642	83054	105070	102620	82479	74475	95020	101700	101760	85910
831	P36406	P36406	>sp|P36406|TRI23_HUMAN E3 ubiquitin-protein ligase TRIM23 OS=Homo sapiens GN=TRIM23 PE=1 SV=1	1	1	1	1	1.7	1.7	1.7			64.066	574	3.6994e-09	68925	50966	44177	76717	59947	0	0	0	0	0	10955	0	8801.9	0	10034	9021.9	0	75434	62217	58885	46516	21896	0	0	0	0	0	1970	0	1892.8	0	2694.7	2028.9	0
832	P36507;Q02750	P36507;Q02750	>sp|P36507|MP2K2_HUMAN Dual specificity mitogen-activated protein kinase kinase 2 OS=Homo sapiens GN=MAP2K2 PE=1 SV=1;>sp|Q02750|MP2K1_HUMAN Dual specificity mitogen-activated protein kinase kinase 1 OS=Homo sapiens GN=MAP2K1 PE=1 SV=2	2	1	1	1	3	3	3			44.424	400	0.0037119	48538	0	0	113910	151330	130800	80340	87889	86311	94306	183820	147250	127340	137710	91164	141850	91272	45063	0	0	61823	53797	100090	67751	87899	109200	87132	92977	78872	76001	82731	67406	89499	71048
833	P36542	P36542	>sp|P36542|ATPG_HUMAN ATP synthase subunit gamma, mitochondrial OS=Homo sapiens GN=ATP5C1 PE=1 SV=1	1	6	6	6	22.5	22.5	22.5			32.996	298	5.154e-38	1417000	1163200	1053300	2270900	2785300	920100	882280	643960	683550	720440	1759400	1662100	1357600	1307200	1085200	1339500	877820	1707300	1048600	1207500	2509500	987280	664290	680190	564970	705590	569080	715950	783670	779290	653070	740170	734820	642930
834	P36543;Q96A05	P36543	>sp|P36543|VATE1_HUMAN V-type proton ATPase subunit E 1 OS=Homo sapiens GN=ATP6V1E1 PE=1 SV=1	2	9	9	9	34.5	34.5	34.5			26.145	226	2.479e-77	190690	133920	160400	311600	548900	2627800	2146700	2037700	1702700	2275700	3932800	3850800	3551400	3281100	2667200	3128800	2282200	361340	289600	401000	319930	387260	1901900	1978200	1940600	2045900	2044600	1907000	1891200	1924700	1754700	1838900	1840400	1847800
835	P36551	P36551	>sp|P36551|HEM6_HUMAN Coproporphyrinogen-III oxidase, mitochondrial OS=Homo sapiens GN=CPOX PE=1 SV=3	1	3	3	3	8.6	8.6	8.6			50.151	454	1.4627e-24	0	0	0	0	29010	144110	102780	151750	134660	167870	291210	199410	247160	235400	148620	230350	195590	0	0	0	0	25613	154770	96916	116460	163120	122610	130840	130940	124140	122370	137630	130590	162200
836	P36578	P36578	>sp|P36578|RL4_HUMAN 60S ribosomal protein L4 OS=Homo sapiens GN=RPL4 PE=1 SV=5	1	15	15	15	38.9	38.9	38.9			47.697	427	3.2064e-68	3576800	2588800	2705200	6031700	11075000	3625400	3099800	2286400	2053600	2958100	5426800	5551900	4464000	4439100	3717700	4427400	3087300	3847700	3110100	3848600	6249400	7694300	2194000	2117300	1882300	2067500	2057300	2003900	2084000	2121500	1932300	2066800	2030000	2079700
837	P36776	P36776	>sp|P36776|LONM_HUMAN Lon protease homolog, mitochondrial OS=Homo sapiens GN=LONP1 PE=1 SV=2	1	8	8	8	9.8	9.8	9.8			106.49	959	2.1612e-56	521030	425210	408260	800640	1370900	713930	370000	417230	277760	424030	983030	994940	850720	846770	799510	696680	666000	573900	661620	481390	762970	625760	435150	380250	435560	409000	409370	375830	409170	383630	387310	483450	405640	450700
838	P36871	P36871	>sp|P36871|PGM1_HUMAN Phosphoglucomutase-1 OS=Homo sapiens GN=PGM1 PE=1 SV=3	1	11	11	11	25.3	25.3	25.3			61.448	562	1.8394e-146	24845	62240	123360	43005	352980	1431000	1317700	1063400	924710	1325900	2326400	2298900	1820300	1955300	1685500	1999600	1330800	6805.9	29152	130160	7571.6	204120	1096200	958240	1068200	1251500	1273000	1124600	1253800	1109100	1166700	1224400	1189500	1064500
839	P36873	P36873	>sp|P36873|PP1G_HUMAN Serine/threonine-protein phosphatase PP1-gamma catalytic subunit OS=Homo sapiens GN=PPP1CC PE=1 SV=1	1	8	1	1	28.2	4.3	4.3			36.983	323	6.2924e-65	9475.4	6899.6	11262	28490	61083	97878	92088	86303	71751	73012	117710	136320	105400	112600	100080	102600	103030	6203.7	5147.7	9230.6	10904	22219	73678	86048	86462	89831	66583	58040	72941	62419	67024	74811	63610	89040
840	P36915	P36915	>sp|P36915|GNL1_HUMAN Guanine nucleotide-binding protein-like 1 OS=Homo sapiens GN=GNL1 PE=1 SV=2	1	1	1	1	2.1	2.1	2.1			68.66	607	1.6208e-05	56142	71208	41465	78309	135600	0	0	0	0	25198	0	0	0	0	0	36227	0	57809	88846	52758	45561	52774	0	0	0	0	17198	0	0	0	0	0	16855	0
841	P36952	P36952	>sp|P36952|SPB5_HUMAN Serpin B5 OS=Homo sapiens GN=SERPINB5 PE=1 SV=2	1	7	7	7	26.1	26.1	26.1			42.1	375	1.8241e-81	1183500	1472400	1122900	2500100	4520200	0	0	61319	29013	39883	36835	0	22241	52766	43068	47893	45162	997250	1730500	1438900	1543800	1948300	0	0	49804	6488.8	6612.7	3328.9	0	2403.8	5708.4	5813.1	5413.1	6976.1
842	P36955	P36955	>sp|P36955|PEDF_HUMAN Pigment epithelium-derived factor OS=Homo sapiens GN=SERPINF1 PE=1 SV=4	1	5	5	5	13.4	13.4	13.4			46.312	418	1.9796e-17	216700	312170	538450	270770	1373400	22271	0	0	0	15532	28816	30427	33780	67231	64144	32307	23404	206030	303690	818310	62528	640330	6614.4	0	0	0	10275	10391	11748	14568	15929	20693	7971.3	7892.1
843	P36957	P36957	>sp|P36957|ODO2_HUMAN Dihydrolipoyllysine-residue succinyltransferase component of 2-oxoglutarate dehydrogenase complex, mitochondrial OS=Homo sapiens GN=DLST PE=1 SV=4	1	6	6	6	17	17	17			48.755	453	1.6678e-74	325580	202000	318820	732040	1086200	939870	670540	673730	501980	707790	1436600	1302600	1166900	1174100	948990	1122400	814400	362300	290160	291360	341380	282640	743030	581320	685910	595120	711920	693770	697750	743630	713090	695420	697920	707120
844	P36969	P36969	>sp|P36969|GPX4_HUMAN Phospholipid hydroperoxide glutathione peroxidase, mitochondrial OS=Homo sapiens GN=GPX4 PE=1 SV=3	1	1	1	1	5.6	5.6	5.6			22.024	197	0.0033031	36134	0	0	0	83061	125470	97272	86342	49520	79974	163630	160850	140970	124370	133510	132500	97164	35588	0	0	0	31325	91252	87020	98601	59208	70887	79058	83205	81450	71929	96335	80062	80235
845	P37108	P37108	>sp|P37108|SRP14_HUMAN Signal recognition particle 14 kDa protein OS=Homo sapiens GN=SRP14 PE=1 SV=2	1	5	5	5	40.4	40.4	40.4			14.57	136	8.4328e-78	22795	0	8606.1	188720	314870	759030	543600	599480	471560	661870	1302800	1717600	1002500	1453700	799680	966080	710330	15285	0	12516	86577	44917	544340	590900	523240	685640	795170	748570	828480	590530	691120	631070	475080	564240
846	P37198	P37198	>sp|P37198|NUP62_HUMAN Nuclear pore glycoprotein p62 OS=Homo sapiens GN=NUP62 PE=1 SV=3	1	1	1	1	2.7	2.7	2.7			53.254	522	6.1434e-08	0	0	0	0	56961	14058	0	16944	20018	21394	29694	35527	17407	30867	18275	26300	29210	0	0	0	0	22397	9964.1	0	16515	23465	19548	14419	18891	9860.2	18302	12928	16120	25415
847	P37802;Q9UI15	P37802	>sp|P37802|TAGL2_HUMAN Transgelin-2 OS=Homo sapiens GN=TAGLN2 PE=1 SV=3	2	16	16	16	72.4	72.4	72.4			22.391	199	0	6178400	7876800	8008500	12954000	25995000	33994000	33314000	33277000	26465000	35395000	51864000	50785000	43957000	43259000	34378000	40850000	29070000	9348100	11669000	14025000	9781200	13204000	24146000	28845000	30583000	31565000	30401000	23851000	25479000	25161000	24193000	23483000	23537000	23109000
848	P37837	P37837	>sp|P37837|TALDO_HUMAN Transaldolase OS=Homo sapiens GN=TALDO1 PE=1 SV=2	1	12	12	12	37.4	37.4	37.4			37.54	337	6.5357e-71	393970	322090	372250	1102100	1421900	3804300	3072100	3046800	2035600	3412800	5812500	4868000	4861000	4770100	4111000	4987900	3461800	661720	615030	619880	1103000	1039200	2886500	2517500	3066400	2269000	2683700	2723100	2777000	2562500	2711700	2580900	3139100	2603600
849	P38117	P38117	>sp|P38117|ETFB_HUMAN Electron transfer flavoprotein subunit beta OS=Homo sapiens GN=ETFB PE=1 SV=3	1	11	11	11	43.1	43.1	43.1			27.843	255	5.7185e-30	726740	666610	766240	1055700	1779700	2017100	1458500	1404300	1029900	1359200	2895000	2717800	2388300	2481800	2203200	2516700	1861600	1014200	1163000	5276100	469770	1723100	901260	930300	788390	1016200	598210	1136300	1108900	1063200	771320	1179300	781800	902950
850	P38159;O75526;Q8N7X1;Q8IZ40	P38159	>sp|P38159|HNRPG_HUMAN Heterogeneous nuclear ribonucleoprotein G OS=Homo sapiens GN=RBMX PE=1 SV=3	4	9	9	9	24.3	24.3	24.3			42.331	391	6.9963e-104	2331000	1678000	1513900	4465900	5954500	769100	518540	578130	425380	524540	1185300	999090	980310	888390	777170	1173200	763400	2626200	1670400	1650100	3612600	2000200	496220	470340	514460	502130	443050	481830	463190	527430	463210	575140	666740	588640
851	P38606	P38606	>sp|P38606|VATA_HUMAN V-type proton ATPase catalytic subunit A OS=Homo sapiens GN=ATP6V1A PE=1 SV=2	1	17	17	17	33.7	33.7	33.7			68.303	617	5.6884e-248	805570	627100	506650	1272900	2290900	4491600	3362800	3230000	2708500	3688700	7071100	6669000	5546200	5573600	4301900	5888200	3932300	982690	832810	782400	803910	863450	3246100	3276100	3289600	3376100	3105600	3082500	3346400	3370100	3404600	3235500	3337400	3123500
852	P38646	P38646	>sp|P38646|GRP75_HUMAN Stress-70 protein, mitochondrial OS=Homo sapiens GN=HSPA9 PE=1 SV=2	1	28	28	28	50.2	50.2	50.2			73.68	679	0	4596900	2776500	1973600	7191100	6702700	7053000	5788900	5484300	4441800	6211100	10488000	10235000	9340800	8683000	7025400	8768000	5943400	5736600	3737200	3741300	5383900	3199800	5159100	4804800	5090100	4964700	4967700	4979200	4753900	4802100	4756800	4865100	4796300	4660100
853	P38919	P38919	>sp|P38919|IF4A3_HUMAN Eukaryotic initiation factor 4A-III OS=Homo sapiens GN=EIF4A3 PE=1 SV=4	1	11	9	9	28.5	22.6	22.6			46.871	411	7.8243e-74	973360	1001200	1158800	2260000	2579600	731970	450250	542920	413280	565360	1156400	1197300	1023200	1034700	782490	907530	625690	1127200	1057800	1409100	1222100	1074800	652090	438240	541880	581300	535190	481710	560950	510710	537120	608810	558550	523520
854	P39019	P39019	>sp|P39019|RS19_HUMAN 40S ribosomal protein S19 OS=Homo sapiens GN=RPS19 PE=1 SV=2	1	9	9	9	47.6	47.6	47.6			16.06	145	5.7009e-38	305030	373310	504070	559900	1656700	2478700	1332200	1492400	1010300	1846700	3272700	3688200	2824600	3197800	1772500	3103600	1517800	332100	565640	718460	320430	602570	1718800	1218300	1424600	1140700	1482400	1558400	1828100	1752400	1683900	1566000	1783300	1562000
855	P39023;Q92901	P39023	>sp|P39023|RL3_HUMAN 60S ribosomal protein L3 OS=Homo sapiens GN=RPL3 PE=1 SV=2	2	10	10	10	24.1	24.1	24.1			46.108	403	9.0714e-43	3381700	2558100	2295500	6141700	9189000	2008500	1321700	1193100	1045500	1431200	3171700	2796100	2547000	2604400	1800500	2302900	1655200	3938200	3049600	2826900	4110100	3628600	1312200	1274300	1158500	1231900	1282100	1343100	1311500	1328200	1414600	1111800	1265800	1262500
856	P39059	P39059	>sp|P39059|COFA1_HUMAN Collagen alpha-1(XV) chain OS=Homo sapiens GN=COL15A1 PE=1 SV=2	1	2	2	2	1.9	1.9	1.9			141.72	1388	1.1435e-16	0	17657	95808	23852	111210	11593	0	28353	0	0	0	0	13880	0	0	0	0	0	44815	40814	16224	110190	9960.6	0	9425.9	0	0	0	0	9474.4	0	0	0	0
857	P39656	P39656	>sp|P39656|OST48_HUMAN Dolichyl-diphosphooligosaccharide--protein glycosyltransferase 48 kDa subunit OS=Homo sapiens GN=DDOST PE=1 SV=4	1	9	9	9	21.3	21.3	21.3			50.8	456	2.0639e-202	2801700	2604900	2473200	4785300	7724200	1308700	969660	967310	723700	973950	1857000	1885700	1673700	1624200	1553900	1561000	1214400	3789500	3617100	3157500	2227800	3183600	874940	689960	815310	848690	754770	794340	873140	859530	835970	1043400	843320	908130
858	P39687;O43423;O95626	P39687	>sp|P39687|AN32A_HUMAN Acidic leucine-rich nuclear phosphoprotein 32 family member A OS=Homo sapiens GN=ANP32A PE=1 SV=1	3	9	9	7	34.1	34.1	24.9			28.585	249	3.7466e-182	471810	411480	364310	907130	2172500	2414400	1820000	1698600	1519100	1753200	3796500	3377500	2909600	2993200	2182000	2752100	2000200	837880	810900	718650	874350	951230	1735200	1469400	1700900	1647800	1361800	1532700	1548500	1601500	1591200	1532500	1767500	1653900
859	P39748	P39748	>sp|P39748|FEN1_HUMAN Flap endonuclease 1 OS=Homo sapiens GN=FEN1 PE=1 SV=1	1	5	5	5	15	15	15			42.592	380	4.0331e-158	2041500	1588600	1609400	4391800	7615000	97343	54224	104500	0	38054	229300	134440	154750	109450	154060	215550	69553	2350000	1968300	2367900	2535800	2874200	12419	7558.3	16185	0	4099.2	15614	13153	14601	18064	19013	20456	11229
860	P40121	P40121	>sp|P40121|CAPG_HUMAN Macrophage-capping protein OS=Homo sapiens GN=CAPG PE=1 SV=2	1	10	10	10	32.2	32.2	32.2			38.498	348	2.3566e-216	1568500	1498300	1745800	3336200	7973600	6907400	6402000	5871000	4489500	6377800	10711000	10149000	9358000	8835600	6337800	8191500	5878300	1691600	1489300	2260200	1684800	2791800	5248900	5638900	5486300	5430100	5855500	5413900	5508800	5575900	5354700	4622200	5141300	4953200
861	P40123	P40123	>sp|P40123|CAP2_HUMAN Adenylyl cyclase-associated protein 2 OS=Homo sapiens GN=CAP2 PE=1 SV=1	1	2	1	1	4.8	3.1	3.1			52.823	477	1.6922e-20	43103	40972	35500	109460	102580	54745	51909	46448	58099	66547	79097	98699	61594	61802	72906	54197	46796	48534	45644	43447	73855	38400	39521	46094	44209	68951	58549	37932	50678	35325	35478	52218	32504	38356
862	P40227;Q92526	P40227	>sp|P40227|TCPZ_HUMAN T-complex protein 1 subunit zeta OS=Homo sapiens GN=CCT6A PE=1 SV=3	2	16	16	16	35	35	35			58.024	531	3.6604e-199	3109100	2203000	1923500	5099300	6646300	2098400	1594700	1425000	1063100	1383100	2917100	2649900	2322200	2034300	1985100	2307400	1541400	3013500	2934000	2799000	3162400	2536200	1360400	1326000	1305600	1205900	1185000	1344300	1233300	1293900	1203400	1389300	1381800	1342500
863	P40261	P40261	>sp|P40261|NNMT_HUMAN Nicotinamide N-methyltransferase OS=Homo sapiens GN=NNMT PE=1 SV=1	1	3	3	3	13.3	13.3	13.3			29.574	264	8.6561e-235	541730	389060	320070	944730	1457900	1088100	957250	839620	633540	844110	1429800	1469600	1239600	1243000	1051500	1279500	866430	979520	833750	622950	935350	891100	699210	701040	669940	655670	623550	561350	616880	552150	574470	619800	614620	576380
864	P40429;Q6NVV1	P40429	>sp|P40429|RL13A_HUMAN 60S ribosomal protein L13a OS=Homo sapiens GN=RPL13A PE=1 SV=2	2	7	7	7	34	34	34			23.577	203	4.2651e-20	4047900	2942400	2762800	4754000	9388500	1663800	1337000	1126700	947290	1309700	2273900	2186000	1354200	1980900	1588200	2010500	1576500	3724400	3091600	3625400	4055600	3431500	1132200	1148700	1073500	1103700	1115300	1006300	1046100	1119000	1089700	987510	1102400	1189700
865	P40616	P40616	>sp|P40616|ARL1_HUMAN ADP-ribosylation factor-like protein 1 OS=Homo sapiens GN=ARL1 PE=1 SV=1	1	1	1	1	6.1	6.1	6.1			20.417	181	0.00041943	190730	167800	129090	309810	445390	161140	75666	86628	49871	39287	150270	209530	77181	171840	26155	114570	32147	261360	262070	219180	247380	232070	71236	41144	50490	36242	21166	44130	65882	27105	60406	11471	42075	16135
866	P40763	P40763	>sp|P40763|STAT3_HUMAN Signal transducer and activator of transcription 3 OS=Homo sapiens GN=STAT3 PE=1 SV=2	1	10	10	10	17.4	17.4	17.4			88.067	770	1.6908e-150	977110	660820	641710	1667000	3057100	618350	599590	513420	519810	569060	774370	725840	995530	861660	583250	898560	712720	1721500	1014100	1055900	920480	1283200	316990	597220	537430	469840	419320	319050	302610	347950	342600	260030	452920	389080
867	P40925	P40925	>sp|P40925|MDHC_HUMAN Malate dehydrogenase, cytoplasmic OS=Homo sapiens GN=MDH1 PE=1 SV=4	1	11	11	11	37.4	37.4	37.4			36.426	334	4.0528e-218	307280	790440	392180	1630600	1992000	5402900	4566000	4177800	3417500	4301300	7989900	7289300	6750100	6568500	5123600	6247600	4492400	869410	1121900	1176100	1226100	816810	3970500	4076500	3726400	3893800	3629500	3811800	3706400	3850800	3681800	3649400	3658200	3692400
868	P40926	P40926	>sp|P40926|MDHM_HUMAN Malate dehydrogenase, mitochondrial OS=Homo sapiens GN=MDH2 PE=1 SV=3	1	19	19	19	66	66	66			35.503	338	0	1229600	1248200	2200100	2924000	6810400	14556000	11370000	11052000	8830100	11650000	21583000	19588000	17114000	17581000	15476000	16990000	12347000	2268000	2371100	4482600	3353700	4358500	10372000	9672800	10089000	10079000	10216000	9897000	9842600	9516800	9668900	10788000	9689600	9453200
869	P40939	P40939	>sp|P40939|ECHA_HUMAN Trifunctional enzyme subunit alpha, mitochondrial OS=Homo sapiens GN=HADHA PE=1 SV=2	1	22	22	22	33.9	33.9	33.9			82.999	763	0	3753500	2624100	2297500	7083800	10344000	5100200	4233100	4007900	3177000	3843600	7785000	7828000	6455900	6545700	5525700	6184000	4452000	5878700	4232300	3510800	4577900	4295700	3434300	3555900	3391200	3547700	3199200	3384400	3458200	3312500	3500500	3557800	3492900	3358200
870	P41091;Q2VIR3	P41091;Q2VIR3	>sp|P41091|IF2G_HUMAN Eukaryotic translation initiation factor 2 subunit 3 OS=Homo sapiens GN=EIF2S3 PE=1 SV=3;>sp|Q2VIR3|IF2GL_HUMAN Eukaryotic translation initiation factor 2 subunit 3-like protein OS=Homo sapiens GN=EIF2S3L PE=1 SV=2	2	5	5	5	12.3	12.3	12.3			51.109	472	5.2875e-41	490090	488810	2129600	815720	1084400	381840	145530	224950	123770	271120	496600	455370	441340	440600	335430	395290	288640	384540	493610	4933800	284070	206210	101380	48726	72062	42422	228660	56424	63500	73940	71774	85673	126930	89699
871	P41208	P41208	>sp|P41208|CETN2_HUMAN Centrin-2 OS=Homo sapiens GN=CETN2 PE=1 SV=1	1	1	1	1	9.9	9.9	9.9			19.738	172	4.8585e-19	0	0	0	0	13108	31719	32016	28605	23777	21811	49515	37445	30786	45867	32854	37941	23409	0	0	0	0	4880.1	24293	28276	27079	28065	20061	25268	19123	18330	26187	25021	24128	19083
872	P41218	P41218	>sp|P41218|MNDA_HUMAN Myeloid cell nuclear differentiation antigen OS=Homo sapiens GN=MNDA PE=1 SV=1	1	1	1	1	2.9	2.9	2.9			45.836	407	0.00084882	28014	0	0	0	0	0	0	0	0	0	0	0	0	0	0	0	0	28014	0	0	0	0	0	0	0	0	0	0	0	0	0	0	0	0
873	P41250	P41250	>sp|P41250|SYG_HUMAN Glycyl-tRNA synthetase OS=Homo sapiens GN=GARS PE=1 SV=3	1	12	12	12	16.9	16.9	16.9			83.165	739	1.0799e-49	195470	160850	44864	299910	337110	1815800	1147500	1018800	779910	1227700	2337000	2852700	2091400	2429200	2160400	2400200	1673400	140370	155250	55132	210010	88171	1196300	1125200	944750	1265700	1147600	1397000	1222800	1457500	1262400	1325600	1503100	1425800
874	P41252	P41252	>sp|P41252|SYIC_HUMAN Isoleucyl-tRNA synthetase, cytoplasmic OS=Homo sapiens GN=IARS PE=1 SV=2	1	13	13	13	12.8	12.8	12.8			144.5	1262	9.7395e-97	926850	829800	769720	2424400	3458300	807050	610770	385510	422360	589730	1114300	903160	932250	1051100	664040	939210	718360	1335100	1576900	1161500	1155200	1106100	456820	501150	456620	405540	435060	441530	411060	508820	578280	461370	530570	475450
875	P41279	P41279	>sp|P41279|M3K8_HUMAN Mitogen-activated protein kinase kinase kinase 8 OS=Homo sapiens GN=MAP3K8 PE=1 SV=2	1	1	1	1	1.7	1.7	1.7			52.924	467	0.0085605	0	0	0	0	0	0	0	0	0	0	0	0	21840	0	22402	0	0	0	0	0	0	0	0	0	0	0	0	0	0	11067	0	18159	0	0
876	P41567	P41567	>sp|P41567|EIF1_HUMAN Eukaryotic translation initiation factor 1 OS=Homo sapiens GN=EIF1 PE=1 SV=1	1	1	1	1	15	15	15			12.732	113	1.7239e-19	0	0	0	0	0	0	41780	43380	41526	40794	53337	45132	43466	50842	42886	59975	45193	0	0	0	0	0	0	38219	42993	52232	36852	25389	22776	24680	29354	31052	36941	38155
877	P42025	P42025	>sp|P42025|ACTY_HUMAN Beta-centractin OS=Homo sapiens GN=ACTR1B PE=1 SV=1	1	3	1	1	8.5	4	4			42.293	376	1.3745e-09	30818	32394	25465	58451	57792	96673	74342	73592	71133	85318	134640	129460	113690	110700	108610	116000	81254	30986	32690	28232	30259	19596	75646	71306	75940	92599	81734	69649	60215	59062	68477	70464	75392	71978
878	P42126	P42126	>sp|P42126|D3D2_HUMAN 3,2-trans-enoyl-CoA isomerase, mitochondrial OS=Homo sapiens GN=DCI PE=1 SV=1	1	2	2	2	9.3	9.3	9.3			32.816	302	3.0657e-44	37999	98838	123010	181080	274500	272010	211400	205680	175700	195630	411810	384390	282320	295140	297130	329200	206340	64798	105300	137710	98999	142560	215780	201150	200970	188110	160790	182520	193410	171930	157500	202310	218080	191660
879	P42166;P42167	P42166;P42167	>sp|P42166|LAP2A_HUMAN Lamina-associated polypeptide 2, isoform alpha OS=Homo sapiens GN=TMPO PE=1 SV=2;>sp|P42167|LAP2B_HUMAN Lamina-associated polypeptide 2, isoforms beta/gamma OS=Homo sapiens GN=TMPO PE=1 SV=2	2	4	4	4	7.6	7.6	7.6			75.491	694	7.9977e-20	273440	237370	236510	445990	625110	359200	266030	244960	212920	322980	530180	450370	457850	437030	419400	449020	280970	324230	315980	341240	292820	259190	256390	228130	213180	254360	225140	222920	242170	243450	249730	312400	260460	233070
880	P42224	P42224	>sp|P42224|STAT1_HUMAN Signal transducer and activator of transcription 1-alpha/beta OS=Homo sapiens GN=STAT1 PE=1 SV=2	1	9	9	9	14.8	14.8	14.8			87.334	750	6.1278e-57	93406	78279	85148	171100	249880	473830	410360	305800	349490	285710	720160	671140	547150	453190	496990	581490	417600	183380	220760	167710	194120	167170	289710	301990	269620	312750	282550	288850	321510	262160	310360	314420	326330	337190
881	P42285	P42285	>sp|P42285|SK2L2_HUMAN Superkiller viralicidic activity 2-like 2 OS=Homo sapiens GN=SKIV2L2 PE=1 SV=3	1	1	1	1	1.1	1.1	1.1			117.8	1042	3.0844e-07	0	0	0	15046	50114	39698	42036	25870	27953	33996	73147	46065	52828	48104	48819	40276	37825	0	0	0	8221	17936	30847	41003	26196	36112	32300	33538	25086	28967	26402	33430	23095	33574
882	P42336	P42336	>sp|P42336|PK3CA_HUMAN Phosphatidylinositol-4,5-bisphosphate 3-kinase catalytic subunit alpha isoform OS=Homo sapiens GN=PIK3CA PE=1 SV=2	1	1	1	1	0.9	0.9	0.9	+		124.28	1068	0.03421	110190	48297	85557	178890	304420	133990	352490	268390	95055	374320	155370	0	688720	598120	622150	638740	0	90303	45106	87782	98621	110780	92943	327070	263080	109590	345370	70269	0	419650	361160	477520	406110	0
883	P42345	P42345	>sp|P42345|MTOR_HUMAN Serine/threonine-protein kinase mTOR OS=Homo sapiens GN=MTOR PE=1 SV=1	1	2	2	2	0.8	0.8	0.8			288.89	2549	0.00075797	706890	763130	316270	0	859190	1279800	646730	698640	532320	0	1463700	1638700	1475500	1467700	1573200	1553400	1034500	701480	886450	381550	0	306400	958130	566630	671460	634530	0	721990	861900	869960	865570	1181200	962350	869930
884	P42566	P42566	>sp|P42566|EPS15_HUMAN Epidermal growth factor receptor substrate 15 OS=Homo sapiens GN=EPS15 PE=1 SV=2	1	2	2	2	3.9	3.9	3.9			98.655	896	1.2645e-14	14906	0	0	27051	54291	174930	133630	104990	152260	134800	229770	187780	145150	227030	197610	222670	172270	0	0	0	12466	16388	139900	130830	108730	110310	130750	120800	104620	67127	144730	158180	148580	157770
885	P42677;Q71UM5	P42677	>sp|P42677|RS27_HUMAN 40S ribosomal protein S27 OS=Homo sapiens GN=RPS27 PE=1 SV=3	2	5	5	5	40.5	40.5	40.5			9.461	84	8.0266e-14	448740	415080	408080	847770	1696800	688490	566550	558680	408950	524010	945260	972740	881800	830930	658170	771160	567060	173390	516040	436390	443220	528500	502650	505420	590500	486890	535120	455170	704720	640800	470320	451680	656040	426710
886	P42704	P42704	>sp|P42704|LPPRC_HUMAN Leucine-rich PPR motif-containing protein, mitochondrial OS=Homo sapiens GN=LRPPRC PE=1 SV=3	1	26	26	26	21	21	21			157.9	1394	0	1491900	982170	926940	2222800	3597100	2903300	2660100	2306700	1827000	2502800	4179300	3597600	3189300	3553300	2725400	3174800	2028600	2892300	1943800	2112200	2355700	2256700	1695900	1689900	1626300	1721300	1718100	1677100	1542600	1563900	1598800	1651500	1678500	1543100
887	P42765	P42765	>sp|P42765|THIM_HUMAN 3-ketoacyl-CoA thiolase, mitochondrial OS=Homo sapiens GN=ACAA2 PE=1 SV=2	1	6	6	6	22.4	22.4	22.4			41.924	397	5.986e-129	774330	601420	560940	1434600	2012200	810800	603230	549660	488220	614150	875010	1127000	1001500	1008500	831270	785340	626540	845400	800170	845670	874420	767720	521940	517820	435280	508660	577390	481150	537000	553210	516460	554430	555620	523030
888	P42766	P42766	>sp|P42766|RL35_HUMAN 60S ribosomal protein L35 OS=Homo sapiens GN=RPL35 PE=1 SV=2	1	7	7	7	39.8	39.8	39.8			14.551	123	1.0208e-45	711450	678760	803320	1333700	2799600	1229300	883610	902800	521940	901150	1802900	1564800	1707900	1429100	995360	1504400	929620	781750	643710	1069300	723580	983990	902180	775140	847110	617010	788580	963010	908980	1030400	956270	691160	926480	746740
889	P42785	P42785	>sp|P42785|PCP_HUMAN Lysosomal Pro-X carboxypeptidase OS=Homo sapiens GN=PRCP PE=1 SV=1	1	2	2	2	4.6	4.6	4.6			55.799	496	7.5125e-07	56876	56595	75379	99463	147620	57668	59286	60011	36336	51212	109180	116030	93132	87123	74841	103660	63311	47013	53038	145850	65241	55649	36904	51298	54035	43872	42318	52932	58301	49957	50794	43015	59718	57341
890	P42858	P42858	>sp|P42858|HD_HUMAN Huntingtin OS=Homo sapiens GN=HTT PE=1 SV=2	1	2	2	2	0.5	0.5	0.5			347.6	3142	0.0069764	104920	95541	0	42265	94466	157320	71084	103680	58049	60555	177700	187160	147090	162610	139080	209010	134780	105570	109820	0	22575	18889	117680	62896	101300	69047	52490	92761	98478	85696	95470	102320	136450	120260
891	P43121	P43121	>sp|P43121|MUC18_HUMAN Cell surface glycoprotein MUC18 OS=Homo sapiens GN=MCAM PE=1 SV=2	1	2	2	2	4.2	4.2	4.2			71.607	646	4.4815e-05	141500	112910	128860	138880	182370	35702	23419	0	0	0	46908	0	0	0	0	32767	17905	75908	173760	90629	86793	148120	28185	22741	0	0	0	24600	0	0	0	0	21490	16048
892	P43235;O60911	P43235	>sp|P43235|CATK_HUMAN Cathepsin K OS=Homo sapiens GN=CTSK PE=1 SV=1	2	5	5	5	14.3	14.3	14.3			36.966	329	5.5792e-80	0	0	0	0	24926	1280400	1019900	995940	650600	822070	1862300	1761000	1628100	1566100	1389300	1559200	1091000	0	0	0	0	9547.6	848800	1074800	1136600	705240	850770	895040	946730	872700	867130	1049300	874580	852030
893	P43243	P43243	>sp|P43243|MATR3_HUMAN Matrin-3 OS=Homo sapiens GN=MATR3 PE=1 SV=2	1	11	11	11	14.8	14.8	14.8			94.622	847	1.2079e-120	1236200	953050	1104100	3514700	5192400	874500	685140	468430	563160	753200	1258600	1207700	1062800	1124300	748050	1065100	701130	1990800	1476800	1452500	2242400	1818900	475460	550500	619810	658810	489750	463630	494110	440780	554080	480110	492640	456740
894	P43246	P43246	>sp|P43246|MSH2_HUMAN DNA mismatch repair protein Msh2 OS=Homo sapiens GN=MSH2 PE=1 SV=1	1	1	1	1	1.2	1.2	1.2			104.74	934	0.00047655	44825	41939	34935	75405	47642	0	0	0	0	0	27132	0	0	0	0	0	0	46045	49727	44705	45129	15656	0	0	0	0	0	10724	0	0	0	0	0	0
895	P43304	P43304	>sp|P43304|GPDM_HUMAN Glycerol-3-phosphate dehydrogenase, mitochondrial OS=Homo sapiens GN=GPD2 PE=1 SV=3	1	2	2	2	2.9	2.9	2.9			80.852	727	4.3561e-05	590600	165260	196750	1204700	515900	0	0	0	0	0	15340	12242	9780.3	15530	0	11469	8641.2	94535	37073	48489	1379200	402350	0	0	0	0	0	1481.3	1265.7	1129.5	1795.2	0	1385.1	1426.2
896	P43307	P43307	>sp|P43307|SSRA_HUMAN Translocon-associated protein subunit alpha OS=Homo sapiens GN=SSR1 PE=1 SV=3	1	3	3	3	11.9	11.9	11.9			32.235	286	1.986e-93	951240	776420	1034700	2620200	3392000	826450	572430	599740	450030	629470	1107100	1241700	952710	1012200	849430	956230	687340	1188400	1070900	1821400	2167000	1185700	472970	409230	456850	470460	470120	414250	536970	443500	457910	501750	446250	409110
897	P43358;P43361;P43355;O60732;A8MXT2;O15480;Q96M61;A2A368	P43358;P43361;P43355	>sp|P43358|MAGA4_HUMAN Melanoma-associated antigen 4 OS=Homo sapiens GN=MAGEA4 PE=1 SV=2;>sp|P43361|MAGA8_HUMAN Melanoma-associated antigen 8 OS=Homo sapiens GN=MAGEA8 PE=2 SV=2;>sp|P43355|MAGA1_HUMAN Melanoma-associated antigen 1 OS=Homo sapiens GN=MAGEA1	8	4	4	3	10.7	10.7	8.2			34.899	317	3.4156e-13	60551	33109	25951	0	0	225660	237490	132520	143000	157670	309790	415310	364940	205370	202530	257700	181230	174860	108960	93820	0	0	135730	148750	101900	163910	141590	148290	164970	148360	142790	152820	157390	136740
898	P43363	P43363	>sp|P43363|MAGAA_HUMAN Melanoma-associated antigen 10 OS=Homo sapiens GN=MAGEA10 PE=2 SV=2	1	2	1	1	5.1	3	3			40.78	369	4.2828e-05	0	0	0	0	0	12047	0	0	0	0	22532	19415	0	22905	16412	13858	17757	0	0	0	0	0	8520.8	0	0	0	0	10586	10709	0	12882	11517	8142.7	16653
899	P43487	P43487	>sp|P43487|RANG_HUMAN Ran-specific GTPase-activating protein OS=Homo sapiens GN=RANBP1 PE=1 SV=1	1	5	5	5	24.9	24.9	24.9			23.31	201	1.0145e-32	244000	254010	231070	575520	1160800	1436800	1086300	989570	835540	1164300	2147900	2029900	1760000	1638900	1509600	1655500	1160100	246860	350810	318460	322120	425800	1048900	976830	1019300	1070200	1039500	1014500	1035100	1001400	927370	1153900	988450	946570
900	P43490	P43490	>sp|P43490|NAMPT_HUMAN Nicotinamide phosphoribosyltransferase OS=Homo sapiens GN=NAMPT PE=1 SV=1	1	1	1	1	3.1	3.1	3.1			55.52	491	5.5818e-36	0	18196	33033	34072	154680	114100	102960	88373	80832	130770	201790	142690	140710	123590	127820	136210	88329	0	16504	32916	15854	47144	67067	100040	91525	105300	127830	106290	78992	87568	76331	100180	88714	58947
901	P43686	P43686	>sp|P43686|PRS6B_HUMAN 26S protease regulatory subunit 6B OS=Homo sapiens GN=PSMC4 PE=1 SV=2	1	8	8	8	22.2	22.2	22.2			47.366	418	6.9235e-31	499290	457500	393890	1070700	1589500	857780	679480	603300	451260	572120	1119500	989190	1030500	1118500	881530	1099200	767620	645790	795120	824320	767670	599280	532190	492380	466600	541200	456830	483350	411700	504180	565400	671550	577820	607510
902	P43897	P43897	>sp|P43897|EFTS_HUMAN Elongation factor Ts, mitochondrial OS=Homo sapiens GN=TSFM PE=1 SV=2	1	1	1	1	5.2	5.2	5.2			35.39	325	0.010818	0	0	0	0	0	0	0	0	0	0	78818	26639	0	0	0	0	0	0	0	0	0	0	0	0	0	0	0	0	13992	0	0	0	0	0
903	P45880	P45880	>sp|P45880|VDAC2_HUMAN Voltage-dependent anion-selective channel protein 2 OS=Homo sapiens GN=VDAC2 PE=1 SV=2	1	9	9	9	42.2	42.2	42.2			31.566	294	6.5392e-208	2930400	1929500	2353700	5066400	8092200	3894200	3357800	3137200	2686800	3380500	5992100	5389500	4798700	4871000	4256500	4798900	3483900	3945400	2953300	3333300	3708300	3211400	2634900	2778900	2702400	3041500	2725400	2613000	2745500	2509600	2588000	2915800	2727900	2715400
904	P45973	P45973	>sp|P45973|CBX5_HUMAN Chromobox protein homolog 5 OS=Homo sapiens GN=CBX5 PE=1 SV=1	1	1	1	1	6.8	6.8	6.8			22.225	191	1.3452e-08	0	0	0	0	0	51261	37486	45748	33983	36436	47908	56249	56793	62126	43585	56009	41824	0	0	0	0	0	38224	34383	45321	41687	32451	22563	28961	33019	36454	31524	34698	35411
905	P45974;Q92995	P45974	>sp|P45974|UBP5_HUMAN Ubiquitin carboxyl-terminal hydrolase 5 OS=Homo sapiens GN=USP5 PE=1 SV=2	2	15	15	15	19.8	19.8	19.8			95.785	858	2.621e-65	334470	264950	267230	909060	1100100	2350500	1909200	1607300	1460900	1865700	3371200	3305100	2762600	2793300	2266500	2848000	2141800	408970	357530	648670	585390	442870	1590600	1634600	1586200	1649100	1780500	1568800	1568600	1433800	1634800	1983100	1707300	1684600
906	P46060	P46060	>sp|P46060|RAGP1_HUMAN Ran GTPase-activating protein 1 OS=Homo sapiens GN=RANGAP1 PE=1 SV=1	1	2	2	2	3.9	3.9	3.9			63.541	587	5.5785e-06	102710	69042	139970	371090	464060	52640	45170	0	0	0	59430	0	0	51928	0	0	0	144370	110590	96377	300820	110810	35608	37584	0	0	0	26705	0	0	27932	0	0	0
907	P46063	P46063	>sp|P46063|RECQ1_HUMAN ATP-dependent DNA helicase Q1 OS=Homo sapiens GN=RECQL PE=1 SV=3	1	2	2	2	3.4	3.4	3.4			73.457	649	0.0025861	0	16526	18512	0	17823	181810	105090	108340	74195	101860	220480	226470	211670	207870	157040	200220	123560	0	43445	53464	0	7902.5	126210	79807	178400	60619	115010	99528	91179	121780	93084	81242	126500	102430
908	P46108	P46108	>sp|P46108|CRK_HUMAN Adapter molecule crk OS=Homo sapiens GN=CRK PE=1 SV=2	1	3	3	3	14.8	14.8	14.8			33.83	304	3.188e-36	0	0	22395	45666	105770	407730	328920	309580	263900	348330	601310	578120	497740	500540	482880	545070	424210	0	0	36719	34962	39819	297700	196070	263360	287650	265790	316200	320810	296790	332620	393760	379520	396980
909	P46109	P46109	>sp|P46109|CRKL_HUMAN Crk-like protein OS=Homo sapiens GN=CRKL PE=1 SV=1	1	2	2	2	7.6	7.6	7.6			33.777	303	7.342e-11	0	0	23214	28610	76311	457260	207660	195340	154620	171400	410640	448840	341260	360710	336790	337040	257100	0	0	65126	37479	65481	332420	158620	205980	148130	151710	216770	254270	155730	213530	262660	211540	172300
910	P46379	P46379	>sp|P46379|BAG6_HUMAN Large proline-rich protein BAG6 OS=Homo sapiens GN=BAG6 PE=1 SV=2	1	2	2	2	2.1	2.1	2.1			119.41	1132	2.2625e-12	0	0	0	68797	0	34346	25803	103660	22294	27884	63117	43534	47886	40214	29214	41706	35554	0	0	0	0	0	25880	22511	0	27796	24102	32230	23090	28960	22681	20557	24575	30913
911	P46459	P46459	>sp|P46459|NSF_HUMAN Vesicle-fusing ATPase OS=Homo sapiens GN=NSF PE=1 SV=3	1	9	9	9	13.8	13.8	13.8			82.593	744	6.1143e-48	415640	393430	357280	788820	1057100	509000	381020	444000	382650	366880	584110	681030	546770	703500	723340	589030	424790	493410	426440	504950	283490	457130	342580	355460	444140	476580	214150	346820	341070	296160	357520	687750	349160	374900
912	P46776	P46776	>sp|P46776|RL27A_HUMAN 60S ribosomal protein L27a OS=Homo sapiens GN=RPL27A PE=1 SV=2	1	5	5	5	31.1	31.1	31.1			16.561	148	2.0304e-55	1365100	1030600	1056300	2218900	4271300	1972500	720870	626580	668510	812810	2203500	1807900	1559200	1515000	1392400	1075800	1055400	1738600	971530	1086200	1278700	1529400	1122700	832280	864420	930910	883960	885880	870310	889700	907300	933060	939710	794270
913	P46777	P46777	>sp|P46777|RL5_HUMAN 60S ribosomal protein L5 OS=Homo sapiens GN=RPL5 PE=1 SV=3	1	12	12	12	37.4	37.4	37.4			34.362	297	1.2032e-90	3134700	2753100	2261600	5656800	10391000	1656700	1480500	1239700	949680	1652800	2251400	2857700	2234200	2026100	1820000	1974900	1378700	3271400	2931500	2656500	3820600	3949200	1241600	1197700	1211800	1284700	1396400	1110400	1399200	1291500	1234300	1238200	1175700	1201000
914	P46778	P46778	>sp|P46778|RL21_HUMAN 60S ribosomal protein L21 OS=Homo sapiens GN=RPL21 PE=1 SV=2	1	3	3	3	20.6	20.6	20.6			18.565	160	8.1807e-40	1821100	1508100	1787800	3092400	4007100	546020	431770	397300	354030	448600	879790	851520	779320	774940	760960	712730	582000	1949900	1833400	2424600	1878800	1969100	280330	287520	299280	374320	320670	386280	381210	386710	370020	463860	382540	420920
915	P46779	P46779	>sp|P46779|RL28_HUMAN 60S ribosomal protein L28 OS=Homo sapiens GN=RPL28 PE=1 SV=3	1	6	6	6	40.1	40.1	40.1			15.747	137	3.1349e-25	2606200	1471900	1993200	4391100	6991600	4521400	2648900	2804300	2209200	3279600	5329600	5739000	4895700	5658400	3804400	5205600	3512400	6514700	5275900	5983600	5500400	5903700	1653300	1232000	1404800	1241200	1500000	1459200	1549700	1553300	1643200	1435700	1613900	1416600
916	P46781	P46781	>sp|P46781|RS9_HUMAN 40S ribosomal protein S9 OS=Homo sapiens GN=RPS9 PE=1 SV=3	1	13	13	13	44.8	44.8	44.8			22.591	194	3.8965e-40	6677000	4907400	4730500	9498500	13729000	3476600	2634300	2091800	1541300	2192200	4493900	3881600	4740400	3822900	3090500	4221100	2580200	6823300	5235100	5660200	5680300	5151600	2493200	2234600	2054900	2193800	2123100	2346400	2248700	2361800	2318900	2598600	2388400	2215100
917	P46782	P46782	>sp|P46782|RS5_HUMAN 40S ribosomal protein S5 OS=Homo sapiens GN=RPS5 PE=1 SV=4	1	9	9	9	44.1	44.1	44.1			22.876	204	3.7803e-219	1282600	849710	1031500	2991900	4786500	3321400	4037000	2739100	2084600	2676100	4644300	4681000	5119800	4885500	3489200	4072000	3359200	1254300	1572000	1764200	2554900	2107000	2257000	3657700	2480600	2470600	2031700	2025500	2314800	2669100	2766600	2538200	2192600	2673100
918	P46783;Q9NQ39	P46783;Q9NQ39	>sp|P46783|RS10_HUMAN 40S ribosomal protein S10 OS=Homo sapiens GN=RPS10 PE=1 SV=1;>sp|Q9NQ39|RS10L_HUMAN Putative 40S ribosomal protein S10-like OS=Homo sapiens GN=RPS10P5 PE=5 SV=1	2	8	8	8	43	43	43			18.898	165	1.8514e-35	621300	631190	571080	855740	1137600	1470400	1212300	1173700	718010	1203600	2309700	2166300	2096700	2001800	1305700	1992000	1240900	652190	842100	816340	692580	1290800	1029300	1093800	1033500	778110	1075000	1006000	977380	1062200	1031000	834090	1043000	913910
919	P46821;P78559	P46821;P78559	>sp|P46821|MAP1B_HUMAN Microtubule-associated protein 1B OS=Homo sapiens GN=MAP1B PE=1 SV=2;>sp|P78559|MAP1A_HUMAN Microtubule-associated protein 1A OS=Homo sapiens GN=MAP1A PE=1 SV=6	2	2	2	2	0.8	0.8	0.8			270.63	2468	0.00014433	87927	45943	44363	67852	157860	100330	67946	76290	45927	60009	140580	137200	105300	125210	96214	134180	84332	79586	66204	48384	64169	81851	65341	53061	79200	49754	52410	64598	66534	58798	67043	59153	71683	87853
920	P46926;Q8TDQ7	P46926;Q8TDQ7	>sp|P46926|GNPI1_HUMAN Glucosamine-6-phosphate isomerase 1 OS=Homo sapiens GN=GNPDA1 PE=1 SV=1;>sp|Q8TDQ7|GNPI2_HUMAN Glucosamine-6-phosphate isomerase 2 OS=Homo sapiens GN=GNPDA2 PE=1 SV=1	2	1	1	1	4.2	4.2	4.2			32.668	289	3.4943e-05	0	0	0	0	0	0	0	0	40376	0	0	0	105810	0	0	97994	65959	0	0	0	0	0	0	0	0	0	0	0	0	0	0	0	0	55303
921	P46939	P46939	>sp|P46939|UTRO_HUMAN Utrophin OS=Homo sapiens GN=UTRN PE=1 SV=2	1	2	2	2	0.7	0.7	0.7			394.46	3433	1.0905e-08	0	0	0	16996	26950	0	0	14080	0	12225	20419	19829	14709	0	16071	734920	31269	0	0	0	14138	13876	0	0	19507	0	15655	13418	14820	12279	0	16754	437450	4984.4
922	P46940;Q86VI3;Q13576	P46940	>sp|P46940|IQGA1_HUMAN Ras GTPase-activating-like protein IQGAP1 OS=Homo sapiens GN=IQGAP1 PE=1 SV=1	3	45	45	45	30.5	30.5	30.5			189.25	1657	0	3120000	2214000	2038100	5532900	10499000	8675100	6699300	6058500	5082400	6724400	14123000	12378000	10372000	10693000	9330700	10227000	7667900	4847400	4257100	4626100	4663200	4767600	5718000	5769900	5379300	5652800	5223500	5893300	5727400	5341200	5762100	6178400	5904800	5681200
923	P46976	P46976	>sp|P46976|GLYG_HUMAN Glycogenin-1 OS=Homo sapiens GN=GYG1 PE=1 SV=4	1	1	1	1	4.6	4.6	4.6			39.383	350	2.0504e-12	50902	37810	0	58772	26567	71580	81512	78531	63813	85801	123400	139740	70304	76445	66340	89246	69582	51167	42833	0	33643	9339.9	48531	67977	78970	80082	79807	61557	75597	40882	44746	48706	55305	59179
924	P46977	P46977	>sp|P46977|STT3A_HUMAN Dolichyl-diphosphooligosaccharide--protein glycosyltransferase subunit STT3A OS=Homo sapiens GN=STT3A PE=1 SV=2	1	7	7	7	10.2	10.2	10.2			80.529	705	2.7273e-40	937340	895590	825980	1834800	2606500	589880	139100	179250	197600	296050	533070	493190	592180	640490	537690	535690	388260	910390	957490	1125200	1138300	983660	329010	142720	212400	261250	303520	239480	291750	360340	339810	341010	339560	321790
925	P47755	P47755	>sp|P47755|CAZA2_HUMAN F-actin-capping protein subunit alpha-2 OS=Homo sapiens GN=CAPZA2 PE=1 SV=3	1	10	7	7	44.1	32.2	32.2			32.949	286	4.6139e-153	462730	520490	443610	866820	1325200	823290	657030	647580	539500	683250	1342500	1069700	967610	1196300	740050	998390	696850	555240	544920	576660	511910	438250	614920	527500	567640	654330	604530	618860	667680	600660	608310	625770	650370	592490
926	P47756	P47756	>sp|P47756|CAPZB_HUMAN F-actin-capping protein subunit beta OS=Homo sapiens GN=CAPZB PE=1 SV=4	1	9	9	9	37.2	37.2	37.2			31.35	277	7.2209e-144	883950	673490	607440	2445700	2931400	3086500	2145200	2197100	1807100	2390800	5555100	4900900	3354400	4033900	3303300	3768500	2635200	1356200	1138700	1097500	1972200	1604200	2173500	1538400	2000500	2064700	1917500	2374800	2438400	1997300	2235200	2186400	2174500	1984000
927	P47897	P47897	>sp|P47897|SYQ_HUMAN Glutaminyl-tRNA synthetase OS=Homo sapiens GN=QARS PE=1 SV=1	1	7	7	7	9.9	9.9	9.9			87.798	775	6.0085e-15	436820	397280	287030	869020	987780	343650	246080	240210	193940	183700	509350	494240	441980	437680	335180	548660	356580	411520	463520	426150	498980	422440	251410	222200	259320	400720	222420	218120	201040	226300	252140	204300	250060	223300
928	P47914	P47914	>sp|P47914|RL29_HUMAN 60S ribosomal protein L29 OS=Homo sapiens GN=RPL29 PE=1 SV=2	1	2	2	2	14.5	14.5	14.5			17.752	159	2.0022e-06	709170	148850	103830	923370	518070	766140	623640	500000	456040	543200	1118800	1032200	1047500	924620	666620	900640	650220	597030	558350	420820	442710	659430	480430	494590	421290	483930	417550	462490	462850	518790	462260	417660	475690	467120
929	P47929	P47929	>sp|P47929|LEG7_HUMAN Galectin-7 OS=Homo sapiens GN=LGALS7 PE=1 SV=2	1	1	1	1	8.1	8.1	8.1			15.075	136	2.565e-09	0	0	189920	102810	0	0	0	0	0	0	0	0	0	0	0	0	0	0	0	279980	17888	0	0	0	0	0	0	0	0	0	0	0	0	0
930	P47985;P0C7P4	P47985;P0C7P4	>sp|P47985|UCRI_HUMAN Cytochrome b-c1 complex subunit Rieske, mitochondrial OS=Homo sapiens GN=UQCRFS1 PE=1 SV=2;>sp|P0C7P4|UCRIL_HUMAN Putative cytochrome b-c1 complex subunit Rieske-like protein 1 OS=Homo sapiens GN=UQCRFS1P1 PE=5 SV=1	2	2	2	2	8	8	8			29.668	274	0.00026917	40473	0	0	78199	188180	218780	70795	92613	88498	133800	353140	316260	265660	282840	215000	260330	205690	32814	0	0	39349	60379	131460	96944	73686	87659	145130	164110	192320	191750	197830	114780	130410	194470
931	P48047	P48047	>sp|P48047|ATPO_HUMAN ATP synthase subunit O, mitochondrial OS=Homo sapiens GN=ATP5O PE=1 SV=1	1	9	9	9	54.9	54.9	54.9			23.277	213	2.5509e-114	1903000	1051500	1295700	3017300	3824800	1590600	1048600	1145600	1005000	1087200	2418800	2602000	2239500	2299400	1657000	1965600	1445500	2310100	1390200	1940200	1943100	1645000	1133100	867410	960290	952830	865320	1113100	1239200	1122900	1201800	1185800	1222000	1149600
932	P48147	P48147	>sp|P48147|PPCE_HUMAN Prolyl endopeptidase OS=Homo sapiens GN=PREP PE=1 SV=2	1	3	3	3	6.5	6.5	6.5			80.699	710	7.901e-15	0	0	0	0	41979	87955	93235	88122	63300	80487	136810	119030	94043	97886	85111	103550	79420	0	0	0	0	16212	68971	76965	91976	75436	72309	61251	64905	61183	60659	61754	55355	68572
933	P48163	P48163	>sp|P48163|MAOX_HUMAN NADP-dependent malic enzyme OS=Homo sapiens GN=ME1 PE=1 SV=1	1	6	6	6	11.5	11.5	11.5			64.149	572	4.4935e-17	41838	0	26346	71720	63540	254790	194400	201300	125660	223400	380180	354560	358500	317400	259410	328010	231040	58683	0	27295	58942	21650	182180	159950	244480	113810	302890	173590	140770	240490	168030	153710	166660	196690
934	P48426	P48426	>sp|P48426|PI42A_HUMAN Phosphatidylinositol-5-phosphate 4-kinase type-2 alpha OS=Homo sapiens GN=PIP4K2A PE=1 SV=2	1	1	1	1	2.5	2.5	2.5			46.224	406	0.005045	0	0	0	0	0	18438	15792	15425	12237	9504.7	30370	27059	19386	30257	19247	22985	22350	0	0	0	0	0	13463	14533	14849	14689	8458.1	15147	14388	11282	18355	13943	13943	18529
935	P48444	P48444	>sp|P48444|COPD_HUMAN Coatomer subunit delta OS=Homo sapiens GN=ARCN1 PE=1 SV=1	1	11	11	11	23.9	23.9	23.9			57.21	511	2.3584e-121	1225800	1128300	1029900	1945300	2592000	1257100	900820	875920	663010	939550	1742500	1759600	1564500	1447800	1248100	1452200	1046900	1368400	1395800	1437900	1418200	1122200	893450	732440	777440	766900	739370	794310	871980	851000	765700	830690	821530	823120
936	P48637	P48637	>sp|P48637|GSHB_HUMAN Glutathione synthetase OS=Homo sapiens GN=GSS PE=1 SV=1	1	2	2	2	5.1	5.1	5.1			52.384	474	3.1508e-09	0	0	0	0	0	128990	94455	84212	73561	0	0	72628	223380	0	44100	252270	166190	0	0	0	0	0	94375	85005	81233	91886	0	0	100820	98645	0	85391	114560	96034
937	P48643	P48643	>sp|P48643|TCPE_HUMAN T-complex protein 1 subunit epsilon OS=Homo sapiens GN=CCT5 PE=1 SV=1	1	14	14	14	28.1	28.1	28.1			59.67	541	1.8013e-51	1407000	949060	672630	2361600	3054400	1359300	978070	860680	731280	917000	2263500	1814400	1776200	1774300	1339600	1723800	1177900	2272200	1518300	1150000	1651200	1319900	889730	766760	715190	779290	711120	858660	747160	798360	831670	806720	832040	849340
938	P48681	P48681	>sp|P48681|NEST_HUMAN Nestin OS=Homo sapiens GN=NES PE=1 SV=2	1	37	37	37	27.8	27.8	27.8			177.44	1621	0	4522600	2613400	2783200	7644000	9285300	3551300	3114800	3155700	2337200	3297300	5693800	4727500	4787200	4991000	3696900	4444900	3280000	4558500	3014700	2931800	4056200	2992600	2958100	2881200	2978400	2841100	2872300	2794600	2887700	2941600	2924600	2991300	3000700	2913700
939	P48735	P48735	>sp|P48735|IDHP_HUMAN Isocitrate dehydrogenase [NADP], mitochondrial OS=Homo sapiens GN=IDH2 PE=1 SV=2	1	17	17	16	40.7	40.7	38.7			50.909	452	0	1428700	1495200	1275700	2376700	4956200	5607500	5122900	4564600	3713600	4701400	9612300	7819000	6782100	6990600	6149600	7912700	5018500	2424700	3373900	2788800	2109300	2623100	3930700	4281300	4141700	4076100	3982200	3861600	3798700	3793500	3711500	3964600	3752500	3853900
940	P49006	P49006	>sp|P49006|MRP_HUMAN MARCKS-related protein OS=Homo sapiens GN=MARCKSL1 PE=1 SV=2	1	1	1	1	6.7	6.7	6.7			19.529	195	1.1902e-14	38009	20502	26059	41801	27760	56949	57075	51490	39202	46119	87263	79281	74479	75643	59867	74252	66209	33273	20452	28559	24058	9305.2	42833	53497	51622	48848	42239	43648	42385	44609	45396	44791	46628	57529
941	P49023	P49023	>sp|P49023|PAXI_HUMAN Paxillin OS=Homo sapiens GN=PXN PE=1 SV=3	1	1	1	1	2.2	2.2	2.2			64.505	591	1.9052e-40	0	0	0	15685	24075	54772	60002	46761	41350	42086	89090	74680	47500	83286	51053	58884	38091	0	0	0	7335.2	7374.6	40639	56032	46162	51282	37864	44174	39318	27208	49863	37356	35983	31512
942	P49189	P49189	>sp|P49189|AL9A1_HUMAN 4-trimethylaminobutyraldehyde dehydrogenase OS=Homo sapiens GN=ALDH9A1 PE=1 SV=3	1	7	7	7	17.2	17.2	17.2			53.801	494	1.5365e-59	579060	341590	741180	1507900	1754300	469900	344760	299830	379550	308930	720680	542650	506250	644580	547230	601180	471010	648640	270830	875240	825820	477620	305830	400150	464350	732540	381550	326830	283970	323620	280790	359670	333820	327750
943	P49207	P49207	>sp|P49207|RL34_HUMAN 60S ribosomal protein L34 OS=Homo sapiens GN=RPL34 PE=1 SV=3	1	4	4	4	21.4	21.4	21.4			13.293	117	1.0037e-10	2109200	1286900	1606200	3035000	4724400	665260	478870	424030	361270	300660	926700	957900	866960	834890	619910	760720	559340	2096400	1707500	1974600	1761300	1814500	479380	411920	379130	364100	357550	443100	489560	501430	478720	416670	437620	451000
944	P49257	P49257	>sp|P49257|LMAN1_HUMAN Protein ERGIC-53 OS=Homo sapiens GN=LMAN1 PE=1 SV=2	1	8	8	8	16.3	16.3	16.3			57.548	510	1.2536e-63	2890700	2493200	2304800	5958700	8108600	625670	388530	493300	220170	469280	886860	863620	795390	788180	615000	797570	537990	3306100	3260100	2756800	3402500	2964500	472720	225400	412560	378300	359690	401290	448750	485500	437270	313390	414280	360340
945	P49321	P49321	>sp|P49321|NASP_HUMAN Nuclear autoantigenic sperm protein OS=Homo sapiens GN=NASP PE=1 SV=2	1	17	17	17	33	33	33			85.237	788	2.2694e-292	291960	274300	203860	652930	1831900	2788900	2370000	2130300	1810100	2095300	4189300	4034700	3335800	3329200	2922100	3364800	2553000	466160	640630	486410	461670	1938500	1839000	2040400	2162100	2287700	1918200	1712100	1959400	1625900	1827100	1792000	1778300	1808700
946	P49327	P49327	>sp|P49327|FAS_HUMAN Fatty acid synthase OS=Homo sapiens GN=FASN PE=1 SV=3	1	44	44	44	20.9	20.9	20.9			273.42	2511	0	7538300	4884300	4291500	12828000	16209000	2923800	1772300	1335000	1637100	2210100	4422100	3953600	3352100	3675900	3049800	3462800	2431400	8733000	6914300	6578000	8256300	6505200	1756600	1358500	1467200	1723000	1409300	1615100	1484900	1601400	1591200	1813700	1682300	1505500
947	P49366	P49366	>sp|P49366|DHYS_HUMAN Deoxyhypusine synthase OS=Homo sapiens GN=DHPS PE=1 SV=1	1	1	1	1	3.5	3.5	3.5			40.97	369	8.3629e-21	0	0	0	0	0	21925	24175	14872	23527	26848	89465	35776	32604	28663	30268	48416	24781	0	0	0	0	0	15224	22843	15063	28279	23562	45654	17910	18260	15882	21457	30898	21613
948	P49368	P49368	>sp|P49368|TCPG_HUMAN T-complex protein 1 subunit gamma OS=Homo sapiens GN=CCT3 PE=1 SV=4	1	20	20	20	42.9	42.9	42.9			60.533	545	1.8556e-162	2553000	2293100	1453500	3991400	6984800	2859700	2000600	2220700	2097700	4587300	4691500	4476800	3482300	3267800	3200500	3619600	2547900	3864100	4117400	2653900	4234400	3030500	1827700	1629900	1774200	1879300	1775000	1900500	1863000	1855000	1945900	2036000	1878300	1811000
949	P49407	P49407	>sp|P49407|ARRB1_HUMAN Beta-arrestin-1 OS=Homo sapiens GN=ARRB1 PE=1 SV=2	1	1	1	1	2.4	2.4	2.4			47.065	418	0.0089886	48624	0	0	0	0	70309	39457	48481	29974	51048	91827	71925	66272	88494	49318	59639	46595	47379	0	0	0	0	50591	34922	50918	35456	49448	48404	36810	37883	50634	35207	35651	38066
950	P49411	P49411	>sp|P49411|EFTU_HUMAN Elongation factor Tu, mitochondrial OS=Homo sapiens GN=TUFM PE=1 SV=2	1	18	18	18	45.8	45.8	45.8			49.541	452	6.8176e-214	2589500	2440800	1822600	5008500	6721800	4513400	3689500	3283300	2799500	3862700	7104700	7051100	6414000	6109700	4951300	5743400	3858300	3044600	3194700	2907500	3495900	3163700	3170100	3193500	2819300	3062900	3265000	3372000	3533000	3311600	3522200	3375500	3315000	3089100
951	P49419	P49419	>sp|P49419|AL7A1_HUMAN Alpha-aminoadipic semialdehyde dehydrogenase OS=Homo sapiens GN=ALDH7A1 PE=1 SV=5	1	1	1	1	2.6	2.6	2.6			58.486	539	5.128e-37	0	33153	24034	49023	52438	123850	130550	107740	97013	109470	208150	174810	140380	130600	114190	124300	125860	0	28586	22766	21684	15193	95443	125910	110480	125000	103320	107340	69471	85344	79103	86789	78620	111180
952	P49441	P49441	>sp|P49441|INPP_HUMAN Inositol polyphosphate 1-phosphatase OS=Homo sapiens GN=INPP1 PE=1 SV=1	1	1	1	1	3	3	3			43.998	399	0.0065342	0	0	0	0	0	0	0	0	0	0	0	54620	0	0	50124	0	49276	0	0	0	0	0	0	0	0	0	0	0	0	0	0	0	0	41315
953	P49458	P49458	>sp|P49458|SRP09_HUMAN Signal recognition particle 9 kDa protein OS=Homo sapiens GN=SRP9 PE=1 SV=2	1	3	3	3	36	36	36			10.112	86	3.452e-90	52032	65118	62731	167770	176250	969400	555080	425650	463110	714370	1456700	1349000	1033600	1003500	977340	1151400	679480	48952	72850	107580	35798	74533	725470	579640	471660	536410	640070	525170	622500	597630	626830	828300	632870	694530
954	Q9Y5K3;P49585	Q9Y5K3;P49585	>sp|Q9Y5K3|PCY1B_HUMAN Choline-phosphate cytidylyltransferase B OS=Homo sapiens GN=PCYT1B PE=1 SV=1;>sp|P49585|PCY1A_HUMAN Choline-phosphate cytidylyltransferase A OS=Homo sapiens GN=PCYT1A PE=1 SV=2	2	1	1	1	3.3	3.3	3.3			41.94	369	0.00087393	0	0	0	0	0	0	0	0	0	0	0	0	0	0	0	0	0	0	0	0	0	0	0	0	0	0	0	0	0	0	0	0	0	0
955	P49588	P49588	>sp|P49588|SYAC_HUMAN Alanyl-tRNA synthetase, cytoplasmic OS=Homo sapiens GN=AARS PE=1 SV=2	1	23	23	23	26	26	26			106.81	968	1.8332e-134	894410	1016600	988320	1884200	3204600	2698800	2310200	2204600	1869800	2416800	4311200	3812600	3773500	3891500	2721400	3284800	2536900	1297600	1851900	1758500	1472300	1355100	2071400	1846700	1908300	2034800	1846400	1944600	1880500	2094200	2151200	1842700	1837700	1860100
956	P49589	P49589	>sp|P49589|SYCC_HUMAN Cysteinyl-tRNA synthetase, cytoplasmic OS=Homo sapiens GN=CARS PE=1 SV=3	1	4	4	4	6.6	6.6	6.6			85.472	748	5.7123e-10	26140	0	5045	29802	37796	312860	125480	201080	156230	269950	435940	423310	405480	393300	316110	343010	269620	99360	0	48474	51081	15597	168710	234300	169390	126330	208750	198660	176100	231200	184800	207730	201840	288530
957	P49591	P49591	>sp|P49591|SYSC_HUMAN Seryl-tRNA synthetase, cytoplasmic OS=Homo sapiens GN=SARS PE=1 SV=3	1	8	8	8	20	20	20			58.777	514	3.9435e-46	0	0	0	0	77216	1287000	1031600	898760	797780	953190	1888300	1878400	1496600	1486100	1359300	1473500	1064200	0	0	0	0	52002	940880	963250	826070	971980	833750	828260	1012200	833550	855230	1052300	975450	929080
958	P49720	P49720	>sp|P49720|PSB3_HUMAN Proteasome subunit beta type-3 OS=Homo sapiens GN=PSMB3 PE=1 SV=2	1	7	7	7	45.9	45.9	45.9			22.949	205	1.2116e-85	222950	202170	219210	463870	814770	748760	540640	582080	494710	632420	1141300	1083000	888690	897030	761360	964320	651650	307090	325800	372530	401410	340890	537330	508010	567770	565940	473510	552520	539350	489860	459850	529250	548520	444370
959	P49721	P49721	>sp|P49721|PSB2_HUMAN Proteasome subunit beta type-2 OS=Homo sapiens GN=PSMB2 PE=1 SV=1	1	4	4	4	24.4	24.4	24.4			22.836	201	4.1567e-74	59741	73128	92363	269900	423320	714440	470660	491970	369610	436470	959620	926390	801160	906300	674040	855600	632790	92381	128860	136980	239880	180520	471020	418430	488590	506930	406880	645520	406220	401160	478400	416930	427140	517130
960	P49736	P49736	>sp|P49736|MCM2_HUMAN DNA replication licensing factor MCM2 OS=Homo sapiens GN=MCM2 PE=1 SV=4	1	3	3	3	3.9	3.9	3.9			101.89	904	9.1191e-28	90174	99489	81993	189560	196920	74128	0	86254	31915	33177	190850	164210	84950	157680	84091	80989	50139	64476	180340	129780	172570	140090	55006	0	42778	38932	30003	60177	40250	50079	16813	61908	49927	42243
961	P49748	P49748	>sp|P49748|ACADV_HUMAN Very long-chain specific acyl-CoA dehydrogenase, mitochondrial OS=Homo sapiens GN=ACADVL PE=1 SV=1	1	16	16	16	30.7	30.7	30.7			70.389	655	2.0285e-167	3862800	1541000	1749600	4776300	6971300	2713500	2128900	2164600	1769400	2156100	4480800	4190300	2705900	3019300	2819600	3399900	2276800	4269000	2534700	2627800	3746100	3335800	1742900	1591100	1649800	1624300	1530900	1786000	1740000	1676400	1636800	1975400	1831800	1925400
962	P49753;Q86TX2	P49753;Q86TX2	>sp|P49753|ACOT2_HUMAN Acyl-coenzyme A thioesterase 2, mitochondrial OS=Homo sapiens GN=ACOT2 PE=1 SV=6;>sp|Q86TX2|ACOT1_HUMAN Acyl-coenzyme A thioesterase 1 OS=Homo sapiens GN=ACOT1 PE=1 SV=1	2	3	3	3	9.9	9.9	9.9			53.218	483	3.5661e-16	0	0	0	94156	200940	15834	10726	44222	0	0	81460	111260	0	120130	31349	48173	22949	0	0	0	0	17514	16043	13367	0	0	0	28238	80179	0	85275	31513	40549	26400
963	P49755	P49755	>sp|P49755|TMEDA_HUMAN Transmembrane emp24 domain-containing protein 10 OS=Homo sapiens GN=TMED10 PE=1 SV=2	1	4	4	4	21.9	21.9	21.9			24.976	219	5.3835e-90	1268900	1133000	1286700	2143900	2985500	826390	570110	576690	381620	673670	1223100	1140300	950970	1004900	785640	991730	702230	1439600	1899200	1832000	1251500	1043200	498080	438180	555580	543330	468620	483820	473120	427430	524200	548240	504820	515240
964	P49756	P49756	>sp|P49756|RBM25_HUMAN RNA-binding protein 25 OS=Homo sapiens GN=RBM25 PE=1 SV=3	1	2	2	2	2	2	2			100.18	843	0.0061866	152590	64146	49771	240200	301660	0	0	22629	0	23294	31803	19369	37317	37907	64416	0	0	162500	69776	59477	206340	62123	0	0	21030	0	20011	18985	12380	20897	27088	23433	0	0
965	P49773	P49773	>sp|P49773|HINT1_HUMAN Histidine triad nucleotide-binding protein 1 OS=Homo sapiens GN=HINT1 PE=1 SV=2	1	4	4	4	38.9	38.9	38.9			13.802	126	2.0664e-09	0	0	0	0	0	703050	527700	508820	419760	422820	1189400	1207600	770590	1043000	782110	979180	722820	0	0	0	0	0	530370	508400	485070	488020	481290	552130	592840	568630	601210	530130	584840	523080
966	P49790	P49790	>sp|P49790|NU153_HUMAN Nuclear pore complex protein Nup153 OS=Homo sapiens GN=NUP153 PE=1 SV=2	1	2	2	2	1.6	1.6	1.6			153.94	1475	3.3683e-15	101810	97815	97525	162100	267450	20946	6674.4	38598	0	24572	54805	30849	35807	55328	20089	44353	39385	102470	138920	126130	114270	122670	15485	6069.5	23758	0	22139	13898	16221	21030	17419	12370	15061	17384
967	P49792	P49792	>sp|P49792|RBP2_HUMAN E3 SUMO-protein ligase RanBP2 OS=Homo sapiens GN=RANBP2 PE=1 SV=2	1	3	3	3	1.4	1.4	1.4			358.2	3224	1.6564e-10	316340	269000	139880	223450	230380	362400	215670	189470	176750	244770	353410	412240	318370	335320	347920	409940	283920	277740	329780	155600	107760	56441	282340	165860	182190	194700	257770	186930	221220	212750	171530	292460	269250	253390
968	P49903	P49903	>sp|P49903|SPS1_HUMAN Selenide, water dikinase 1 OS=Homo sapiens GN=SEPHS1 PE=1 SV=2	1	5	5	5	18.1	18.1	18.1			42.91	392	7.2994e-18	27642	0	17384	53997	22207	454320	360600	297630	245690	316400	882360	633120	539640	611250	665410	582060	472570	89931	0	70807	102700	29682	387930	291810	378820	255920	209980	414050	346530	246060	358480	423720	331510	369120
969	P49915	P49915	>sp|P49915|GUAA_HUMAN GMP synthase [glutamine-hydrolyzing] OS=Homo sapiens GN=GMPS PE=1 SV=1	1	3	3	3	4.8	4.8	4.8			76.715	693	2.4964e-25	28390	46408	39122	72144	200540	134280	51227	56025	54840	90590	199300	182100	165290	207450	104130	157860	112090	29196	54386	50368	43372	57095	98443	47853	56094	68465	87454	80736	92304	94105	96341	98435	99371	122850
970	P49959	P49959	>sp|P49959|MRE11_HUMAN Double-strand break repair protein MRE11A OS=Homo sapiens GN=MRE11A PE=1 SV=3	1	2	2	2	3.8	3.8	3.8			80.592	708	4.7341e-22	12265	5919.7	16148	30308	25177	62738	51972	42267	39443	19367	87254	70916	62196	71754	61179	76553	46719	16428	9035.3	27077	23731	12912	39685	38582	32902	38024	33812	32611	42496	31335	35250	53018	44966	44354
971	P50135	P50135	>sp|P50135|HNMT_HUMAN Histamine N-methyltransferase OS=Homo sapiens GN=HNMT PE=1 SV=1	1	1	1	1	6.2	6.2	6.2			33.295	292	9.3304e-60	0	0	0	0	0	54590	48728	38262	35968	49800	73600	62157	49037	55555	58056	62646	47750	0	0	0	0	0	40567	44921	37220	43559	44710	35971	32230	28698	32544	42431	38340	40264
972	P50148;P29992	P50148;P29992	>sp|P50148|GNAQ_HUMAN Guanine nucleotide-binding protein G(q) subunit alpha OS=Homo sapiens GN=GNAQ PE=1 SV=4;>sp|P29992|GNA11_HUMAN Guanine nucleotide-binding protein subunit alpha-11 OS=Homo sapiens GN=GNA11 PE=1 SV=2	2	2	2	2	6.7	6.7	6.7			42.142	359	0.00059732	0	0	0	0	79097	169430	35220	61478	62652	124100	147030	166910	162250	177940	119690	232410	148530	0	0	0	0	0	123810	31657	59229	78348	119130	71370	86751	94192	103390	86772	141090	123230
973	P50213	P50213	>sp|P50213|IDH3A_HUMAN Isocitrate dehydrogenase [NAD] subunit alpha, mitochondrial OS=Homo sapiens GN=IDH3A PE=1 SV=1	1	5	5	5	15.3	15.3	15.3			39.591	366	5.3973e-34	80859	26419	65963	217090	269790	759840	386820	446400	359450	397470	1219800	1100400	997440	984190	876080	843380	617840	85770	45299	82229	136610	96118	429100	547540	541240	526890	468520	607210	537820	585610	414880	523220	488150	465400
974	P50238	P50238	>sp|P50238|CRIP1_HUMAN Cysteine-rich protein 1 OS=Homo sapiens GN=CRIP1 PE=1 SV=3	1	4	4	4	48.1	48.1	48.1			8.5328	77	1.2184e-30	0	0	23645	68437	5709.7	2530400	2520300	2041500	1738300	2401200	3507800	3819400	3658800	3343300	2426000	3074300	2176500	0	0	10675	14428	767.95	1901000	2450400	2092600	2324300	2297100	1763800	2010200	2089100	1994600	1087700	1894800	1882000
975	P50281	P50281	>sp|P50281|MMP14_HUMAN Matrix metalloproteinase-14 OS=Homo sapiens GN=MMP14 PE=1 SV=3	1	2	2	2	3.6	3.6	3.6			65.893	582	0.0026312	0	0	73456	147070	0	172510	60863	44520	92720	0	256300	227570	223310	205210	190990	184510	131220	0	0	121490	155310	0	104880	105840	89052	92578	0	103560	98456	107710	99193	114730	93023	90597
976	P50336	P50336	>sp|P50336|PPOX_HUMAN Protoporphyrinogen oxidase OS=Homo sapiens GN=PPOX PE=1 SV=1	1	1	1	1	2.5	2.5	2.5			50.765	477	2.949e-05	42096	0	0	65116	85370	0	0	0	0	0	0	0	0	0	0	0	0	44357	0	0	38141	30353	0	0	0	0	0	0	0	0	0	0	0	0
977	P50395	P50395	>sp|P50395|GDIB_HUMAN Rab GDP dissociation inhibitor beta OS=Homo sapiens GN=GDI2 PE=1 SV=2	1	24	24	18	51.2	51.2	38.4			50.663	445	0	10485000	7231500	6581900	14834000	19526000	8663400	8025300	6606100	6079200	6575200	13529000	12583000	11446000	11129000	9256800	10656000	7737300	11718000	11208000	9365400	10552000	6813900	6371700	6222000	5580200	6589100	5512000	5915100	6173200	6204200	5886000	6288400	6178900	6253200
978	P50402	P50402	>sp|P50402|EMD_HUMAN Emerin OS=Homo sapiens GN=EMD PE=1 SV=1	1	2	2	2	8.7	8.7	8.7			28.994	254	5.7837e-05	194140	129750	1155100	265050	360200	19594	19758	16354	15403	31449	29527	36193	22721	31586	0	24150	0	121700	22792	1911500	83522	71058	3794.4	4706.4	4175.4	4903.7	7422.2	3798.4	4985.1	3495.5	4863.9	0	3885.2	0
979	P50416	P50416	>sp|P50416|CPT1A_HUMAN Carnitine O-palmitoyltransferase 1, liver isoform OS=Homo sapiens GN=CPT1A PE=1 SV=2	1	3	3	3	4.7	4.7	4.7			88.367	773	8.9342e-14	372110	158620	167900	532600	677980	0	0	0	0	0	0	0	19104	0	0	0	11657	565500	121660	135140	190590	307350	0	0	0	0	0	0	0	18573	0	0	0	16197
980	P50453	P50453	>sp|P50453|SPB9_HUMAN Serpin B9 OS=Homo sapiens GN=SERPINB9 PE=1 SV=1	1	4	3	3	12	9.3	9.3			42.403	376	4.7303e-10	11787	0	0	11511	0	156780	72049	91665	106040	166670	410100	282190	161820	144840	164620	194110	145110	26195	0	0	14954	0	144110	69291	136290	71143	84194	171610	92442	88213	109250	148970	158560	143240
981	P50454	P50454	>sp|P50454|SERPH_HUMAN Serpin H1 OS=Homo sapiens GN=SERPINH1 PE=1 SV=2	1	17	17	17	47.6	47.6	47.6			46.44	418	0	6938400	6070100	5375700	13087000	21222000	12879000	10221000	10625000	8637900	11929000	19316000	18405000	15737000	15774000	13491000	15934000	11151000	11014000	10911000	8609000	10010000	10978000	8092400	8397300	8957200	9325000	9698900	8109500	8384400	8215500	7774600	8244400	8521400	8129100
982	P50502;Q8NFI4;Q8IZP2	P50502;Q8NFI4;Q8IZP2	>sp|P50502|F10A1_HUMAN Hsc70-interacting protein OS=Homo sapiens GN=ST13 PE=1 SV=2;>sp|Q8NFI4|F10A5_HUMAN Putative protein FAM10A5 OS=Homo sapiens GN=ST13P5 PE=5 SV=1;>sp|Q8IZP2|ST134_HUMAN Putative protein FAM10A4 OS=Homo sapiens GN=ST13P4 PE=5 SV=1	3	8	8	8	24.1	24.1	24.1			41.331	369	1.4653e-132	1822800	1089800	1125400	2907600	4211900	1914800	1475700	1348500	969510	1805400	2955200	2690100	2356600	2152400	1840000	2373500	1806200	2029600	2332800	1721100	1934000	2135400	1117500	1117100	1200800	1165900	1341400	1217300	1218100	1275200	1101100	1199000	1155200	1221500
983	P50552	P50552	>sp|P50552|VASP_HUMAN Vasodilator-stimulated phosphoprotein OS=Homo sapiens GN=VASP PE=1 SV=3	1	5	5	5	16.8	16.8	16.8			39.829	380	2.8651e-32	160080	193070	183770	492020	624370	270610	183630	190890	121360	158260	415240	387790	367320	357890	302620	377840	277250	315380	244840	285890	269280	223880	200450	140540	165070	122430	111740	189010	180780	208840	198330	201530	222780	217340
984	P50570	P50570	>sp|P50570|DYN2_HUMAN Dynamin-2 OS=Homo sapiens GN=DNM2 PE=1 SV=2	1	6	2	2	6.2	2.2	2.2			98.063	870	7.9193e-10	0	0	0	0	0	17852	85109	34096	38631	71533	66629	59289	70294	32774	46055	55148	0	0	0	0	0	0	15929	52876	40110	16024	77786	39493	37627	49828	23254	40770	33149	0
985	P50851	P50851	>sp|P50851|LRBA_HUMAN Lipopolysaccharide-responsive and beige-like anchor protein OS=Homo sapiens GN=LRBA PE=1 SV=4	1	3	3	3	1.3	1.3	1.3			319.1	2863	1.8736e-40	114730	95616	46699	74137	284060	0	0	0	0	0	0	0	0	0	0	0	0	97342	89335	110340	72172	65079	0	0	0	0	0	0	0	0	0	0	0	0
986	P50895	P50895	>sp|P50895|BCAM_HUMAN Basal cell adhesion molecule OS=Homo sapiens GN=BCAM PE=1 SV=2	1	2	2	2	4	4	4			67.404	628	0.0010133	71350	34458	49622	59954	90923	0	19744	0	0	0	0	20102	0	15047	21361	17494	16115	87162	32443	54045	28958	16244	0	23450	0	0	0	0	13805	0	11553	20464	14033	17667
987	P50897	P50897	>sp|P50897|PPT1_HUMAN Palmitoyl-protein thioesterase 1 OS=Homo sapiens GN=PPT1 PE=1 SV=1	1	1	1	1	4.9	4.9	4.9			34.193	306	1.61e-37	0	0	0	0	0	181520	187710	162060	163520	200230	250600	229590	220760	212380	205490	169590	174690	0	0	0	0	0	132160	172600	159720	202830	182520	120260	122070	127290	122160	152400	100250	145580
988	P50914	P50914	>sp|P50914|RL14_HUMAN 60S ribosomal protein L14 OS=Homo sapiens GN=RPL14 PE=1 SV=4	1	7	7	7	34	34	34			23.432	215	1.2089e-115	3141200	2081200	2058900	4577400	8811400	1092900	825550	795000	621320	779070	1980900	1567000	1606600	1505300	1064400	1432600	981980	2705300	3075000	3107700	2302800	3418800	749350	743260	747220	728630	664460	980660	748100	921230	851830	698480	821610	765490
989	P50990	P50990	>sp|P50990|TCPQ_HUMAN T-complex protein 1 subunit theta OS=Homo sapiens GN=CCT8 PE=1 SV=4	1	23	23	23	48	48	48			59.62	548	7.9375e-225	1692900	1202500	1079600	3113800	4003500	2828200	2180100	2067900	2145300	2454800	5245000	4764700	4506000	3884400	3621700	3436300	2685300	1778500	1655100	1591600	1853600	1733800	2233600	2227700	2060700	2233700	2111300	2250700	2292900	2291400	2367800	2537700	2242700	2214100
990	P50991	P50991	>sp|P50991|TCPD_HUMAN T-complex protein 1 subunit delta OS=Homo sapiens GN=CCT4 PE=1 SV=4	1	13	13	13	31.9	31.9	31.9			57.924	539	8.0329e-214	1496000	1224700	994360	2356600	3831500	3268900	2526800	2271600	2023700	2339200	4151100	4159500	3660700	3853600	3319800	3748800	2939400	2542600	1993000	1705400	2197300	2259800	2138800	1898000	1890100	2104400	1940200	1818100	1890500	1916900	1899500	2022300	1973900	2101300
991	P50995	P50995	>sp|P50995|ANX11_HUMAN Annexin A11 OS=Homo sapiens GN=ANXA11 PE=1 SV=1	1	4	4	4	9.5	9.5	9.5			54.389	505	2.938e-78	218490	162130	145990	399060	367050	389780	283590	226780	213490	240710	541020	550350	483970	466730	407050	465730	342660	444680	190880	315550	94656	267660	290930	217360	206900	242310	181170	215880	245240	236660	240720	269460	254810	270670
992	P51114;P51116;Q06787	P51114	>sp|P51114|FXR1_HUMAN Fragile X mental retardation syndrome-related protein 1 OS=Homo sapiens GN=FXR1 PE=1 SV=3	3	9	9	9	15.8	15.8	15.8			69.72	621	7.8216e-22	1194700	770550	732840	1981000	2526100	405150	156920	211190	110000	213220	388620	569790	519950	477800	394990	144380	136030	1440300	788970	959230	1603100	1305000	227930	102060	112550	66927	74935	67651	115210	371690	97192	148860	85153	89097
993	P51148	P51148	>sp|P51148|RAB5C_HUMAN Ras-related protein Rab-5C OS=Homo sapiens GN=RAB5C PE=1 SV=2	1	8	8	6	49.5	49.5	39.4			23.482	216	1.4764e-114	724660	463240	494250	1613900	1898000	996480	833610	723810	605780	707000	1826800	1299100	749180	1271200	1079500	1089800	910520	827110	548780	591600	903390	1013600	683540	671590	607690	673420	672530	831730	688500	617690	669240	703270	709700	684900
994	P51149	P51149	>sp|P51149|RAB7A_HUMAN Ras-related protein Rab-7a OS=Homo sapiens GN=RAB7A PE=1 SV=1	1	11	11	11	65.2	65.2	65.2			23.489	207	1.3735e-213	4160700	3071600	3258900	6526400	8172700	2122700	1493400	1258500	961770	1366400	2470200	2027600	2539000	2489100	2387100	2365200	1674100	4569400	3794800	4362000	4018500	3430200	1497500	1409400	1229600	1103500	1148100	1072400	915310	1336900	1307600	1238300	1347800	1282200
995	P51153	P51153	>sp|P51153|RAB13_HUMAN Ras-related protein Rab-13 OS=Homo sapiens GN=RAB13 PE=1 SV=1	1	5	4	4	28.6	23.2	23.2			22.774	203	1.4156e-87	843660	938710	900580	1681100	2615100	109640	158680	101020	51954	98007	148810	125280	99428	126420	105280	215720	81182	1038400	1562600	662460	1134100	1502500	10124	24390	13119	7501.6	12305	10032	9668.8	7179.2	10108	10481	23336	10198
996	P51178	P51178	>sp|P51178|PLCD1_HUMAN 1-phosphatidylinositol-4,5-bisphosphate phosphodiesterase delta-1 OS=Homo sapiens GN=PLCD1 PE=1 SV=2	1	2	2	2	3	3	3			85.664	756	0.0040433	106840	145700	118970	96687	18429	480480	0	0	223680	283680	472060	0	484730	476590	460370	533830	0	104530	127140	145720	83887	166040	347140	0	0	265670	249780	226560	0	278220	273810	238700	320420	0
997	P51397	P51397	>sp|P51397|DAP1_HUMAN Death-associated protein 1 OS=Homo sapiens GN=DAP PE=1 SV=3	1	1	1	1	7.8	7.8	7.8			11.164	102	0.0035098	10697	8705.3	9405.9	0	21725	135390	78118	134750	52153	160970	217910	210710	242260	173570	121090	178460	107340	5834.4	5410.9	6422.8	0	4537.5	100920	70006	134850	61991	149890	108390	112470	146860	103010	88841	111180	90214
998	P51398	P51398	>sp|P51398|RT29_HUMAN 28S ribosomal protein S29, mitochondrial OS=Homo sapiens GN=DAP3 PE=1 SV=1	1	1	1	1	3.8	3.8	3.8			45.566	398	0.0020176	0	0	0	0	0	20101	14311	15769	17189	15342	44920	26803	25664	31848	0	23702	27141	0	0	0	0	0	14960	13101	15473	21032	13916	22209	14188	13721	18848	0	14655	22935
999	P51452	P51452	>sp|P51452|DUS3_HUMAN Dual specificity protein phosphatase 3 OS=Homo sapiens GN=DUSP3 PE=1 SV=1	1	2	2	2	14.1	14.1	14.1			20.478	185	3.8688e-10	46884	59959	43404	114480	131440	125860	115770	0	69707	310770	169450	184550	151200	156780	118030	149970	105880	44609	66665	52213	79324	59655	110170	105590	0	100300	114290	98529	114890	105140	109130	102500	109050	105230
1000	P51532;P51531	P51532;P51531	>sp|P51532|SMCA4_HUMAN Transcription activator BRG1 OS=Homo sapiens GN=SMARCA4 PE=1 SV=2;>sp|P51531|SMCA2_HUMAN Probable global transcription activator SNF2L2 OS=Homo sapiens GN=SMARCA2 PE=1 SV=2	2	2	2	2	1.5	1.5	1.5			184.64	1647	0.00010105	36974	30704	22613	55006	122700	0	0	9225.1	0	0	0	0	0	0	0	0	23842	41033	36756	29739	34462	37425	0	0	0	0	0	0	0	0	0	0	0	0
1001	P51570	P51570	>sp|P51570|GALK1_HUMAN Galactokinase OS=Homo sapiens GN=GALK1 PE=1 SV=1	1	5	5	5	12.8	12.8	12.8			42.272	392	2.8144e-11	61873	74599	49293	135290	233840	334640	190350	284540	209370	290210	504030	370810	495690	376690	267940	446740	252110	78020	94202	85874	61061	69036	190260	309230	354250	280650	277170	317410	138790	259930	233690	176450	155510	143880
1002	P51571	P51571	>sp|P51571|SSRD_HUMAN Translocon-associated protein subunit delta OS=Homo sapiens GN=SSR4 PE=1 SV=1	1	5	5	5	36.4	36.4	36.4			18.998	173	3.2186e-49	430810	555890	689340	1376000	1950100	522480	502080	524590	364780	385800	730780	707140	443790	509250	467630	658110	507220	1201100	748970	898400	758520	972710	310720	248380	260050	302130	286880	328140	292150	270660	270560	317750	297150	317740
1003	P51572	P51572	>sp|P51572|BAP31_HUMAN B-cell receptor-associated protein 31 OS=Homo sapiens GN=BCAP31 PE=1 SV=3	1	7	7	7	27.6	27.6	27.6			27.991	246	9.2736e-31	1227200	740170	665540	1914100	2805500	1404700	1035600	860990	615730	1115900	2025400	2107000	1906200	1796600	1211900	1640200	1139500	1236500	841950	788340	1155600	1089500	1057200	906400	911130	764490	936410	1006400	1089600	1107700	1066600	866570	1003900	960100
1004	P51580	P51580	>sp|P51580|TPMT_HUMAN Thiopurine S-methyltransferase OS=Homo sapiens GN=TPMT PE=1 SV=1	1	2	2	2	9.4	9.4	9.4			28.18	245	4.2026e-05	0	0	0	0	0	81590	29297	20775	46753	45628	122190	111790	105970	94811	85495	95993	78399	0	0	0	0	0	52177	69555	52867	57702	47789	57293	45504	48021	44024	40853	55967	56918
1005	P51610	P51610	>sp|P51610|HCFC1_HUMAN Host cell factor 1 OS=Homo sapiens GN=HCFC1 PE=1 SV=2	1	2	2	2	1.4	1.4	1.4			208.73	2035	9.3259e-11	60369	39844	69419	243290	292620	163130	129910	67635	101310	86723	156210	154980	171370	153260	127150	203000	113240	27843	39153	69034	113100	117570	105080	112180	33326	130860	85868	101250	107960	84128	120110	124600	114310	127140
1006	P51659	P51659	>sp|P51659|DHB4_HUMAN Peroxisomal multifunctional enzyme type 2 OS=Homo sapiens GN=HSD17B4 PE=1 SV=3	1	9	9	9	15.9	15.9	15.9			79.685	736	1.9047e-125	1073300	734040	807940	1864000	2024100	1004700	838110	662150	554580	709260	1578800	1387300	1088900	1260700	1094600	1289700	945490	1209800	909470	1015500	1154700	897150	735330	749640	679620	658130	647810	682140	643380	591510	673340	770830	746060	749180
1007	P51665	P51665	>sp|P51665|PSD7_HUMAN 26S proteasome non-ATPase regulatory subunit 7 OS=Homo sapiens GN=PSMD7 PE=1 SV=2	1	3	3	3	13.3	13.3	13.3			37.025	324	3.114e-08	200050	103800	91996	195390	421870	339900	94736	116640	84102	219900	537720	286890	320160	398590	298280	427270	286370	254310	258730	137460	249850	46092	152090	184620	129560	222190	188710	204200	204460	116950	161700	155150	175130	175800
1008	P51688	P51688	>sp|P51688|SPHM_HUMAN N-sulphoglucosamine sulphohydrolase OS=Homo sapiens GN=SGSH PE=1 SV=1	1	1	1	1	2.4	2.4	2.4			56.695	502	0.0030134	0	0	0	0	0	0	0	0	0	25401	0	0	0	0	0	28948	0	0	0	0	0	0	0	0	0	0	0	0	0	0	0	0	17759	0
1009	P51784	P51784	>sp|P51784|UBP11_HUMAN Ubiquitin carboxyl-terminal hydrolase 11 OS=Homo sapiens GN=USP11 PE=1 SV=3	1	3	3	3	3.1	3.1	3.1			109.82	963	8.3416e-18	0	0	0	7587.7	10738	193510	136420	135160	108930	191750	342860	229400	252350	251750	178490	269750	211970	0	0	0	5225.4	4843.7	152330	152140	142780	159500	136030	146770	133800	134670	165660	144690	137020	154850
1010	P51809	P51809	>sp|P51809|VAMP7_HUMAN Vesicle-associated membrane protein 7 OS=Homo sapiens GN=VAMP7 PE=1 SV=3	1	1	1	1	4.1	4.1	4.1			24.935	220	0.00027367	0	0	0	0	0	72089	15973	0	53400	0	114060	114350	0	90645	88067	91260	67136	0	0	0	0	0	0	0	0	0	0	0	0	0	0	0	0	56289
1011	P51858;O75475;Q9Y3E1	P51858	>sp|P51858|HDGF_HUMAN Hepatoma-derived growth factor OS=Homo sapiens GN=HDGF PE=1 SV=1	3	8	8	7	42.1	42.1	38.8			26.788	240	2.5445e-138	76086	88258	70635	371740	530540	1904400	1678500	1490700	1212000	1634500	2727100	2270300	2255000	2308500	1690600	2015300	1610100	59854	75581	43359	418270	414060	1422700	1475300	1243900	1574400	1330900	1372500	1203600	1298500	1391200	1206500	1168400	1345200
1012	P51884	P51884	>sp|P51884|LUM_HUMAN Lumican OS=Homo sapiens GN=LUM PE=1 SV=2	1	8	8	8	26	26	26			38.429	338	1.5291e-93	371550	647520	917370	393830	2338500	2281900	1399400	1363400	947130	1626900	3235400	3596600	3301800	3041100	2465800	3001700	1834200	917780	1349000	2069900	439850	1383700	1384200	1186300	1429600	1003800	1383700	1635400	1421000	1378200	1395800	1490100	1445900	1351800
1013	P51888	P51888	>sp|P51888|PRELP_HUMAN Prolargin OS=Homo sapiens GN=PRELP PE=1 SV=1	1	11	11	11	31.4	31.4	31.4			43.809	382	7.8959e-66	3064700	3660600	4734100	4200300	16602000	0	0	56849	0	0	161330	0	0	0	0	13392	0	1244700	2569200	7483100	2858900	7940100	0	0	7369.5	0	0	13293	0	0	0	0	1288.7	0
1014	P51911	P51911	>sp|P51911|CNN1_HUMAN Calponin-1 OS=Homo sapiens GN=CNN1 PE=1 SV=2	1	7	7	7	29	29	29			33.17	297	1.3358e-89	861200	893760	1138400	2662800	7050100	0	0	0	19403	0	0	0	0	0	0	0	0	517660	642060	1666900	1034800	3712600	0	0	0	10623	0	0	0	0	0	0	0	0
1015	P51970	P51970	>sp|P51970|NDUA8_HUMAN NADH dehydrogenase [ubiquinone] 1 alpha subcomplex subunit 8 OS=Homo sapiens GN=NDUFA8 PE=1 SV=3	1	1	1	1	8.7	8.7	8.7			20.105	172	1.2437e-11	45195	28770	41067	69923	127940	24366	8557.7	21858	6157.5	22863	42255	39949	37063	36892	24627	27747	27447	46856	33314	53732	42113	51044	15052	6502.7	21048	6253.4	20309	20468	20735	21534	21451	17662	16603	22873
1016	P51991	P51991	>sp|P51991|ROA3_HUMAN Heterogeneous nuclear ribonucleoprotein A3 OS=Homo sapiens GN=HNRNPA3 PE=1 SV=2	1	11	10	10	34.4	34.4	34.4			39.594	378	1.1026e-166	2678400	2261500	2278500	5196000	8210300	3287200	2341000	1889600	1534500	2340200	3977200	3700400	4227300	4238300	3270400	3874900	2987000	2781500	2714000	2845700	2856200	3082000	2385800	2009300	2241700	1662400	2104100	2338000	2300800	2398700	2291400	2176500	2228600	2376100
1017	P52209	P52209	>sp|P52209|6PGD_HUMAN 6-phosphogluconate dehydrogenase, decarboxylating OS=Homo sapiens GN=PGD PE=1 SV=3	1	13	13	13	37.1	37.1	37.1			53.139	483	1.0599e-160	29278	64814	55452	35520	229200	4027600	3264800	3141100	2304600	3169800	6433400	5370200	4765800	5021100	4027000	4660400	3533000	10781	26991	23121	7271.2	32028	3025200	3228800	3132800	2718100	2630000	3023600	2837400	2825500	2988400	2872100	2939600	3100500
1018	P52272	P52272	>sp|P52272|HNRPM_HUMAN Heterogeneous nuclear ribonucleoprotein M OS=Homo sapiens GN=HNRNPM PE=1 SV=3	1	32	32	32	46.3	46.3	46.3			77.515	730	2.3089e-194	9747500	6812300	7290000	17864000	23879000	6576700	4957300	4587600	3922900	4878300	8963200	8800000	7752600	8479200	6764000	7594000	5420000	10043000	8965200	9215400	9615700	8044600	4689900	5320700	5043300	5463300	4777400	3710500	4454200	3785500	4839000	4602400	4470100	4867300
1019	P52292	P52292	>sp|P52292|IMA2_HUMAN Importin subunit alpha-2 OS=Homo sapiens GN=KPNA2 PE=1 SV=1	1	6	6	6	15.3	15.3	15.3			57.861	529	1.152e-24	337600	291170	335430	703050	950950	427720	293370	301700	329260	303960	593380	577030	373600	511020	490890	522790	322690	589360	416130	250540	353790	208020	306380	335420	304350	330100	263930	357780	273230	281670	288890	285620	327700	305240
1020	P52306	P52306	>sp|P52306|GDS1_HUMAN Rap1 GTPase-GDP dissociation stimulator 1 OS=Homo sapiens GN=RAP1GDS1 PE=1 SV=3	1	1	1	1	2.1	2.1	2.1			66.316	607	0.00013878	7302.2	7906.5	7891.2	0	21703	28100	27014	30352	0	21342	40117	37565	30158	27619	35773	36238	24813	6860.9	8465.4	9282	0	7808.2	26829	32108	27765	0	18047	18490	18538	16623	15238	24625	20888	19547
1021	P52434	P52434	>sp|P52434|RPAB3_HUMAN DNA-directed RNA polymerases I, II, and III subunit RPABC3 OS=Homo sapiens GN=POLR2H PE=1 SV=4	1	1	1	1	8.7	8.7	8.7			17.143	150	3.5211e-06	19922	14955	15044	25366	63172	31280	29064	30105	16636	33802	46022	42282	41140	28676	23604	38717	35706	19259	16475	18207	14335	23384	22330	25521	28335	19524	36778	21825	21469	23332	16278	16717	28276	28941
1022	P52565	P52565	>sp|P52565|GDIR1_HUMAN Rho GDP-dissociation inhibitor 1 OS=Homo sapiens GN=ARHGDIA PE=1 SV=3	1	7	7	7	29.9	29.9	29.9			23.207	204	2.7273e-90	0	0	0	0	0	10035000	8282700	8185700	6371200	8288400	16201000	15882000	13097000	12988000	10560000	12288000	8641600	0	0	0	0	0	7709500	8311700	8440900	8583800	7748400	7402100	7770100	7167300	6915000	8021800	6915000	7231300
1023	P52566	P52566	>sp|P52566|GDIR2_HUMAN Rho GDP-dissociation inhibitor 2 OS=Homo sapiens GN=ARHGDIB PE=1 SV=3	1	6	6	6	33.8	33.8	33.8			22.988	201	1.2051e-144	0	0	0	0	38426	1956600	1971300	1510600	1198000	1717200	3779800	3626300	3149500	3163800	2275100	2855500	2025700	0	0	0	0	11024	1774000	1848200	1699800	1708600	1712600	1275100	1948400	1806600	1932200	1701900	1187700	1695900
1024	P52597	P52597	>sp|P52597|HNRPF_HUMAN Heterogeneous nuclear ribonucleoprotein F OS=Homo sapiens GN=HNRNPF PE=1 SV=3	1	7	6	6	23.9	21.4	21.4			45.671	415	1.6599e-190	572800	501470	479670	1173300	1425200	1162400	944680	833350	717020	855620	1960300	1649200	1183100	1406400	850310	1241800	830020	752360	806390	806590	830740	699400	815960	722440	689540	731030	633960	799030	804190	644820	758340	631490	694520	752360
1025	P52701	P52701	>sp|P52701|MSH6_HUMAN DNA mismatch repair protein Msh6 OS=Homo sapiens GN=MSH6 PE=1 SV=2	1	1	1	1	1	1	1			152.78	1360	0.0010572	9011.8	11644	15519	22950	26497	16821	0	0	18154	0	0	0	27198	22886	0	16779	15027	7714.2	11807	20450	11951	8788.8	13075	0	0	23198	0	0	0	16795	14146	0	10835	13262
1026	P52758	P52758	>sp|P52758|UK114_HUMAN Ribonuclease UK114 OS=Homo sapiens GN=HRSP12 PE=1 SV=1	1	2	2	2	24.1	24.1	24.1			14.494	137	0.0014577	0	0	0	0	46952	0	0	0	0	0	0	0	0	0	0	12714	13561	0	0	0	0	17978	0	0	0	0	0	0	0	0	0	0	0	0
1027	P52789;P52790	P52789	>sp|P52789|HXK2_HUMAN Hexokinase-2 OS=Homo sapiens GN=HK2 PE=1 SV=2	2	3	1	1	3.6	1.5	1.5			102.38	917	7.2131e-07	12612	11501	0	39632	67968	58851	56149	53345	51757	55360	88305	92935	73906	79658	62104	65808	60089	11276	11717	0	20714	23268	38855	45598	46435	75195	44543	50571	57441	50620	41820	53293	36095	45043
1028	P52815	P52815	>sp|P52815|RM12_HUMAN 39S ribosomal protein L12, mitochondrial OS=Homo sapiens GN=MRPL12 PE=1 SV=2	1	4	4	4	22.7	22.7	22.7			21.348	198	2.3155e-27	213440	202620	135100	321630	272560	683740	566330	498940	369230	525760	988650	969530	815390	825690	715380	774740	683550	339050	372680	319490	456220	175540	472930	402570	368830	385800	362100	457680	480230	448500	468460	458960	445370	447900
1029	P52888	P52888	>sp|P52888|THOP1_HUMAN Thimet oligopeptidase OS=Homo sapiens GN=THOP1 PE=1 SV=2	1	2	2	2	3.8	3.8	3.8			78.839	689	4.9184e-09	27386	26059	26108	49775	37470	48468	50141	32284	35842	11107	76490	110490	65431	59704	57951	25823	51809	30843	26998	37220	26454	13044	32541	52950	28577	39560	9087.7	43099	39928	44153	31874	49145	14403	50352
1030	P52907	P52907	>sp|P52907|CAZA1_HUMAN F-actin-capping protein subunit alpha-1 OS=Homo sapiens GN=CAPZA1 PE=1 SV=3	1	10	10	7	53.1	53.1	41.3			32.922	286	2.5626e-196	966800	854820	950820	2165100	2724000	4057400	3624500	3177300	3238200	3415500	8608400	5584600	5545600	5924800	5293300	5888000	4220200	1475100	1374800	1715100	1723500	1273100	2951100	3027600	2796100	3616400	2755900	4050500	2878000	3142700	3364000	3694800	3465700	3439800
1031	P52943	P52943	>sp|P52943|CRIP2_HUMAN Cysteine-rich protein 2 OS=Homo sapiens GN=CRIP2 PE=1 SV=1	1	2	2	2	16.8	16.8	16.8			22.492	208	2.3103e-12	142000	0	0	311530	221700	658210	629370	570100	191480	562600	1029600	1085000	778580	920260	870100	934800	175100	103560	0	0	158330	89655	421410	443260	448350	707740	401050	448220	521480	395070	506580	585850	528450	431460
1032	P52948	P52948	>sp|P52948|NUP98_HUMAN Nuclear pore complex protein Nup98-Nup96 OS=Homo sapiens GN=NUP98 PE=1 SV=4	1	1	1	1	0.8	0.8	0.8			197.58	1817	0.0024328	0	0	0	6139.3	15616	14734	12371	0	12072	11962	16737	15971	15001	16315	12904	11916	8740.2	0	0	0	3648.5	4150.2	11061	11424	0	14898	10944	8346.6	8527.5	8946.3	9739.6	9611	7431.8	7449.7
1033	P53004	P53004	>sp|P53004|BIEA_HUMAN Biliverdin reductase A OS=Homo sapiens GN=BLVRA PE=1 SV=2	1	2	2	2	9.5	9.5	9.5			33.428	296	2.7635e-15	28091	33723	0	43162	213690	275880	216470	204590	153660	228380	379980	335010	284920	340820	223860	292290	220790	48273	63431	0	41647	83490	184160	176670	177720	164720	247230	192540	162610	178200	209450	148180	175350	169600
1034	P53007	P53007	>sp|P53007|TXTP_HUMAN Tricarboxylate transport protein, mitochondrial OS=Homo sapiens GN=SLC25A1 PE=1 SV=2	1	4	4	4	12.5	12.5	12.5			34.012	311	2.7793e-19	249580	309200	225800	528690	1052100	207380	293020	88911	57928	170050	294970	430930	300440	288580	224130	202180	203730	549270	386270	282820	302860	430780	120350	166220	100940	79263	109730	118580	172610	129150	133860	145470	130080	143340
1035	P53041	P53041	>sp|P53041|PPP5_HUMAN Serine/threonine-protein phosphatase 5 OS=Homo sapiens GN=PPP5C PE=1 SV=1	1	1	1	1	2.2	2.2	2.2			56.878	499	0.00084443	0	0	0	0	0	16392	0	15730	0	15682	0	28069	20833	22795	0	17078	0	0	0	0	0	0	0	0	0	0	0	0	0	0	0	0	10477	0
1036	P53396	P53396	>sp|P53396|ACLY_HUMAN ATP-citrate synthase OS=Homo sapiens GN=ACLY PE=1 SV=3	1	18	18	18	20.5	20.5	20.5			120.84	1101	1.3593e-193	667120	553080	550550	1605600	1569600	2315500	1584800	1759100	1227900	1465600	3075800	2958700	2606300	2809300	2421000	2592600	2073400	1677600	1472400	1325500	1654400	987680	1303800	1154700	1437300	1431300	1270700	1176600	1280800	1220700	1163100	1394500	1321000	1270100
1037	P53597	P53597	>sp|P53597|SUCA_HUMAN Succinyl-CoA ligase [GDP-forming] subunit alpha, mitochondrial OS=Homo sapiens GN=SUCLG1 PE=1 SV=4	1	5	5	5	17.6	17.6	17.6			36.249	346	5.4312e-13	92335	103770	69589	190890	440400	429480	292360	349940	256190	343360	627080	629190	555390	610330	547060	533160	363880	134230	112940	89760	118560	195600	360130	191390	269320	276320	275580	330120	364200	346390	393390	382000	303970	332770
1038	P53618	P53618	>sp|P53618|COPB_HUMAN Coatomer subunit beta OS=Homo sapiens GN=COPB1 PE=1 SV=3	1	14	14	14	19.8	19.8	19.8			107.14	953	2.8046e-262	913790	798850	791780	2190800	3360800	1454400	1056800	867880	677740	1105800	2246100	1514200	1765400	1858400	1147100	1835100	996240	1557700	1453100	1588700	1302300	1476900	813310	731670	770220	802300	976190	768200	769160	710350	773300	842860	790130	779250
1039	P53621	P53621	>sp|P53621|COPA_HUMAN Coatomer subunit alpha OS=Homo sapiens GN=COPA PE=1 SV=2	1	23	23	23	23.2	23.2	23.2			138.34	1224	8.1987e-221	2920300	2342200	2411000	5377100	7307700	2186900	1273200	1311200	1260000	1652300	2807300	2928400	2619000	2524100	2264400	2822500	1823600	3517000	3452000	3390000	3729700	3038400	1244600	1377700	1261500	1427500	1264800	1307200	1326300	1232500	1305200	1278300	1228600	1086000
1040	P53634	P53634	>sp|P53634|CATC_HUMAN Dipeptidyl peptidase 1 OS=Homo sapiens GN=CTSC PE=1 SV=2	1	2	2	2	6.7	6.7	6.7			51.853	463	6.4084e-51	0	0	0	0	0	579450	471770	343970	386150	407100	842140	761980	698580	673540	631060	673310	508480	0	0	0	0	0	675050	325910	424900	434230	467200	379460	364400	337870	352820	421790	373930	389330
1041	P53680	P53680	>sp|P53680|AP2S1_HUMAN AP-2 complex subunit sigma OS=Homo sapiens GN=AP2S1 PE=1 SV=2	1	3	3	3	16.9	16.9	16.9			17.018	142	0.00022418	370980	263290	235940	623410	797150	109600	63725	54840	33899	97751	188100	101280	138980	159860	136200	135870	100360	425870	328700	301180	416610	279690	54410	55985	100180	40305	57280	60241	52267	120930	61240	81652	53976	55049
[truncated: 1,223 more rows]
[truncated: 17 more columns]
