# Supplementary material for: Proteomics Pipeline for Biomarker Discovery of Laser Capture Microdissected Breast Cancer Tissue
Source: J Mammary Gland Biol Neoplasia. 2012 May 30;17(2):155–64. doi: 10.1007/s10911-012-9252-6 (PMC3428526; doi:10.1007/s10911-012-9252-6)
Supplement: Supplementary file 7 — Protein intensity of experimental samples (XLSX 776 kb) [file 10911_2012_9252_MOESM7_ESM.xlsx]

## Sheet: Supplementary table 4
Supplementary table 4: Protein intensity of experimental samples
id	Protein IDs	Majority Protein IDs	Protein Descriptions	Proteins	Peptides	Razor Peptides	Unique Peptides	Sequence Coverage [%]	Unique + Razor Sequence Coverage [%]	Unique Sequence Coverage [%]	Only identified by site	Reverse	Mol. Weight [kDa]	Sequence Length	PEP	Intensity ER+1	Intensity ER+2	Intensity ER+3	Intensity ER+4	Intensity ER+5	Intensity ER-1	Intensity ER-2	Intensity ER-3	Intensity ER-4	LFQ Intensity ER+1	LFQ Intensity ER+2	LFQ Intensity ER+3	LFQ Intensity ER+4	LFQ Intensity ER+5	LFQ Intensity ER-1	LFQ Intensity ER-2	LFQ Intensity ER-3	LFQ Intensity ER-4	MS/MS Count ER+1	MS/MS Count ER+2	MS/MS Count ER+3	MS/MS Count ER+4	MS/MS Count ER+5	MS/MS Count ER-1	MS/MS Count ER-2	MS/MS Count ER-3	MS/MS Count ER-4
0	A0AV96	A0AV96	>sp|A0AV96|RBM47_HUMAN RNA-binding protein 47 OS=Homo sapiens GN=RBM47 PE=1 SV=2	1	1	1	1	2.7	2.7	2.7			64.098	593	6.1278e-07	0	0	190120	178020	0	166270	152620	0	69871	0	0	274590	219820	0	122560	151440	0	81912	0	0	1	1	0	1	1	0	0
1	A0FGR8	A0FGR8	>sp|A0FGR8|ESYT2_HUMAN Extended synaptotagmin-2 OS=Homo sapiens GN=ESYT2 PE=1 SV=1	1	8	8	8	10.2	10.2	10.2			102.36	921	3.7068e-53	266300	1709000	304560	786790	837710	715580	623580	2961600	340090	183700	4342800	182660	711530	411690	345950	394070	1978000	330590	0	1	0	1	2	1	1	11	2
2	A0MZ66	A0MZ66	>sp|A0MZ66|SHOT1_HUMAN Shootin-1 OS=Homo sapiens GN=KIAA1598 PE=1 SV=4	1	5	5	5	7.1	7.1	7.1			71.639	631	2.9935e-12	873760	956460	682300	749570	2025000	818430	263690	291310	269200	496910	1273200	497640	997990	2101500	503790	220240	223190	247440	0	4	0	1	2	0	0	0	0
3	A1L0T0	A1L0T0	>sp|A1L0T0|ILVBL_HUMAN Acetolactate synthase-like protein OS=Homo sapiens GN=ILVBL PE=1 SV=2	1	4	4	4	12	12	12			67.867	632	1.9152e-39	154930	940360	522710	1282200	1217300	2667600	1337300	183860	1946500	170010	1154800	813210	1782000	597910	2442800	2550300	268430	620860	0	1	1	4	2	3	2	0	1
4	A4FU69	A4FU69	>sp|A4FU69|EFCB5_HUMAN EF-hand calcium-binding domain-containing protein 5 OS=Homo sapiens GN=EFCAB5 PE=1 SV=2	1	1	1	1	0.6	0.6	0.6			173.42	1503	0.0025286	0	0	0	334610	0	0	0	490470	0	0	0	0	300600	0	0	0	707540	0	0	0	0	1	0	0	0	1	0
5	P19440;A6NGU5;P36268	P19440;A6NGU5;P36268	>sp|P19440|GGT1_HUMAN Gamma-glutamyltranspeptidase 1 OS=Homo sapiens GN=GGT1 PE=1 SV=2;>sp|A6NGU5|GGT3_HUMAN Putative gamma-glutamyltranspeptidase 3 OS=Homo sapiens GN=GGT3P PE=5 SV=2;>sp|P36268|GGT2_HUMAN Gamma-glutamyltranspeptidase 2 OS=Homo sapiens GN=	3	5	5	5	9.5	9.5	9.5			61.409	569	2.0873e-20	42087	390220	0	0	0	855420	3084800	69408	62178	2979.9	60963	0	0	0	187170	4100700	6115.2	6053.8	0	0	0	0	0	1	6	0	0
6	A6NHQ2	A6NHQ2	>sp|A6NHQ2|FBLL1_HUMAN rRNA/tRNA 2'-O-methyltransferase fibrillarin-like protein 1 OS=Homo sapiens GN=FBLL1 PE=3 SV=1	1	2	2	1	6.6	6.6	3.3			34.675	333	0.00020321	706470	1032900	602140	120250	906420	686990	346610	496880	614770	540330	623340	604300	208880	572210	1234000	761350	382520	544820	0	2	1	0	2	1	1	1	1
7	A6NHR9	A6NHR9	>sp|A6NHR9|SMHD1_HUMAN Structural maintenance of chromosomes flexible hinge domain-containing protein 1 OS=Homo sapiens GN=SMCHD1 PE=1 SV=2	1	1	1	1	0.5	0.5	0.5			226.37	2005	0.0044292	50037	43147	0	13756	0	0	0	97964	90432	44620	16839	0	8510.1	0	0	0	135810	139230	1	0	0	0	0	0	0	1	2
8	P20042;A6NK07	P20042;A6NK07	>sp|P20042|IF2B_HUMAN Eukaryotic translation initiation factor 2 subunit 2 OS=Homo sapiens GN=EIF2S2 PE=1 SV=2;>sp|A6NK07|IF2BL_HUMAN Eukaryotic translation initiation factor 2 subunit 2-like protein OS=Homo sapiens PE=1 SV=1	2	4	4	4	13.5	13.5	13.5			38.388	333	7.2303e-64	583370	1058700	507010	337520	1404500	920060	435500	443950	521060	533960	554880	716910	720890	681020	630980	299250	529890	1287300	1	1	0	0	3	1	1	0	1
9	B7ZAQ6;P0CG08;A6NKF9	B7ZAQ6;P0CG08;A6NKF9	>sp|B7ZAQ6|GPHRA_HUMAN Golgi pH regulator A OS=Homo sapiens GN=GPR89A PE=1 SV=2;>sp|P0CG08|GPHRB_HUMAN Golgi pH regulator B OS=Homo sapiens GN=GPR89B PE=1 SV=1;>sp|A6NKF9|GPHRC_HUMAN Putative Golgi pH regulator C OS=Homo sapiens GN=GPR89C PE=5 SV=2	3	3	3	3	11.4	11.4	11.4			52.916	455	9.9522e-45	683920	288270	675360	839970	753830	463150	163990	563890	153040	741150	320540	817530	994780	284580	438600	171810	836830	205630	2	0	2	1	1	1	0	1	1
10	A6NL28	A6NL28	>sp|A6NL28|TPM3L_HUMAN Putative tropomyosin alpha-3 chain-like protein OS=Homo sapiens PE=5 SV=2	1	5	2	2	15.7	7.6	7.6			26.269	223	3.8641e-42	391800	1381700	991660	345760	918500	666790	254130	589690	603300	402600	940940	1024900	473820	844760	633140	268780	569310	1044000	0	1	1	1	1	1	0	2	1
11	O00116	O00116	>sp|O00116|ADAS_HUMAN Alkyldihydroxyacetonephosphate synthase, peroxisomal OS=Homo sapiens GN=AGPS PE=1 SV=1	1	2	2	2	5.9	5.9	5.9			72.911	658	1.6609e-36	459330	848910	0	318340	1143800	0	0	0	194210	391680	772020	0	319930	915140	0	0	0	198590	1	2	0	0	2	0	0	0	0
12	O00148	O00148	>sp|O00148|DDX39_HUMAN ATP-dependent RNA helicase DDX39 OS=Homo sapiens GN=DDX39 PE=1 SV=2	1	10	1	1	18.7	2.6	2.6			49.129	427	9.3162e-92	26188	0	0	0	0	370980	482610	90383	229770	16992	0	0	0	0	400410	322300	72977	434590	0	0	0	0	0	2	0	0	1
13	O00151	O00151	>sp|O00151|PDLI1_HUMAN PDZ and LIM domain protein 1 OS=Homo sapiens GN=PDLIM1 PE=1 SV=4	1	2	2	2	7.9	7.9	7.9			36.071	329	9.5185e-07	0	189060	791930	678220	580450	752150	949480	98266	221170	0	96883	1050700	775330	281410	722870	931340	173310	407540	0	0	1	1	1	1	2	0	1
14	O00159	O00159	>sp|O00159|MYO1C_HUMAN Myosin-Ic OS=Homo sapiens GN=MYO1C PE=1 SV=4	1	8	8	8	9.7	9.7	9.7			121.68	1063	1.0009e-59	2836600	3191200	1559700	1108700	1430000	2708600	422600	769090	2112000	3356900	2369000	2694600	902670	1315900	1832000	382210	657000	2639200	6	1	2	0	1	3	0	0	6
15	O00161	O00161	>sp|O00161|SNP23_HUMAN Synaptosomal-associated protein 23 OS=Homo sapiens GN=SNAP23 PE=1 SV=1	1	2	2	2	11.4	11.4	11.4			23.354	211	5.6761e-06	482740	422230	312920	216570	771930	228360	193940	103760	138690	598630	205510	253260	401060	606170	200290	135710	141970	209700	1	0	0	1	1	0	0	0	0
16	O00170	O00170	>sp|O00170|AIP_HUMAN AH receptor-interacting protein OS=Homo sapiens GN=AIP PE=1 SV=2	1	1	1	1	4.2	4.2	4.2			37.636	330	0.00051762	173990	239820	90736	65939	338870	234190	98832	104160	135710	151420	156530	105030	68223	403750	162570	88526	112800	162400	0	0	0	0	1	0	0	0	0
17	O00178	O00178	>sp|O00178|GTPB1_HUMAN GTP-binding protein 1 OS=Homo sapiens GN=GTPBP1 PE=1 SV=3	1	2	2	2	5.5	5.5	5.5			72.453	669	9.673e-05	120470	905450	88857	62003	71732	254110	17539	26930	24276	87272	184310	146060	146690	106810	492580	35924	66686	66430	1	1	1	0	0	2	0	0	0
18	O00182;Q3B8N2;Q6DKI2	O00182	>sp|O00182|LEG9_HUMAN Galectin-9 OS=Homo sapiens GN=LGALS9 PE=1 SV=2	3	3	3	3	11.5	11.5	11.5			39.518	355	1.7089e-17	262880	245880	0	122350	111060	150050	224840	0	497530	242090	241690	0	102890	107210	156870	303310	0	557050	0	0	0	0	1	0	0	0	3
19	O00186	O00186	>sp|O00186|STXB3_HUMAN Syntaxin-binding protein 3 OS=Homo sapiens GN=STXBP3 PE=1 SV=2	1	2	2	2	4.4	4.4	4.4			67.764	592	2.8624e-08	154920	240970	202910	119930	171760	171410	68407	66456	79046	128890	225040	342930	114580	120830	110340	66199	77753	88583	0	1	2	0	0	0	0	0	0
20	O00194;P51159	O00194;P51159	>sp|O00194|RB27B_HUMAN Ras-related protein Rab-27B OS=Homo sapiens GN=RAB27B PE=1 SV=4;>sp|P51159|RB27A_HUMAN Ras-related protein Rab-27A OS=Homo sapiens GN=RAB27A PE=1 SV=3	2	2	2	2	8.7	8.7	8.7			24.608	218	1.7517e-11	1062700	1078400	957880	479040	1311500	807380	393660	67168	99219	1299800	578130	1311000	542720	1015000	617010	439310	61774	100840	1	0	3	1	2	1	1	0	0
21	O00203	O00203	>sp|O00203|AP3B1_HUMAN AP-3 complex subunit beta-1 OS=Homo sapiens GN=AP3B1 PE=1 SV=3	1	4	4	3	5.7	5.7	4.9			121.32	1094	6.9949e-21	894480	1605300	1131800	874170	1109300	745340	690920	238690	414060	731970	1313600	1770100	922140	464250	566190	1046100	259780	571050	2	1	3	2	1	0	1	0	0
22	O00217	O00217	>sp|O00217|NDUS8_HUMAN NADH dehydrogenase [ubiquinone] iron-sulfur protein 8, mitochondrial OS=Homo sapiens GN=NDUFS8 PE=1 SV=1	1	1	1	1	8.6	8.6	8.6			23.705	210	3.0939e-08	596100	477340	282150	415610	810360	240340	219120	257210	418980	811430	296540	310870	409290	827170	158800	186810	265130	477250	1	0	0	0	1	0	0	0	0
23	O00231	O00231	>sp|O00231|PSD11_HUMAN 26S proteasome non-ATPase regulatory subunit 11 OS=Homo sapiens GN=PSMD11 PE=1 SV=3	1	8	8	8	22.3	22.3	22.3			47.463	422	1.5719e-71	8957000	8819100	4361300	2925200	23997000	11262000	8414100	2881800	3704100	18010000	12675000	2811500	1825100	21170000	3892500	6858200	766300	1120800	8	7	6	5	7	9	5	4	6
24	O00232	O00232	>sp|O00232|PSD12_HUMAN 26S proteasome non-ATPase regulatory subunit 12 OS=Homo sapiens GN=PSMD12 PE=1 SV=3	1	6	6	6	17.5	17.5	17.5			52.904	456	5.8822e-228	866420	1502300	1044000	758410	1777300	1366400	1073200	1351700	1469100	817450	1830000	2168600	1176900	1193000	1237900	903320	929230	1253600	4	3	3	3	7	5	2	3	7
25	O00264	O00264	>sp|O00264|PGRC1_HUMAN Membrane-associated progesterone receptor component 1 OS=Homo sapiens GN=PGRMC1 PE=1 SV=3	1	8	8	8	41	41	41			21.671	195	7.6308e-60	1551100	5431200	1153100	2322500	2053900	9757500	3251600	6278600	1613800	1411900	4064600	1524900	2619400	1694100	8072200	3098500	7964300	2168500	2	5	2	5	2	10	6	11	2
26	O00291	O00291	>sp|O00291|HIP1_HUMAN Huntingtin-interacting protein 1 OS=Homo sapiens GN=HIP1 PE=1 SV=5	1	1	1	1	1.5	1.5	1.5			116.22	1037	2.2971e-30	0	0	0	0	0	0	254880	0	0	0	0	0	0	0	0	262340	0	0	0	0	0	0	0	0	2	0	0
27	O00299	O00299	>sp|O00299|CLIC1_HUMAN Chloride intracellular channel protein 1 OS=Homo sapiens GN=CLIC1 PE=1 SV=4	1	8	8	8	49.8	49.8	49.8			26.922	241	4.043e-230	5826900	8953600	4981000	10536000	3936300	5569900	7367700	9962900	5094400	5716500	6792500	7432900	12186000	3698100	3971200	7329000	11615000	7325500	8	9	6	9	4	6	9	12	5
28	O00303	O00303	>sp|O00303|EIF3F_HUMAN Eukaryotic translation initiation factor 3 subunit F OS=Homo sapiens GN=EIF3F PE=1 SV=1	1	4	4	4	18.2	18.2	18.2			37.563	357	2.8828e-45	829570	1324200	846640	688000	1657600	1265900	685150	624290	996260	795600	995770	1050100	941810	1345600	1008200	670810	810990	1249900	1	3	0	1	2	2	0	0	2
29	O00391	O00391	>sp|O00391|QSOX1_HUMAN Sulfhydryl oxidase 1 OS=Homo sapiens GN=QSOX1 PE=1 SV=3	1	1	1	1	2.1	2.1	2.1			82.577	747	0.0028369	0	0	110960	0	0	0	0	0	0	0	0	147600	0	0	0	0	0	0	0	0	1	0	0	0	0	0	0
30	O00410	O00410	>sp|O00410|IPO5_HUMAN Importin-5 OS=Homo sapiens GN=IPO5 PE=1 SV=4	1	5	5	5	7.2	7.2	7.2			123.63	1097	2.831e-61	471280	1866300	455170	2143700	170780	1549100	1324100	928670	2709100	422690	1767700	650380	2705600	258330	1410400	1126800	976910	3313400	1	2	1	2	1	1	4	4	5
31	O00422	O00422	>sp|O00422|SAP18_HUMAN Histone deacetylase complex subunit SAP18 OS=Homo sapiens GN=SAP18 PE=1 SV=1	1	1	1	1	10.5	10.5	10.5			17.561	153	6.2136e-10	237020	175660	227230	170970	426860	404890	451420	208050	308840	250440	113190	259680	174630	350300	277480	534020	222440	482670	1	0	0	0	1	0	1	0	1
32	O00425;Q9NZI8	O00425	>sp|O00425|IF2B3_HUMAN Insulin-like growth factor 2 mRNA-binding protein 3 OS=Homo sapiens GN=IGF2BP3 PE=1 SV=2	2	9	9	8	19.3	19.3	17.1			63.704	579	3.1328e-60	0	242210	28239	37621	204950	275890	27125	340290	4850700	0	206590	799.79	34171	9760.5	11184	21330	23797	7451400	0	1	0	0	0	0	0	0	11
33	O00429	O00429	>sp|O00429|DNM1L_HUMAN Dynamin-1-like protein OS=Homo sapiens GN=DNM1L PE=1 SV=2	1	3	3	3	5.8	5.8	5.8			81.876	736	5.8081e-24	457590	498910	469710	625940	743180	531770	303540	756390	507690	376280	354860	649870	743100	418470	393640	534030	945200	717300	1	1	2	2	1	0	1	4	3
34	O00442	O00442	>sp|O00442|RTC1_HUMAN RNA 3'-terminal phosphate cyclase OS=Homo sapiens GN=RTCD1 PE=1 SV=1	1	1	1	1	3.6	3.6	3.6			39.336	366	0.011242	96811	0	0	0	0	0	0	0	0	96811	0	0	0	0	0	0	0	0	1	0	0	0	0	0	0	0	0
35	O00471	O00471	>sp|O00471|EXOC5_HUMAN Exocyst complex component 5 OS=Homo sapiens GN=EXOC5 PE=1 SV=1	1	1	1	1	2.7	2.7	2.7			81.852	708	9.4687e-05	73047	188100	105500	178360	139850	161570	55159	0	22927	50302	171830	170790	273770	72060	88750	39095	0	21710	0	1	1	1	0	0	0	0	0
36	O00483	O00483	>sp|O00483|NDUA4_HUMAN NADH dehydrogenase [ubiquinone] 1 alpha subcomplex subunit 4 OS=Homo sapiens GN=NDUFA4 PE=1 SV=1	1	3	3	3	32.1	32.1	32.1			9.3697	81	1.9238e-09	1676400	2293800	1074300	507100	4413300	1230800	623550	681920	1623900	1530100	1632800	1452100	605680	3402500	884900	602970	908260	2416600	3	3	3	1	8	2	1	2	3
37	O00487	O00487	>sp|O00487|PSDE_HUMAN 26S proteasome non-ATPase regulatory subunit 14 OS=Homo sapiens GN=PSMD14 PE=1 SV=1	1	2	2	2	12.6	12.6	12.6			34.577	310	3.3303e-07	822480	1093100	962200	509910	1272400	905580	515540	609240	474030	656000	570820	1245300	747230	895350	910100	643250	664550	810800	2	3	2	2	2	2	1	1	1
38	O00505	O00505	>sp|O00505|IMA3_HUMAN Importin subunit alpha-3 OS=Homo sapiens GN=KPNA3 PE=1 SV=2	1	3	3	3	10.2	10.2	10.2			57.81	521	1.0637e-44	0	380210	93973	211300	0	242570	187610	129000	1127300	0	360230	98522	197190	0	328940	152200	272910	1348700	0	0	0	1	0	0	0	0	3
39	O00506;Q9P289	O00506;Q9P289	>sp|O00506|STK25_HUMAN Serine/threonine-protein kinase 25 OS=Homo sapiens GN=STK25 PE=1 SV=1;>sp|Q9P289|MST4_HUMAN Serine/threonine-protein kinase MST4 OS=Homo sapiens GN=MST4 PE=1 SV=2	2	2	2	1	5.2	5.2	3.5			48.111	426	8.262e-23	160260	0	249630	189890	118670	216770	222030	288920	271230	160740	0	290110	223040	116460	148990	239520	315100	446820	0	0	2	2	1	0	1	2	0
40	O00519	O00519	>sp|O00519|FAAH1_HUMAN Fatty-acid amide hydrolase 1 OS=Homo sapiens GN=FAAH PE=1 SV=2	1	1	1	1	4	4	4			63.065	579	3.2991e-15	175360	172880	63855	82294	117840	162750	0	0	0	197570	116650	76413	98088	79329	137730	0	0	0	1	0	0	1	0	1	0	0	0
41	O00534	O00534	>sp|O00534|VMA5A_HUMAN von Willebrand factor A domain-containing protein 5A OS=Homo sapiens GN=VWA5A PE=2 SV=2	1	1	1	1	1.3	1.3	1.3			86.488	786	0.00085988	49937	0	54339	45908	0	481160	180040	0	0	18407	0	26642	20118	0	485390	195350	0	0	0	0	0	0	0	1	1	0	0
42	O00541	O00541	>sp|O00541|PESC_HUMAN Pescadillo homolog OS=Homo sapiens GN=PES1 PE=1 SV=1	1	1	1	1	1.9	1.9	1.9			68.002	588	0.001938	0	80618	0	16522	364690	64495	33906	47357	62554	0	62676	0	20363	282880	47171	29994	55271	85927	0	0	0	0	0	1	1	1	1
43	O00560	O00560	>sp|O00560|SDCB1_HUMAN Syntenin-1 OS=Homo sapiens GN=SDCBP PE=1 SV=1	1	1	1	1	7.7	7.7	7.7			32.444	298	1.5634e-05	98441	176390	39811	40127	36830	141680	128840	248820	69674	93259	125320	50166	45194	22997	107070	125620	349600	90766	0	0	0	0	1	0	0	1	0
44	O00567	O00567	>sp|O00567|NOP56_HUMAN Nucleolar protein 56 OS=Homo sapiens GN=NOP56 PE=1 SV=4	1	11	11	11	19.7	19.7	19.7			66.049	594	3.4966e-70	3341400	2266700	1089700	1721200	6516100	2665700	3105400	1002600	1589000	3080300	1865900	1716900	1693000	4705600	2557200	3190200	1335200	2023700	5	3	2	4	9	4	9	1	4
45	O00571;O15523;Q9NQI0	O00571;O15523	>sp|O00571|DDX3X_HUMAN ATP-dependent RNA helicase DDX3X OS=Homo sapiens GN=DDX3X PE=1 SV=3;>sp|O15523|DDX3Y_HUMAN ATP-dependent RNA helicase DDX3Y OS=Homo sapiens GN=DDX3Y PE=1 SV=2	3	16	15	15	30.2	28.5	28.5			73.243	662	1.9659e-302	3826800	5283000	3793600	3730100	4207800	6919700	6165100	4976900	5446200	3955200	3898500	4479800	4054000	2754900	7163800	7258200	5418900	6981900	10	11	9	9	6	9	11	11	12
46	O00592	O00592	>sp|O00592|PODXL_HUMAN Podocalyxin OS=Homo sapiens GN=PODXL PE=1 SV=2	1	3	3	3	6.1	6.1	6.1			58.635	558	8.0183e-16	169980	220870	110860	112180	2437500	103020	68301	1060700	195030	35602	40829	27591	34594	2290900	9137	18235	1565200	158850	0	0	0	0	4	0	0	2	0
47	O00629	O00629	>sp|O00629|IMA4_HUMAN Importin subunit alpha-4 OS=Homo sapiens GN=KPNA4 PE=1 SV=1	1	3	3	3	10.7	10.7	10.7			57.886	521	6.858e-34	31593	66718	295910	16613	543490	413710	479390	574660	238300	69275	238230	227770	22496	185430	778450	450360	490010	305840	0	2	0	0	1	3	0	1	2
48	O00712;Q12857;P08651;Q14938	O00712	>sp|O00712|NFIB_HUMAN Nuclear factor 1 B-type OS=Homo sapiens GN=NFIB PE=1 SV=2	4	3	3	3	7.6	7.6	7.6			47.441	420	1.6217e-05	92750000	90147000	74256000	109620000	130360000	103930000	121160000	118160000	91544000	90832000	63649000	97339000	133520000	96172000	80168000	126670000	151890000	127280000	9	10	8	9	11	8	10	13	10
49	O14548	O14548	>sp|O14548|COX7R_HUMAN Cytochrome c oxidase subunit 7A-related protein, mitochondrial OS=Homo sapiens GN=COX7A2L PE=1 SV=2	1	1	1	1	11.4	11.4	11.4			12.615	114	0.009932	0	0	0	0	0	0	0	0	0	0	0	0	0	0	0	0	0	0	0	0	0	0	0	0	0	0	0
50	O14579	O14579	>sp|O14579|COPE_HUMAN Coatomer subunit epsilon OS=Homo sapiens GN=COPE PE=1 SV=3	1	3	3	3	17.9	17.9	17.9			34.482	308	1.5454e-65	1184000	1141300	535830	575590	453960	621490	672180	0	158900	1393100	967020	486980	427350	401180	573880	659330	0	273810	2	3	3	2	1	2	1	0	0
51	O14602;P47813	O14602;P47813	>sp|O14602|IF1AY_HUMAN Eukaryotic translation initiation factor 1A, Y-chromosomal OS=Homo sapiens GN=EIF1AY PE=1 SV=4;>sp|P47813|IF1AX_HUMAN Eukaryotic translation initiation factor 1A, X-chromosomal OS=Homo sapiens GN=EIF1AX PE=1 SV=2	2	2	2	2	18.1	18.1	18.1			16.442	144	0.0022613	469740	414490	226580	754020	631990	693290	470810	848660	731000	245180	162250	384840	551380	246820	274520	273470	1677000	1734700	0	0	1	1	0	1	1	1	2
52	O14617	O14617	>sp|O14617|AP3D1_HUMAN AP-3 complex subunit delta-1 OS=Homo sapiens GN=AP3D1 PE=1 SV=1	1	2	2	2	4.2	4.2	4.2			130.16	1153	2.1761e-13	233500	516190	532060	335800	672810	360050	422030	117440	290840	222620	393180	775040	407010	433000	281000	447550	131400	407840	2	1	2	2	3	2	1	1	2
53	O14683	O14683	>sp|O14683|P5I11_HUMAN Tumor protein p53-inducible protein 11 OS=Homo sapiens GN=TP53I11 PE=2 SV=2	1	3	3	3	13.8	13.8	13.8			21.054	189	6.2141e-25	328690	296360	277550	443540	801160	755680	308060	323350	2129000	239870	152100	338980	978980	630690	1032400	302550	373570	2247600	0	0	0	1	0	1	0	0	3
54	O14684	O14684	>sp|O14684|PTGES_HUMAN Prostaglandin E synthase OS=Homo sapiens GN=PTGES PE=1 SV=2	1	1	1	1	6.6	6.6	6.6			17.102	152	4.5856e-06	138790	625690	130740	222230	0	382160	0	90855	146190	102300	543090	128170	277860	0	328330	0	83330	202010	0	1	0	1	0	1	0	0	1
55	O14734	O14734	>sp|O14734|ACOT8_HUMAN Acyl-coenzyme A thioesterase 8 OS=Homo sapiens GN=ACOT8 PE=1 SV=1	1	1	1	1	6	6	6			35.914	319	1.074e-07	37765	67756	51044	31114	134050	301590	117820	0	0	21904	29473	39378	21454	125320	347740	70334	0	0	0	0	0	0	1	2	0	0	0
56	O14735	O14735	>sp|O14735|CDIPT_HUMAN CDP-diacylglycerol--inositol 3-phosphatidyltransferase OS=Homo sapiens GN=CDIPT PE=1 SV=1	1	1	1	1	5.2	5.2	5.2			23.539	213	0.00085154	0	0	0	0	503790	0	0	0	0	0	0	0	0	376960	0	0	0	0	0	0	0	0	1	0	0	0	0
57	O14744	O14744	>sp|O14744|ANM5_HUMAN Protein arginine N-methyltransferase 5 OS=Homo sapiens GN=PRMT5 PE=1 SV=4	1	1	1	1	1.6	1.6	1.6			72.683	637	0.0070021	133910	191610	163110	122480	395130	170630	204840	0	157550	135980	137980	208310	139810	336210	130690	202440	0	208020	1	0	0	0	1	0	1	0	1
58	O14745	O14745	>sp|O14745|NHRF1_HUMAN Na(+)/H(+) exchange regulatory cofactor NHE-RF1 OS=Homo sapiens GN=SLC9A3R1 PE=1 SV=4	1	4	4	4	15.4	15.4	15.4			38.868	358	3.4223e-19	0	1020600	944010	326500	2696900	2047900	93104	0	0	0	529480	1006500	182720	2780200	1609900	47853	0	0	0	1	2	0	4	5	0	0	0
59	O14773	O14773	>sp|O14773|TPP1_HUMAN Tripeptidyl-peptidase 1 OS=Homo sapiens GN=TPP1 PE=1 SV=2	1	2	2	2	5	5	5			61.247	563	4.1633e-12	982090	1175800	535030	278230	3251600	1109500	460470	250850	390930	681340	1283300	487900	359440	2061400	961700	638230	339210	735420	1	1	1	0	3	1	1	1	1
60	O14776	O14776	>sp|O14776|TCRG1_HUMAN Transcription elongation regulator 1 OS=Homo sapiens GN=TCERG1 PE=1 SV=2	1	3	3	3	3.2	3.2	3.2			123.9	1098	7.1006e-06	0	0	0	465020	0	22008	0	25849	252330	0	0	0	0	0	0	0	0	346980	0	0	0	1	0	1	0	1	2
61	O14818;Q8TAA3	O14818	>sp|O14818|PSA7_HUMAN Proteasome subunit alpha type-7 OS=Homo sapiens GN=PSMA7 PE=1 SV=1	2	5	5	5	26.6	26.6	26.6			27.887	248	1.7935e-119	1386000	1974500	2149700	1558600	3167600	1987500	1514600	1449000	1622000	1163400	1517200	2787500	2300100	2279800	1429700	1610100	1828800	2210200	2	3	4	3	3	2	4	3	4
62	O14828	O14828	>sp|O14828|SCAM3_HUMAN Secretory carrier-associated membrane protein 3 OS=Homo sapiens GN=SCAMP3 PE=1 SV=3	1	7	7	7	32.6	32.6	32.6			38.287	347	0	8659900	6329400	1963400	2461300	11873000	2937700	2726500	4182200	1923700	10302000	6381200	3191800	3398900	5788100	2304900	2861600	4813600	1786600	11	5	5	6	1	1	1	3	5
63	O14879	O14879	>sp|O14879|IFIT3_HUMAN Interferon-induced protein with tetratricopeptide repeats 3 OS=Homo sapiens GN=IFIT3 PE=1 SV=1	1	2	2	2	6.1	6.1	6.1			55.984	490	1.6768e-13	520380	0	0	0	194320	0	0	89530	527450	589010	0	0	0	194000	0	0	87493	632000	1	0	0	0	0	0	0	0	2
64	O14880	O14880	>sp|O14880|MGST3_HUMAN Microsomal glutathione S-transferase 3 OS=Homo sapiens GN=MGST3 PE=1 SV=1	1	6	6	6	53.9	53.9	53.9			16.516	152	4.588e-99	695330	715110	577460	126510	1129300	162740	5317300	1369700	28165	768650	568430	1173600	128350	1116200	155830	5888600	507250	34130	3	2	4	0	4	0	8	3	0
65	O14896	O14896	>sp|O14896|IRF6_HUMAN Interferon regulatory factor 6 OS=Homo sapiens GN=IRF6 PE=1 SV=1	1	3	3	3	7.7	7.7	7.7			53.129	467	7.2821e-14	0	58447	443410	0	0	0	0	42367	18209	0	11973	677020	0	0	0	0	14400	7988.5	0	0	2	0	0	0	0	0	0
66	O14917	O14917	>sp|O14917|PCD17_HUMAN Protocadherin-17 OS=Homo sapiens GN=PCDH17 PE=2 SV=2	1	1	1	1	1.6	1.6	1.6			126.23	1159	0.015252	0	0	392910	0	0	0	0	0	159950	0	0	630830	0	0	0	0	0	111740	0	0	1	0	0	0	0	0	1
67	O14933	O14933	>sp|O14933|UB2L6_HUMAN Ubiquitin/ISG15-conjugating enzyme E2 L6 OS=Homo sapiens GN=UBE2L6 PE=1 SV=4	1	2	2	2	15	15	15			17.769	153	8.1894e-05	68963	0	0	0	0	0	0	0	44282	72966	0	0	0	0	0	0	0	56890	1	0	0	0	0	0	0	0	0
68	O14949	O14949	>sp|O14949|QCR8_HUMAN Cytochrome b-c1 complex subunit 8 OS=Homo sapiens GN=UQCRQ PE=1 SV=4	1	4	4	4	40.2	40.2	40.2			9.9062	82	2.9636e-17	508470	446420	99937	436860	2084700	520270	68644	233230	477730	715530	242850	186980	512550	1548900	386460	73278	350480	471190	1	2	1	2	5	2	1	1	2
69	O14950;P19105	O14950;P19105	>sp|O14950|ML12B_HUMAN Myosin regulatory light chain 12B OS=Homo sapiens GN=MYL12B PE=1 SV=2;>sp|P19105|ML12A_HUMAN Myosin regulatory light chain 12A OS=Homo sapiens GN=MYL12A PE=1 SV=2	2	6	6	3	45.9	45.9	23.8			19.779	172	2.2472e-74	7131200	11134000	3903300	8202600	11387000	7666800	6224100	6088700	5394900	6747500	7783000	4969300	9830800	9154100	6015400	5751000	8183300	8028300	7	7	3	6	8	7	5	7	6
70	O14967	O14967	>sp|O14967|CLGN_HUMAN Calmegin OS=Homo sapiens GN=CLGN PE=1 SV=1	1	1	1	1	2.6	2.6	2.6			70.038	610	3.8844e-64	134400	104500	61516	186030	103150	0	451810	0	92752	66213	38610	40311	277970	38027	0	661540	0	62837	0	0	0	1	0	0	2	0	0
71	O14974	O14974	>sp|O14974|MYPT1_HUMAN Protein phosphatase 1 regulatory subunit 12A OS=Homo sapiens GN=PPP1R12A PE=1 SV=1	1	2	2	2	3.1	3.1	3.1			115.28	1030	7.9364e-07	21091	125990	58181	42335	23845	147850	0	485820	25555	29499	27510	174290	70395	24955	164960	0	478010	49150	0	0	1	0	0	0	0	1	0
72	O14975	O14975	>sp|O14975|S27A2_HUMAN Very long-chain acyl-CoA synthetase OS=Homo sapiens GN=SLC27A2 PE=1 SV=2	1	6	6	6	11.3	11.3	11.3			70.311	620	1.1443e-19	67509	2634400	245610	427360	4450000	0	69769	61012	46436	32831	1625700	118540	174040	4443200	0	13160	6478.6	5448.9	0	4	2	2	6	0	0	0	0
73	O14976	O14976	>sp|O14976|GAK_HUMAN Cyclin-G-associated kinase OS=Homo sapiens GN=GAK PE=1 SV=2	1	3	3	3	4.2	4.2	4.2			143.19	1311	0	178270	119020	128530	211390	169120	537030	42298	127750	78833	107260	155400	167120	259320	124300	398630	66582	164170	112860	2	2	3	2	1	3	0	1	0
74	O14979	O14979	>sp|O14979|HNRDL_HUMAN Heterogeneous nuclear ribonucleoprotein D-like OS=Homo sapiens GN=HNRPDL PE=1 SV=3	1	3	2	2	7.6	5.7	5.7			46.437	420	3.3432e-21	812830	1132800	398310	624200	1236000	361160	293240	506820	883190	773010	866530	595190	708250	871160	327890	345520	531330	1275300	3	2	1	1	2	1	1	2	1
75	O14980	O14980	>sp|O14980|XPO1_HUMAN Exportin-1 OS=Homo sapiens GN=XPO1 PE=1 SV=1	1	11	11	11	16.1	16.1	16.1			123.38	1071	1.1069e-113	3256700	4509300	2721100	3122200	3268500	3851700	4582200	4204700	2105800	3100000	3225700	3016800	3242300	2145800	3681000	4824700	5439300	3656500	7	4	4	6	3	3	6	6	4
76	O15027	O15027	>sp|O15027|SC16A_HUMAN Protein transport protein Sec16A OS=Homo sapiens GN=SEC16A PE=1 SV=3	1	6	6	6	3.2	3.2	3.2			233.51	2179	4.3128e-24	220600	300160	691370	736370	882060	468900	282470	223850	53404	323080	657530	769820	550160	312590	349150	449140	330800	175250	4	3	4	3	3	3	2	0	0
77	O15042	O15042	>sp|O15042|SR140_HUMAN U2-associated protein SR140 OS=Homo sapiens GN=SR140 PE=1 SV=2	1	1	1	1	1.9	1.9	1.9			118.29	1029	0.0028739	0	53012	51322	73222	76397	103200	88869	83462	120100	0	40842	70125	89425	39773	84563	93962	106690	169660	0	0	0	0	1	0	0	0	1
78	O15075;O43602	O15075	>sp|O15075|DCLK1_HUMAN Serine/threonine-protein kinase DCLK1 OS=Homo sapiens GN=DCLK1 PE=1 SV=2	2	7	7	7	12.2	12.2	12.2			82.223	740	9.0955e-55	846990	705330	5685400	488470	1381100	0	0	0	0	676100	593570	8151100	520830	610680	0	0	0	0	0	1	11	0	1	0	0	0	0
79	O15126	O15126	>sp|O15126|SCAM1_HUMAN Secretory carrier-associated membrane protein 1 OS=Homo sapiens GN=SCAMP1 PE=1 SV=2	1	3	3	3	18.6	18.6	18.6			37.92	338	6.5402e-27	4316700	2131800	3456800	2364400	4151600	1511100	855160	816210	452300	4605800	1692700	4162700	2651800	3650000	1148300	808030	819800	614660	4	2	2	3	2	2	1	1	1
80	O15127	O15127	>sp|O15127|SCAM2_HUMAN Secretory carrier-associated membrane protein 2 OS=Homo sapiens GN=SCAMP2 PE=1 SV=2	1	2	2	2	10	10	10			36.648	329	2.4588e-05	1316000	1410100	1006700	1287300	2013100	418180	550500	441360	792580	1291600	1071100	1311200	1541000	1465900	322390	585090	564940	1135400	1	1	2	1	1	0	1	1	1
81	O15143	O15143	>sp|O15143|ARC1B_HUMAN Actin-related protein 2/3 complex subunit 1B OS=Homo sapiens GN=ARPC1B PE=1 SV=3	1	5	5	5	14	14	14			40.949	372	4.0505e-13	1087800	1052000	116190	385730	443970	1124300	689440	753700	1585800	1163300	940730	151100	494780	302400	787640	1060500	902640	1743900	3	2	0	1	0	2	1	2	5
82	O15144	O15144	>sp|O15144|ARPC2_HUMAN Actin-related protein 2/3 complex subunit 2 OS=Homo sapiens GN=ARPC2 PE=1 SV=1	1	6	6	6	24.7	24.7	24.7			34.333	300	1.369e-40	3356100	4315900	1575500	2912700	1253700	3929100	3443800	1936200	3010100	3034100	3189600	1991800	2933200	1719300	2883400	4336100	2670600	3558400	6	5	2	5	1	5	4	5	5
83	O15145	O15145	>sp|O15145|ARPC3_HUMAN Actin-related protein 2/3 complex subunit 3 OS=Homo sapiens GN=ARPC3 PE=1 SV=3	1	4	4	4	19.1	19.1	19.1			20.546	178	4.4735e-32	2158900	3787600	1093200	1624100	1033000	2805800	3111000	1155100	1944500	2229000	3668500	1264700	1862700	953150	2036300	2526200	1454100	2714000	3	3	3	4	3	4	4	4	2
84	O15173	O15173	>sp|O15173|PGRC2_HUMAN Membrane-associated progesterone receptor component 2 OS=Homo sapiens GN=PGRMC2 PE=1 SV=1	1	5	5	5	22.4	22.4	22.4			23.818	223	1.2127e-85	4397300	3142200	2239100	2111100	15983000	2070200	1785800	2962700	1010800	4220700	2048200	2774800	3136400	11827000	1556600	1972800	3840800	1390400	6	5	5	3	10	4	4	5	1
85	O15231	O15231	>sp|O15231|ZN185_HUMAN Zinc finger protein 185 OS=Homo sapiens GN=ZNF185 PE=1 SV=3	1	10	10	10	18.7	18.7	18.7			73.525	689	2.7539e-21	0	0	3157500	136060	121400	34975	344100	0	18657	0	0	4825200	11093	4920.7	1015.8	17026	0	934.1	0	0	11	0	0	0	0	0	0
86	O15240	O15240	>sp|O15240|VGF_HUMAN Neurosecretory protein VGF OS=Homo sapiens GN=VGF PE=1 SV=2	1	1	1	1	3.1	3.1	3.1			67.257	615	9.9015e-14	0	0	0	0	99287	0	0	0	0	0	0	0	0	74292	0	0	0	0	0	0	0	0	2	0	0	0	0
87	O15254	O15254	>sp|O15254|ACOX3_HUMAN Peroxisomal acyl-coenzyme A oxidase 3 OS=Homo sapiens GN=ACOX3 PE=1 SV=2	1	4	4	4	7.1	7.1	7.1			77.628	700	1.0615e-12	74623	261150	86609	287430	1030400	860470	0	0	0	86913	122640	134170	294070	919490	627510	0	0	0	0	0	0	1	3	3	0	0	0
88	O15258	O15258	>sp|O15258|RER1_HUMAN Protein RER1 OS=Homo sapiens GN=RER1 PE=1 SV=1	1	1	1	1	9.2	9.2	9.2			22.958	196	8.8175e-08	94888	119390	0	0	385750	0	0	97855	0	63508	59928	0	0	358100	0	0	113300	0	0	0	0	0	1	0	0	1	0
89	O15260	O15260	>sp|O15260|SURF4_HUMAN Surfeit locus protein 4 OS=Homo sapiens GN=SURF4 PE=1 SV=3	1	4	4	4	19.3	19.3	19.3			30.394	269	6.8098e-57	1234200	2036200	878290	921070	529690	3118700	1731500	1592100	411620	1274000	2198000	1540600	505610	355000	2201700	1837100	1759500	566500	2	2	3	3	3	4	3	4	2
90	O15269	O15269	>sp|O15269|SPTC1_HUMAN Serine palmitoyltransferase 1 OS=Homo sapiens GN=SPTLC1 PE=1 SV=1	1	2	2	2	7.2	7.2	7.2			52.743	473	5.7383e-09	97330	338910	152000	73774	294680	549090	357280	140350	80797	146250	138120	93647	69457	118580	505020	291210	503080	87987	0	0	0	0	0	1	0	1	0
91	O15270	O15270	>sp|O15270|SPTC2_HUMAN Serine palmitoyltransferase 2 OS=Homo sapiens GN=SPTLC2 PE=1 SV=1	1	2	2	2	6.8	6.8	6.8			62.924	562	3.5518e-31	0	356200	215030	154320	84876	420820	445680	0	0	0	287920	206390	130570	51699	312100	605850	0	0	0	1	1	1	0	1	2	0	0
92	O15296	O15296	>sp|O15296|LX15B_HUMAN Arachidonate 15-lipoxygenase B OS=Homo sapiens GN=ALOX15B PE=2 SV=3	1	16	16	16	33.4	33.4	33.4			75.856	676	2.0349e-137	91818	42131	29407	1482000	0	21000000	0	0	68751	795.01	1924.8	338.67	289900	0	18473000	0	0	4172.1	0	0	0	3	0	21	0	0	0
93	O15321	O15321	>sp|O15321|TM9S1_HUMAN Transmembrane 9 superfamily member 1 OS=Homo sapiens GN=TM9SF1 PE=2 SV=2	1	3	3	3	5.1	5.1	5.1			68.86	606	5.587e-09	1757600	1575000	0	33085	166060	177680	129950	62711	0	2181900	1061900	0	16526	41527	65105	56194	32787	0	4	2	0	0	0	0	0	0	0
94	O15355	O15355	>sp|O15355|PPM1G_HUMAN Protein phosphatase 1G OS=Homo sapiens GN=PPM1G PE=1 SV=1	1	3	3	3	6.8	6.8	6.8			59.271	546	2.9662e-19	132320	147120	28384	103050	216360	587590	129760	68508	242090	62982	47352	37934	68983	91808	455280	107150	65171	648570	0	0	0	0	0	1	0	0	2
95	O15371	O15371	>sp|O15371|EIF3D_HUMAN Eukaryotic translation initiation factor 3 subunit D OS=Homo sapiens GN=EIF3D PE=1 SV=1	1	3	3	3	6.4	6.4	6.4			63.972	548	1.6596e-06	498290	1013200	542110	713730	1212900	1133300	688830	303070	681360	626300	714920	677700	893830	650780	845560	770750	459960	1022600	0	1	2	1	0	2	1	0	1
96	O15372	O15372	>sp|O15372|EIF3H_HUMAN Eukaryotic translation initiation factor 3 subunit H OS=Homo sapiens GN=EIF3H PE=1 SV=1	1	2	2	2	5.7	5.7	5.7			39.93	352	0.00029572	516830	423710	149340	157610	586040	655010	178350	126640	233810	885580	195670	134130	69615	675840	512010	62623	181270	127560	1	0	2	0	1	2	0	0	1
97	O15382	O15382	>sp|O15382|BCAT2_HUMAN Branched-chain-amino-acid aminotransferase, mitochondrial OS=Homo sapiens GN=BCAT2 PE=1 SV=2	1	2	2	2	8.7	8.7	8.7			44.287	392	3.5751e-06	69276	96261	147810	233240	829110	102310	52882	0	0	31609	32940	89703	106690	1048800	37234	24834	0	0	0	0	0	0	2	0	0	0	0
98	O15400	O15400	>sp|O15400|STX7_HUMAN Syntaxin-7 OS=Homo sapiens GN=STX7 PE=1 SV=4	1	2	2	2	10.3	10.3	10.3			29.815	261	9.0514e-09	154200	0	155200	148970	127100	224610	0	0	570340	137890	0	184600	158380	85046	160220	0	0	870160	0	0	0	0	0	0	0	0	2
99	O15439	O15439	>sp|O15439|MRP4_HUMAN Multidrug resistance-associated protein 4 OS=Homo sapiens GN=ABCC4 PE=1 SV=3	1	1	1	1	0.6	0.6	0.6			149.52	1325	0.0053828	0	0	2017600	0	0	4145200	0	0	4588400	0	0	2059300	0	0	2816300	0	0	7424100	0	0	1	0	0	1	0	0	1
100	O15511	O15511	>sp|O15511|ARPC5_HUMAN Actin-related protein 2/3 complex subunit 5 OS=Homo sapiens GN=ARPC5 PE=1 SV=3	1	1	1	1	7.9	7.9	7.9			16.32	151	2.5303e-12	658400	621630	299810	570260	599220	586700	750850	456820	86332	725870	492280	323780	750180	364040	494400	869240	461540	96388	2	1	0	1	0	1	1	0	0
101	O15533	O15533	>sp|O15533|TPSN_HUMAN Tapasin OS=Homo sapiens GN=TAPBP PE=1 SV=1	1	4	4	4	12.3	12.3	12.3			47.625	448	6.9177e-10	1127100	1143400	165200	389650	476650	390180	246730	2688200	1028800	2382900	1402700	119880	159200	156600	104180	176960	3196800	650060	1	2	0	0	0	0	0	5	0
102	O15540	O15540	>sp|O15540|FABP7_HUMAN Fatty acid-binding protein, brain OS=Homo sapiens GN=FABP7 PE=1 SV=3	1	5	5	5	50.8	50.8	50.8			14.889	132	1.0588e-68	0	0	0	0	0	28332000	198120	0	42434	0	0	0	0	0	22860000	995.63	0	284.9	0	0	0	0	0	10	0	0	0
103	O15551;P56747;O95484;O14493	O15551	>sp|O15551|CLD3_HUMAN Claudin-3 OS=Homo sapiens GN=CLDN3 PE=1 SV=1	4	3	3	3	19.1	19.1	19.1			23.318	220	5.0009e-11	331740	265150	494190	877310	1033800	1209300	915580	1152500	1903000	227440	165660	429160	1351000	401230	1422000	1149300	1296200	2520400	0	0	1	2	0	2	1	2	3
104	O43143	O43143	>sp|O43143|DHX15_HUMAN Putative pre-mRNA-splicing factor ATP-dependent RNA helicase DHX15 OS=Homo sapiens GN=DHX15 PE=1 SV=2	1	9	9	9	11.8	11.8	11.8			90.932	795	1.0471e-55	2007700	2748600	1102900	1443500	4309500	2168600	1811100	2695700	2045900	2331000	2129300	1832000	1763400	2974600	1668600	1526100	3670300	2343100	6	6	1	4	6	1	6	6	4
105	O43169	O43169	>sp|O43169|CYB5B_HUMAN Cytochrome b5 type B OS=Homo sapiens GN=CYB5B PE=1 SV=2	1	3	3	3	41.1	41.1	41.1			16.332	146	8.9421e-13	282470	682940	413230	52858	826180	1106700	0	227930	253910	262310	372530	267410	362110	356900	972450	0	407650	539510	0	2	2	1	2	3	0	1	2
106	O43172	O43172	>sp|O43172|PRP4_HUMAN U4/U6 small nuclear ribonucleoprotein Prp4 OS=Homo sapiens GN=PRPF4 PE=1 SV=2	1	2	2	2	5	5	5			58.449	522	4.5791e-06	105790	0	182960	152140	215040	203040	319760	201410	166830	162590	0	223320	186540	131940	128330	337860	233840	257600	0	0	0	0	0	0	2	1	0
107	O43175	O43175	>sp|O43175|SERA_HUMAN D-3-phosphoglycerate dehydrogenase OS=Homo sapiens GN=PHGDH PE=1 SV=4	1	12	12	12	29.8	29.8	29.8			56.65	533	3.64e-131	3471400	2743400	1713800	6519800	1802100	21871000	6788600	7419100	1971100	3143500	1792600	2346300	8522200	1328700	17791000	6724500	9630100	2004600	9	3	3	7	0	20	9	8	5
108	O43237	O43237	>sp|O43237|DC1L2_HUMAN Cytoplasmic dynein 1 light intermediate chain 2 OS=Homo sapiens GN=DYNC1LI2 PE=1 SV=1	1	3	3	3	8.7	8.7	8.7			54.099	492	5.6843e-29	126700	0	111730	107790	361870	91887	579380	61982	83500	81253	0	296140	249140	92777	92638	407190	97483	219180	0	0	1	2	1	0	2	0	1
109	O43242	O43242	>sp|O43242|PSMD3_HUMAN 26S proteasome non-ATPase regulatory subunit 3 OS=Homo sapiens GN=PSMD3 PE=1 SV=2	1	9	9	9	22.8	22.8	22.8			60.977	534	1.198e-123	3140000	3364200	3050000	2276400	4841400	4468000	2391700	1062200	1712000	2872600	2085600	3796500	2461400	3654900	3478100	2077200	2745700	2578600	7	4	8	7	8	8	5	3	4
110	Q9NWB1;O43251	Q9NWB1;O43251	>sp|Q9NWB1|RFOX1_HUMAN RNA binding protein fox-1 homolog 1 OS=Homo sapiens GN=RBFOX1 PE=1 SV=2;>sp|O43251|RFOX2_HUMAN RNA binding protein fox-1 homolog 2 OS=Homo sapiens GN=RBFOX2 PE=1 SV=3	2	1	1	1	3.8	3.8	3.8			42.784	397	0.0059335	0	0	0	0	0	0	93555	0	0	0	0	0	0	0	0	96292	0	0	0	0	0	0	0	0	1	0	0
111	O43264	O43264	>sp|O43264|ZW10_HUMAN Centromere/kinetochore protein zw10 homolog OS=Homo sapiens GN=ZW10 PE=1 SV=3	1	1	1	1	1.7	1.7	1.7			88.828	779	8.0303e-19	406730	213720	171050	219410	211100	454770	128750	235090	206190	398860	151960	223110	262810	149470	380860	129950	299000	288660	1	1	0	2	1	1	0	1	1
112	O43272	O43272	>sp|O43272|PROD_HUMAN Proline dehydrogenase, mitochondrial OS=Homo sapiens GN=PRODH PE=1 SV=2	1	1	1	1	2.3	2.3	2.3			59.23	516	2.0635e-05	0	0	0	356220	0	165490	0	0	0	0	0	0	506310	0	49195	0	0	0	0	0	0	1	0	0	0	0	0
113	O43286	O43286	>sp|O43286|B4GT5_HUMAN Beta-1,4-galactosyltransferase 5 OS=Homo sapiens GN=B4GALT5 PE=2 SV=1	1	1	1	1	2.1	2.1	2.1			45.118	388	0.0063693	217490	214490	115290	91969	90431	144400	142430	95700	211580	236520	168470	132330	94357	58394	115690	126510	120120	328120	1	1	0	0	0	1	0	1	1
114	O43291	O43291	>sp|O43291|SPIT2_HUMAN Kunitz-type protease inhibitor 2 OS=Homo sapiens GN=SPINT2 PE=1 SV=2	1	1	1	1	4.8	4.8	4.8			28.228	252	0.003896	246260	123940	65468	99934	0	232090	100860	0	0	397950	68965	64607	88149	0	137350	77018	0	0	1	0	0	0	0	0	0	0	0
115	Q6PFW1;O43314	Q6PFW1;O43314	>sp|Q6PFW1|VIP1_HUMAN Inositol hexakisphosphate and diphosphoinositol-pentakisphosphate kinase 1 OS=Homo sapiens GN=PPIP5K1 PE=1 SV=1;>sp|O43314|VIP2_HUMAN Inositol hexakisphosphate and diphosphoinositol-pentakisphosphate kinase 2 OS=Homo sapiens GN=PPIP5K	2	1	1	1	1.3	1.3	1.3			159.52	1433	0.0033139	0	0	0	17502	0	0	20972	0	0	0	0	0	20419	0	0	21974	0	0	0	0	0	1	0	0	0	0	0
116	O43324	O43324	>sp|O43324|MCA3_HUMAN Eukaryotic translation elongation factor 1 epsilon-1 OS=Homo sapiens GN=EEF1E1 PE=1 SV=1	1	2	2	2	12.1	12.1	12.1			19.81	174	1.8859e-08	2150600	1995400	1381400	1866300	3081900	2840700	682700	1793100	995520	2172300	1349800	2197800	2131500	2423500	2353700	578570	2194000	1177200	2	2	1	2	2	4	1	2	2
117	O43390	O43390	>sp|O43390|HNRPR_HUMAN Heterogeneous nuclear ribonucleoprotein R OS=Homo sapiens GN=HNRNPR PE=1 SV=1	1	17	13	13	30.3	24.2	24.2			70.942	633	7.5915e-253	7254500	13100000	4889400	4395300	11089000	8274800	11055000	5964700	8809300	7708100	8987000	6535000	5020600	7724400	6302300	12714000	6919800	12709000	9	11	8	5	12	11	8	11	12
118	O43399	O43399	>sp|O43399|TPD54_HUMAN Tumor protein D54 OS=Homo sapiens GN=TPD52L2 PE=1 SV=2	1	2	2	2	12.1	12.1	12.1			22.237	206	0.00015391	0	0	0	0	0	287400	0	114790	201800	0	0	0	0	0	0	0	0	277500	0	0	0	0	0	1	0	1	2
119	O43464	O43464	>sp|O43464|HTRA2_HUMAN Serine protease HTRA2, mitochondrial OS=Homo sapiens GN=HTRA2 PE=1 SV=2	1	2	2	2	7.9	7.9	7.9			48.84	458	2.0732e-22	579550	1362900	182060	321590	1460000	405070	0	253490	386290	894850	734920	334910	604600	1040500	243480	0	237960	397150	2	1	0	1	3	0	0	0	1
120	O43488;Q8NHP1	O43488;Q8NHP1	>sp|O43488|ARK72_HUMAN Aflatoxin B1 aldehyde reductase member 2 OS=Homo sapiens GN=AKR7A2 PE=1 SV=3;>sp|Q8NHP1|ARK74_HUMAN Aflatoxin B1 aldehyde reductase member 4 OS=Homo sapiens GN=AKR7L PE=2 SV=6	2	3	3	2	10.6	10.6	7.5			39.589	359	4.0264e-19	325030	317360	94527	997580	130980	0	171340	106220	45105	141770	196040	103560	1355500	80723	0	305790	108870	51087	0	0	0	3	0	0	1	0	0
121	O43491	O43491	>sp|O43491|E41L2_HUMAN Band 4.1-like protein 2 OS=Homo sapiens GN=EPB41L2 PE=1 SV=1	1	2	2	2	2.8	2.8	2.8			112.59	1005	2.0084e-06	0	0	0	0	0	0	221590	94977	151270	0	0	0	0	0	0	312070	129410	112800	0	0	0	0	0	0	1	0	1
122	O43493	O43493	>sp|O43493|TGON2_HUMAN Trans-Golgi network integral membrane protein 2 OS=Homo sapiens GN=TGOLN2 PE=1 SV=2	1	4	4	4	10.6	10.6	10.6			51.112	480	5.1145e-34	842450	584190	5717.6	201070	96940	0	373490	0	82436	757140	843340	13199	166090	101050	0	113810	0	102920	1	3	0	0	0	0	1	0	0
123	O43505	O43505	>sp|O43505|B3GN1_HUMAN N-acetyllactosaminide beta-1,3-N-acetylglucosaminyltransferase OS=Homo sapiens GN=B3GNT1 PE=1 SV=1	1	1	1	1	3.9	3.9	3.9			47.119	415	2.5519e-10	0	0	0	134850	0	0	0	0	0	0	0	0	160320	0	0	0	0	0	0	0	0	1	0	0	0	0	0
124	O43570	O43570	>sp|O43570|CAH12_HUMAN Carbonic anhydrase 12 OS=Homo sapiens GN=CA12 PE=1 SV=1	1	4	4	4	13.8	13.8	13.8			39.45	354	2.8214e-33	2268600	3293000	1207500	640690	1610900	0	0	0	0	2130400	2216300	2015800	920120	1028900	0	0	0	0	7	4	2	1	3	0	0	0	0
125	O43583	O43583	>sp|O43583|DENR_HUMAN Density-regulated protein OS=Homo sapiens GN=DENR PE=1 SV=2	1	2	2	2	14.6	14.6	14.6			22.092	198	0.00047556	365940	0	545690	90639	573000	849950	519310	0	0	298120	0	774790	0	457670	723710	478700	0	0	1	0	0	1	0	0	1	0	0
126	O43592	O43592	>sp|O43592|XPOT_HUMAN Exportin-T OS=Homo sapiens GN=XPOT PE=1 SV=2	1	2	2	2	2.8	2.8	2.8			109.96	962	0.0069763	0	0	32517	0	0	0	0	503140	0	0	0	44335	0	0	0	0	625020	0	0	0	0	0	0	0	0	2	0
127	O43615	O43615	>sp|O43615|TIM44_HUMAN Mitochondrial import inner membrane translocase subunit TIM44 OS=Homo sapiens GN=TIMM44 PE=1 SV=2	1	1	1	1	3.1	3.1	3.1			51.355	452	5.144e-06	0	0	0	93756	223260	0	0	0	99210	0	0	0	111470	167070	0	0	0	136410	0	0	0	0	0	0	0	0	1
128	O43617	O43617	>sp|O43617|TPPC3_HUMAN Trafficking protein particle complex subunit 3 OS=Homo sapiens GN=TRAPPC3 PE=1 SV=1	1	2	2	2	10.6	10.6	10.6			20.274	180	0.00019577	0	0	0	0	0	0	0	0	241700	0	0	0	0	0	0	0	0	332370	0	0	0	0	0	0	0	0	1
129	O43653	O43653	>sp|O43653|PSCA_HUMAN Prostate stem cell antigen OS=Homo sapiens GN=PSCA PE=1 SV=1	1	2	2	2	22.8	22.8	22.8			12.912	123	7.2044e-10	0	0	0	0	0	0	2683400	0	0	0	0	0	0	0	0	2761900	0	0	0	0	0	0	0	0	2	0	0
130	O43665	O43665	>sp|O43665|RGS10_HUMAN Regulator of G-protein signaling 10 OS=Homo sapiens GN=RGS10 PE=1 SV=2	1	1	1	1	6.9	6.9	6.9			20.236	173	7.1791e-08	0	0	0	39811	0	0	0	0	431170	0	0	0	4053.9	0	0	0	0	636180	0	0	0	0	0	0	0	0	1
131	O43674	O43674	>sp|O43674|NDUB5_HUMAN NADH dehydrogenase [ubiquinone] 1 beta subcomplex subunit 5, mitochondrial OS=Homo sapiens GN=NDUFB5 PE=1 SV=1	1	1	1	1	4.2	4.2	4.2			21.75	189	0.0066886	229590	163690	109480	191390	379810	191340	111100	42458	104660	215140	115040	166800	275590	266310	143030	107150	49510	134870	0	0	1	1	0	0	0	0	0
132	O43676	O43676	>sp|O43676|NDUB3_HUMAN NADH dehydrogenase [ubiquinone] 1 beta subcomplex subunit 3 OS=Homo sapiens GN=NDUFB3 PE=1 SV=3	1	1	1	1	11.2	11.2	11.2			11.402	98	0.0054036	338160	287390	0	289480	491320	144980	97979	69586	92251	421000	127460	0	429540	463190	68389	59636	51207	75018	1	0	0	1	1	0	0	0	0
133	O43681	O43681	>sp|O43681|ASNA_HUMAN ATPase ASNA1 OS=Homo sapiens GN=ASNA1 PE=1 SV=2	1	2	2	2	8.9	8.9	8.9			38.792	348	3.9567e-12	808110	1383300	328820	433130	1497000	973740	255370	219130	310740	504830	784820	706340	848760	850480	529980	398300	402800	631210	2	2	1	1	2	0	1	0	0
134	O43684	O43684	>sp|O43684|BUB3_HUMAN Mitotic checkpoint protein BUB3 OS=Homo sapiens GN=BUB3 PE=1 SV=1	1	5	5	5	19.2	19.2	19.2			37.154	328	2.1083e-14	852670	877270	847920	821210	1468200	1363200	1732200	651350	927910	739980	595300	1124100	1433400	888500	630610	1645900	1845700	766610	2	0	3	1	4	0	4	1	2
135	O43707;Q08043;Q9H254	O43707	>sp|O43707|ACTN4_HUMAN Alpha-actinin-4 OS=Homo sapiens GN=ACTN4 PE=1 SV=2	3	50	50	35	63.1	63.1	44.2			104.85	911	0	20423000	49133000	33991000	33244000	53515000	38229000	21663000	42484000	45398000	20400000	35780000	48248000	37982000	41925000	30309000	19096000	50360000	66033000	30	45	50	43	45	35	24	50	48
136	O43719	O43719	>sp|O43719|HTSF1_HUMAN HIV Tat-specific factor 1 OS=Homo sapiens GN=HTATSF1 PE=1 SV=1	1	1	1	1	2.1	2.1	2.1			85.852	755	8.8357e-68	0	0	0	0	0	0	142970	0	0	0	0	0	0	0	0	147150	0	0	0	0	0	0	0	0	1	0	0
137	O43747	O43747	>sp|O43747|AP1G1_HUMAN AP-1 complex subunit gamma-1 OS=Homo sapiens GN=AP1G1 PE=1 SV=5	1	3	3	3	4.6	4.6	4.6			91.35	822	3.2461e-09	250410	509920	385450	270810	391700	1222400	314120	215300	317890	288990	429990	584850	383420	344980	771720	358910	214120	387020	1	1	2	1	1	2	1	0	2
138	O43752	O43752	>sp|O43752|STX6_HUMAN Syntaxin-6 OS=Homo sapiens GN=STX6 PE=1 SV=1	1	1	1	1	4.3	4.3	4.3			29.176	255	0.010153	0	0	0	70527	0	0	0	0	57593	0	0	0	0	0	0	0	0	79197	0	0	0	1	0	0	0	0	1
139	O43759	O43759	>sp|O43759|SNG1_HUMAN Synaptogyrin-1 OS=Homo sapiens GN=SYNGR1 PE=1 SV=2	1	1	1	1	5.2	5.2	5.2			25.455	233	0.0021512	0	0	0	0	242960	151020	0	0	0	0	0	0	0	210040	92223	0	0	0	0	0	0	0	0	1	0	0	0
140	O43760	O43760	>sp|O43760|SNG2_HUMAN Synaptogyrin-2 OS=Homo sapiens GN=SYNGR2 PE=1 SV=1	1	5	5	5	20.5	20.5	20.5			24.81	224	8.1884e-23	7079200	4836300	1508500	4335100	2211400	3921500	1854300	1723300	1791000	6804400	3801300	1965000	5674100	1705600	3063600	1743100	1769200	2639100	6	2	2	4	2	5	3	3	3
141	O43776	O43776	>sp|O43776|SYNC_HUMAN Asparaginyl-tRNA synthetase, cytoplasmic OS=Homo sapiens GN=NARS PE=1 SV=1	1	2	2	2	4.2	4.2	4.2			62.942	548	2.8142e-41	161080	324700	261020	0	462910	512760	0	0	0	184600	87059	301080	0	350440	583980	0	0	0	0	0	0	0	0	2	0	0	0
142	Q14533;O43790;P78386;P78385;A6NCN2;Q9NSB4	Q14533;O43790;P78386;P78385;A6NCN2	>sp|Q14533|KRT81_HUMAN Keratin, type II cuticular Hb1 OS=Homo sapiens GN=KRT81 PE=1 SV=3;>sp|O43790|KRT86_HUMAN Keratin, type II cuticular Hb6 OS=Homo sapiens GN=KRT86 PE=1 SV=1;>sp|P78386|KRT85_HUMAN Keratin, type II cuticular Hb5 OS=Homo sapiens GN=KRT85	6	4	2	2	7.3	3.8	3.8			54.928	505	3.3733e-14	0	0	0	0	0	0	0	0	1276300	0	0	0	0	0	0	0	0	1755000	0	0	0	0	0	0	0	0	2
143	O43823	O43823	>sp|O43823|AKAP8_HUMAN A-kinase anchor protein 8 OS=Homo sapiens GN=AKAP8 PE=1 SV=1	1	1	1	1	2.9	2.9	2.9			76.107	692	3.3529e-12	9477.5	67717	0	9815	0	33640	103660	0	58327	3841.4	51518	0	4729.6	0	10876	125550	0	89149	0	1	0	0	0	0	1	0	1
144	O43852	O43852	>sp|O43852|CALU_HUMAN Calumenin OS=Homo sapiens GN=CALU PE=1 SV=2	1	3	3	3	13.3	13.3	13.3			37.106	315	1.8556e-07	133900	211520	21968	48839	175460	53716	289960	213270	88652	103380	26294	49172	97712	51379	72107	298910	476190	64545	1	0	0	0	0	0	2	2	0
145	O43865	O43865	>sp|O43865|SAHH2_HUMAN Putative adenosylhomocysteinase 2 OS=Homo sapiens GN=AHCYL1 PE=1 SV=2	1	6	6	2	13.6	13.6	5.3			58.951	530	4.3544e-75	363000	1471100	505920	757220	2031100	475050	50879	48965	599960	314570	1206500	585940	745300	1556100	336150	36893	119770	975290	1	5	2	2	4	1	0	0	2
146	O60216	O60216	>sp|O60216|RAD21_HUMAN Double-strand-break repair protein rad21 homolog OS=Homo sapiens GN=RAD21 PE=1 SV=2	1	1	1	1	2.1	2.1	2.1			71.689	631	0.00037771	0	191900	192580	203150	278020	119590	90916	227890	233830	0	113500	202000	190460	164050	75227	73792	382800	441910	0	0	0	0	0	0	0	1	1
147	O60264;P28370	O60264	>sp|O60264|SMCA5_HUMAN SWI/SNF-related matrix-associated actin-dependent regulator of chromatin subfamily A member 5 OS=Homo sapiens GN=SMARCA5 PE=1 SV=1	2	3	3	3	3.3	3.3	3.3			121.9	1052	4.7056e-37	507760	540780	234270	601340	459990	712570	903520	457790	645100	386430	345820	251840	744510	1052400	447940	796720	469540	743910	2	2	1	2	1	2	3	2	3
148	O60313	O60313	>sp|O60313|OPA1_HUMAN Dynamin-like 120 kDa protein, mitochondrial OS=Homo sapiens GN=OPA1 PE=1 SV=3	1	6	6	6	6.7	6.7	6.7			111.63	960	8.149e-15	394470	609980	788820	677560	1558700	985630	1164400	702830	715150	419580	334620	1377000	794730	1248000	670610	1280600	527270	1063300	0	0	3	1	3	1	3	0	3
149	O60341	O60341	>sp|O60341|KDM1A_HUMAN Lysine-specific histone demethylase 1A OS=Homo sapiens GN=KDM1A PE=1 SV=2	1	1	1	1	1.8	1.8	1.8			92.902	852	0.0035262	0	207960	157680	57009	220850	0	175770	0	0	0	0	0	0	0	0	180910	0	0	0	1	1	1	1	0	1	0	0
150	O60437	O60437	>sp|O60437|PEPL_HUMAN Periplakin OS=Homo sapiens GN=PPL PE=1 SV=4	1	11	11	11	7.1	7.1	7.1			204.74	1756	3.8913e-57	0	1838000	1959900	83688	1357300	1063600	257340	544650	438430	0	1913100	3122700	116010	409270	1081400	165070	509650	177160	0	5	9	0	0	1	0	1	0
151	O60476	O60476	>sp|O60476|MA1A2_HUMAN Mannosyl-oligosaccharide 1,2-alpha-mannosidase IB OS=Homo sapiens GN=MAN1A2 PE=2 SV=1	1	1	1	1	2.7	2.7	2.7			73.003	641	0.00069184	0	193280	0	149760	0	0	0	0	0	0	128750	0	194240	0	0	0	0	0	0	1	0	1	0	0	0	0	0
152	O60493;Q9UMY4	O60493	>sp|O60493|SNX3_HUMAN Sorting nexin-3 OS=Homo sapiens GN=SNX3 PE=1 SV=3	2	6	6	6	35.8	35.8	35.8			18.762	162	6.6902e-46	914360	1147400	272760	480130	547220	959180	834000	607620	1763100	1251300	496630	358080	540880	375020	479680	959670	1029500	2431200	3	1	0	0	0	0	2	1	7
153	O60502	O60502	>sp|O60502|NCOAT_HUMAN Bifunctional protein NCOAT OS=Homo sapiens GN=MGEA5 PE=1 SV=2	1	1	1	1	2.4	2.4	2.4			102.91	916	0.0004109	0	144540	202800	255860	311120	352440	215170	122390	0	0	98501	245100	419800	211530	255450	201240	138390	0	0	0	0	2	0	0	0	0	0
154	O60506	O60506	>sp|O60506|HNRPQ_HUMAN Heterogeneous nuclear ribonucleoprotein Q OS=Homo sapiens GN=SYNCRIP PE=1 SV=2	1	19	19	15	39.3	39.3	33.1			69.602	623	5.5981e-290	11850000	17069000	6708900	9243000	9081100	13629000	14046000	16507000	20201000	11272000	12008000	8653600	10702000	9338700	9331700	14242000	20769000	28689000	17	18	10	13	10	12	11	19	18
155	O60568	O60568	>sp|O60568|PLOD3_HUMAN Procollagen-lysine,2-oxoglutarate 5-dioxygenase 3 OS=Homo sapiens GN=PLOD3 PE=1 SV=1	1	3	3	3	4.9	4.9	4.9			84.784	738	4.7828e-07	150150	160370	46123	53158	347630	1247200	108570	39241	838250	61135	48970	32303	25732	125640	1770500	45497	62783	790630	0	0	0	0	0	2	0	0	4
156	O60610	O60610	>sp|O60610|DIAP1_HUMAN Protein diaphanous homolog 1 OS=Homo sapiens GN=DIAPH1 PE=1 SV=2	1	2	2	2	2.4	2.4	2.4			141.35	1272	2.3775e-09	0	0	0	35956	0	334710	198380	51824	0	0	0	0	37421	0	416620	59882	0	0	0	0	0	0	0	3	1	1	0
157	O60613	O60613	>sp|O60613|SEP15_HUMAN 15 kDa selenoprotein OS=Homo sapiens GN=SEP15 PE=1 SV=3	1	3	3	3	25.3	25.3	25.3			17.64	162	2.9448e-45	445290	770830	354340	565780	371910	1058800	614610	79194	459500	417010	583850	614040	722930	206490	760180	551440	193180	604060	0	2	2	3	2	2	3	0	2
158	O60635	O60635	>sp|O60635|TSN1_HUMAN Tetraspanin-1 OS=Homo sapiens GN=TSPAN1 PE=1 SV=2	1	1	1	1	5.4	5.4	5.4			26.301	241	0.0020932	265610	0	0	0	0	435300	391720	0	0	204030	0	0	0	0	375720	436260	0	0	1	0	0	0	0	0	0	0	0
159	O60664	O60664	>sp|O60664|PLIN3_HUMAN Perilipin-3 OS=Homo sapiens GN=PLIN3 PE=1 SV=3	1	11	11	11	40.1	40.1	40.1			47.074	434	2.9206e-125	6228000	3549400	4244300	5804100	3034800	6944400	6771100	1505100	4331900	5803100	4142300	4796800	7097000	2268000	5132200	6848600	1764800	6191800	10	6	6	13	1	8	9	2	6
160	O60684;O15131	O60684;O15131	>sp|O60684|IMA7_HUMAN Importin subunit alpha-7 OS=Homo sapiens GN=KPNA6 PE=1 SV=1;>sp|O15131|IMA5_HUMAN Importin subunit alpha-6 OS=Homo sapiens GN=KPNA5 PE=1 SV=2	2	2	2	2	6.5	6.5	6.5			60.029	536	1.1627e-09	125840	162480	84089	89705	371630	54137	280860	326960	0	104560	101240	92928	88607	290230	130670	255960	419180	0	0	0	0	0	1	1	2	2	0
161	O60701	O60701	>sp|O60701|UGDH_HUMAN UDP-glucose 6-dehydrogenase OS=Homo sapiens GN=UGDH PE=1 SV=1	1	9	9	9	25.7	25.7	25.7			55.023	494	8.8214e-126	1705200	6860500	143700	4403400	5857300	8752700	2623600	109230	0	437260	4131100	59996	7114500	6520300	5846400	2276500	91318	0	1	7	0	3	7	5	1	0	0
162	O60716	O60716	>sp|O60716|CTND1_HUMAN Catenin delta-1 OS=Homo sapiens GN=CTNND1 PE=1 SV=1	1	13	13	13	20.8	20.8	20.8			108.17	968	1.661e-138	4589500	5671200	4045000	4500600	2084400	2960400	1376300	2236600	2285100	4090000	4135300	4418600	4969000	1646800	1840100	2220900	3930200	3585800	15	11	11	11	0	5	2	4	7
163	O60725	O60725	>sp|O60725|ICMT_HUMAN Protein-S-isoprenylcysteine O-methyltransferase OS=Homo sapiens GN=ICMT PE=1 SV=1	1	1	1	1	7	7	7			31.938	284	3.5352e-05	0	0	0	0	9938	131900	56756	120580	0	0	0	0	0	4863.6	179900	38207	98135	0	0	0	0	0	0	1	0	0	0
164	O60762	O60762	>sp|O60762|DPM1_HUMAN Dolichol-phosphate mannosyltransferase OS=Homo sapiens GN=DPM1 PE=1 SV=1	1	3	3	3	15	15	15			29.634	260	3.5266e-49	616710	585550	483010	484940	1192000	1552100	367070	175960	137480	556310	406470	645880	448970	511110	1210600	619130	415740	376420	3	2	1	2	1	4	1	0	1
165	O60763	O60763	>sp|O60763|USO1_HUMAN General vesicular transport factor p115 OS=Homo sapiens GN=USO1 PE=1 SV=2	1	10	10	10	13.3	13.3	13.3			107.89	962	3.2633e-196	4969400	3843500	1669200	4036300	2598400	1659100	4522600	2504100	731830	4173500	2592100	2358100	4417100	2302500	1563300	4089300	4350100	1069900	10	5	2	7	2	3	8	6	0
166	O60784	O60784	>sp|O60784|TOM1_HUMAN Target of Myb protein 1 OS=Homo sapiens GN=TOM1 PE=1 SV=2	1	4	4	4	11	11	11			53.818	492	1.1407e-44	646110	138670	303750	269280	1673600	140250	40072	21688	94416	1077900	287490	402380	280830	327250	265170	102200	66873	226400	1	2	3	2	3	2	0	0	2
167	O60814;P58876;P62807;Q5QNW6;Q93079;Q99877;Q99879;Q99880;P57053;Q96A08	O60814;P58876;P62807;Q5QNW6;Q93079;Q99877;Q99879;Q99880;P57053	>sp|O60814|H2B1K_HUMAN Histone H2B type 1-K OS=Homo sapiens GN=HIST1H2BK PE=1 SV=3;>sp|P58876|H2B1D_HUMAN Histone H2B type 1-D OS=Homo sapiens GN=HIST1H2BD PE=1 SV=2;>sp|P62807|H2B1C_HUMAN Histone H2B type 1-C/E/F/G/I OS=Homo sapiens GN=HIST1H2BC PE=1 SV=4	10	9	9	2	54.8	54.8	7.9			13.89	126	1.4308e-156	201980000	188400000	111230000	110830000	323250000	152290000	154430000	153530000	101760000	192340000	144420000	145310000	120440000	243240000	118080000	180010000	189760000	142670000	36	30	32	26	53	33	29	37	25
168	O60831	O60831	>sp|O60831|PRAF2_HUMAN PRA1 family protein 2 OS=Homo sapiens GN=PRAF2 PE=1 SV=1	1	2	2	2	16.3	16.3	16.3			19.258	178	9.782e-17	900560	2152500	282220	455550	522090	32159	305370	25667	472360	882200	1688200	170920	473720	453660	37138	296390	46242	795450	3	3	2	1	2	0	1	0	2
169	O60832	O60832	>sp|O60832|DKC1_HUMAN H/ACA ribonucleoprotein complex subunit 4 OS=Homo sapiens GN=DKC1 PE=1 SV=3	1	4	4	4	8.6	8.6	8.6			57.673	514	6.1153e-13	1487900	1034900	985550	527250	1608100	1161500	1361800	795240	676160	1376400	729980	1089900	817710	1231800	870740	1331300	901690	1303000	3	2	3	2	3	1	4	2	1
170	O60841	O60841	>sp|O60841|IF2P_HUMAN Eukaryotic translation initiation factor 5B OS=Homo sapiens GN=EIF5B PE=1 SV=4	1	2	2	2	1.6	1.6	1.6			138.83	1220	0.00019579	65442	0	36663	111080	176890	228160	66929	0	92044	0	0	0	85120	82744	110160	86240	0	277610	1	0	1	1	1	1	0	0	1
171	O60884	O60884	>sp|O60884|DNJA2_HUMAN DnaJ homolog subfamily A member 2 OS=Homo sapiens GN=DNAJA2 PE=1 SV=1	1	5	5	5	17	17	17			45.745	412	4.5847e-60	338920	4102100	311870	834390	1056500	2632600	904070	284770	1232900	486720	3367500	570610	1067100	483570	1845700	760890	525540	1585200	0	5	0	0	1	5	1	0	2
172	O60888	O60888	>sp|O60888|CUTA_HUMAN Protein CutA OS=Homo sapiens GN=CUTA PE=1 SV=2	1	1	1	1	7.8	7.8	7.8			19.116	179	0.00074466	576370	583770	280170	243450	335500	213710	0	0	0	626260	450260	371100	274010	230990	145170	0	0	0	2	1	1	1	1	0	0	0	0
173	O60936	O60936	>sp|O60936|NOL3_HUMAN Nucleolar protein 3 OS=Homo sapiens GN=NOL3 PE=1 SV=1	1	1	1	1	8.7	8.7	8.7			24.327	219	1.8492e-12	94890	449390	84428	0	253450	388900	121170	57045	0	83103	364600	101150	0	186400	330980	114310	59233	0	1	1	1	0	1	1	1	0	0
174	O75027	O75027	>sp|O75027|ABCB7_HUMAN ATP-binding cassette sub-family B member 7, mitochondrial OS=Homo sapiens GN=ABCB7 PE=1 SV=2	1	1	1	1	1.9	1.9	1.9			82.64	752	5.1566e-06	25154	72501	66700	0	0	0	0	41118	19422	16720	36142	141490	0	0	0	0	34011	17752	0	0	2	0	0	0	0	0	0
175	O75063	O75063	>sp|O75063|XYLK_HUMAN Glycosaminoglycan xylosylkinase OS=Homo sapiens GN=FAM20B PE=1 SV=1	1	1	1	1	4.6	4.6	4.6			46.432	409	3.0603e-12	45587	97539	35914	22440	32266	35467	0	0	0	33507	118860	35111	19609	17745	20794	0	0	0	0	1	0	0	0	0	0	0	0
176	O75083	O75083	>sp|O75083|WDR1_HUMAN WD repeat-containing protein 1 OS=Homo sapiens GN=WDR1 PE=1 SV=4	1	14	14	14	33.5	33.5	33.5			66.193	606	1.6812e-181	7434000	11509000	2948000	8729900	2783500	10778000	2931200	2012900	3942500	7033300	12253000	3730600	9913100	2004900	8000200	2774000	1725600	4554200	11	14	6	16	2	15	2	3	9
177	O75110	O75110	>sp|O75110|ATP9A_HUMAN Probable phospholipid-transporting ATPase IIA OS=Homo sapiens GN=ATP9A PE=1 SV=3	1	1	1	1	1.1	1.1	1.1			118.58	1047	0.0067996	0	0	64678	0	0	0	0	0	0	0	0	86029	0	0	0	0	0	0	0	0	1	0	0	0	0	0	0
178	O75131	O75131	>sp|O75131|CPNE3_HUMAN Copine-3 OS=Homo sapiens GN=CPNE3 PE=1 SV=1	1	2	2	2	6.1	6.1	6.1			60.13	537	6.8416e-08	217800	516510	0	460800	485370	936040	76073	528250	279710	248760	622980	0	360600	231390	918490	127200	629340	244370	0	1	0	0	0	2	0	2	0
179	O75146	O75146	>sp|O75146|HIP1R_HUMAN Huntingtin-interacting protein 1-related protein OS=Homo sapiens GN=HIP1R PE=1 SV=2	1	2	2	2	2.1	2.1	2.1			119.39	1068	9.9276e-10	306850	0	0	85262	237400	52134	0	6890.3	12926	0	0	0	38885	38488	217810	0	16840	34911	2	0	0	1	1	1	0	0	0
180	O75165	O75165	>sp|O75165|DJC13_HUMAN DnaJ homolog subfamily C member 13 OS=Homo sapiens GN=DNAJC13 PE=1 SV=5	1	1	1	1	0.5	0.5	0.5			254.41	2243	0.0086165	34532	76083	0	0	37526	0	38632	0	26247	34937	57730	0	0	28409	0	40228	0	34223	0	0	0	0	0	0	0	0	1
181	O75190;Q8WWF6	O75190	>sp|O75190|DNJB6_HUMAN DnaJ homolog subfamily B member 6 OS=Homo sapiens GN=DNAJB6 PE=1 SV=2	2	3	3	3	10.1	10.1	10.1			36.087	326	1.9477e-13	148050	375420	135330	218380	511480	185100	213170	703240	415930	151350	574110	60436	329770	292140	282700	147200	917910	310450	0	1	1	1	1	2	1	3	3
182	O75298	O75298	>sp|O75298|RTN2_HUMAN Reticulon-2 OS=Homo sapiens GN=RTN2 PE=2 SV=1	1	1	1	1	1.5	1.5	1.5			59.263	545	0.0093055	0	105910	94100	54234	0	101210	0	6909.6	0	0	113740	109770	56548	0	70807	0	7540.9	0	0	1	0	0	0	0	0	0	0
183	O75306	O75306	>sp|O75306|NDUS2_HUMAN NADH dehydrogenase [ubiquinone] iron-sulfur protein 2, mitochondrial OS=Homo sapiens GN=NDUFS2 PE=1 SV=2	1	1	1	1	5	5	5			52.545	463	1.4946e-42	104400	90409	44770	159500	45675	55261	0	59339	0	105000	64874	59894	190720	34374	44335	0	74268	0	1	1	0	1	0	0	0	0	0
184	O75323	O75323	>sp|O75323|NIPS2_HUMAN Protein NipSnap homolog 2 OS=Homo sapiens GN=GBAS PE=1 SV=1	1	4	3	3	15	12.2	12.2			33.742	286	1.5653e-20	935840	601560	470090	612930	1834400	266890	303430	465510	395880	836140	994420	500510	738260	1100300	268650	277730	552370	494060	2	2	1	2	2	0	0	1	1
185	O75340	O75340	>sp|O75340|PDCD6_HUMAN Programmed cell death protein 6 OS=Homo sapiens GN=PDCD6 PE=1 SV=1	1	3	3	3	24.6	24.6	24.6			21.868	191	6.5191e-11	1339600	1659300	2506200	643200	2071800	547230	2766100	829490	148500	1025800	943500	2879500	1210800	2435400	678100	2441900	820270	317220	2	1	2	1	2	0	2	2	0
186	O75348;O95670	O75348;O95670	>sp|O75348|VATG1_HUMAN V-type proton ATPase subunit G 1 OS=Homo sapiens GN=ATP6V1G1 PE=1 SV=3;>sp|O95670|VATG2_HUMAN V-type proton ATPase subunit G 2 OS=Homo sapiens GN=ATP6V1G2 PE=1 SV=1	2	1	1	1	12.7	12.7	12.7			13.757	118	1.9835e-40	453230	315490	326820	237710	1315700	454970	0	313460	271120	447700	212990	426840	260930	1086400	347280	0	377120	358140	1	1	1	2	1	0	0	2	2
187	O75351;Q9UN37;Q6PIW4	O75351;Q9UN37	>sp|O75351|VPS4B_HUMAN Vacuolar protein sorting-associated protein 4B OS=Homo sapiens GN=VPS4B PE=1 SV=2;>sp|Q9UN37|VPS4A_HUMAN Vacuolar protein sorting-associated protein 4A OS=Homo sapiens GN=VPS4A PE=1 SV=1	3	3	3	3	4.7	4.7	4.7			49.301	444	2.6151e-06	275550	169910	546890	208620	609570	756630	238700	206100	306380	273580	98846	792070	241820	488270	600140	207890	207790	451120	2	0	3	1	1	3	0	0	1
188	O75363	O75363	>sp|O75363|BCAS1_HUMAN Breast carcinoma-amplified sequence 1 OS=Homo sapiens GN=BCAS1 PE=1 SV=2	1	1	1	1	2.4	2.4	2.4			61.708	584	3.148e-14	0	0	158260	55366	0	0	0	0	0	0	0	251720	24612	0	0	0	0	0	0	0	1	0	0	0	0	0	0
189	O75367	O75367	>sp|O75367|H2AY_HUMAN Core histone macro-H2A.1 OS=Homo sapiens GN=H2AFY PE=1 SV=4	1	11	11	9	49.7	49.7	42.7			39.617	372	3.6612e-101	20448000	25780000	14867000	12398000	30329000	7040200	10154000	8387500	7471200	20240000	19412000	20086000	14609000	26671000	5836600	9427000	8415600	9071900	11	15	16	13	17	6	7	13	11
190	O75368	O75368	>sp|O75368|SH3L1_HUMAN SH3 domain-binding glutamic acid-rich-like protein OS=Homo sapiens GN=SH3BGRL PE=1 SV=1	1	1	1	1	8.8	8.8	8.8			12.774	114	3.5814e-27	87315	0	136580	105480	90906	65249	0	0	0	0	0	0	0	0	52047	0	0	0	1	0	1	1	1	1	0	0	0
191	O75369	O75369	>sp|O75369|FLNB_HUMAN Filamin-B OS=Homo sapiens GN=FLNB PE=1 SV=2	1	128	128	117	63	63	59.6			278.16	2602	0	28856000	98742000	353070000	92334000	204570000	25919000	21832000	45594000	14071000	24320000	66485000	511590000	102600000	149600000	16564000	19144000	47954000	16344000	33	83	241	114	137	21	33	68	29
192	O75382	O75382	>sp|O75382|TRIM3_HUMAN Tripartite motif-containing protein 3 OS=Homo sapiens GN=TRIM3 PE=1 SV=2	1	4	4	4	7.9	7.9	7.9			80.829	744	2.1823e-42	13715000	13625000	86445	1414200	44730000	161540	9372500	10446000	1981400	12150000	15456000	1901100	2006800	18709000	1808700	10885000	20094000	1686900	1	1	1	4	2	0	0	0	1
193	O75390	O75390	>sp|O75390|CISY_HUMAN Citrate synthase, mitochondrial OS=Homo sapiens GN=CS PE=1 SV=2	1	8	8	8	18.5	18.5	18.5			51.712	466	1.3407e-57	4005000	5937400	4321100	5739000	9765100	12584000	8405100	5628400	3815400	3975300	4298100	5924300	6969900	7478900	10479000	9501100	5625800	5022100	4	6	7	8	10	11	10	7	3
194	O75396	O75396	>sp|O75396|SC22B_HUMAN Vesicle-trafficking protein SEC22b OS=Homo sapiens GN=SEC22B PE=1 SV=4	1	7	7	7	33.5	33.5	33.5			24.593	215	1.536e-199	8050800	6609900	2670300	9241200	7389900	6809600	8116500	7318200	2594100	8041800	5812900	3377600	11912000	6425200	4883500	7652200	8517300	2912900	10	9	5	13	6	8	10	10	5
195	O75400	O75400	>sp|O75400|PR40A_HUMAN Pre-mRNA-processing factor 40 homolog A OS=Homo sapiens GN=PRPF40A PE=1 SV=2	1	5	5	5	5.9	5.9	5.9			108.8	957	5.2589e-20	571560	740370	401330	650380	868830	771230	1099300	321690	183960	632190	606220	471250	760590	683320	481510	1059000	532790	256960	1	1	1	2	3	1	2	4	1
196	O75436	O75436	>sp|O75436|VP26A_HUMAN Vacuolar protein sorting-associated protein 26A OS=Homo sapiens GN=VPS26A PE=1 SV=2	1	3	3	3	10.1	10.1	10.1			38.169	327	2.5151e-12	687630	1429200	598200	801760	944810	743040	428420	506510	1023500	737570	1070500	691600	825380	857410	621500	541760	750320	1190700	0	1	1	2	3	1	2	1	2
197	O75438	O75438	>sp|O75438|NDUB1_HUMAN NADH dehydrogenase [ubiquinone] 1 beta subcomplex subunit 1 OS=Homo sapiens GN=NDUFB1 PE=1 SV=1	1	1	1	1	19	19	19			6.9611	58	0.0044295	435910	407590	0	0	795140	0	211160	0	0	468520	219760	0	0	709360	0	156250	0	0	2	0	0	0	2	0	0	0	0
198	O75475	O75475	>sp|O75475|PSIP1_HUMAN PC4 and SFRS1-interacting protein OS=Homo sapiens GN=PSIP1 PE=1 SV=1	1	4	4	4	6.4	6.4	6.4			60.103	530	1.9803e-33	0	0	38226	81530	390460	0	135300	444880	1019800	0	0	12780	46963	95883	0	75058	146520	2158000	0	0	0	0	0	0	0	0	4
199	O75489	O75489	>sp|O75489|NDUS3_HUMAN NADH dehydrogenase [ubiquinone] iron-sulfur protein 3, mitochondrial OS=Homo sapiens GN=NDUFS3 PE=1 SV=1	1	5	5	5	25	25	25			30.241	264	4.7892e-49	1677300	1907300	1298800	1432300	2256000	1354000	702410	1269500	1701900	1635000	1244900	1564600	1520400	2139700	950450	919550	1576500	2398100	4	3	5	3	3	3	2	3	3
200	O75494;Q8WXF0	O75494	>sp|O75494|SRS10_HUMAN Serine/arginine-rich splicing factor 10 OS=Homo sapiens GN=SRSF10 PE=1 SV=1	2	3	3	3	14.9	14.9	14.9			31.3	262	3.1422e-15	2148200	2981600	1405000	1537100	1569400	1327100	1518000	974700	940500	2058600	2315500	2164300	1781500	1347600	1528900	1164300	932200	1089000	3	3	2	3	2	2	3	3	3
201	O75531	O75531	>sp|O75531|BAF_HUMAN Barrier-to-autointegration factor OS=Homo sapiens GN=BANF1 PE=1 SV=1	1	2	2	2	34.8	34.8	34.8			10.058	89	5.3637e-15	890660	2820300	606520	997240	2313200	911840	782430	285190	230760	867460	2380500	797290	1146800	1656900	438420	669480	809930	167090	1	2	2	2	3	1	2	1	0
202	O75533	O75533	>sp|O75533|SF3B1_HUMAN Splicing factor 3B subunit 1 OS=Homo sapiens GN=SF3B1 PE=1 SV=3	1	16	16	16	17.5	17.5	17.5			145.83	1304	9.8956e-131	2231400	3797600	1992500	2529800	3803600	3032100	6122500	1908700	2626200	2533500	2867600	2751200	2755300	3308000	2434900	5495900	3269000	2874500	3	3	1	9	7	7	13	5	7
203	O75569	O75569	>sp|O75569|PRKRA_HUMAN Interferon-inducible double stranded RNA-dependent protein kinase activator A OS=Homo sapiens GN=PRKRA PE=1 SV=1	1	1	1	1	6.1	6.1	6.1			34.404	313	1.9877e-12	32173	0	0	79756	30902	0	106050	75366	0	26454	0	0	140720	19012	0	89753	77113	0	0	0	0	1	0	0	0	0	0
204	O75596	O75596	>sp|O75596|CLC3A_HUMAN C-type lectin domain family 3 member A OS=Homo sapiens GN=CLEC3A PE=2 SV=1	1	5	5	5	32.5	32.5	32.5			22.232	197	1.7662e-39	0	0	1236200	1844400	0	0	33376	25528	0	0	0	847420	3043800	0	0	6700.7	5234.1	0	0	0	2	5	0	0	0	0	0
205	O75616	O75616	>sp|O75616|ERAL1_HUMAN GTPase Era, mitochondrial OS=Homo sapiens GN=ERAL1 PE=1 SV=2	1	1	1	1	4.1	4.1	4.1			48.349	437	0.0064177	0	0	0	0	0	0	0	0	20973	0	0	0	0	0	0	0	0	28841	0	0	0	0	0	0	0	0	1
206	O75643	O75643	>sp|O75643|U520_HUMAN U5 small nuclear ribonucleoprotein 200 kDa helicase OS=Homo sapiens GN=SNRNP200 PE=1 SV=2	1	18	18	18	11.4	11.4	11.4			244.5	2136	2.8016e-170	1885900	3868200	1935100	1775600	3655200	3486700	5498100	2681200	3343000	2740000	2428800	2946500	2358000	2742500	2672100	5121000	3485900	4085600	5	8	4	5	6	9	12	5	10
207	O75694	O75694	>sp|O75694|NU155_HUMAN Nuclear pore complex protein Nup155 OS=Homo sapiens GN=NUP155 PE=1 SV=1	1	1	1	1	1.6	1.6	1.6			155.2	1391	1.2885e-36	0	114910	0	22467	0	47452	0	0	0	0	102990	0	17771	0	29978	0	0	0	0	1	0	0	0	1	0	0	0
208	O75746	O75746	>sp|O75746|CMC1_HUMAN Calcium-binding mitochondrial carrier protein Aralar1 OS=Homo sapiens GN=SLC25A12 PE=1 SV=2	1	8	6	6	16.1	13.1	13.1			74.761	678	9.577e-23	1251500	1188500	170900	153260	2020500	224260	202520	123390	40351	1202500	442970	214760	162580	2194800	155210	99044	165590	23120	2	0	0	0	5	0	0	0	0
209	O75821	O75821	>sp|O75821|EIF3G_HUMAN Eukaryotic translation initiation factor 3 subunit G OS=Homo sapiens GN=EIF3G PE=1 SV=2	1	2	2	2	7.8	7.8	7.8			35.611	320	1.3039e-05	478830	574880	338190	475570	683260	406040	510280	118690	438770	393390	456510	439180	532590	471810	530020	383780	265980	563350	1	1	1	1	2	1	1	0	1
210	O75822	O75822	>sp|O75822|EIF3J_HUMAN Eukaryotic translation initiation factor 3 subunit J OS=Homo sapiens GN=EIF3J PE=1 SV=2	1	4	4	4	22.9	22.9	22.9			29.062	258	1.2829e-06	2801700	2138900	1180100	1844500	3547100	1650200	1040700	1448600	2255900	3048300	1461500	1734200	1990200	2887200	990430	1044800	1919000	3039000	3	1	2	2	2	2	1	1	3
211	O75843	O75843	>sp|O75843|AP1G2_HUMAN AP-1 complex subunit gamma-like 2 OS=Homo sapiens GN=AP1G2 PE=1 SV=1	1	5	5	5	6.1	6.1	6.1			87.116	785	7.9557e-16	625530	249860	79014	532260	513050	256080	352640	0	0	483780	138800	102500	623580	265850	143950	743470	0	0	3	0	0	2	0	0	2	0	0
212	O75844	O75844	>sp|O75844|FACE1_HUMAN CAAX prenyl protease 1 homolog OS=Homo sapiens GN=ZMPSTE24 PE=1 SV=2	1	4	4	4	12.6	12.6	12.6			54.812	475	3.2975e-56	807700	1134700	380780	276450	358460	1735200	1177300	735280	1023800	559480	685000	608200	366990	243390	1218100	1232100	1050700	1716600	2	2	2	2	2	4	1	2	4
213	O75874	O75874	>sp|O75874|IDHC_HUMAN Isocitrate dehydrogenase [NADP] cytoplasmic OS=Homo sapiens GN=IDH1 PE=1 SV=2	1	9	8	8	28	25.8	25.8			46.659	414	1.5953e-76	898580	1496900	864970	707830	431590	4680000	915040	361530	158850	892140	867710	1057500	1092700	239890	3559700	1452900	345420	171540	2	2	2	4	0	11	3	0	0
214	O75915	O75915	>sp|O75915|PRAF3_HUMAN PRA1 family protein 3 OS=Homo sapiens GN=ARL6IP5 PE=1 SV=1	1	4	4	4	24.5	24.5	24.5			21.614	188	2.0355e-31	3663200	3885900	4352900	3298300	3745400	4012400	2523600	2160700	2372300	3850200	2597600	5663800	4011800	2761200	3118700	2700900	2777800	3358100	5	4	5	5	4	5	3	3	3
215	O75934	O75934	>sp|O75934|SPF27_HUMAN Pre-mRNA-splicing factor SPF27 OS=Homo sapiens GN=BCAS2 PE=1 SV=1	1	2	2	2	18.2	18.2	18.2			26.131	225	5.2145e-122	198770	421520	255150	63346	0	531370	311570	642070	357540	199450	338940	367580	78342	0	440920	344530	773230	421790	1	1	1	0	0	1	1	2	2
216	O75937	O75937	>sp|O75937|DNJC8_HUMAN DnaJ homolog subfamily C member 8 OS=Homo sapiens GN=DNAJC8 PE=1 SV=2	1	4	4	4	17	17	17			29.841	253	1.7699e-29	333240	118260	371600	409000	706950	378570	89908	808620	741120	150530	104730	182900	235270	1024100	129040	106520	1177000	1241200	0	0	0	0	1	0	0	1	3
217	O75947	O75947	>sp|O75947|ATP5H_HUMAN ATP synthase subunit d, mitochondrial OS=Homo sapiens GN=ATP5H PE=1 SV=3	1	6	6	6	45.3	45.3	45.3			18.491	161	2.229e-61	3000700	6523000	3619800	2083900	8126500	6042400	4691000	1045300	3012500	2762500	4969500	4760900	2341100	5994300	5463600	5565500	1002900	3496700	4	7	6	6	7	6	7	1	7
218	O75955	O75955	>sp|O75955|FLOT1_HUMAN Flotillin-1 OS=Homo sapiens GN=FLOT1 PE=1 SV=3	1	5	5	5	14.8	14.8	14.8			47.355	427	6.978e-60	1146900	2472600	636090	1997400	678310	1463500	1132100	723910	517180	1075500	1945100	1020600	2276800	674670	1093000	1105200	790780	692580	3	3	1	5	3	3	2	1	1
219	O75964	O75964	>sp|O75964|ATP5L_HUMAN ATP synthase subunit g, mitochondrial OS=Homo sapiens GN=ATP5L PE=1 SV=3	1	2	2	2	21.4	21.4	21.4			11.428	103	1.0006e-09	2004800	2077400	1826600	1424500	3728100	1396300	1868500	555600	1285900	2025500	1685600	2263900	1483900	2570000	2038800	1783000	568310	1552900	2	2	2	2	3	1	2	0	2
220	O75976	O75976	>sp|O75976|CBPD_HUMAN Carboxypeptidase D OS=Homo sapiens GN=CPD PE=1 SV=2	1	2	2	2	1.7	1.7	1.7			152.93	1380	2.2292e-05	193290	255030	76305	308280	434510	200830	263540	82975	142150	180940	179050	95009	242340	587280	149960	193630	96655	182980	0	0	0	1	1	0	1	0	0
221	O76003	O76003	>sp|O76003|GLRX3_HUMAN Glutaredoxin-3 OS=Homo sapiens GN=GLRX3 PE=1 SV=2	1	7	7	7	25.4	25.4	25.4			37.432	335	5.4868e-151	2519300	5050200	449060	520920	1767200	3794400	2724300	6794200	950890	544810	5325200	653840	655170	1873900	4683800	3371200	5090700	2240000	1	1	2	2	1	1	2	8	3
222	O76015	O76015	>sp|O76015|KRT38_HUMAN Keratin, type I cuticular Ha8 OS=Homo sapiens GN=KRT38 PE=2 SV=3	1	2	1	1	3.9	2.4	2.4			50.479	456	0.0026918	248620	3100000	4333700	4435300	1074300	8654800	2623500	0	1349900	251560	2352400	5832400	5335300	813310	6985200	2732100	0	1572600	0	0	0	0	0	0	0	0	1
223	O76021	O76021	>sp|O76021|RL1D1_HUMAN Ribosomal L1 domain-containing protein 1 OS=Homo sapiens GN=RSL1D1 PE=1 SV=3	1	2	2	2	4.5	4.5	4.5			54.972	490	6.2524e-68	0	265500	112450	124610	206670	1771300	419240	201740	252710	0	228700	184680	145460	164080	1436700	285210	298040	351560	0	1	1	0	0	2	2	1	2
224	O76024	O76024	>sp|O76024|WFS1_HUMAN Wolframin OS=Homo sapiens GN=WFS1 PE=1 SV=2	1	2	2	2	3	3	3			100.29	890	2.9121e-07	69295	133520	31921	100040	0	299230	0	0	0	52883	76418	32403	154800	0	253010	0	0	0	0	0	0	1	0	2	0	0	0
225	O76027	O76027	>sp|O76027|ANXA9_HUMAN Annexin A9 OS=Homo sapiens GN=ANXA9 PE=1 SV=3	1	1	1	1	6.1	6.1	6.1			38.363	345	0.01164	0	298760	0	0	0	0	0	0	0	0	224060	0	0	0	0	0	0	0	0	1	0	0	0	0	0	0	0
226	O76054;Q9UDX4	O76054;Q9UDX4	>sp|O76054|S14L2_HUMAN SEC14-like protein 2 OS=Homo sapiens GN=SEC14L2 PE=1 SV=1;>sp|Q9UDX4|S14L3_HUMAN SEC14-like protein 3 OS=Homo sapiens GN=SEC14L3 PE=2 SV=1	2	1	1	1	5.5	5.5	5.5			46.145	403	6.8122e-08	0	616460	352190	146260	0	0	0	0	0	0	490840	500620	113210	0	0	0	0	0	0	1	1	0	0	0	0	0	0
227	O76061	O76061	>sp|O76061|STC2_HUMAN Stanniocalcin-2 OS=Homo sapiens GN=STC2 PE=1 SV=1	1	1	1	1	4	4	4			33.248	302	1.0774e-18	0	91053	106460	0	0	0	0	0	0	0	39602	170290	0	0	0	0	0	0	0	0	1	0	0	0	0	0	0
228	O76062	O76062	>sp|O76062|ERG24_HUMAN Delta(14)-sterol reductase OS=Homo sapiens GN=TM7SF2 PE=2 SV=3	1	1	1	1	3.1	3.1	3.1			46.405	418	0.0036357	104830	724150	0	0	0	0	72561	0	0	21562	685680	0	0	0	0	15362	0	0	0	1	0	0	0	0	0	0	0
229	O76094	O76094	>sp|O76094|SRP72_HUMAN Signal recognition particle 72 kDa protein OS=Homo sapiens GN=SRP72 PE=1 SV=3	1	5	5	5	11.2	11.2	11.2			74.605	671	3.5589e-62	636610	830210	369810	1216600	1359600	744190	1116200	483640	324480	761000	568080	496160	1333400	737600	505560	1676000	475980	451530	1	0	0	4	2	1	2	1	1
230	O94760	O94760	>sp|O94760|DDAH1_HUMAN N(G),N(G)-dimethylarginine dimethylaminohydrolase 1 OS=Homo sapiens GN=DDAH1 PE=1 SV=3	1	1	1	1	3.9	3.9	3.9			31.121	285	0.0010797	68160	249400	203280	80812	377670	0	0	0	80184	53054	145590	435300	74781	219960	0	0	0	85825	0	0	1	0	0	0	0	0	0
231	O94766	O94766	>sp|O94766|B3GA3_HUMAN Galactosylgalactosylxylosylprotein 3-beta-glucuronosyltransferase 3 OS=Homo sapiens GN=B3GAT3 PE=1 SV=2	1	1	1	1	2.7	2.7	2.7			37.121	335	0.00012834	0	211430	0	0	0	0	0	0	0	0	158570	0	0	0	0	0	0	0	0	1	0	0	0	0	0	0	0
232	O94776	O94776	>sp|O94776|MTA2_HUMAN Metastasis-associated protein MTA2 OS=Homo sapiens GN=MTA2 PE=1 SV=1	1	2	2	2	5.2	5.2	5.2			75.022	668	1.4496e-16	38827	0	213810	174730	90190	208370	242160	287260	554520	74816	0	195140	142540	46307	114050	284050	432630	844340	0	0	0	0	0	0	1	2	4
233	O94811	O94811	>sp|O94811|TPPP_HUMAN Tubulin polymerization-promoting protein OS=Homo sapiens GN=TPPP PE=1 SV=1	1	3	3	3	17.8	17.8	17.8			23.693	219	2.5471e-58	480840	664560	1164800	383710	258230	799520	3645100	579190	151830	469790	525000	1322600	445690	188780	623080	3665400	1052500	203980	0	0	4	0	0	0	0	1	0
234	O94826	O94826	>sp|O94826|TOM70_HUMAN Mitochondrial import receptor subunit TOM70 OS=Homo sapiens GN=TOMM70A PE=1 SV=1	1	8	8	8	17.4	17.4	17.4			67.454	608	8.8718e-53	2106900	2459200	1672800	1851700	4687700	4106100	2981800	908640	1086600	1903500	2438800	2380900	2960500	2972400	3056400	2769700	914770	1457400	4	2	3	5	6	2	5	2	3
235	O94855	O94855	>sp|O94855|SC24D_HUMAN Protein transport protein Sec24D OS=Homo sapiens GN=SEC24D PE=1 SV=2	1	1	1	1	1.5	1.5	1.5			113.01	1032	1.897e-09	211200	372930	88405	191340	88920	81395	166250	95692	30423	189730	251250	105630	299070	59769	58324	153720	144380	37581	0	0	0	1	0	0	0	1	0
236	O94874	O94874	>sp|O94874|UFL1_HUMAN E3 UFM1-protein ligase 1 OS=Homo sapiens GN=KIAA0776 PE=1 SV=2	1	6	6	6	8.9	8.9	8.9			89.594	794	1.2612e-23	2286300	1924800	1419800	2030200	802290	1406900	293070	1598700	705650	2339400	1535800	1841100	2697100	367400	1170200	196750	2191400	676860	6	4	3	4	0	1	0	4	0
237	O94875	O94875	>sp|O94875|SRBS2_HUMAN Sorbin and SH3 domain-containing protein 2 OS=Homo sapiens GN=SORBS2 PE=1 SV=3	1	1	1	1	1.8	1.8	1.8			124.11	1100	0.0011689	0	0	0	0	0	0	0	0	478390	0	0	0	0	0	0	0	0	657850	0	0	0	0	0	0	0	0	2
238	O94888	O94888	>sp|O94888|UBXN7_HUMAN UBX domain-containing protein 7 OS=Homo sapiens GN=UBXN7 PE=1 SV=2	1	1	1	1	2.7	2.7	2.7			54.862	489	0.013117	0	0	97264	0	0	0	0	0	0	0	0	129370	0	0	0	0	0	0	0	0	1	0	0	0	0	0	0
239	O94905;O75477	O94905	>sp|O94905|ERLN2_HUMAN Erlin-2 OS=Homo sapiens GN=ERLIN2 PE=1 SV=1	2	9	9	9	31.9	31.9	31.9			37.839	339	7.3263e-107	3771300	3582800	899890	3183000	7505700	4212700	2957500	3455400	3358400	3794900	2295000	1209500	3617200	5923200	3171700	3091400	5187600	4087400	7	3	2	5	10	6	4	6	8
240	O94919	O94919	>sp|O94919|ENDD1_HUMAN Endonuclease domain-containing 1 protein OS=Homo sapiens GN=ENDOD1 PE=1 SV=2	1	5	5	5	13.6	13.6	13.6			55.016	500	9.226e-74	3642900	1645700	1003500	144010	260560	698600	323590	622030	491280	4399100	1056200	1094600	96753	174410	591730	169010	980080	356100	6	4	2	0	0	1	0	2	0
241	O94973	O94973	>sp|O94973|AP2A2_HUMAN AP-2 complex subunit alpha-2 OS=Homo sapiens GN=AP2A2 PE=1 SV=2	1	6	4	4	11.5	8.6	8.6			103.96	939	2.5655e-86	263840	704680	79956	393000	94505	0	0	0	0	202350	731640	0	325570	0	0	0	0	0	1	1	1	3	1	0	0	0	0
242	O94979	O94979	>sp|O94979|SC31A_HUMAN Protein transport protein Sec31A OS=Homo sapiens GN=SEC31A PE=1 SV=3	1	14	14	14	15.2	15.2	15.2			133.01	1220	2.7481e-77	5454500	3708700	1561200	3314900	2988000	1614400	1615300	0	731790	5403800	2733000	2177200	3749400	2366200	1290800	1785400	0	940020	15	8	3	8	4	3	2	0	1
243	O95070	O95070	>sp|O95070|YIF1A_HUMAN Protein YIF1A OS=Homo sapiens GN=YIF1A PE=1 SV=2	1	1	1	1	4.1	4.1	4.1			32.011	293	0.014413	104110	33874	37793	122600	108110	56345	58218	79497	21611	133090	16304	32261	194340	51914	28844	38456	125660	19072	1	0	0	1	0	0	0	1	0
244	O95071	O95071	>sp|O95071|UBR5_HUMAN E3 ubiquitin-protein ligase UBR5 OS=Homo sapiens GN=UBR5 PE=1 SV=2	1	1	1	1	0.8	0.8	0.8			309.35	2799	0.00022121	92677	0	68177	115700	0	142970	102980	0	114010	83887	0	82083	124500	0	103230	95939	0	208070	0	0	0	0	0	0	0	0	1
245	Q9UPN6;O95104	Q9UPN6;O95104	>sp|Q9UPN6|SCAF8_HUMAN Protein SCAF8 OS=Homo sapiens GN=SCAF8 PE=1 SV=1;>sp|O95104|SFR15_HUMAN Splicing factor, arginine/serine-rich 15 OS=Homo sapiens GN=SCAF4 PE=1 SV=3	2	1	1	1	0.9	0.9	0.9			140.52	1271	1.7283e-05	0	0	0	0	0	0	191590	117360	0	0	0	0	0	0	0	0	146040	0	0	0	0	0	0	0	1	1	0
246	O95154	O95154	>sp|O95154|ARK73_HUMAN Aflatoxin B1 aldehyde reductase member 3 OS=Homo sapiens GN=AKR7A3 PE=1 SV=2	1	2	1	1	7.9	4.5	4.5			37.206	331	4.0857e-33	0	0	0	544350	71501	0	0	0	0	0	0	0	695900	4756.2	0	0	0	0	0	0	0	1	0	0	0	0	0
247	O95168	O95168	>sp|O95168|NDUB4_HUMAN NADH dehydrogenase [ubiquinone] 1 beta subcomplex subunit 4 OS=Homo sapiens GN=NDUFB4 PE=1 SV=3	1	1	1	1	7.8	7.8	7.8			15.208	129	0.00074666	0	0	0	477740	1158100	0	221230	349670	0	0	0	0	600920	1055400	0	151490	289490	0	0	0	0	1	1	0	0	0	0
248	O95197	O95197	>sp|O95197|RTN3_HUMAN Reticulon-3 OS=Homo sapiens GN=RTN3 PE=1 SV=2	1	2	2	2	4.6	4.6	4.6			112.61	1032	5.2151e-20	55958	1998800	0	34771	0	0	0	92156	69823	209060	364960	0	154440	0	0	0	719860	358700	0	1	0	0	0	0	0	1	0
249	O95202	O95202	>sp|O95202|LETM1_HUMAN LETM1 and EF-hand domain-containing protein 1, mitochondrial OS=Homo sapiens GN=LETM1 PE=1 SV=1	1	10	10	10	17.7	17.7	17.7			83.353	739	1.1059e-79	1285400	1650400	1377900	2852800	3468700	7816300	897570	1402300	1121600	1935800	1753700	1826900	4361600	2174200	4673400	785000	1774700	1503500	2	1	2	6	6	13	4	5	4
250	O95249	O95249	>sp|O95249|GOSR1_HUMAN Golgi SNAP receptor complex member 1 OS=Homo sapiens GN=GOSR1 PE=1 SV=1	1	2	2	2	8.8	8.8	8.8			28.612	250	5.3799e-10	465540	0	411390	770560	1212300	0	0	360780	300480	411730	0	758500	926090	913540	0	0	365120	323130	1	0	1	1	2	0	0	1	0
251	O95274	O95274	>sp|O95274|LYPD3_HUMAN Ly6/PLAUR domain-containing protein 3 OS=Homo sapiens GN=LYPD3 PE=1 SV=2	1	1	1	1	5.8	5.8	5.8			35.97	346	4.8157e-26	15817	0	0	231120	0	199100	63228	115340	0	6945.3	0	0	319540	0	161040	28576	141910	0	0	0	0	1	0	1	0	1	0
252	O95292	O95292	>sp|O95292|VAPB_HUMAN Vesicle-associated membrane protein-associated protein B/C OS=Homo sapiens GN=VAPB PE=1 SV=3	1	3	2	2	16	11.1	11.1			27.228	243	8.9697e-21	701850	762030	782300	1198000	2639200	1112300	1517400	1190300	509490	587410	538820	1217100	1332200	1863200	1145700	1534600	1440400	684410	1	1	1	1	2	2	2	2	1
253	O95298	O95298	>sp|O95298|NDUC2_HUMAN NADH dehydrogenase [ubiquinone] 1 subunit C2 OS=Homo sapiens GN=NDUFC2 PE=1 SV=1	1	3	3	3	22.7	22.7	22.7			14.187	119	2.2937e-06	616570	429920	193500	553050	1343700	418660	119720	102560	74807	759670	395720	250520	550860	914710	251260	158440	94052	171740	2	2	1	3	3	2	0	0	0
254	O95299	O95299	>sp|O95299|NDUAA_HUMAN NADH dehydrogenase [ubiquinone] 1 alpha subcomplex subunit 10, mitochondrial OS=Homo sapiens GN=NDUFA10 PE=1 SV=1	1	2	2	2	8.7	8.7	8.7			40.75	355	1.443e-14	0	728470	364590	602000	1389900	494420	386470	313930	218430	0	770850	672680	1049500	901910	344400	196780	189350	144650	0	1	1	1	1	0	0	0	0
255	O95319;Q92879	O95319;Q92879	>sp|O95319|CELF2_HUMAN CUGBP Elav-like family member 2 OS=Homo sapiens GN=CELF2 PE=1 SV=1;>sp|Q92879|CELF1_HUMAN CUGBP Elav-like family member 1 OS=Homo sapiens GN=CELF1 PE=1 SV=2	2	1	1	1	2	2	2			54.284	508	5.3669e-08	0	0	0	0	0	0	0	112540	151420	0	0	0	0	0	0	0	0	208220	0	0	0	0	0	0	0	1	1
256	O95336	O95336	>sp|O95336|6PGL_HUMAN 6-phosphogluconolactonase OS=Homo sapiens GN=PGLS PE=1 SV=2	1	11	11	11	64.7	64.7	64.7			27.547	258	1.7041e-136	7566400	13400000	12176000	8923300	9618500	8141900	9143600	7871600	2729000	8555300	9764500	16654000	10221000	6655700	7021900	8376100	9961400	3862400	5	9	13	11	8	7	8	8	5
257	O95373;O15397	O95373	>sp|O95373|IPO7_HUMAN Importin-7 OS=Homo sapiens GN=IPO7 PE=1 SV=1	2	7	7	7	9.1	9.1	9.1			119.52	1038	7.5772e-33	433000	1049900	239020	969130	503290	1192900	444300	2091700	547780	539070	1233700	313350	1002300	322540	853890	318440	2455500	793290	2	2	1	3	1	3	0	7	3
258	O95379	O95379	>sp|O95379|TFIP8_HUMAN Tumor necrosis factor alpha-induced protein 8 OS=Homo sapiens GN=TNFAIP8 PE=1 SV=1	1	1	1	1	10.1	10.1	10.1			23.003	198	8.8298e-19	21318	128100	0	52822	0	84802	145580	122340	304720	9436.3	42524	0	27797	0	29942	183330	67388	608520	0	0	0	0	0	0	1	0	2
259	O95400	O95400	>sp|O95400|CD2B2_HUMAN CD2 antigen cytoplasmic tail-binding protein 2 OS=Homo sapiens GN=CD2BP2 PE=1 SV=1	1	1	1	1	3.2	3.2	3.2			37.646	341	1.1959e-20	0	0	0	0	159140	0	0	0	0	0	0	0	0	119070	0	0	0	0	0	0	0	0	1	0	0	0	0
260	O95433	O95433	>sp|O95433|AHSA1_HUMAN Activator of 90 kDa heat shock protein ATPase homolog 1 OS=Homo sapiens GN=AHSA1 PE=1 SV=1	1	4	4	4	17.2	17.2	17.2			38.274	338	4.4701e-38	270890	797230	948710	1561200	1580000	2863400	2397400	3905700	6972400	705940	1029200	3113400	1780400	2234000	2309600	3359100	3624400	6212500	0	0	1	3	2	2	4	1	4
261	O95470	O95470	>sp|O95470|SGPL1_HUMAN Sphingosine-1-phosphate lyase 1 OS=Homo sapiens GN=SGPL1 PE=1 SV=3	1	2	2	2	4.6	4.6	4.6			63.523	568	5.3329e-08	370420	436130	228980	335080	991450	47129	258460	499710	98659	375570	398990	193560	303790	771860	74777	209540	727140	148190	1	1	0	0	1	0	0	2	0
262	O95487	O95487	>sp|O95487|SC24B_HUMAN Protein transport protein Sec24B OS=Homo sapiens GN=SEC24B PE=1 SV=2	1	1	1	1	1.1	1.1	1.1			137.42	1268	2.4281e-15	0	0	23269	0	0	0	0	0	0	0	0	30951	0	0	0	0	0	0	0	0	1	0	0	0	0	0	0
263	O95528	O95528	>sp|O95528|GTR10_HUMAN Solute carrier family 2, facilitated glucose transporter member 10 OS=Homo sapiens GN=SLC2A10 PE=1 SV=2	1	1	1	1	1.5	1.5	1.5			56.911	541	0.0017598	0	0	0	32971	0	0	0	0	0	0	0	0	39198	0	0	0	0	0	0	0	0	1	0	0	0	0	0
264	O95563	O95563	>sp|O95563|BR44_HUMAN Brain protein 44 OS=Homo sapiens GN=BRP44 PE=1 SV=1	1	1	1	1	14.2	14.2	14.2			14.279	127	0.0030259	64719	0	65421	95137	35117	0	0	140430	31784	37386	0	50266	142060	15179	0	0	239440	25248	0	0	0	1	0	0	0	1	0
265	O95573;O60488	O95573	>sp|O95573|ACSL3_HUMAN Long-chain-fatty-acid--CoA ligase 3 OS=Homo sapiens GN=ACSL3 PE=1 SV=3	2	15	15	15	25.4	25.4	25.4			80.419	720	2.403e-190	604510	3341400	172210	1110700	2926700	20734000	1104800	1141600	1547100	615320	1815800	303070	1102000	1420900	18187000	1298400	1112200	2219600	1	5	0	4	4	22	4	3	4
266	O95671	O95671	>sp|O95671|ASML_HUMAN N-acetylserotonin O-methyltransferase-like protein OS=Homo sapiens GN=ASMTL PE=1 SV=3	1	2	2	2	5.5	5.5	5.5			68.856	621	1.2466e-05	73918	72590	101150	67316	0	0	89482	317700	0	49174	0	70185	53239	0	0	61269	542060	0	0	1	1	0	0	0	0	3	0
267	O95674	O95674	>sp|O95674|CDS2_HUMAN Phosphatidate cytidylyltransferase 2 OS=Homo sapiens GN=CDS2 PE=1 SV=1	1	2	2	2	5.6	5.6	5.6			51.417	445	1.8193e-18	99254	395050	407110	364040	898710	512720	140170	135230	105120	95739	327650	645730	370480	532550	470880	145820	173380	146150	1	1	2	3	3	2	1	1	2
268	O95716;P20336	O95716	>sp|O95716|RAB3D_HUMAN Ras-related protein Rab-3D OS=Homo sapiens GN=RAB3D PE=1 SV=1	2	8	7	6	40.6	37.4	33.8			24.267	219	9.1687e-99	2689000	5779200	1469700	3223900	7560300	4480500	2770000	352810	423090	2881400	5159800	1642900	3229000	7185100	2868300	2181900	324260	441160	5	6	3	7	7	7	5	0	1
269	O95747	O95747	>sp|O95747|OXSR1_HUMAN Serine/threonine-protein kinase OSR1 OS=Homo sapiens GN=OXSR1 PE=1 SV=1	1	5	5	5	11.4	11.4	11.4			58.022	527	6.1291e-38	649370	3634300	674790	1105800	1062500	6681900	2143700	368200	1309800	1584600	3512600	1546000	950320	1168700	4098600	741520	1174300	1401400	1	3	3	1	3	3	1	1	1
270	O95758	O95758	>sp|O95758|ROD1_HUMAN Regulator of differentiation 1 OS=Homo sapiens GN=ROD1 PE=1 SV=2	1	3	2	2	5.1	3.6	3.6			59.689	552	2.2412e-08	83892	36595	100030	138680	254390	315960	182230	169570	126140	86932	28440	137880	225490	197240	200450	148840	218650	179740	0	0	0	1	0	1	1	0	0
271	O95777	O95777	>sp|O95777|NAA38_HUMAN N-alpha-acetyltransferase 38, NatC auxiliary subunit OS=Homo sapiens GN=NAA38 PE=1 SV=3	1	1	1	1	10.4	10.4	10.4			10.403	96	0.00042311	122150	0	92300	73882	280530	195000	81867	98321	68065	99857	0	100360	71803	281300	199700	68880	100020	76513	0	0	0	0	1	1	0	0	0
272	O95782	O95782	>sp|O95782|AP2A1_HUMAN AP-2 complex subunit alpha-1 OS=Homo sapiens GN=AP2A1 PE=1 SV=3	1	7	7	5	13.7	13.7	11			107.54	977	1.1758e-97	807660	1249100	365330	1025900	1202800	1386000	3334300	556150	95830	862240	1260100	490100	1619600	844550	982430	2895400	642400	114440	1	3	0	4	2	3	9	0	0
273	O95786	O95786	>sp|O95786|DDX58_HUMAN Probable ATP-dependent RNA helicase DDX58 OS=Homo sapiens GN=DDX58 PE=1 SV=2	1	3	3	3	4.6	4.6	4.6			106.6	925	9.5976e-08	1127200	99609	155610	72692	575100	0	0	61037	38031	1406300	53154	163580	43514	315560	0	0	28633	43116	3	0	0	0	0	0	0	0	0
274	O95831	O95831	>sp|O95831|AIFM1_HUMAN Apoptosis-inducing factor 1, mitochondrial OS=Homo sapiens GN=AIFM1 PE=1 SV=1	1	14	14	14	30.5	30.5	30.5			66.9	613	2.0018e-83	1756400	2803600	3141500	1408900	4274200	6627500	2639800	702310	947340	1750200	1933900	4793100	2034600	3742100	3940400	2639800	897120	1359700	4	5	10	3	5	9	3	1	2
275	O95833	O95833	>sp|O95833|CLIC3_HUMAN Chloride intracellular channel protein 3 OS=Homo sapiens GN=CLIC3 PE=1 SV=2	1	2	2	2	15.7	15.7	15.7			26.648	236	1.33e-22	0	194240	0	0	0	995450	0	0	0	0	27492	0	0	0	912220	0	0	0	0	0	0	0	0	3	0	0	0
276	O95834	O95834	>sp|O95834|EMAL2_HUMAN Echinoderm microtubule-associated protein-like 2 OS=Homo sapiens GN=EML2 PE=1 SV=1	1	8	8	8	14	14	14			70.678	649	7.0906e-20	2857400	2738400	4485800	2795500	1445000	532550	0	89181	0	2703600	1650400	6879300	3629900	638620	226560	0	89778	0	3	3	9	5	1	0	0	0	0
277	O95857	O95857	>sp|O95857|TSN13_HUMAN Tetraspanin-13 OS=Homo sapiens GN=TSPAN13 PE=2 SV=1	1	2	2	2	14.2	14.2	14.2			22.147	204	1.6015e-11	899790	873090	106760	1167500	1990300	189400	718210	33453	70276	870780	624710	105380	1617800	1712800	63870	504520	30892	71714	1	1	0	3	2	0	1	0	0
278	O95865	O95865	>sp|O95865|DDAH2_HUMAN N(G),N(G)-dimethylarginine dimethylaminohydrolase 2 OS=Homo sapiens GN=DDAH2 PE=1 SV=1	1	4	4	4	23.5	23.5	23.5			29.644	285	1.6536e-103	133360	835740	281450	1004400	210980	62269	164830	250040	54731	49699	628870	169130	1989600	57888	42321	47984	85552	21114	0	2	0	3	0	0	0	0	0
279	O95926	O95926	>sp|O95926|SYF2_HUMAN Pre-mRNA-splicing factor SYF2 OS=Homo sapiens GN=SYF2 PE=1 SV=1	1	1	1	1	11.5	11.5	11.5			28.722	243	4.9886e-06	0	59382	41241	0	0	0	61041	0	0	0	43985	56183	0	0	0	62050	0	0	0	0	1	0	0	0	0	0	0
280	O95969	O95969	>sp|O95969|SG1D2_HUMAN Secretoglobin family 1D member 2 OS=Homo sapiens GN=SCGB1D2 PE=2 SV=1	1	1	1	1	12.2	12.2	12.2			9.925	90	0.0005139	0	327190	0	0	0	0	0	0	0	0	245380	0	0	0	0	0	0	0	0	2	0	0	0	0	0	0	0
281	O95994	O95994	>sp|O95994|AGR2_HUMAN Anterior gradient protein 2 homolog OS=Homo sapiens GN=AGR2 PE=1 SV=1	1	9	9	8	53.1	53.1	46.9			19.979	175	0	47788000	120550000	5094900	111080000	20637000	14771000	45944000	345390	86057	46334000	99479000	5052700	139040000	11025000	8709800	42283000	136530	39679	18	26	6	39	10	13	19	0	0
282	O96000	O96000	>sp|O96000|NDUBA_HUMAN NADH dehydrogenase [ubiquinone] 1 beta subcomplex subunit 10 OS=Homo sapiens GN=NDUFB10 PE=1 SV=3	1	4	4	4	26.7	26.7	26.7			20.776	172	4.508e-15	908320	770900	383630	462120	1094700	646160	333350	38128	371110	1017000	464410	355920	640080	724410	829450	329050	114300	306930	3	2	1	2	3	2	0	0	1
283	O96008	O96008	>sp|O96008|TOM40_HUMAN Mitochondrial import receptor subunit TOM40 homolog OS=Homo sapiens GN=TOMM40 PE=1 SV=1	1	5	5	5	15	15	15			37.893	361	8.5374e-31	346810	1138700	587570	623580	1448900	622960	171430	1049500	1582500	346340	523470	568070	747520	1061800	456310	207820	1294400	2757700	1	4	3	1	2	3	0	3	4
284	O96011	O96011	>sp|O96011|PX11B_HUMAN Peroxisomal membrane protein 11B OS=Homo sapiens GN=PEX11B PE=1 SV=1	1	2	2	2	6.6	6.6	6.6			28.431	259	5.8258e-06	65120	50628	99542	129840	466650	90838	0	32498	158270	118310	68985	88829	118020	382610	15357	0	73474	203980	0	0	1	2	1	0	0	0	1
285	O96019	O96019	>sp|O96019|ACL6A_HUMAN Actin-like protein 6A OS=Homo sapiens GN=ACTL6A PE=1 SV=1	1	3	3	3	11	11	11			47.46	429	7.1193e-17	879950	827460	942660	895780	883950	840130	909050	973070	871010	833460	765000	1330300	1111800	572860	1013200	792970	991760	1083800	3	0	3	2	1	2	3	3	4
286	P00156	P00156	>sp|P00156|CYB_HUMAN Cytochrome b OS=Homo sapiens GN=MT-CYB PE=1 SV=1	1	1	1	1	2.4	2.4	2.4			42.729	380	1.0064e-07	77539	122830	52004	60253	214940	0	0	0	0	56585	67225	50478	52275	244730	0	0	0	0	0	0	0	0	1	0	0	0	0
287	P00167	P00167	>sp|P00167|CYB5_HUMAN Cytochrome b5 OS=Homo sapiens GN=CYB5A PE=1 SV=2	1	6	6	6	56	56	56			15.33	134	2.956e-49	10329000	20375000	19094000	1328900	32082000	20916000	12061000	487770	659850	8861200	13441000	32253000	1381500	23489000	15622000	10710000	576290	869850	6	7	10	1	10	12	10	0	1
288	P00338;Q6ZMR3;P07864	P00338	>sp|P00338|LDHA_HUMAN L-lactate dehydrogenase A chain OS=Homo sapiens GN=LDHA PE=1 SV=2	3	21	21	20	63.3	63.3	59.6			36.688	332	0	54791000	91406000	51321000	68362000	50496000	86021000	133460000	77461000	31419000	54713000	62866000	63303000	74252000	36632000	62148000	168290000	94039000	39994000	35	36	36	39	25	39	36	33	23
289	P00367;P49448	P00367;P49448	>sp|P00367|DHE3_HUMAN Glutamate dehydrogenase 1, mitochondrial OS=Homo sapiens GN=GLUD1 PE=1 SV=2;>sp|P49448|DHE4_HUMAN Glutamate dehydrogenase 2, mitochondrial OS=Homo sapiens GN=GLUD2 PE=1 SV=2	2	16	16	16	35.7	35.7	35.7			61.397	558	7.4347e-97	4741800	15596000	8363200	11582000	27942000	8031500	2974800	3411900	1008400	4610300	11521000	10842000	14311000	20830000	6448300	2960400	4262600	1553800	7	16	11	15	25	14	3	6	3
290	P00387	P00387	>sp|P00387|NB5R3_HUMAN NADH-cytochrome b5 reductase 3 OS=Homo sapiens GN=CYB5R3 PE=1 SV=3	1	9	9	9	28.9	28.9	28.9			34.234	301	1.5694e-33	3550800	6170300	1430600	4776900	8397300	10566000	4712100	5222000	2411200	3422700	4469200	1829700	5781100	6508100	8531200	4791500	6568200	3233900	7	10	0	11	9	15	6	11	6
291	P00390	P00390	>sp|P00390|GSHR_HUMAN Glutathione reductase, mitochondrial OS=Homo sapiens GN=GSR PE=1 SV=2	1	4	4	4	11.1	11.1	11.1			56.256	522	6.2487e-42	153440	520590	0	50351	606530	1530700	173670	26916	25021	141970	131560	0	11535	176400	1971000	79680	6454.3	6630.4	1	0	0	0	1	4	0	0	0
292	P00403	P00403	>sp|P00403|COX2_HUMAN Cytochrome c oxidase subunit 2 OS=Homo sapiens GN=MT-CO2 PE=1 SV=1	1	5	5	5	27.8	27.8	27.8			25.565	227	5.8292e-88	5670200	4796000	4324500	2153200	9681700	4160300	1873200	1684200	558140	4816200	3163800	5298300	2212900	7218000	2970800	1741700	1957500	3554000	5	4	7	3	6	3	3	1	3
293	P00491	P00491	>sp|P00491|PNPH_HUMAN Purine nucleoside phosphorylase OS=Homo sapiens GN=PNP PE=1 SV=2	1	2	2	2	6.6	6.6	6.6			32.118	289	4.7397e-17	130760	230020	53361	192110	221340	346720	310270	84758	818980	99798	130120	74985	230610	147850	197680	274800	149510	1290500	1	0	0	1	1	0	1	0	2
294	P00505	P00505	>sp|P00505|AATM_HUMAN Aspartate aminotransferase, mitochondrial OS=Homo sapiens GN=GOT2 PE=1 SV=3	1	11	11	11	34	34	34			47.517	430	6.6203e-75	1460200	8578900	3147000	1421700	4613700	2053500	2818300	381150	1518500	1041000	7272600	4749600	1573900	3825400	1602100	2096200	515180	1647800	1	16	5	4	3	2	6	0	4
295	Q15303;P04626;P00533	Q15303;P04626;P00533	>sp|Q15303|ERBB4_HUMAN Receptor tyrosine-protein kinase erbB-4 OS=Homo sapiens GN=ERBB4 PE=1 SV=1;>sp|P04626|ERBB2_HUMAN Receptor tyrosine-protein kinase erbB-2 OS=Homo sapiens GN=ERBB2 PE=1 SV=1;>sp|P00533|EGFR_HUMAN Epidermal growth factor receptor OS=Ho	3	1	1	1	0.9	0.9	0.9			146.81	1308	3.1511e-05	61359	121200	0	0	0	321820	0	0	0	24253	35927	0	0	0	348780	0	0	0	0	0	0	0	0	1	0	0	0
296	P00558;P07205	P00558	>sp|P00558|PGK1_HUMAN Phosphoglycerate kinase 1 OS=Homo sapiens GN=PGK1 PE=1 SV=3	2	11	11	11	31.9	31.9	31.9			44.614	417	9.6597e-41	2362400	4452200	3362800	1642100	5005200	10920000	11880000	2399600	2114400	2027700	3807100	4632600	1765400	3798900	9010600	12012000	2763400	2885700	3	3	6	2	3	9	9	3	4
297	P00568;Q9Y6K8	P00568	>sp|P00568|KAD1_HUMAN Adenylate kinase isoenzyme 1 OS=Homo sapiens GN=AK1 PE=1 SV=3	2	7	7	7	45.9	45.9	45.9			21.635	194	3.059e-45	3144500	5251800	1652500	1055100	1207200	2030700	3750900	206170	84912	3078200	3638900	2945300	1068100	913760	1337000	4031900	191490	87931	7	8	4	1	1	4	5	0	0
298	P00734	P00734	>sp|P00734|THRB_HUMAN Prothrombin OS=Homo sapiens GN=F2 PE=1 SV=2	1	1	1	1	1.4	1.4	1.4			70.036	622	0.014346	0	0	0	0	171990	0	0	0	0	0	0	0	0	128690	0	0	0	0	0	0	0	0	1	0	0	0	0
299	P00751	P00751	>sp|P00751|CFAB_HUMAN Complement factor B OS=Homo sapiens GN=CFB PE=1 SV=2	1	15	15	15	27	27	27			85.532	764	5.805e-107	1728300	14142000	25896	2346000	297900	177280	482170	559220	17507	620430	14286000	13834	1631200	35117	5487.2	39092	105890	934.2	3	16	0	5	0	0	0	0	0
300	P00846	P00846	>sp|P00846|ATP6_HUMAN ATP synthase subunit a OS=Homo sapiens GN=MT-ATP6 PE=1 SV=1	1	1	1	1	4.4	4.4	4.4			24.817	226	1.153e-22	1951200	2759800	1543100	1356100	3886400	2434200	1939800	679220	1568600	1941600	2074800	2055400	1566400	3041700	1930900	1992400	757520	2173400	2	2	1	1	1	2	2	1	2
301	P00918	P00918	>sp|P00918|CAH2_HUMAN Carbonic anhydrase 2 OS=Homo sapiens GN=CA2 PE=1 SV=2	1	12	12	12	59.2	59.2	59.2			29.246	260	3.997e-124	92227000	739290	0	1219800	319000	50174	0	209820	16365	93858000	193050	0	597980	64325	117.14	0	73401	6886.1	28	1	0	4	2	0	0	1	0
302	P00966	P00966	>sp|P00966|ASSY_HUMAN Argininosuccinate synthase OS=Homo sapiens GN=ASS1 PE=1 SV=2	1	8	8	8	20.6	20.6	20.6			46.53	412	6.469e-37	87886	93037	0	0	0	3217900	345100	1232900	111780	27676	61039	0	0	0	3056700	152270	1408800	61066	0	0	0	0	0	8	0	3	0
303	P00973	P00973	>sp|P00973|OAS1_HUMAN 2'-5'-oligoadenylate synthase 1 OS=Homo sapiens GN=OAS1 PE=1 SV=4	1	1	1	1	5.2	5.2	5.2			46.028	400	2.6945e-12	0	0	0	0	0	458660	147590	0	0	0	0	0	0	0	441630	76133	0	0	0	0	0	0	0	1	0	0	0
304	P01009	P01009	>sp|P01009|A1AT_HUMAN Alpha-1-antitrypsin OS=Homo sapiens GN=SERPINA1 PE=1 SV=3	1	22	22	22	51.7	51.7	51.7			46.736	418	9.5286e-291	9347100	123940000	5826700	5912700	25783000	9630500	25144000	15065000	10481000	6951200	122670000	5457000	6627300	13437000	5686500	13871000	19054000	9338300	8	43	6	4	18	6	17	15	6
305	P01011	P01011	>sp|P01011|AACT_HUMAN Alpha-1-antichymotrypsin OS=Homo sapiens GN=SERPINA3 PE=1 SV=2	1	10	10	10	30	30	30			47.65	423	0	909630	28060000	754270	6278900	10634000	539420	3266500	1099500	1816100	831270	25138000	1099600	5945100	5934700	644970	2846300	1368700	2227900	2	17	2	8	9	3	6	2	6
306	P01019	P01019	>sp|P01019|ANGT_HUMAN Angiotensinogen OS=Homo sapiens GN=AGT PE=1 SV=1	1	5	5	5	17.9	17.9	17.9			53.154	485	8.3974e-54	357310	4428200	73112	60283	215090	53523	68907	244560	79702	21507	4413900	5992.5	7260.8	15655	2630.8	4370.4	57771	6753.7	0	7	0	0	0	0	0	0	0
307	P01023	P01023	>sp|P01023|A2MG_HUMAN Alpha-2-macroglobulin OS=Homo sapiens GN=A2M PE=1 SV=3	1	8	8	8	7.5	7.5	7.5			163.29	1474	1.1505e-51	224280	1937200	806050	437020	113210	0	0	1003100	1578300	125840	452990	1953600	908240	94824	0	0	489010	2747700	1	2	0	1	0	0	0	2	8
308	P01024	P01024	>sp|P01024|CO3_HUMAN Complement C3 OS=Homo sapiens GN=C3 PE=1 SV=2	1	28	28	28	23.5	23.5	23.5			187.15	1663	3.0902e-242	2548300	16930000	586060	606730	1480900	2815000	1566400	2333400	5522700	3169200	15669000	646430	569270	1473700	2290500	1615300	1949000	4828000	2	30	0	0	1	1	2	3	14
309	P01033	P01033	>sp|P01033|TIMP1_HUMAN Metalloproteinase inhibitor 1 OS=Homo sapiens GN=TIMP1 PE=1 SV=1	1	6	6	6	43.5	43.5	43.5			23.171	207	3.7035e-23	294280	3333500	50124	378030	57537	137870	0	49654	0	37569	3432700	4781	34784	3087.4	7886.2	0	4430.9	0	0	7	0	0	0	0	0	0	0
310	P18135;P18136;P01620;P01622;P01623;P04206	P18135;P18136;P01620;P01622;P01623;P04206	>sp|P18135|KV312_HUMAN Ig kappa chain V-III region HAH OS=Homo sapiens PE=2 SV=1;>sp|P18136|KV313_HUMAN Ig kappa chain V-III region HIC OS=Homo sapiens PE=2 SV=2;>sp|P01620|KV302_HUMAN Ig kappa chain V-III region SIE OS=Homo sapiens PE=1 SV=1;>sp|P01622|KV	6	1	1	1	12.4	12.4	12.4			14.073	129	1.1976e-40	135780	0	0	133450	1228900	1484800	0	303790	239510	87017	0	0	101680	589310	1687900	0	428750	211070	0	0	0	0	0	1	0	1	0
311	P01766;P01777;P01767;P01763	P01766;P01777;P01767;P01763	>sp|P01766|HV305_HUMAN Ig heavy chain V-III region BRO OS=Homo sapiens PE=1 SV=1;>sp|P01777|HV316_HUMAN Ig heavy chain V-III region TEI OS=Homo sapiens PE=1 SV=1;>sp|P01767|HV306_HUMAN Ig heavy chain V-III region BUT OS=Homo sapiens PE=1 SV=1;>sp|P01763|HV	4	2	2	2	25	25	25			13.227	120	2.0507e-15	0	354040	0	0	83900	0	100550	426380	614740	0	282170	0	0	66714	0	68967	596370	793500	0	1	0	0	0	0	0	1	2
312	P01834	P01834	>sp|P01834|IGKC_HUMAN Ig kappa chain C region OS=Homo sapiens GN=IGKC PE=1 SV=1	1	6	6	6	80.2	80.2	80.2			11.609	106	0	4893000	22222000	497490	2607600	30636000	25827000	3005600	8615500	10121000	4589600	23300000	546590	2289000	31031000	17801000	1759900	8237900	7022500	6	10	1	3	11	14	3	6	6
313	P01857	P01857	>sp|P01857|IGHG1_HUMAN Ig gamma-1 chain C region OS=Homo sapiens GN=IGHG1 PE=1 SV=1	1	9	9	5	40.9	40.9	26.7			36.105	330	4.7568e-125	22081000	50808000	3878200	4797400	12274000	7174400	9034100	27585000	18327000	21772000	42072000	5129900	4922500	10233000	6025400	7152600	32197000	25277000	14	28	5	4	6	7	10	16	18
314	P01859	P01859	>sp|P01859|IGHG2_HUMAN Ig gamma-2 chain C region OS=Homo sapiens GN=IGHG2 PE=1 SV=2	1	6	3	2	23.3	14.4	10.1			35.9	326	7.4177e-39	6261400	8122800	302760	502610	5739900	1843400	2224500	3276300	1491600	10083000	7158000	371190	577470	3022000	1083400	1113100	3359600	768830	3	8	0	1	3	1	3	2	2
315	P01860	P01860	>sp|P01860|IGHG3_HUMAN Ig gamma-3 chain C region OS=Homo sapiens GN=IGHG3 PE=1 SV=2	1	7	3	2	29.2	16.7	13.5			41.287	377	6.2386e-88	2068700	3414500	277690	497050	1325900	373710	508010	695500	908050	1557100	2384000	388220	646660	1150500	294310	556050	1011800	1528300	3	3	1	1	2	0	1	2	2
316	P01871;P04220	P01871;P04220	>sp|P01871|IGHM_HUMAN Ig mu chain C region OS=Homo sapiens GN=IGHM PE=1 SV=3;>sp|P04220|MUCB_HUMAN Ig mu heavy chain disease protein OS=Homo sapiens PE=1 SV=1	2	3	3	3	9.1	9.1	9.1			49.306	452	6.2775e-07	0	537760	33326	0	0	0	268790	467450	937400	0	286460	29967	0	0	0	147830	375340	1755400	0	1	0	0	0	0	0	2	4
317	P01876;P01877	P01876;P01877	>sp|P01876|IGHA1_HUMAN Ig alpha-1 chain C region OS=Homo sapiens GN=IGHA1 PE=1 SV=2;>sp|P01877|IGHA2_HUMAN Ig alpha-2 chain C region OS=Homo sapiens GN=IGHA2 PE=1 SV=3	2	7	7	7	26.3	26.3	26.3			37.654	353	1.9265e-20	1930500	8493200	91789	130170	1245800	354230	426640	1515800	1064100	1542400	8957200	77578	110650	316320	126290	169630	1001000	1279200	2	6	0	0	0	0	0	2	2
318	P01889	P01889	>sp|P01889|1B07_HUMAN HLA class I histocompatibility antigen, B-7 alpha chain OS=Homo sapiens GN=HLA-B PE=1 SV=3	1	12	7	1	47.5	28.2	5.5			40.46	362	5.0462e-185	9683100	5228400	73848	717390	1093200	459520	267970	13389000	6020000	15171000	5525600	37250	399980	1063500	118640	70087	12685000	5884200	6	4	0	2	2	1	0	9	6
319	P01892;P16189	P01892;P16189	>sp|P01892|1A02_HUMAN HLA class I histocompatibility antigen, A-2 alpha chain OS=Homo sapiens GN=HLA-A PE=1 SV=1;>sp|P16189|1A31_HUMAN HLA class I histocompatibility antigen, A-31 alpha chain OS=Homo sapiens GN=HLA-A PE=2 SV=2	2	14	6	1	51.8	19.7	4.9			40.921	365	1.0744e-212	1451900	6609600	111250	95801	506790	0	68204	343310	2092000	1502100	6584400	58572	53177	152570	0	17352	250400	1805600	2	9	0	0	0	0	0	1	3
320	P01903;P01906	P01903;P01906	>sp|P01903|DRA_HUMAN HLA class II histocompatibility antigen, DR alpha chain OS=Homo sapiens GN=HLA-DRA PE=1 SV=1;>sp|P01906|DQA2_HUMAN HLA class II histocompatibility antigen, DQ alpha 2 chain OS=Homo sapiens GN=HLA-DQA2 PE=2 SV=2	2	2	2	2	11.4	11.4	11.4			28.607	254	1.0672e-94	442090	556430	257260	0	817540	313300	0	1422400	1018800	303540	367230	242490	0	701130	343490	0	1863200	1413300	0	1	0	0	1	0	0	2	2
321	P01911;P04229;Q29974;Q5Y7A7;P20039;Q95IE3;Q30154;P01912;Q30167;P79483;Q30134;Q9TQE0;Q9GIY3;P04440	P01911;P04229;Q29974;Q5Y7A7;P20039;Q95IE3;Q30154;P01912	>sp|P01911|2B1F_HUMAN HLA class II histocompatibility antigen, DRB1-15 beta chain OS=Homo sapiens GN=HLA-DRB1 PE=1 SV=2;>sp|P04229|2B11_HUMAN HLA class II histocompatibility antigen, DRB1-1 beta chain OS=Homo sapiens GN=HLA-DRB1 PE=1 SV=2;>sp|Q29974|2B1G_H	14	5	2	2	25.9	12	12			29.966	266	8.6444e-46	0	0	159540	0	156140	0	0	142450	955640	0	0	83087	0	45744	0	0	163270	1528300	0	0	0	0	0	0	0	0	3
322	P02042;P02100;P69891;P69892	P02042	>sp|P02042|HBD_HUMAN Hemoglobin subunit delta OS=Homo sapiens GN=HBD PE=1 SV=2	4	9	2	2	54.4	15	15			16.055	147	2.3525e-68	714330	2808300	0	0	207370	0	0	370680	0	532780	2479100	0	0	64357	0	0	360720	0	1	3	0	0	0	0	0	1	0
323	P02144	P02144	>sp|P02144|MYG_HUMAN Myoglobin OS=Homo sapiens GN=MB PE=1 SV=2	1	2	2	2	20.1	20.1	20.1			17.184	154	6.0601e-24	294170	521080	832500	863800	580640	0	246370	0	42653	156500	223570	1252500	1246200	521880	0	134160	0	31032	0	1	2	3	1	0	0	0	0
324	P02452	P02452	>sp|P02452|CO1A1_HUMAN Collagen alpha-1(I) chain OS=Homo sapiens GN=COL1A1 PE=1 SV=5	1	9	9	9	8	8	8			138.94	1464	0	7128100	6613900	54580	272770	98355000	3317900	5842000	5059900	878820	10293000	7579900	90646	403770	59440000	3844400	9595000	9617800	1380100	8	12	1	0	22	6	7	9	3
325	P02461	P02461	>sp|P02461|CO3A1_HUMAN Collagen alpha-1(III) chain OS=Homo sapiens GN=COL3A1 PE=1 SV=4	1	2	2	2	1.8	1.8	1.8			138.56	1466	8.1261e-06	3875200	3625100	25114	625670	8582000	159620	1953300	2106000	121540	4085000	2713500	7462.1	166160	7178000	24937	1884400	2621500	37334	3	2	0	0	5	0	3	2	0
326	P29400;P02462	P29400;P02462	>sp|P29400|CO4A5_HUMAN Collagen alpha-5(IV) chain OS=Homo sapiens GN=COL4A5 PE=1 SV=2;>sp|P02462|CO4A1_HUMAN Collagen alpha-1(IV) chain OS=Homo sapiens GN=COL4A1 PE=1 SV=3	2	2	2	2	1.4	1.4	1.4			161.04	1685	9.8101e-07	571700	210240	0	0	0	59032	58059	163200	323290	556210	259150	0	0	0	46611	59152	201030	361720	2	1	0	0	0	0	0	0	2
327	P02533;P35900;Q8N1A0	P02533	>sp|P02533|K1C14_HUMAN Keratin, type I cytoskeletal 14 OS=Homo sapiens GN=KRT14 PE=1 SV=4	3	26	15	5	48.5	37.1	15.9			51.561	472	0	21136000	6034100	9487500	1072900	3816500	10594000	19180000	6118400	11300000	23011000	11403000	11634000	2019000	2483700	5792000	19597000	5315000	12501000	20	8	15	2	5	15	20	9	15
328	P02545	P02545	>sp|P02545|LMNA_HUMAN Prelamin-A/C OS=Homo sapiens GN=LMNA PE=1 SV=1	1	52	52	50	71.2	71.2	69.9			74.139	664	0	144020000	208630000	121410000	85160000	72222000	128700000	48419000	94963000	44917000	151490000	161670000	155500000	106270000	54417000	97771000	47155000	116300000	59112000	84	98	86	79	54	79	47	72	54
329	P02647	P02647	>sp|P02647|APOA1_HUMAN Apolipoprotein A-I OS=Homo sapiens GN=APOA1 PE=1 SV=1	1	6	6	6	24.3	24.3	24.3			30.777	267	1.2787e-80	486700	4102000	432360	623250	1222000	1725600	805160	2608900	525320	538810	2999400	655720	755270	992150	1782200	313300	2867500	1063200	0	6	2	1	2	1	1	6	1
330	P02671	P02671	>sp|P02671|FIBA_HUMAN Fibrinogen alpha chain OS=Homo sapiens GN=FGA PE=1 SV=2	1	1	1	1	1.7	1.7	1.7			94.972	866	9.1818e-231	0	0	0	0	0	0	0	109250	0	0	0	0	0	0	0	0	135950	0	0	0	0	0	0	0	0	1	0
331	P02675	P02675	>sp|P02675|FIBB_HUMAN Fibrinogen beta chain OS=Homo sapiens GN=FGB PE=1 SV=2	1	4	4	4	11.8	11.8	11.8			55.928	491	8.888e-127	323000	1143700	0	87013	173120	0	437880	1218600	708880	249760	471490	0	96990	138220	0	324480	1818800	1255900	0	0	0	0	0	0	0	4	3
332	P02679	P02679	>sp|P02679|FIBG_HUMAN Fibrinogen gamma chain OS=Homo sapiens GN=FGG PE=1 SV=3	1	5	5	5	11.5	11.5	11.5			51.511	453	3.2874e-92	358410	1007100	0	100320	219200	141330	744140	1460000	640600	168790	892030	0	58173	80185	64511	359090	2464500	886000	0	3	0	0	0	0	0	4	3
333	P02735	P02735	>sp|P02735|SAA_HUMAN Serum amyloid A protein OS=Homo sapiens GN=SAA1 PE=1 SV=2	1	2	2	2	27.9	27.9	27.9			13.532	122	0.010137	0	0	0	0	0	0	698040	0	0	0	0	0	0	0	0	718450	0	0	0	0	0	0	0	0	2	0	0
334	P02743	P02743	>sp|P02743|SAMP_HUMAN Serum amyloid P-component OS=Homo sapiens GN=APCS PE=1 SV=2	1	3	3	3	12.6	12.6	12.6			25.387	223	9.6877e-14	42041	3157700	0	656670	405010	174200	0	266890	0	29062	2923700	0	640170	176580	36984	0	158620	0	0	3	0	2	0	0	0	0	0
335	P02746	P02746	>sp|P02746|C1QB_HUMAN Complement C1q subcomponent subunit B OS=Homo sapiens GN=C1QB PE=1 SV=3	1	2	2	2	11.1	11.1	11.1			26.721	253	6.2308e-39	113400	0	0	0	173240	0	0	463960	416890	53200	0	0	0	60812	0	0	548690	730940	0	0	0	0	0	0	0	2	1
336	P02747	P02747	>sp|P02747|C1QC_HUMAN Complement C1q subcomponent subunit C OS=Homo sapiens GN=C1QC PE=1 SV=3	1	2	2	2	9	9	9			25.773	245	4.7099e-06	121620	123550	0	0	0	0	80147	251950	299790	56921	43368	0	0	0	0	38609	471380	0	0	0	0	0	0	0	0	1	1
337	P02751	P02751	>sp|P02751|FINC_HUMAN Fibronectin OS=Homo sapiens GN=FN1 PE=1 SV=4	1	50	50	50	32.9	32.9	32.9			262.62	2386	0	3276000	12105000	241030	3655400	11051000	21430000	58950000	27125000	8557300	3039800	8778900	372390	4696700	7325400	17790000	61929000	33490000	11156000	4	14	0	8	14	25	65	52	24
338	P02765	P02765	>sp|P02765|FETUA_HUMAN Alpha-2-HS-glycoprotein OS=Homo sapiens GN=AHSG PE=1 SV=1	1	2	2	2	4.6	4.6	4.6			39.324	367	4.4519e-06	0	697160	0	46187	365070	59412	0	95545	0	0	841970	0	29414	93002	25386	0	27445	0	0	2	0	0	0	0	0	0	0
339	P02766	P02766	>sp|P02766|TTHY_HUMAN Transthyretin OS=Homo sapiens GN=TTR PE=1 SV=1	1	1	1	1	8.8	8.8	8.8			15.887	147	1.435e-05	0	300400	0	0	71756	0	0	0	0	0	0	0	0	53692	0	0	0	0	0	1	0	0	1	0	0	0	0
340	P02768	P02768	>sp|P02768|ALBU_HUMAN Serum albumin OS=Homo sapiens GN=ALB PE=1 SV=2	1	52	52	52	80.1	80.1	80.1			69.366	609	0	37195000	407620000	21873000	30211000	184120000	51365000	45053000	117970000	89336000	31932000	321170000	25494000	33316000	148930000	37726000	39947000	146580000	117580000	44	132	37	43	74	41	37	89	61
341	P02774	P02774	>sp|P02774|VTDB_HUMAN Vitamin D-binding protein OS=Homo sapiens GN=GC PE=1 SV=1	1	1	1	1	4.6	4.6	4.6			52.963	474	3.9974e-05	0	129860	0	0	51821	38786	22305	0	0	0	121460	0	0	35574	18961	14069	0	0	0	1	0	0	1	0	0	0	0
342	P02786	P02786	>sp|P02786|TFR1_HUMAN Transferrin receptor protein 1 OS=Homo sapiens GN=TFRC PE=1 SV=2	1	7	7	7	12.5	12.5	12.5			84.87	760	5.0073e-129	530990	686990	150940	339060	1224400	736270	1796500	280070	4454500	294040	239190	125660	353670	660090	271150	981760	20886	8530000	1	1	0	1	1	0	3	1	6
343	P02787	P02787	>sp|P02787|TRFE_HUMAN Serotransferrin OS=Homo sapiens GN=TF PE=1 SV=3	1	27	27	27	44.7	44.7	44.7			77.063	698	1.9811e-212	518030	31592000	1304200	970290	6433100	2235700	1658500	6170400	4816000	621710	24360000	1634700	1368800	4906400	1976000	961250	6679400	7195400	1	30	1	0	3	0	0	12	13
344	P02788	P02788	>sp|P02788|TRFL_HUMAN Lactotransferrin OS=Homo sapiens GN=LTF PE=1 SV=6	1	17	17	17	35.4	35.4	35.4			78.181	710	0	0	11902000	0	558790	0	100200	91939	175600	0	0	9942400	0	31167	0	2098.9	2484.9	5738.1	0	0	18	0	0	0	0	0	0	0
345	P02792	P02792	>sp|P02792|FRIL_HUMAN Ferritin light chain OS=Homo sapiens GN=FTL PE=1 SV=2	1	3	3	3	21.7	21.7	21.7			20.019	175	4.3539e-26	631130	1080400	0	426300	396730	744890	1688600	1500400	374100	759480	828120	0	494870	338690	419280	1465100	2163500	489650	1	1	0	1	1	1	2	3	1
346	P02794	P02794	>sp|P02794|FRIH_HUMAN Ferritin heavy chain OS=Homo sapiens GN=FTH1 PE=1 SV=2	1	4	4	4	21.9	21.9	21.9			21.225	183	1.3838e-15	266560	3447000	8264	239260	503830	288260	320840	451910	51462	48537	4318100	1616.4	68156	58854	37362	51521	109520	23723	0	6	0	0	0	0	0	0	0
347	P13640;P02795;P04732;P80297;Q8N339	P13640;P02795;P04732;P80297;Q8N339	>sp|P13640|MT1G_HUMAN Metallothionein-1G OS=Homo sapiens GN=MT1G PE=1 SV=2;>sp|P02795|MT2_HUMAN Metallothionein-2 OS=Homo sapiens GN=MT2A PE=1 SV=1;>sp|P04732|MT1E_HUMAN Metallothionein-1E OS=Homo sapiens GN=MT1E PE=1 SV=1;>sp|P80297|MT1X_HUMAN Metallothio	5	1	1	1	19.4	19.4	19.4			6.1414	62	5.0668e-08	0	73701	0	0	0	395940	0	20124	0	0	7929.5	0	0	0	384620	0	3592.4	0	0	0	0	0	0	1	0	0	0
348	P03372	P03372	>sp|P03372|ESR1_HUMAN Estrogen receptor OS=Homo sapiens GN=ESR1 PE=1 SV=2	1	1	1	1	1.8	1.8	1.8			66.215	595	8.2121e-05	267190	200540	277060	144440	365190	0	0	0	0	268440	130880	401230	154470	276070	0	0	0	0	1	1	1	0	1	0	0	0	0
349	P03905	P03905	>sp|P03905|NU4M_HUMAN NADH-ubiquinone oxidoreductase chain 4 OS=Homo sapiens GN=MT-ND4 PE=1 SV=1	1	2	2	2	4.1	4.1	4.1			51.58	459	3.0762e-05	671200	362200	173490	396440	843310	411120	98131	84348	247690	742420	133790	200030	424300	883830	306020	144470	84851	230730	2	0	1	1	2	1	0	0	1
350	P03928	P03928	>sp|P03928|ATP8_HUMAN ATP synthase protein 8 OS=Homo sapiens GN=MT-ATP8 PE=1 SV=1	1	1	1	1	13.2	13.2	13.2			7.9916	68	0.015903	225190	307370	0	0	594020	292210	241930	0	0	225970	203040	0	0	528660	205300	219320	0	0	1	0	0	0	1	0	0	0	0
351	P04004	P04004	>sp|P04004|VTNC_HUMAN Vitronectin OS=Homo sapiens GN=VTN PE=1 SV=1	1	2	2	2	5.6	5.6	5.6			54.305	478	1.1839e-06	63959	879030	0	85329	601590	0	383170	264680	62697	32942	802650	0	52249	507800	0	433270	169640	0	0	1	0	0	1	0	1	0	1
352	P04075	P04075	>sp|P04075|ALDOA_HUMAN Fructose-bisphosphate aldolase A OS=Homo sapiens GN=ALDOA PE=1 SV=2	1	28	28	26	77.7	77.7	70.1			39.42	364	0	22965000	80684000	170400000	27823000	65905000	90227000	85941000	38479000	18699000	20955000	57263000	247380000	32734000	48042000	65897000	82970000	48412000	22890000	21	41	72	25	34	47	38	23	19
353	P04080	P04080	>sp|P04080|CYTB_HUMAN Cystatin-B OS=Homo sapiens GN=CSTB PE=1 SV=2	1	2	2	2	33.7	33.7	33.7			11.139	98	6.5654e-16	425530	2404900	402880	240430	401310	1382500	211560	0	392280	478670	1764200	712920	257390	270390	1100900	128810	0	497900	1	2	1	0	0	3	0	0	1
354	P04083	P04083	>sp|P04083|ANXA1_HUMAN Annexin A1 OS=Homo sapiens GN=ANXA1 PE=1 SV=2	1	14	14	14	50.3	50.3	50.3			38.714	346	1.5344e-178	2350100	1291600	112730	892440	922270	3904900	1853400	12653000	11853000	2067400	701550	29596	753690	704740	3638300	1406900	17579000	15405000	2	2	0	1	2	7	0	15	17
355	P04155	P04155	>sp|P04155|TFF1_HUMAN Trefoil factor 1 OS=Homo sapiens GN=TFF1 PE=1 SV=1	1	3	3	3	32.1	32.1	32.1			9.1494	84	5.9996e-22	0	5783000	0	571660	0	0	0	0	0	0	4769000	0	247740	0	0	0	0	0	0	5	0	1	0	0	0	0	0
356	P04179	P04179	>sp|P04179|SODM_HUMAN Superoxide dismutase [Mn], mitochondrial OS=Homo sapiens GN=SOD2 PE=1 SV=2	1	2	2	2	13.1	13.1	13.1			24.722	222	0.0010187	110470	445450	128600	129300	155500	99531	0	607360	567370	51058	409760	79060	71050	53780	36696	0	719430	1080200	0	1	0	0	0	0	0	2	2
357	P04181	P04181	>sp|P04181|OAT_HUMAN Ornithine aminotransferase, mitochondrial OS=Homo sapiens GN=OAT PE=1 SV=1	1	2	2	2	5.7	5.7	5.7			48.534	439	2.0658e-05	83727	522270	0	0	84867	0	33046	137700	0	58206	391300	0	0	44146	0	29311	221330	0	0	2	0	0	0	0	0	1	0
358	P04216	P04216	>sp|P04216|THY1_HUMAN Thy-1 membrane glycoprotein OS=Homo sapiens GN=THY1 PE=1 SV=2	1	2	2	2	14.9	14.9	14.9			17.935	161	0.00017523	940450	268020	0	0	0	0	122060	202230	163140	1104900	0	0	0	0	0	0	0	59874	2	1	0	0	0	0	1	2	1
359	P04233	P04233	>sp|P04233|HG2A_HUMAN HLA class II histocompatibility antigen gamma chain OS=Homo sapiens GN=CD74 PE=1 SV=3	1	2	2	2	5.7	5.7	5.7			33.515	296	1.7443e-96	379260	1343600	0	0	669120	0	0	2046200	926310	222420	920790	0	0	410020	0	0	3008000	1146400	0	2	0	0	2	0	0	2	2
360	P04264	P04264	>sp|P04264|K2C1_HUMAN Keratin, type II cytoskeletal 1 OS=Homo sapiens GN=KRT1 PE=1 SV=6	1	48	42	41	58.4	55.6	55.6			66.038	644	0	398190000	164030000	151430000	27389000	106320000	154840000	312080000	69545000	161900000	556270000	140880000	202230000	59966000	52542000	94095000	247040000	57964000	177650000	110	57	80	42	48	77	103	57	76
361	P04406	P04406	>sp|P04406|G3P_HUMAN Glyceraldehyde-3-phosphate dehydrogenase OS=Homo sapiens GN=GAPDH PE=1 SV=3	1	14	14	14	71.9	71.9	71.9			36.053	335	0	52405000	122030000	42750000	35576000	49900000	63591000	66440000	50984000	55419000	50016000	94909000	54676000	40910000	40670000	48618000	65440000	67183000	76756000	17	34	26	24	21	20	21	29	29
362	P04424	P04424	>sp|P04424|ARLY_HUMAN Argininosuccinate lyase OS=Homo sapiens GN=ASL PE=1 SV=4	1	1	1	1	1.9	1.9	1.9			51.657	464	0.0030463	99615	0	0	135650	294300	106740	106060	0	0	91941	0	0	200870	203250	78583	100750	0	0	0	0	0	1	0	0	0	0	0
363	P04439;P30443;P30455;P30511	P04439;P30443;P30455	>sp|P04439|1A03_HUMAN HLA class I histocompatibility antigen, A-3 alpha chain OS=Homo sapiens GN=HLA-A PE=1 SV=2;>sp|P30443|1A01_HUMAN HLA class I histocompatibility antigen, A-1 alpha chain OS=Homo sapiens GN=HLA-A PE=1 SV=1;>sp|P30455|1A36_HUMAN HLA clas	4	14	5	1	60.3	23.6	3.3			40.84	365	1.4518e-235	0	0	0	388710	0	102800	0	7617300	0	0	0	0	267430	0	16941	0	9738600	0	0	0	0	1	0	0	0	7	0
364	P04632;Q96L46	P04632	>sp|P04632|CPNS1_HUMAN Calpain small subunit 1 OS=Homo sapiens GN=CAPNS1 PE=1 SV=1	2	7	7	7	32.8	32.8	32.8			28.315	268	2.9624e-78	5694300	5980100	4206700	2377000	2054200	4242700	3916100	2080000	1943200	6282700	5262600	5495100	2384800	1412500	2819100	3753900	2764200	2638200	8	7	6	5	2	6	6	4	4
365	P04792	P04792	>sp|P04792|HSPB1_HUMAN Heat shock protein beta-1 OS=Homo sapiens GN=HSPB1 PE=1 SV=2	1	20	20	20	75.6	75.6	75.6			22.782	205	2.3047e-244	10419000	74567000	145500000	118640000	86241000	91681000	83014000	5851900	6354600	8242300	52056000	206860000	144100000	60086000	66867000	89731000	5539900	6563000	10	32	52	41	29	29	29	5	10
366	P04839	P04839	>sp|P04839|CY24B_HUMAN Cytochrome b-245 heavy chain OS=Homo sapiens GN=CYBB PE=1 SV=2	1	3	3	3	5.1	5.1	5.1			65.335	570	9.0467e-07	81196	111290	29763	25843	78314	37703	65937	80463	790940	14474	41403	10006	7765.3	14811	7601.2	17153	42774	1423300	0	1	0	0	0	0	0	0	3
367	P04843	P04843	>sp|P04843|RPN1_HUMAN Dolichyl-diphosphooligosaccharide--protein glycosyltransferase subunit 1 OS=Homo sapiens GN=RPN1 PE=1 SV=1	1	25	25	25	54	54	54			68.569	607	3.033e-170	17627000	18656000	8392100	9064200	18882000	26245000	33084000	20828000	16593000	17831000	14229000	11939000	9504300	13499000	21343000	33089000	28965000	21007000	25	18	16	19	21	24	28	26	22
368	P04844	P04844	>sp|P04844|RPN2_HUMAN Dolichyl-diphosphooligosaccharide--protein glycosyltransferase subunit 2 OS=Homo sapiens GN=RPN2 PE=1 SV=3	1	12	12	12	32.8	32.8	32.8			69.283	631	0	11962000	15031000	6944000	6639700	10896000	25299000	20648000	15637000	10127000	12621000	10837000	9206200	7863700	8268800	19445000	21031000	19884000	14177000	13	15	13	9	10	19	15	18	16
369	P04899;P63096;P38405;A8MTJ3;P19087;P11488	P04899;P63096	>sp|P04899|GNAI2_HUMAN Guanine nucleotide-binding protein G(i) subunit alpha-2 OS=Homo sapiens GN=GNAI2 PE=1 SV=3;>sp|P63096|GNAI1_HUMAN Guanine nucleotide-binding protein G(i) subunit alpha-1 OS=Homo sapiens GN=GNAI1 PE=1 SV=2	6	8	8	4	31	31	16.6			40.45	355	0	3910100	12892000	2346200	3275000	4939100	2283600	5094500	3968600	4763800	3908800	10173000	3597100	3388000	3727900	2073200	4862800	5487700	5624900	6	10	3	5	5	3	7	5	5
370	P04908;Q7L7L0;Q93077	P04908;Q7L7L0;Q93077	>sp|P04908|H2A1B_HUMAN Histone H2A type 1-B/E OS=Homo sapiens GN=HIST1H2AB PE=1 SV=2;>sp|Q7L7L0|H2A3_HUMAN Histone H2A type 3 OS=Homo sapiens GN=HIST3H2A PE=1 SV=3;>sp|Q93077|H2A1C_HUMAN Histone H2A type 1-C OS=Homo sapiens GN=HIST1H2AC PE=1 SV=3	3	8	3	2	58.5	36.2	13.8			14.135	130	2.3374e-183	21125000	9069000	11476000	2505700	14347000	4110400	65343000	95247000	2176500	35544000	8857800	27026000	4061600	9138800	3118600	60057000	100460000	691730	3	3	3	2	4	2	5	6	1
371	P05023;P13637;P50993;Q13733;P54707;P20648	P05023	>sp|P05023|AT1A1_HUMAN Sodium/potassium-transporting ATPase subunit alpha-1 OS=Homo sapiens GN=ATP1A1 PE=1 SV=1	6	25	25	25	32.4	32.4	32.4			112.89	1023	0	10996000	13633000	8747800	11262000	18117000	3476500	6755700	8817500	6813200	11446000	10536000	11330000	12911000	14025000	2649300	6097300	10546000	10329000	20	16	20	24	21	6	13	12	17
372	P05026	P05026	>sp|P05026|AT1B1_HUMAN Sodium/potassium-transporting ATPase subunit beta-1 OS=Homo sapiens GN=ATP1B1 PE=1 SV=1	1	5	5	5	19.8	19.8	19.8			35.061	303	2.9401e-16	1667800	3012800	1304600	1866400	4974100	56804	493530	1067200	809990	1373800	1793100	1662800	2207600	5047700	16447	318850	1104800	1073500	1	4	3	3	7	0	1	2	2
373	P05090	P05090	>sp|P05090|APOD_HUMAN Apolipoprotein D OS=Homo sapiens GN=APOD PE=1 SV=1	1	8	8	8	34.9	34.9	34.9			21.275	189	7.2709e-150	212350	2501500	0	136850	0	28486000	3889800	181290	88077	28135	1286500	0	27625	0	26095000	1834200	38303	14323	0	3	0	0	0	21	3	0	0
374	P05091	P05091	>sp|P05091|ALDH2_HUMAN Aldehyde dehydrogenase, mitochondrial OS=Homo sapiens GN=ALDH2 PE=1 SV=2	1	8	8	8	19.5	19.5	19.5			56.381	517	2.5842e-242	78185	2017700	1200000	217520	3398100	0	0	3711000	282860	31535	1006800	766990	232770	3434500	0	0	5255600	267450	0	1	1	0	5	0	0	8	1
375	P05107	P05107	>sp|P05107|ITB2_HUMAN Integrin beta-2 OS=Homo sapiens GN=ITGB2 PE=1 SV=2	1	8	8	8	12.9	12.9	12.9			84.781	769	1.0506e-26	361640	475530	0	0	0	1260500	236850	183360	2858400	86115	157930	0	0	0	1458400	75911	67094	4280800	0	0	0	0	0	2	0	0	8
376	P05120	P05120	>sp|P05120|PAI2_HUMAN Plasminogen activator inhibitor 2 OS=Homo sapiens GN=SERPINB2 PE=1 SV=2	1	9	9	9	26.3	26.3	26.3			46.596	415	2.7304e-47	17360000	111080	59925	0	25064000	67578	7614100	6606400	0	45705000	10987	10512	0	3752900	7109.1	1261800	1640600	0	11	0	0	0	0	0	1	0	0
377	P05141;Q9H0C2	P05141	>sp|P05141|ADT2_HUMAN ADP/ATP translocase 2 OS=Homo sapiens GN=SLC25A5 PE=1 SV=7	2	13	6	6	37.9	19.5	19.5			32.852	298	6.8534e-72	5954600	10843000	8796000	11873000	14925000	24601000	27348000	11981000	17502000	5689700	7166300	11123000	14091000	10490000	19389000	29375000	15522000	24972000	5	6	7	6	8	11	14	4	7
378	P05161	P05161	>sp|P05161|ISG15_HUMAN Ubiquitin-like protein ISG15 OS=Homo sapiens GN=ISG15 PE=1 SV=5	1	5	5	5	35.8	35.8	35.8			17.887	165	9.8624e-49	7949900	496720	79479	0	7577900	358400	39129	817520	1785500	9630300	40257	11707	0	6140200	36233	6412	114290	1917600	7	0	0	0	6	0	0	0	3
379	P05165	P05165	>sp|P05165|PCCA_HUMAN Propionyl-CoA carboxylase alpha chain, mitochondrial OS=Homo sapiens GN=PCCA PE=1 SV=4	1	1	1	1	1.9	1.9	1.9			80.058	728	9.8662e-09	0	0	0	62924	104840	58736	0	0	34102	0	0	0	0	0	0	0	0	46895	0	0	0	1	1	1	0	0	1
380	P05198	P05198	>sp|P05198|IF2A_HUMAN Eukaryotic translation initiation factor 2 subunit 1 OS=Homo sapiens GN=EIF2S1 PE=1 SV=3	1	2	2	2	6.3	6.3	6.3			36.112	315	2.0747e-19	511060	743370	811680	945150	1157600	790960	778810	673230	545340	514120	502910	1036400	1222800	869230	595510	744290	926650	746290	1	0	2	3	3	2	1	1	2
381	P05362	P05362	>sp|P05362|ICAM1_HUMAN Intercellular adhesion molecule 1 OS=Homo sapiens GN=ICAM1 PE=1 SV=2	1	2	2	2	4.9	4.9	4.9			57.825	532	5.3694e-08	38571	203980	0	0	0	185790	0	47013	607740	19749	30684	0	0	0	33027	0	19361	1131100	0	0	0	0	0	0	0	0	2
382	P05386	P05386	>sp|P05386|RLA1_HUMAN 60S acidic ribosomal protein P1 OS=Homo sapiens GN=RPLP1 PE=1 SV=1	1	2	2	2	36.8	36.8	36.8			11.514	114	3.1154e-59	3236600	6922500	3207900	118430	4478100	9347000	3580300	1250200	2478000	3140700	5035400	4379000	94339	3226700	7989200	3617800	1407400	3400300	2	3	1	0	3	3	1	2	2
383	P05387	P05387	>sp|P05387|RLA2_HUMAN 60S acidic ribosomal protein P2 OS=Homo sapiens GN=RPLP2 PE=1 SV=1	1	5	5	5	60.9	60.9	60.9			11.665	115	4.8028e-91	10800000	12525000	9949700	7022200	8457700	16747000	8717900	5804800	10112000	10047000	10029000	13932000	7160900	11010000	12210000	7668600	6578400	12929000	6	4	5	3	4	7	6	3	5
384	P05388;Q8NHW5	P05388;Q8NHW5	>sp|P05388|RLA0_HUMAN 60S acidic ribosomal protein P0 OS=Homo sapiens GN=RPLP0 PE=1 SV=1;>sp|Q8NHW5|RLA0L_HUMAN 60S acidic ribosomal protein P0-like OS=Homo sapiens GN=RPLP0P6 PE=5 SV=1	2	7	7	7	36.6	36.6	36.6			34.273	317	1.9e-73	15300000	11574000	7433500	6617000	10851000	17079000	16016000	8495400	12698000	16057000	9507600	10484000	7708800	9773900	17762000	13995000	8107600	14597000	11	7	6	4	5	6	9	8	10
385	P05413	P05413	>sp|P05413|FABPH_HUMAN Fatty acid-binding protein, heart OS=Homo sapiens GN=FABP3 PE=1 SV=4	1	2	2	2	13.5	13.5	13.5			14.858	133	0.0026248	0	996220	0	58564	24945	0	0	0	21497	0	819770	0	31215	5419.2	0	0	0	8582.3	0	3	0	1	0	0	0	0	0
386	P05455	P05455	>sp|P05455|LA_HUMAN Lupus La protein OS=Homo sapiens GN=SSB PE=1 SV=2	1	8	8	8	25	25	25			46.836	408	3.2729e-56	3006600	1932900	994320	1270800	4412600	3967600	2153100	1818900	2444200	2753800	1714500	1892800	1682700	2262500	2971000	3182200	2046500	3090700	5	3	1	1	3	3	3	5	8
387	P48201;Q06055;P05496	P48201;Q06055;P05496	>sp|P48201|AT5G3_HUMAN ATP synthase lipid-binding protein, mitochondrial OS=Homo sapiens GN=ATP5G3 PE=1 SV=1;>sp|Q06055|AT5G2_HUMAN ATP synthase lipid-binding protein, mitochondrial OS=Homo sapiens GN=ATP5G2 PE=2 SV=1;>sp|P05496|AT5G1_HUMAN ATP synthase li	3	1	1	1	21.8	21.8	21.8			14.693	142	4.8972e-10	0	0	0	0	0	0	0	114250	0	0	0	0	0	0	0	0	142170	0	0	0	0	0	0	0	0	1	0
388	P05534;P30447	P05534;P30447	>sp|P05534|1A24_HUMAN HLA class I histocompatibility antigen, A-24 alpha chain OS=Homo sapiens GN=HLA-A PE=1 SV=2;>sp|P30447|1A23_HUMAN HLA class I histocompatibility antigen, A-23 alpha chain OS=Homo sapiens GN=HLA-A PE=1 SV=1	2	17	17	4	63.3	63.3	12.1			40.688	365	0	43288000	17040000	237040	1532400	1921700	525270	118660	21829000	13461000	46993000	11930000	104040	1785300	1529100	135750	35347	26745000	16602000	25	9	0	2	2	0	0	14	17
389	P05556	P05556	>sp|P05556|ITB1_HUMAN Integrin beta-1 OS=Homo sapiens GN=ITGB1 PE=1 SV=2	1	11	11	11	18.5	18.5	18.5			88.414	798	1.3453e-72	2292800	1774800	655420	1136200	1983700	958440	9743800	850590	2586100	2797000	1587700	1034300	1295200	1987400	651530	9118400	1111600	3155800	1	0	1	3	1	0	11	1	7
390	P05783;Q92764	P05783	>sp|P05783|K1C18_HUMAN Keratin, type I cytoskeletal 18 OS=Homo sapiens GN=KRT18 PE=1 SV=2	2	32	30	30	75.6	71.9	71.9			48.057	430	0	48871000	113920000	171050000	112820000	9715600	351470000	110330000	1975300	13513000	43647000	94061000	235030000	136830000	6044600	288900000	94967000	2057000	16649000	28	49	64	52	7	79	45	2	15
391	P05787;P14136;Q6KB66	P05787	>sp|P05787|K2C8_HUMAN Keratin, type II cytoskeletal 8 OS=Homo sapiens GN=KRT8 PE=1 SV=7	3	52	52	39	83.9	83.9	71.6			53.704	483	0	182970000	659630000	888600000	662070000	196550000	916960000	289340000	39701000	99262000	143010000	513570000	1235000000	956060000	149990000	640320000	252480000	33169000	85355000	91	151	216	173	79	189	89	41	62
392	P06396	P06396	>sp|P06396|GELS_HUMAN Gelsolin OS=Homo sapiens GN=GSN PE=1 SV=1	1	14	14	14	23.3	23.3	23.3			85.696	782	1.1234e-280	2353000	13609000	895660	3871700	7137200	20648000	7295300	7096600	5856500	2544800	10493000	1183800	5573600	6042100	16669000	6177500	7840400	8033200	2	11	0	5	5	18	11	9	11
393	P06401	P06401	>sp|P06401|PRGR_HUMAN Progesterone receptor OS=Homo sapiens GN=PGR PE=1 SV=4	1	3	3	3	5.4	5.4	5.4			98.98	933	1.7105e-23	517980	932110	639800	276390	1568800	0	0	0	0	499480	709530	833380	267520	1260600	0	0	0	0	1	1	2	0	3	0	0	0	0
394	P06493	P06493	>sp|P06493|CDK1_HUMAN Cyclin-dependent kinase 1 OS=Homo sapiens GN=CDK1 PE=1 SV=2	1	2	2	1	6.1	6.1	3.4			34.081	297	6.912e-05	108960	102630	89819	526520	779820	713640	0	607030	707190	232390	164150	254790	388550	427340	378750	0	829570	1136400	0	0	0	0	0	0	0	1	2
395	P06576	P06576	>sp|P06576|ATPB_HUMAN ATP synthase subunit beta, mitochondrial OS=Homo sapiens GN=ATP5B PE=1 SV=3	1	22	22	22	57.1	57.1	57.1			56.559	529	0	47250000	91422000	43381000	27066000	102700000	56971000	49029000	17566000	24953000	44120000	63722000	59942000	31358000	81976000	44301000	48882000	18981000	41335000	27	35	39	29	33	38	29	22	29
396	P06702	P06702	>sp|P06702|S10A9_HUMAN Protein S100-A9 OS=Homo sapiens GN=S100A9 PE=1 SV=1	1	4	4	4	37.7	37.7	37.7			13.242	114	3.5331e-09	212800	0	52317	0	49755	5366500	3114400	900420	1066700	67219	0	21981	0	5057.3	5153400	3645400	670910	829160	0	0	0	0	0	8	5	2	2
397	P06703	P06703	>sp|P06703|S10A6_HUMAN Protein S100-A6 OS=Homo sapiens GN=S100A6 PE=1 SV=1	1	4	4	4	68.9	68.9	68.9			10.18	90	9.6559e-08	6305400	5836900	977120	5098700	7455600	1085900	1223000	2177000	4902700	2665100	1582800	452820	21991000	2161700	281530	400350	2832700	2830600	5	5	2	3	3	1	2	5	3
398	P06731	P06731	>sp|P06731|CEAM5_HUMAN Carcinoembryonic antigen-related cell adhesion molecule 5 OS=Homo sapiens GN=CEACAM5 PE=1 SV=3	1	3	3	3	5.1	5.1	5.1			76.794	702	7.4731e-47	0	152790	0	736700	254790	0	0	0	0	0	46092	0	1058800	76197	0	0	0	0	0	0	0	4	0	0	0	0	0
399	P06733;P09104;P13929	P06733	>sp|P06733|ENOA_HUMAN Alpha-enolase OS=Homo sapiens GN=ENO1 PE=1 SV=2	3	5	5	5	17.1	17.1	17.1			47.168	434	5.8013e-77	830550	1862700	852910	313250	671440	3627200	1217800	1665900	1916300	613400	1359100	1066500	309600	566330	2516200	1228100	2399400	3032900	2	3	2	0	0	5	1	3	4
400	P06737	P06737	>sp|P06737|PYGL_HUMAN Glycogen phosphorylase, liver form OS=Homo sapiens GN=PYGL PE=1 SV=4	1	3	1	1	4	1.7	1.7			97.147	847	1.1161e-23	19780	100620	73871	121480	42292	0	0	0	37170	10798	41195	125020	198490	17275	0	0	0	27903	0	0	2	1	0	0	0	0	0
401	P06744;Q8N196	P06744	>sp|P06744|G6PI_HUMAN Glucose-6-phosphate isomerase OS=Homo sapiens GN=GPI PE=1 SV=4	2	17	17	17	36.6	36.6	36.6			63.146	558	2.8671e-265	23911000	9148200	918900	2842600	2580500	8188100	9686800	1386100	3701700	22041000	7410100	1129800	2889800	1562700	5851800	13803000	1623100	4309700	24	9	1	5	2	8	7	5	6
402	P06748	P06748	>sp|P06748|NPM_HUMAN Nucleophosmin OS=Homo sapiens GN=NPM1 PE=1 SV=2	1	9	9	9	43.5	43.5	43.5			32.575	294	4.0759e-194	12996000	11652000	6258600	7290300	20419000	14984000	11497000	5948100	5740100	13390000	8221300	7688200	7794100	11327000	14289000	13530000	8304300	8540900	10	8	4	6	12	9	7	6	7
403	P06753	P06753	>sp|P06753|TPM3_HUMAN Tropomyosin alpha-3 chain OS=Homo sapiens GN=TPM3 PE=1 SV=1	1	16	7	5	37	21.8	18.7			32.818	284	4.4151e-100	2721500	6541900	3668900	2724900	4988400	3409500	1358900	1969100	2901100	2413400	4974300	4669900	2941000	4125500	2927200	1391000	2605500	3989900	5	6	8	6	7	7	3	4	5
404	P06756	P06756	>sp|P06756|ITAV_HUMAN Integrin alpha-V OS=Homo sapiens GN=ITGAV PE=1 SV=2	1	2	2	2	2.6	2.6	2.6			116.04	1048	3.4329e-10	761210	530230	0	41810	101190	87074	302220	98855	71429	706350	424570	0	52553	80048	72156	318720	127800	103850	1	2	0	0	0	0	2	0	0
405	P06899;P23527;P33778;Q16778;Q8N257;Q6DN03;Q6DRA6	P06899;P23527;P33778;Q16778;Q8N257	>sp|P06899|H2B1J_HUMAN Histone H2B type 1-J OS=Homo sapiens GN=HIST1H2BJ PE=1 SV=3;>sp|P23527|H2B1O_HUMAN Histone H2B type 1-O OS=Homo sapiens GN=HIST1H2BO PE=1 SV=3;>sp|P33778|H2B1B_HUMAN Histone H2B type 1-B OS=Homo sapiens GN=HIST1H2BB PE=1 SV=2;>sp|Q16	7	9	2	2	54.8	7.9	7.9			13.904	126	8.3443e-155	17353000	12812000	11266000	8566400	38359000	9119900	9656600	16247000	10276000	18637000	9506600	14505000	10242000	30114000	6209600	9064600	20308000	13809000	5	7	6	5	7	3	5	6	3
406	P07099	P07099	>sp|P07099|HYEP_HUMAN Epoxide hydrolase 1 OS=Homo sapiens GN=EPHX1 PE=1 SV=1	1	14	14	14	25.3	25.3	25.3			52.948	455	9.6397e-58	11874000	24817000	3074600	2734000	16753000	4800700	4862600	1303900	692310	12046000	19464000	3068600	3073400	13143000	3160700	4521500	2074200	1220400	15	26	3	3	19	7	5	1	0
407	P07195	P07195	>sp|P07195|LDHB_HUMAN L-lactate dehydrogenase B chain OS=Homo sapiens GN=LDHB PE=1 SV=2	1	16	15	15	56.6	53	53			36.638	334	9.0038e-218	8382900	2497500	0	75798	141090	64111	63807	37157000	37497000	7034400	800010	0	6222.7	5154.8	2509.9	3606	46792000	53726000	13	4	0	0	0	0	0	26	20
408	P07204	P07204	>sp|P07204|TRBM_HUMAN Thrombomodulin OS=Homo sapiens GN=THBD PE=1 SV=2	1	1	1	1	3.5	3.5	3.5			60.329	575	6.7582e-08	0	40702	128530	0	316260	0	0	0	0	0	12225	162030	0	263880	0	0	0	0	0	0	1	0	1	0	0	0	0
409	P07237	P07237	>sp|P07237|PDIA1_HUMAN Protein disulfide-isomerase OS=Homo sapiens GN=P4HB PE=1 SV=3	1	36	36	36	72	72	72			57.116	508	0	79608000	135460000	32645000	61649000	49308000	134610000	267940000	47355000	76570000	82351000	99888000	39952000	70751000	37886000	100930000	282400000	58532000	109490000	58	63	40	57	37	71	97	44	54
410	P07305	P07305	>sp|P07305|H10_HUMAN Histone H1.0 OS=Homo sapiens GN=H1F0 PE=1 SV=3	1	4	4	4	23.2	23.2	23.2			20.863	194	1.2769e-12	163190	152920	184800	261630	2483200	78986	13844	16883	20121	12288	12826	19506	26159	2739600	4146.3	937.69	1382.6	1820.9	0	0	0	0	6	0	0	0	0
411	P07339	P07339	>sp|P07339|CATD_HUMAN Cathepsin D OS=Homo sapiens GN=CTSD PE=1 SV=1	1	17	17	17	48.1	48.1	48.1			44.552	412	3.4659e-281	58504000	137530000	1309100	4551900	4084600	8679300	2422100	2207300	2332700	55725000	109680000	1281200	4180000	2374300	6727100	2072500	1928300	3264100	25	38	0	8	6	10	5	4	4
412	P07355;A6NMY6	P07355;A6NMY6	>sp|P07355|ANXA2_HUMAN Annexin A2 OS=Homo sapiens GN=ANXA2 PE=1 SV=2;>sp|A6NMY6|AXA2L_HUMAN Putative annexin A2-like protein OS=Homo sapiens GN=ANXA2P2 PE=5 SV=2	2	28	28	28	68.1	68.1	68.1			38.604	339	0	45599000	162590000	137280000	65818000	69149000	79593000	60780000	68639000	60899000	41734000	119000000	195870000	76865000	52408000	61457000	60856000	85227000	81914000	27	55	61	44	31	39	31	41	38
413	P07384	P07384	>sp|P07384|CAN1_HUMAN Calpain-1 catalytic subunit OS=Homo sapiens GN=CAPN1 PE=1 SV=1	1	13	13	13	25.5	25.5	25.5			81.889	714	0	4018000	12524000	3420700	3859200	2979400	5347100	3146700	3687400	1276700	4273600	7785900	3838000	3473300	2381100	4242200	4644100	5424800	2563500	8	16	1	5	4	5	4	5	5
414	P07437;A6NNZ2;A6NKZ8;Q9H4B7	P07437	>sp|P07437|TBB5_HUMAN Tubulin beta chain OS=Homo sapiens GN=TUBB PE=1 SV=2	4	21	4	3	55.6	15.5	12.2			49.67	444	0	34977000	51650000	17154000	46255000	28094000	56431000	33373000	42674000	32216000	31408000	33431000	23023000	63724000	19725000	40131000	27810000	61832000	48227000	10	11	10	19	11	15	9	15	13
415	P07585	P07585	>sp|P07585|PGS2_HUMAN Decorin OS=Homo sapiens GN=DCN PE=1 SV=1	1	5	4	4	14.8	12.5	12.5			39.746	359	2.198e-09	766960	1392300	0	93984	3603200	758940	1145600	869970	133070	370210	1079000	0	79241	3343800	264520	1163100	1215800	153410	0	1	0	0	4	0	2	2	0
416	P07602	P07602	>sp|P07602|SAP_HUMAN Proactivator polypeptide OS=Homo sapiens GN=PSAP PE=1 SV=2	1	13	13	13	26.1	26.1	26.1			58.112	524	4.6332e-193	11287000	11878000	1016100	697660	3932900	2043700	1855000	451130	746260	16568000	5977600	1303300	682680	2355800	1152000	1367300	411960	628290	12	18	2	0	6	4	3	0	2
417	P07737	P07737	>sp|P07737|PROF1_HUMAN Profilin-1 OS=Homo sapiens GN=PFN1 PE=1 SV=2	1	9	9	9	81.4	81.4	81.4			15.054	140	8.5052e-212	20080000	19012000	20059000	8289500	9172300	15683000	10165000	10972000	19508000	21010000	15116000	27776000	9382800	6375500	11694000	9293100	13088000	27453000	12	8	15	6	8	8	7	8	11
418	P07741	P07741	>sp|P07741|APT_HUMAN Adenine phosphoribosyltransferase OS=Homo sapiens GN=APRT PE=1 SV=2	1	1	1	1	7.2	7.2	7.2			19.608	180	0.0040662	27161	101080	116290	0	0	112640	97336	68721	0	20957	71823	169010	0	0	88066	100350	82992	0	0	1	3	0	0	1	1	2	0
419	P07814	P07814	>sp|P07814|SYEP_HUMAN Bifunctional aminoacyl-tRNA synthetase OS=Homo sapiens GN=EPRS PE=1 SV=5	1	20	20	20	17.6	17.6	17.6			170.59	1512	2.6452e-238	8432800	5453800	4748400	4571700	7715200	6065600	2649300	6575900	7919300	9637500	3808600	7368900	5796500	5214200	5062600	2893900	7537200	9365700	17	9	14	10	10	8	6	12	17
420	P07900;Q14568;Q58FG0	P07900	>sp|P07900|HS90A_HUMAN Heat shock protein HSP 90-alpha OS=Homo sapiens GN=HSP90AA1 PE=1 SV=5	3	45	45	30	55.1	55.1	37.8			84.659	732	0	111700000	119400000	79550000	112680000	204030000	218770000	187990000	88598000	130740000	124320000	83472000	100270000	132450000	150440000	167800000	196520000	111620000	184810000	62	63	65	68	73	85	85	69	93
421	P07910;O60812	P07910;O60812	>sp|P07910|HNRPC_HUMAN Heterogeneous nuclear ribonucleoproteins C1/C2 OS=Homo sapiens GN=HNRNPC PE=1 SV=4;>sp|O60812|HNRCL_HUMAN Heterogeneous nuclear ribonucleoprotein C-like 1 OS=Homo sapiens GN=HNRNPCL1 PE=1 SV=1	2	11	11	11	28.8	28.8	28.8			33.67	306	3.6094e-140	14850000	19772000	11350000	12671000	24221000	14754000	32142000	10802000	15948000	14404000	14594000	14979000	14406000	17783000	11621000	34989000	12941000	22468000	16	15	19	20	17	16	23	15	17
422	P07919	P07919	>sp|P07919|QCR6_HUMAN Cytochrome b-c1 complex subunit 6, mitochondrial OS=Homo sapiens GN=UQCRH PE=1 SV=2	1	1	1	1	19.8	19.8	19.8			10.739	91	1.2365e-16	416340	599330	0	0	354200	637520	339120	0	0	438510	473410	0	0	173290	535600	367620	0	0	1	1	0	0	1	1	1	0	0
423	P08631;P07948;P07947;P06241;P12931	P08631;P07948;P07947;P06241;P12931	>sp|P08631|HCK_HUMAN Tyrosine-protein kinase HCK OS=Homo sapiens GN=HCK PE=1 SV=5;>sp|P07948|LYN_HUMAN Tyrosine-protein kinase Lyn OS=Homo sapiens GN=LYN PE=1 SV=3;>sp|P07947|YES_HUMAN Proto-oncogene tyrosine-protein kinase Yes OS=Homo sapiens GN=YES1 PE=1	5	2	2	2	3.4	3.4	3.4			59.599	526	1.4548e-05	0	0	0	0	0	0	0	0	330170	0	0	0	0	0	0	0	0	454030	0	0	0	0	0	0	0	0	2
424	P07954	P07954	>sp|P07954|FUMH_HUMAN Fumarate hydratase, mitochondrial OS=Homo sapiens GN=FH PE=1 SV=3	1	11	11	11	34.1	34.1	34.1			54.636	510	0	5722500	4719000	3236800	1567900	2371800	2022500	832360	1140900	1954600	5078700	3454000	5602800	2077600	1851300	1709900	878410	1302300	1828200	14	8	7	3	3	5	1	2	6
425	P07996	P07996	>sp|P07996|TSP1_HUMAN Thrombospondin-1 OS=Homo sapiens GN=THBS1 PE=1 SV=2	1	7	7	7	8	8	8			129.38	1170	5.5007e-40	504790	601780	0	1168800	892320	326760	866740	1123400	757160	482400	527260	0	2010000	1068000	135400	699450	996360	686330	0	0	0	4	2	0	0	2	1
426	P08107	P08107	>sp|P08107|HSP71_HUMAN Heat shock 70 kDa protein 1A/1B OS=Homo sapiens GN=HSPA1A PE=1 SV=5	1	33	33	17	67.1	67.1	38.7			70.051	641	0	67312000	99145000	180500000	135220000	320350000	109310000	52975000	91388000	49465000	62994000	67589000	258410000	159160000	265060000	78003000	48260000	111360000	54828000	36	51	72	59	80	46	35	62	28
427	P08123	P08123	>sp|P08123|CO1A2_HUMAN Collagen alpha-2(I) chain OS=Homo sapiens GN=COL1A2 PE=1 SV=7	1	12	12	12	8.8	8.8	8.8			129.31	1366	1.6996e-140	27049000	27596000	469830	2358300	89373000	18002000	15762000	25966000	6820500	27701000	19744000	669470	2186800	68304000	11717000	20167000	31175000	8656900	20	21	1	6	30	16	10	21	10
428	P08133	P08133	>sp|P08133|ANXA6_HUMAN Annexin A6 OS=Homo sapiens GN=ANXA6 PE=1 SV=3	1	33	33	33	59	59	59			75.872	673	0	20656000	79382000	7724900	52207000	19146000	7670400	3422200	26025000	7701900	17695000	60896000	10320000	63903000	13040000	5920900	3462200	34688000	9551600	24	42	15	51	23	11	5	30	15
429	P08134;P62745	P08134	>sp|P08134|RHOC_HUMAN Rho-related GTP-binding protein RhoC OS=Homo sapiens GN=RHOC PE=1 SV=1	2	5	2	2	39.9	18.7	18.7			22.006	193	1.216e-126	225820	1481700	396960	781840	818980	2113000	751780	0	0	113240	1385800	267460	830120	301090	2471500	497400	0	0	0	2	1	2	2	2	4	0	0
430	P08185	P08185	>sp|P08185|CBG_HUMAN Corticosteroid-binding globulin OS=Homo sapiens GN=SERPINA6 PE=1 SV=1	1	6	6	6	16.5	16.5	16.5			45.14	405	1.2191e-47	0	5694900	853080	0	0	0	0	0	0	0	4901800	503940	0	0	0	0	0	0	0	8	2	0	0	0	0	0	0
431	P08195	P08195	>sp|P08195|4F2_HUMAN 4F2 cell-surface antigen heavy chain OS=Homo sapiens GN=SLC3A2 PE=1 SV=3	1	1	1	1	2.2	2.2	2.2			67.993	630	4.345e-37	147590	235040	0	149030	129900	0	385820	110380	295170	86518	103330	0	103860	56978	0	546630	80515	560770	0	0	0	0	0	0	1	0	1
432	P08236	P08236	>sp|P08236|BGLR_HUMAN Beta-glucuronidase OS=Homo sapiens GN=GUSB PE=1 SV=2	1	2	2	2	5.1	5.1	5.1			74.731	651	6.7041e-06	132180	1020800	0	34633	0	152620	1008900	0	74130	144780	1188000	0	45101	0	133350	578110	0	111660	0	1	0	0	0	0	1	0	0
433	P08237	P08237	>sp|P08237|K6PF_HUMAN 6-phosphofructokinase, muscle type OS=Homo sapiens GN=PFKM PE=1 SV=2	1	3	2	2	4.2	3.1	3.1			85.182	780	3.8773e-11	0	204430	0	0	297080	58662	0	180510	0	0	141820	0	0	205620	0	0	252790	0	0	0	0	0	0	1	0	1	0
434	P08238;Q58FF7;Q58FF6;Q58FG1	P08238	>sp|P08238|HS90B_HUMAN Heat shock protein HSP 90-beta OS=Homo sapiens GN=HSP90AB1 PE=1 SV=4	4	43	28	24	62.4	44.3	38.7			83.263	724	0	77787000	52064000	23768000	36637000	57983000	104710000	47770000	60157000	67133000	82601000	40288000	30673000	47338000	46988000	77863000	45402000	73230000	90875000	42	33	24	34	29	49	33	45	38
435	P08240	P08240	>sp|P08240|SRPR_HUMAN Signal recognition particle receptor subunit alpha OS=Homo sapiens GN=SRPR PE=1 SV=2	1	9	9	9	21.8	21.8	21.8			69.81	638	2.6804e-93	430170	305990	135660	73121	47575	625880	409980	3434700	664520	74712	103050	38003	9888.6	4049.4	347170	169660	5940100	385140	0	0	0	0	0	1	0	9	1
436	P08493	P08493	>sp|P08493|MGP_HUMAN Matrix Gla protein OS=Homo sapiens GN=MGP PE=1 SV=2	1	3	3	3	32	32	32			12.353	103	3.8552e-57	0	5518700	3794700	4584200	0	354170	111930	0	194370	0	4334700	5582500	5281800	0	31812	21216	0	49221	0	10	5	5	0	0	0	0	0
437	P08559	P08559	>sp|P08559|ODPA_HUMAN Pyruvate dehydrogenase E1 component subunit alpha, somatic form, mitochondrial OS=Homo sapiens GN=PDHA1 PE=1 SV=3	1	3	3	3	12.1	12.1	12.1			43.295	390	2.3348e-13	260640	259950	276430	170190	588080	187830	107920	475790	396420	216310	209730	745330	217660	691930	161180	119490	235310	266790	0	0	1	0	2	0	0	1	1
438	P08571	P08571	>sp|P08571|CD14_HUMAN Monocyte differentiation antigen CD14 OS=Homo sapiens GN=CD14 PE=1 SV=2	1	5	5	5	21.3	21.3	21.3			40.076	375	2.2971e-30	62112	85349	77707	0	42855	41444	0	0	3536000	960.41	3277.4	1997.5	0	495.83	511.17	0	0	5149700	0	0	0	0	0	0	0	0	6
439	P08572	P08572	>sp|P08572|CO4A2_HUMAN Collagen alpha-2(IV) chain OS=Homo sapiens GN=COL4A2 PE=1 SV=4	1	2	2	2	1.3	1.3	1.3			167.55	1712	4.2745e-05	468650	426930	0	0	171390	0	45908	230910	386510	454220	309100	0	0	127870	0	54665	188860	648450	0	1	0	0	0	0	0	0	2
440	P08574	P08574	>sp|P08574|CY1_HUMAN Cytochrome c1, heme protein, mitochondrial OS=Homo sapiens GN=CYC1 PE=1 SV=3	1	6	6	6	26.2	26.2	26.2			35.422	325	1.1776e-13	323900	449470	244750	460030	3757600	561710	1052800	1127800	444750	719810	600340	368810	644290	2291200	664120	745390	971400	886370	1	1	2	2	7	1	2	2	2
441	P08575	P08575	>sp|P08575|PTPRC_HUMAN Receptor-type tyrosine-protein phosphatase C OS=Homo sapiens GN=PTPRC PE=1 SV=2	1	2	2	2	2	2	2			147.25	1304	1.1071e-10	63594	50006	0	0	0	0	0	106530	352660	29700	17515	0	0	0	0	0	35431	635970	0	0	0	0	0	0	0	0	2
442	P08621	P08621	>sp|P08621|RU17_HUMAN U1 small nuclear ribonucleoprotein 70 kDa OS=Homo sapiens GN=SNRNP70 PE=1 SV=2	1	9	9	9	24.7	24.7	24.7			51.556	437	1.6001e-33	1256300	1270400	1013400	1126500	1914400	1263500	1031100	1084500	973990	1412000	971990	799470	1237200	1571100	1047900	1314000	1447300	1285800	2	2	3	2	3	2	3	4	1
443	P08670;P41219;P07197;P07196;Q16352	P08670	>sp|P08670|VIME_HUMAN Vimentin OS=Homo sapiens GN=VIM PE=1 SV=4	5	39	36	33	74	70.6	65.9			53.651	466	0	80174000	101470000	5004400	11106000	33228000	27686000	26750000	84796000	128610000	77904000	91026000	6387400	12558000	23673000	19462000	25684000	101780000	174510000	48	56	6	16	25	29	27	49	67
444	P08708	P08708	>sp|P08708|RS17_HUMAN 40S ribosomal protein S17 OS=Homo sapiens GN=RPS17 PE=1 SV=2	1	4	4	4	40	40	40			15.55	135	9.841e-55	4424800	4996300	1889700	3833900	4876600	5912000	3615500	1091500	4773000	3977600	4212600	5003800	3995000	3082600	4268700	3084200	2122500	5504000	4	4	3	5	4	5	4	1	4
445	P08727	P08727	>sp|P08727|K1C19_HUMAN Keratin, type I cytoskeletal 19 OS=Homo sapiens GN=KRT19 PE=1 SV=4	1	44	44	28	88.2	88.2	70.5			44.105	400	0	93135000	606370000	802210000	711450000	230480000	1058000000	341930000	143040000	203820000	80927000	459530000	1080100000	911940000	163990000	871560000	309270000	145240000	264820000	57	138	186	161	67	196	99	73	84
446	P08729	P08729	>sp|P08729|K2C7_HUMAN Keratin, type II cytoskeletal 7 OS=Homo sapiens GN=KRT7 PE=1 SV=5	1	45	38	34	72.3	63.5	56.9			51.385	469	0	3005400	163470000	106900000	98025000	5193100	964030000	268180000	82517000	182420000	1213700	130660000	126870000	94139000	1375700	834190000	264550000	84913000	248840000	0	60	63	53	0	163	78	49	83
447	P08754	P08754	>sp|P08754|GNAI3_HUMAN Guanine nucleotide-binding protein G(k) subunit alpha OS=Homo sapiens GN=GNAI3 PE=1 SV=3	1	5	1	1	18.6	4.2	4.2			40.532	354	7.7039e-49	236830	477770	0	223220	0	355020	0	216200	0	227510	381750	0	257740	0	284470	0	261290	0	1	1	0	0	0	1	0	0	0
448	P08758	P08758	>sp|P08758|ANXA5_HUMAN Annexin A5 OS=Homo sapiens GN=ANXA5 PE=1 SV=2	1	16	16	16	57.8	57.8	57.8			35.936	320	3.2308e-271	39472000	57616000	20707000	35253000	10939000	17892000	7017700	42347000	18934000	44368000	48595000	29208000	39463000	8238400	10657000	5190900	50681000	24149000	20	24	11	22	12	14	6	24	21
449	P08779	P08779	>sp|P08779|K1C16_HUMAN Keratin, type I cytoskeletal 16 OS=Homo sapiens GN=KRT16 PE=1 SV=4	1	24	8	8	43.3	19	19			51.267	473	1.2979e-186	990350	1200000	1874000	718510	41235	5033000	2998400	42661	531780	316390	735260	1433100	1499000	7389.6	3956600	5051500	30434	123460	1	1	3	1	0	10	5	0	1
450	P08842	P08842	>sp|P08842|STS_HUMAN Steryl-sulfatase OS=Homo sapiens GN=STS PE=1 SV=2	1	1	1	1	1.9	1.9	1.9			65.492	583	8.0782e-05	0	0	0	178710	0	0	251570	0	0	0	0	0	189680	0	0	281710	0	0	0	0	0	0	0	0	1	0	0
451	P08865	P08865	>sp|P08865|RSSA_HUMAN 40S ribosomal protein SA OS=Homo sapiens GN=RPSA PE=1 SV=4	1	9	9	9	45.1	45.1	45.1			32.854	295	3.9674e-178	17557000	16986000	9248700	9995300	14590000	15636000	13678000	6306600	10149000	18011000	11148000	11661000	12339000	11550000	12192000	13104000	8951000	14798000	13	12	11	10	9	12	10	7	9
452	P08962	P08962	>sp|P08962|CD63_HUMAN CD63 antigen OS=Homo sapiens GN=CD63 PE=1 SV=2	1	4	4	4	19.7	19.7	19.7			25.636	238	9.3425e-43	2828300	2011000	75302	493550	164930	473480	160760	117810	0	4041600	1434200	27765	130100	34210	82195	45867	40637	0	5	2	0	0	0	0	0	0	0
453	P09132	P09132	>sp|P09132|SRP19_HUMAN Signal recognition particle 19 kDa protein OS=Homo sapiens GN=SRP19 PE=1 SV=3	1	2	2	2	11.1	11.1	11.1			16.156	144	8.4255e-260	0	0	0	61896	0	0	48359	0	0	0	0	0	73586	0	0	0	0	0	0	0	0	1	0	0	1	0	0
454	P09211	P09211	>sp|P09211|GSTP1_HUMAN Glutathione S-transferase P OS=Homo sapiens GN=GSTP1 PE=1 SV=2	1	5	5	5	35.7	35.7	35.7			23.356	210	9.5533e-109	1590400	114540	903300	0	0	207270	306600	2292900	1314100	1058500	50033	403990	0	0	105800	201950	4340000	1858700	2	0	0	0	0	0	0	4	5
455	P09382	P09382	>sp|P09382|LEG1_HUMAN Galectin-1 OS=Homo sapiens GN=LGALS1 PE=1 SV=2	1	3	3	3	25.2	25.2	25.2			14.716	135	2.4735e-08	614120	4353800	551480	633820	3015300	1250900	546890	801210	421270	419100	4447600	584290	501100	2312300	1101400	376730	608990	408000	0	4	2	2	3	1	1	0	0
456	P09429;B2RPK0	P09429;B2RPK0	>sp|P09429|HMGB1_HUMAN High mobility group protein B1 OS=Homo sapiens GN=HMGB1 PE=1 SV=3;>sp|B2RPK0|HGB1A_HUMAN Putative high mobility group protein B1-like 1 OS=Homo sapiens GN=HMGB1P1 PE=5 SV=1	2	6	6	4	30.2	30.2	22.3			24.893	215	9.1911e-32	4975200	2361800	2382000	3957600	6118200	3461200	2556900	2502100	2263400	4734700	2042700	3129800	4898800	4506800	2532600	2726100	3404400	2840600	5	3	5	6	6	3	3	3	4
457	P09471	P09471	>sp|P09471|GNAO_HUMAN Guanine nucleotide-binding protein G(o) subunit alpha OS=Homo sapiens GN=GNAO1 PE=1 SV=4	1	3	1	1	10.7	4.2	4.2			40.05	354	1.5064e-39	0	0	0	0	290730	0	0	46556	0	0	0	0	0	257230	0	0	18243	0	0	0	0	0	1	0	0	0	0
458	P09488;Q03013	P09488;Q03013	>sp|P09488|GSTM1_HUMAN Glutathione S-transferase Mu 1 OS=Homo sapiens GN=GSTM1 PE=1 SV=3;>sp|Q03013|GSTM4_HUMAN Glutathione S-transferase Mu 4 OS=Homo sapiens GN=GSTM4 PE=1 SV=3	2	9	9	2	37.2	37.2	10.1			25.712	218	1.8951e-47	631150	894350	108640	2069300	9044.4	8653800	0	814540	898700	327290	377840	38365	2444500	987.32	9030100	0	338300	508210	1	1	0	5	0	14	0	1	3
459	P09493	P09493	>sp|P09493|TPM1_HUMAN Tropomyosin alpha-1 chain OS=Homo sapiens GN=TPM1 PE=1 SV=2	1	9	2	2	23.6	8.1	8.1			32.708	284	2.3446e-58	0	0	235630	81518	371250	640930	320380	25739	131790	0	0	295250	161140	261680	612130	211290	30172	170710	0	0	0	0	0	2	0	0	0
460	P09496	P09496	>sp|P09496|CLCA_HUMAN Clathrin light chain A OS=Homo sapiens GN=CLTA PE=1 SV=1	1	2	2	2	7.7	7.7	7.7			27.076	248	1.7031e-06	670490	512800	688030	752830	1397200	558080	948560	44569	527100	617080	378460	1054500	806730	1081400	372230	1021300	64613	716100	1	1	2	2	3	2	3	0	2
461	P09497	P09497	>sp|P09497|CLCB_HUMAN Clathrin light chain B OS=Homo sapiens GN=CLTB PE=1 SV=1	1	1	1	1	3.5	3.5	3.5			25.19	229	0.0047214	0	177160	0	0	0	116070	0	0	0	0	0	0	0	0	92588	0	0	0	0	1	0	0	0	1	0	0	0
462	P09525	P09525	>sp|P09525|ANXA4_HUMAN Annexin A4 OS=Homo sapiens GN=ANXA4 PE=1 SV=4	1	15	15	15	50.2	50.2	50.2			35.882	319	2.4899e-269	6893800	10277000	4891600	4709600	3650300	22751000	7206800	2588900	2446400	6847800	7719000	6281400	5896600	2738700	17196000	7590100	4248600	3070700	10	12	9	11	3	20	6	3	5
463	P09543	P09543	>sp|P09543|CN37_HUMAN 2',3'-cyclic-nucleotide 3'-phosphodiesterase OS=Homo sapiens GN=CNP PE=1 SV=2	1	6	6	6	26.4	26.4	26.4			47.578	421	1.3551e-16	921320	440770	380840	669720	1254100	598870	194580	125950	984990	460180	623560	605220	550180	670340	801910	639240	209230	1122400	0	1	1	2	0	0	0	0	4
464	P09622	P09622	>sp|P09622|DLDH_HUMAN Dihydrolipoyl dehydrogenase, mitochondrial OS=Homo sapiens GN=DLD PE=1 SV=2	1	2	2	2	4.3	4.3	4.3			54.177	509	8.4949e-39	5571600	7776400	202110	8730900	8730000	1229800	6019000	8944000	7410300	3613900	5834600	145600	11218000	6405700	586520	6226600	12146000	10903000	0	1	0	2	3	2	1	2	2
465	P09651;Q32P51	P09651;Q32P51	>sp|P09651|ROA1_HUMAN Heterogeneous nuclear ribonucleoprotein A1 OS=Homo sapiens GN=HNRNPA1 PE=1 SV=5;>sp|Q32P51|RA1L2_HUMAN Heterogeneous nuclear ribonucleoprotein A1-like 2 OS=Homo sapiens GN=HNRNPA1L2 PE=2 SV=2	2	19	18	17	42.7	40.3	40.3			38.746	372	0	37418000	33617000	21513000	27759000	49004000	40872000	50093000	30119000	47399000	38093000	22322000	27225000	33473000	37437000	29515000	50325000	38308000	71033000	20	19	20	19	19	24	29	18	24
466	P09669	P09669	>sp|P09669|COX6C_HUMAN Cytochrome c oxidase subunit 6C OS=Homo sapiens GN=COX6C PE=1 SV=2	1	3	3	3	32	32	32			8.7813	75	0.00023294	1573500	1088900	1244100	369860	2702100	326750	429350	450030	586990	1138300	644070	1269000	702830	1736500	495270	776340	756750	1057200	3	1	2	1	3	1	1	2	3
467	P09758	P09758	>sp|P09758|TACD2_HUMAN Tumor-associated calcium signal transducer 2 OS=Homo sapiens GN=TACSTD2 PE=1 SV=3	1	4	4	4	17	17	17			35.709	323	1.0733e-69	1879700	1178700	1599300	353690	509080	569250	634900	0	1183200	1847100	795850	2168300	514200	371640	738490	436040	0	1555300	3	1	4	1	0	2	1	0	2
468	P09874	P09874	>sp|P09874|PARP1_HUMAN Poly [ADP-ribose] polymerase 1 OS=Homo sapiens GN=PARP1 PE=1 SV=4	1	24	24	24	31.3	31.3	31.3			113.08	1014	5.8413e-284	16522000	8629400	4044800	10976000	11374000	7305300	4547300	13767000	13222000	16366000	5576100	5181700	15959000	8087700	5371200	3910300	15854000	19447000	21	10	7	19	6	6	6	24	23
469	P09914	P09914	>sp|P09914|IFIT1_HUMAN Interferon-induced protein with tetratricopeptide repeats 1 OS=Homo sapiens GN=IFIT1 PE=1 SV=2	1	3	3	3	9.6	9.6	9.6			55.36	478	7.3997e-13	1069100	0	0	0	792120	0	0	192750	671150	1194000	0	0	0	406320	0	0	148570	1075700	3	0	0	0	0	0	0	0	2
470	P09960	P09960	>sp|P09960|LKHA4_HUMAN Leukotriene A-4 hydrolase OS=Homo sapiens GN=LTA4H PE=1 SV=2	1	13	13	13	26.4	26.4	26.4			69.284	611	7.7508e-58	3233700	1564100	1588900	1612400	3490100	1972500	940810	4219700	1449700	3416900	1196200	3016400	2049900	2280100	1841600	1242700	3718700	2072200	6	1	2	1	2	3	0	8	4
471	P09972	P09972	>sp|P09972|ALDOC_HUMAN Fructose-bisphosphate aldolase C OS=Homo sapiens GN=ALDOC PE=1 SV=2	1	6	4	4	22.3	14.6	14.6			39.455	364	3.8728e-117	455980	3035900	6593000	145340	4434300	1063000	320410	0	415910	114100	3237600	8522800	78659	3928500	241880	358790	0	260350	1	1	5	0	5	1	1	0	0
472	P0C0L5;P0C0L4	P0C0L5;P0C0L4	>sp|P0C0L5|CO4B_HUMAN Complement C4-B OS=Homo sapiens GN=C4B PE=1 SV=1;>sp|P0C0L4|CO4A_HUMAN Complement C4-A OS=Homo sapiens GN=C4A PE=1 SV=1	2	41	41	41	32.6	32.6	32.6			192.79	1744	0	11010000	66211000	534870	4520200	6606000	998260	8872900	554880	601250	9072500	57643000	406710	5040300	3069500	426980	6895300	199050	387630	14	50	0	8	5	0	14	0	0
473	P0C0S5;Q71UI9	P0C0S5;Q71UI9	>sp|P0C0S5|H2AZ_HUMAN Histone H2A.Z OS=Homo sapiens GN=H2AFZ PE=1 SV=2;>sp|Q71UI9|H2AV_HUMAN Histone H2A.V OS=Homo sapiens GN=H2AFV PE=1 SV=3	2	6	4	4	53.9	46.9	46.9			13.553	128	1.2222e-111	4658900	7772700	10101000	2123700	17939000	7512700	6130800	13836000	2639900	4716800	6533600	15424000	3542100	13348000	6481800	5018700	16331000	1626600	6	5	7	3	8	3	7	7	5
474	P0C7P0	P0C7P0	>sp|P0C7P0|CISD3_HUMAN CDGSH iron-sulfur domain-containing protein 3, mitochondrial OS=Homo sapiens GN=CISD3 PE=1 SV=1	1	1	1	1	8.7	8.7	8.7			14.215	127	1.1164e-07	65435	0	71917	111030	371690	120080	35015	0	0	32419	0	47392	65399	492520	47454	17855	0	0	0	0	0	0	1	0	0	0	0
475	P0CG05;P0CG06;B9A064;P0CG04;P0CF74;A0M8Q6	P0CG05;P0CG06;B9A064;P0CG04;P0CF74	>sp|P0CG05|LAC2_HUMAN Ig lambda-2 chain C regions OS=Homo sapiens GN=IGLC2 PE=1 SV=1;>sp|P0CG06|LAC3_HUMAN Ig lambda-3 chain C regions OS=Homo sapiens GN=IGLC3 PE=1 SV=1;>sp|B9A064|IGLL5_HUMAN Immunoglobulin lambda-like polypeptide 5 OS=Homo sapiens GN=IGL	6	4	4	4	56.6	56.6	56.6			11.293	106	2.7682e-109	2550000	7780700	139850	2273300	7755800	2736200	1634400	2383800	2644200	2895800	6194000	228380	2963200	8258400	1864100	1113000	1876800	2151000	6	7	0	3	4	6	2	7	6
476	P0CG48;P0CG47;P62979;P62987	P0CG48;P0CG47;P62979;P62987	>sp|P0CG48|UBC_HUMAN Polyubiquitin-C OS=Homo sapiens GN=UBC PE=1 SV=2;>sp|P0CG47|UBB_HUMAN Polyubiquitin-B OS=Homo sapiens GN=UBB PE=1 SV=1;>sp|P62979|RS27A_HUMAN Ubiquitin-40S ribosomal protein S27a OS=Homo sapiens GN=RPS27A PE=1 SV=2;>sp|P62987|RL40_HUMA	4	5	5	5	59.9	59.9	59.9			77.028	685	2.7564e-118	65715000	43616000	53927000	55128000	102250000	77559000	84068000	88473000	44579000	61296000	30327000	75391000	64149000	72506000	58337000	89408000	120880000	59703000	43	27	35	33	48	41	41	42	31
477	P0CJ92	P0CJ92	>sp|P0CJ92|GOG8H_HUMAN Golgin subfamily A member 8H OS=Homo sapiens GN=GOLGA8H PE=3 SV=1	1	1	1	1	1.7	1.7	1.7			71.341	632	0.014074	0	0	0	0	0	0	0	0	6066.5	0	0	0	0	0	0	0	0	8342.1	0	0	0	0	0	0	0	0	1
478	P10155	P10155	>sp|P10155|RO60_HUMAN 60 kDa SS-A/Ro ribonucleoprotein OS=Homo sapiens GN=TROVE2 PE=1 SV=2	1	5	5	5	9.1	9.1	9.1			60.67	538	1.9808e-25	1477600	1211800	1048400	1310500	1513100	520010	440360	969050	607160	1572800	878670	1496300	1458600	1041700	404490	379100	1270900	877420	3	0	3	4	0	1	2	1	1
479	P10253	P10253	>sp|P10253|LYAG_HUMAN Lysosomal alpha-glucosidase OS=Homo sapiens GN=GAA PE=1 SV=4	1	4	4	4	7.2	7.2	7.2			105.32	952	2.5905e-53	469500	1207000	0	67938	63288	1741000	0	0	0	584640	931760	0	249690	146400	979050	0	0	0	2	4	0	0	0	2	0	0	0
480	P10301	P10301	>sp|P10301|RRAS_HUMAN Ras-related protein R-Ras OS=Homo sapiens GN=RRAS PE=1 SV=1	1	1	1	1	5.5	5.5	5.5			23.48	218	0.015799	0	0	0	81406	0	0	0	0	0	0	0	0	96781	0	0	0	0	0	0	0	0	1	0	0	0	0	0
481	P10321	P10321	>sp|P10321|1C07_HUMAN HLA class I histocompatibility antigen, Cw-7 alpha chain OS=Homo sapiens GN=HLA-C PE=1 SV=3	1	11	3	1	44	12.8	4.4			40.648	366	2.8808e-207	2058800	286750	0	215530	275390	206750	110840	1154500	724270	2229300	300040	0	70126	137350	35825	31988	1624800	1018400	3	1	0	0	1	1	0	4	2
482	P16402;P10412;P16403;Q02539;P22492	P16402;P10412;P16403	>sp|P16402|H13_HUMAN Histone H1.3 OS=Homo sapiens GN=HIST1H1D PE=1 SV=2;>sp|P10412|H14_HUMAN Histone H1.4 OS=Homo sapiens GN=HIST1H1E PE=1 SV=2;>sp|P16403|H12_HUMAN Histone H1.2 OS=Homo sapiens GN=HIST1H1C PE=1 SV=2	5	3	3	3	14.9	14.9	14.9			22.35	221	1.0247e-06	706360	1357600	38805	1292300	1897600	635990	146160	742430	626730	584780	587260	134540	1539700	1468200	430410	392130	967800	1070900	1	3	0	4	3	2	0	1	2
483	P10415	P10415	>sp|P10415|BCL2_HUMAN Apoptosis regulator Bcl-2 OS=Homo sapiens GN=BCL2 PE=1 SV=2	1	1	1	1	12.6	12.6	12.6			26.266	239	2.9081e-07	225040	0	204300	0	0	0	0	0	0	202090	0	294690	0	0	0	0	0	0	1	0	0	0	0	0	0	0	0
484	P10515	P10515	>sp|P10515|ODP2_HUMAN Dihydrolipoyllysine-residue acetyltransferase component of pyruvate dehydrogenase complex, mitochondrial OS=Homo sapiens GN=DLAT PE=1 SV=3	1	5	5	5	9.6	9.6	9.6			68.996	647	1.0664e-08	1137900	195980	633290	200610	1192800	777690	258120	1328300	949480	1064000	139960	734010	247160	850850	339960	179410	1721100	1826300	2	0	1	0	2	0	0	4	5
485	P10586;Q13332;P23468	P10586	>sp|P10586|PTPRF_HUMAN Receptor-type tyrosine-protein phosphatase F OS=Homo sapiens GN=PTPRF PE=1 SV=2	3	4	4	4	3.1	3.1	3.1			212.88	1907	2.3578e-169	224850	1180900	750800	140850	643210	339000	280860	200070	771840	264760	1046900	862000	168940	650740	385550	291910	151970	804970	0	3	4	0	1	1	0	0	2
486	P10599	P10599	>sp|P10599|THIO_HUMAN Thioredoxin OS=Homo sapiens GN=TXN PE=1 SV=3	1	4	4	4	34.3	34.3	34.3			11.737	105	8.7209e-15	680360	1395200	302190	80940	718530	4647300	1300700	525550	143130	728290	957310	423270	64129	580960	4250700	991400	471950	191080	2	1	1	0	1	5	2	0	0
487	P10606	P10606	>sp|P10606|COX5B_HUMAN Cytochrome c oxidase subunit 5B, mitochondrial OS=Homo sapiens GN=COX5B PE=1 SV=2	1	2	2	2	9.3	9.3	9.3			13.696	129	0.00010636	767710	803620	586670	122400	1809300	843900	342560	79054	286110	81155	694220	878960	133720	1584400	997780	158740	90399	548220	1	2	2	0	2	2	1	0	1
488	P10619	P10619	>sp|P10619|PPGB_HUMAN Lysosomal protective protein OS=Homo sapiens GN=CTSA PE=1 SV=2	1	1	1	1	2.7	2.7	2.7			54.465	480	0.008953	0	0	0	0	0	0	97776	0	0	0	0	0	0	0	0	100640	0	0	0	0	0	0	0	0	1	0	0
489	P10620	P10620	>sp|P10620|MGST1_HUMAN Microsomal glutathione S-transferase 1 OS=Homo sapiens GN=MGST1 PE=1 SV=1	1	6	6	6	52.3	52.3	52.3			17.598	155	1.2852e-151	8522700	22335000	0	2451500	0	9815800	4796800	2973900	795600	9123400	16631000	0	2518000	0	8297200	4972800	3270500	936950	6	11	0	4	0	6	3	5	1
490	P10636	P10636	>sp|P10636|TAU_HUMAN Microtubule-associated protein tau OS=Homo sapiens GN=MAPT PE=1 SV=4	1	7	7	7	12	12	12			78.877	758	4.0894e-16	0	771810	390220	241130	5027800	78410	0	0	0	0	89865	92359	46366	4970000	10551	0	0	0	0	0	0	0	10	0	0	0	0
491	P10644	P10644	>sp|P10644|KAP0_HUMAN cAMP-dependent protein kinase type I-alpha regulatory subunit OS=Homo sapiens GN=PRKAR1A PE=1 SV=1	1	4	4	4	17.1	17.1	17.1			42.981	381	7.6923e-94	1849500	622440	146360	607850	662930	897040	298140	895950	496530	2027800	364790	210530	500270	272020	772640	341400	1164700	895680	7	1	1	2	0	1	0	2	3
492	P10809	P10809	>sp|P10809|CH60_HUMAN 60 kDa heat shock protein, mitochondrial OS=Homo sapiens GN=HSPD1 PE=1 SV=2	1	32	32	32	62.1	62.1	62.1			61.054	573	0	17282000	38449000	9661700	22741000	104530000	67696000	43852000	46143000	32600000	16736000	28371000	11506000	26631000	85768000	51364000	42775000	60193000	42257000	26	34	16	24	50	35	35	42	30
493	P10909	P10909	>sp|P10909|CLUS_HUMAN Clusterin OS=Homo sapiens GN=CLU PE=1 SV=1	1	13	13	13	27.8	27.8	27.8			52.494	449	1.4561e-221	374580	34104000	1606600	3170900	7646900	8730300	2186400	22804000	371450	256340	26970000	1737900	3117100	5303300	6816900	1689400	29481000	310250	0	21	1	5	4	5	2	19	0
494	P10915	P10915	>sp|P10915|HPLN1_HUMAN Hyaluronan and proteoglycan link protein 1 OS=Homo sapiens GN=HAPLN1 PE=2 SV=2	1	7	7	6	28.5	28.5	25.1			40.165	354	1.806e-121	3438000	410630	0	114390	163700	101640	88045	140570	88036	4416500	16100	0	7109.9	6403.8	4238.5	6232	9145.1	6329.2	10	0	0	0	0	0	0	0	0
495	P11021	P11021	>sp|P11021|GRP78_HUMAN 78 kDa glucose-regulated protein OS=Homo sapiens GN=HSPA5 PE=1 SV=2	1	35	35	34	51.4	51.4	51.4			72.332	654	0	153540000	167490000	50141000	46389000	58866000	73320000	61257000	46923000	51704000	162750000	132610000	64648000	52534000	42719000	51297000	59189000	55465000	74857000	70	60	45	37	39	50	38	37	41
496	P11047	P11047	>sp|P11047|LAMC1_HUMAN Laminin subunit gamma-1 OS=Homo sapiens GN=LAMC1 PE=1 SV=3	1	3	3	3	3	3	3			177.6	1609	5.0095e-16	433630	200250	0	0	0	0	0	109110	102900	530210	142100	0	0	0	0	0	112340	76425	2	0	0	0	0	0	0	1	0
497	P11142	P11142	>sp|P11142|HSP7C_HUMAN Heat shock cognate 71 kDa protein OS=Homo sapiens GN=HSPA8 PE=1 SV=1	1	29	25	19	57	53.6	40.9			70.897	646	0	75076000	45153000	42819000	55190000	70631000	77891000	49542000	44035000	55642000	71232000	32686000	55578000	62523000	51506000	66198000	49986000	54310000	84771000	39	28	38	46	38	39	35	39	32
498	P11166	P11166	>sp|P11166|GTR1_HUMAN Solute carrier family 2, facilitated glucose transporter member 1 OS=Homo sapiens GN=SLC2A1 PE=1 SV=2	1	2	2	2	3.7	3.7	3.7			54.083	492	6.1956e-08	73833	549800	324470	135990	406820	516210	192970	271650	479560	257100	443700	424000	151590	309960	447150	239500	228200	490500	0	0	1	0	0	1	0	2	2
499	P11172	P11172	>sp|P11172|PYR5_HUMAN Uridine 5'-monophosphate synthase OS=Homo sapiens GN=UMPS PE=1 SV=1	1	1	1	1	2.5	2.5	2.5			52.221	480	0.0001851	319240	0	246400	0	0	221890	286720	238760	283910	293220	0	301020	0	0	162570	271050	272890	505860	0	0	0	0	0	0	0	0	2
500	P11177	P11177	>sp|P11177|ODPB_HUMAN Pyruvate dehydrogenase E1 component subunit beta, mitochondrial OS=Homo sapiens GN=PDHB PE=1 SV=3	1	3	3	3	9.7	9.7	9.7			39.233	359	9.4727e-46	901710	705450	510710	368120	1542800	280000	382400	907380	692310	707470	340860	1153600	698510	963200	247380	220890	848480	1219800	3	0	1	1	2	0	1	3	2
501	P11182	P11182	>sp|P11182|ODB2_HUMAN Lipoamide acyltransferase component of branched-chain alpha-keto acid dehydrogenase complex, mitochondrial OS=Homo sapiens GN=DBT PE=1 SV=3	1	2	2	2	3.7	3.7	3.7			53.486	482	0.0002672	56613	51470	54934	271490	597010	109820	97860	0	31975	62653	42720	80864	178990	577050	96950	82175	0	48660	0	0	0	0	2	0	0	0	0
502	P11216;P11217	P11216	>sp|P11216|PYGB_HUMAN Glycogen phosphorylase, brain form OS=Homo sapiens GN=PYGB PE=1 SV=5	2	9	9	7	12.5	12.5	10.1			96.695	843	5.0901e-61	442980	4444700	5389300	1225700	7511500	2158000	896030	1248800	560890	356710	3497400	7821000	1113500	5619400	1925800	420810	1581000	655730	0	10	8	2	11	3	0	3	1
503	P11233	P11233	>sp|P11233|RALA_HUMAN Ras-related protein Ral-A OS=Homo sapiens GN=RALA PE=1 SV=1	1	5	5	3	35.9	35.9	18.4			23.567	206	1.5447e-28	831880	1552500	355530	585020	1406200	2200800	1646300	352260	429000	449200	1243400	535930	418250	541430	1856700	2735500	320650	593920	0	3	0	0	0	3	2	0	0
504	P11234	P11234	>sp|P11234|RALB_HUMAN Ras-related protein Ral-B OS=Homo sapiens GN=RALB PE=1 SV=1	1	3	1	1	21.8	4.4	4.4			23.408	206	0.00014295	0	0	38354	51198	108330	167060	175820	0	0	0	0	34201	40806	54344	89334	288480	0	0	0	0	0	0	0	0	1	0	0
505	P11279	P11279	>sp|P11279|LAMP1_HUMAN Lysosome-associated membrane glycoprotein 1 OS=Homo sapiens GN=LAMP1 PE=1 SV=3	1	5	5	5	11.8	11.8	11.8			44.882	417	1.4636e-89	11501000	8296300	1142200	1724600	1838600	1282700	2732700	204720	953020	11539000	5540200	1231800	1788200	1189000	777530	4046700	337330	1620200	5	7	2	4	2	3	3	0	3
506	P11310	P11310	>sp|P11310|ACADM_HUMAN Medium-chain specific acyl-CoA dehydrogenase, mitochondrial OS=Homo sapiens GN=ACADM PE=1 SV=1	1	2	2	2	6.7	6.7	6.7			46.588	421	3.672e-33	476670	480440	249310	290670	247480	247180	35725	43484	87400	695620	292660	140300	203830	233940	249090	46452	68360	177330	2	0	0	0	0	0	0	0	0
507	P11387	P11387	>sp|P11387|TOP1_HUMAN DNA topoisomerase 1 OS=Homo sapiens GN=TOP1 PE=1 SV=2	1	6	6	6	10.1	10.1	10.1			90.725	765	1.4908e-26	505300	602860	1185800	914750	2759500	1608600	2072000	541570	1115200	466670	464260	1581900	817220	2118900	1795100	2197600	551030	1317400	0	1	5	1	2	1	4	2	3
508	P11388	P11388	>sp|P11388|TOP2A_HUMAN DNA topoisomerase 2-alpha OS=Homo sapiens GN=TOP2A PE=1 SV=3	1	7	3	3	5	2.4	2.4			174.38	1531	1.2603e-40	0	0	0	77876	12839	14800	11889	252650	218220	0	0	0	34469	9476.5	11646	12071	433530	239510	0	0	0	0	0	0	0	3	1
509	P11413	P11413	>sp|P11413|G6PD_HUMAN Glucose-6-phosphate 1-dehydrogenase OS=Homo sapiens GN=G6PD PE=1 SV=4	1	21	21	21	43.3	43.3	43.3			59.256	515	8.3934e-225	760480	4113600	700600	756700	1629400	4126900	28266000	250880	455600	439790	3138300	807970	431050	719340	2795600	31428000	187030	272650	1	2	0	0	0	5	32	0	0
510	P11498	P11498	>sp|P11498|PYC_HUMAN Pyruvate carboxylase, mitochondrial OS=Homo sapiens GN=PC PE=1 SV=2	1	4	4	4	4.4	4.4	4.4			129.63	1178	9.2462e-30	61764	492190	279970	0	2035500	117920	676340	153300	300640	86555	242950	214250	0	2214500	43191	616720	100610	201950	0	0	0	0	4	0	1	0	0
511	P11509;Q16696;P20853	P11509;Q16696	>sp|P11509|CP2A6_HUMAN Cytochrome P450 2A6 OS=Homo sapiens GN=CYP2A6 PE=1 SV=3;>sp|Q16696|CP2AD_HUMAN Cytochrome P450 2A13 OS=Homo sapiens GN=CYP2A13 PE=1 SV=3	3	11	11	11	28.7	28.7	28.7			56.501	494	3.8522e-76	0	12630000	60122	0	97459	0	102880	0	0	0	9728800	738.37	0	673.33	0	977.68	0	0	0	15	0	0	0	0	0	0	0
512	P11532	P11532	>sp|P11532|DMD_HUMAN Dystrophin OS=Homo sapiens GN=DMD PE=1 SV=3	1	1	1	1	0.3	0.3	0.3			426.74	3685	0.0059924	2098300	806170	0	0	2129700	1308900	4351000	833830	1492500	2069300	484560	0	0	1501100	916520	5011100	909910	2016400	1	1	0	0	1	1	0	1	1
513	P11586	P11586	>sp|P11586|C1TC_HUMAN C-1-tetrahydrofolate synthase, cytoplasmic OS=Homo sapiens GN=MTHFD1 PE=1 SV=3	1	23	23	23	28.1	28.1	28.1			101.56	935	2.4682e-230	8380000	9988300	9447100	22767000	17035000	6667400	3969500	8626500	8541200	8267100	7824000	18717000	23833000	11974000	3770400	4309300	10063000	11376000	3	7	11	31	11	5	6	8	10
514	P11717	P11717	>sp|P11717|MPRI_HUMAN Cation-independent mannose-6-phosphate receptor OS=Homo sapiens GN=IGF2R PE=1 SV=3	1	2	2	2	0.8	0.8	0.8			274.37	2491	7.1069e-07	0	57623	201290	69228	0	142930	105180	0	94778	0	50096	106670	95406	0	132160	125490	0	236040	0	0	1	0	0	0	0	0	1
515	P11766	P11766	>sp|P11766|ADHX_HUMAN Alcohol dehydrogenase class-3 OS=Homo sapiens GN=ADH5 PE=1 SV=4	1	3	3	3	13.4	13.4	13.4			39.724	374	7.793e-23	871650	1321900	367630	222890	450530	372570	519890	1456500	242170	643740	896350	557040	291350	378840	406220	404100	1979700	374510	2	2	2	0	0	1	0	3	0
516	P11908;P21108;P60891	P11908;P21108;P60891	>sp|P11908|PRPS2_HUMAN Ribose-phosphate pyrophosphokinase 2 OS=Homo sapiens GN=PRPS2 PE=1 SV=2;>sp|P21108|PRPS3_HUMAN Ribose-phosphate pyrophosphokinase 3 OS=Homo sapiens GN=PRPS1L1 PE=1 SV=2;>sp|P60891|PRPS1_HUMAN Ribose-phosphate pyrophosphokinase 1 OS=H	3	2	2	2	8.5	8.5	8.5			34.769	318	4.7198e-18	0	612430	430120	0	566950	0	0	142910	0	0	463810	621600	0	417190	0	0	130890	0	0	1	1	0	1	0	0	0	0
517	P11940;Q9H361;Q4VXU2;Q96DU9;Q5JQF8	P11940	>sp|P11940|PABP1_HUMAN Polyadenylate-binding protein 1 OS=Homo sapiens GN=PABPC1 PE=1 SV=2	5	17	17	12	28.9	28.9	18.1			70.67	636	0	7138500	7395700	4840500	5862000	10460000	10793000	11012000	8541100	7722600	6606300	5978400	7185300	7563700	7865500	7575600	11059000	9625500	11651000	12	6	5	12	9	12	12	14	15
518	P12004	P12004	>sp|P12004|PCNA_HUMAN Proliferating cell nuclear antigen OS=Homo sapiens GN=PCNA PE=1 SV=1	1	4	4	4	19.2	19.2	19.2			28.768	261	2.0752e-44	313650	815300	358170	696750	595840	481910	200320	459420	835900	297520	537810	420500	602360	420270	754990	404060	398080	1151900	0	2	0	1	2	2	0	1	2
519	P12081;P49590	P12081;P49590	>sp|P12081|SYHC_HUMAN Histidyl-tRNA synthetase, cytoplasmic OS=Homo sapiens GN=HARS PE=1 SV=2;>sp|P49590|SYHM_HUMAN Probable histidyl-tRNA synthetase, mitochondrial OS=Homo sapiens GN=HARS2 PE=1 SV=1	2	2	2	2	6.7	6.7	6.7			57.41	509	0.00013162	72733	416110	158850	102550	292590	206370	0	0	0	72887	193690	211740	122180	336110	164960	0	0	0	0	1	0	0	1	0	0	0	0
520	P12109	P12109	>sp|P12109|CO6A1_HUMAN Collagen alpha-1(VI) chain OS=Homo sapiens GN=COL6A1 PE=1 SV=3	1	14	14	14	20	20	20			108.53	1028	0	5545300	7560000	311070	550400	10646000	3834000	6839600	15421000	4638500	6296700	6343300	417020	584690	8412900	3233000	5479600	19513000	5635600	9	9	0	0	10	2	8	21	10
521	P12110	P12110	>sp|P12110|CO6A2_HUMAN Collagen alpha-2(VI) chain OS=Homo sapiens GN=COL6A2 PE=1 SV=4	1	10	10	10	11.7	11.7	11.7			108.58	1019	1.3682e-67	3678800	3477700	29747	317160	6410800	1027700	3957100	10552000	3127300	2796200	2551800	11269	250730	5582300	360960	2591800	16742000	2937100	6	5	0	0	8	0	7	14	6
522	P12111	P12111	>sp|P12111|CO6A3_HUMAN Collagen alpha-3(VI) chain OS=Homo sapiens GN=COL6A3 PE=1 SV=5	1	77	77	77	29.9	29.9	29.9			343.67	3177	0	21907000	29016000	527140	1939400	31923000	5931800	26399000	72006000	15255000	23881000	21092000	247210	1642100	24620000	3560900	26655000	92293000	19053000	38	35	0	1	38	7	42	107	32
523	P12235	P12235	>sp|P12235|ADT1_HUMAN ADP/ATP translocase 1 OS=Homo sapiens GN=SLC25A4 PE=1 SV=4	1	8	2	2	35.9	10.4	10.4			33.064	298	1.1217e-76	1153200	180160	1305300	440160	2916500	276060	1468300	243690	134500	1147900	71247	1825500	473710	2202000	114970	1641200	300700	172410	1	0	2	1	2	0	1	1	1
524	P12236	P12236	>sp|P12236|ADT3_HUMAN ADP/ATP translocase 3 OS=Homo sapiens GN=SLC25A6 PE=1 SV=4	1	13	13	4	44.3	44.3	10.1			32.866	298	2.605e-105	9603600	16670000	10064000	14369000	27298000	24954000	34471000	21000000	17263000	12604000	12114000	13150000	18143000	26085000	17637000	33648000	24659000	20215000	11	12	12	13	15	16	19	18	14
525	P12268;P20839	P12268	>sp|P12268|IMDH2_HUMAN Inosine-5'-monophosphate dehydrogenase 2 OS=Homo sapiens GN=IMPDH2 PE=1 SV=2	2	4	4	4	9.1	9.1	9.1			55.804	514	5.9202e-37	940190	1215800	364140	907700	878380	925070	166950	0	423990	940800	1132600	372510	1270200	634100	690520	133260	0	391580	4	4	1	3	1	2	0	0	0
526	P12270	P12270	>sp|P12270|TPR_HUMAN Nucleoprotein TPR OS=Homo sapiens GN=TPR PE=1 SV=3	1	14	14	14	7	7	7			267.29	2363	4.8264e-108	2423600	2843400	2102300	2270600	3679500	3546200	3188900	3140200	3360400	2429400	2193500	3420200	2550500	2223600	3069300	3100800	4296700	4160400	3	3	3	8	5	4	6	5	12
527	P12273	P12273	>sp|P12273|PIP_HUMAN Prolactin-inducible protein OS=Homo sapiens GN=PIP PE=1 SV=1	1	8	8	8	58.9	58.9	58.9			16.572	146	1.7851e-127	3887600	20197000	0	39732	0	2687000	1369200	0	88603	3027800	19418000	0	3904	0	119680	176600	0	10070	7	14	0	0	0	2	0	0	0
528	P12277	P12277	>sp|P12277|KCRB_HUMAN Creatine kinase B-type OS=Homo sapiens GN=CKB PE=1 SV=1	1	3	3	3	11.5	11.5	11.5			42.644	381	1.145e-06	0	0	0	0	992980	1164100	0	30003	0	0	0	0	0	1011800	670120	0	26944	0	0	0	0	0	5	0	0	0	0
529	P12429	P12429	>sp|P12429|ANXA3_HUMAN Annexin A3 OS=Homo sapiens GN=ANXA3 PE=1 SV=3	1	4	4	4	13.6	13.6	13.6			36.375	323	1.2863e-24	30176	73984	1253800	807960	849920	572140	838110	563220	332160	42769	78640	2259000	1107600	353650	309170	510300	760440	404890	0	0	4	2	1	0	0	1	2
530	P12532	P12532	>sp|P12532|KCRU_HUMAN Creatine kinase U-type, mitochondrial OS=Homo sapiens GN=CKMT1A PE=1 SV=1	1	5	5	5	17	17	17			47.036	417	1.7693e-116	125970	110020	147050	600690	6556700	829020	0	79462	1735900	47393	31044	62444	608190	5275900	655030	0	36060	2455500	0	0	0	2	9	1	0	0	3
531	P12694	P12694	>sp|P12694|ODBA_HUMAN 2-oxoisovalerate dehydrogenase subunit alpha, mitochondrial OS=Homo sapiens GN=BCKDHA PE=1 SV=2	1	1	1	1	3.1	3.1	3.1			50.47	445	4.8847e-115	0	0	286580	159060	312520	306520	0	0	0	0	0	417670	155990	207050	267910	0	0	0	0	0	1	1	1	0	0	0	0
532	P12814;P35609	P12814	>sp|P12814|ACTN1_HUMAN Alpha-actinin-1 OS=Homo sapiens GN=ACTN1 PE=1 SV=2	2	29	14	14	40.8	21.5	21.5			103.06	892	0	2733000	12994000	2606300	2405100	7006600	6929300	10620000	6901800	7472300	2294700	10369000	3589200	3074900	4924900	4981800	10145000	9482400	10506000	1	10	4	3	7	8	10	12	12
533	P12830	P12830	>sp|P12830|CADH1_HUMAN Cadherin-1 OS=Homo sapiens GN=CDH1 PE=1 SV=3	1	4	4	4	6	6	6			97.455	882	3.933e-260	1584300	2715300	1939500	2019500	2114600	1596200	950920	884750	557270	1470800	2458100	2202000	2173600	2238200	943410	855320	1062500	899000	2	2	4	4	1	2	2	1	1
534	P12955	P12955	>sp|P12955|PEPD_HUMAN Xaa-Pro dipeptidase OS=Homo sapiens GN=PEPD PE=1 SV=3	1	1	1	1	5.3	5.3	5.3			54.548	493	3.4836e-15	0	96445	0	0	0	0	0	0	0	0	72331	0	0	0	0	0	0	0	0	1	0	0	0	0	0	0	0
535	P12956	P12956	>sp|P12956|XRCC6_HUMAN X-ray repair cross-complementing protein 6 OS=Homo sapiens GN=XRCC6 PE=1 SV=2	1	25	25	25	47.6	47.6	47.6			69.842	609	7.3885e-252	21063000	20355000	11090000	20164000	28590000	25182000	24837000	16785000	14741000	22409000	13936000	15079000	23065000	20976000	19892000	25280000	21042000	21573000	21	16	16	31	22	30	26	20	21
536	P13010	P13010	>sp|P13010|XRCC5_HUMAN X-ray repair cross-complementing protein 5 OS=Homo sapiens GN=XRCC5 PE=1 SV=3	1	25	25	25	48.8	48.8	48.8			82.704	732	0	15809000	13136000	9085100	14140000	19018000	18592000	16039000	9227100	8690600	15199000	9669300	12065000	17608000	13640000	13888000	17031000	12158000	12299000	28	22	22	22	25	26	22	20	20
537	P13073	P13073	>sp|P13073|COX41_HUMAN Cytochrome c oxidase subunit 4 isoform 1, mitochondrial OS=Homo sapiens GN=COX4I1 PE=1 SV=1	1	4	4	4	26	26	26			19.576	169	2.7479e-15	2506000	3762500	2186500	1425500	6445800	1613100	1818200	999810	1847100	2760400	2140600	3649700	1838000	5244800	1423100	1512500	976470	2150600	5	4	4	3	6	3	3	1	5
538	Q01628;Q01629;P13164	Q01628;Q01629;P13164	>sp|Q01628|IFM3_HUMAN Interferon-induced transmembrane protein 3 OS=Homo sapiens GN=IFITM3 PE=1 SV=2;>sp|Q01629|IFM2_HUMAN Interferon-induced transmembrane protein 2 OS=Homo sapiens GN=IFITM2 PE=1 SV=2;>sp|P13164|IFM1_HUMAN Interferon-induced transmembrane	3	2	2	2	12.8	12.8	12.8			14.632	133	3.407e-293	25791000	3356400	125090	464780	694310	42633	0	85064	291420	27780000	1593100	23398	113720	320040	6998.5	0	10226	240170	8	4	0	1	1	0	0	0	2
539	P13284	P13284	>sp|P13284|GILT_HUMAN Gamma-interferon-inducible lysosomal thiol reductase OS=Homo sapiens GN=IFI30 PE=1 SV=2	1	3	3	3	21.8	21.8	21.8			29.149	261	3.767e-08	217630	501550	5658	48465	177400	60759	32043	67643	163080	5103.8	133120	4806.8	36802	319530	30955	21065	53763	576390	1	2	0	0	1	0	0	0	1
540	P13473	P13473	>sp|P13473|LAMP2_HUMAN Lysosome-associated membrane glycoprotein 2 OS=Homo sapiens GN=LAMP2 PE=1 SV=2	1	4	4	4	11.5	11.5	11.5			44.96	410	1.9036e-19	3209300	4684600	1275000	663390	2484200	3166700	809160	295920	404820	3571000	3277500	1701700	800450	2017200	2189400	599840	401810	790890	4	4	2	1	2	2	0	0	1
541	P13489	P13489	>sp|P13489|RINI_HUMAN Ribonuclease inhibitor OS=Homo sapiens GN=RNH1 PE=1 SV=2	1	15	15	15	54.4	54.4	54.4			49.973	461	0	3490500	9544300	4770300	5840600	3598300	4328400	3564800	2935300	1239200	3701900	7356600	7191600	7121600	2975800	986070	1534500	5659400	2580700	5	13	11	13	6	1	2	6	3
542	P13498	P13498	>sp|P13498|CY24A_HUMAN Cytochrome b-245 light chain OS=Homo sapiens GN=CYBA PE=1 SV=3	1	1	1	1	5.1	5.1	5.1			21.012	195	0.0057644	162570	108130	0	0	0	0	0	0	321420	57307	28585	0	0	0	0	0	0	599760	0	0	0	0	0	0	0	0	1
543	P13639	P13639	>sp|P13639|EF2_HUMAN Elongation factor 2 OS=Homo sapiens GN=EEF2 PE=1 SV=4	1	28	28	27	43.5	43.5	42.3			95.337	858	0	18683000	33778000	17051000	18131000	24865000	54539000	25357000	13834000	26550000	19432000	24486000	23081000	22060000	17500000	42588000	25020000	15999000	40017000	33	29	28	27	25	40	28	23	32
544	P13645;Q7Z3Y7;Q2M2I5;Q7Z3Y9;O76013;O76014;Q14532;Q15323;Q14525	P13645	>sp|P13645|K1C10_HUMAN Keratin, type I cytoskeletal 10 OS=Homo sapiens GN=KRT10 PE=1 SV=6	9	37	34	29	62.7	61.5	56.5			58.826	584	0	209920000	108930000	114920000	22207000	156260000	76051000	228450000	69429000	92513000	246820000	82682000	153770000	21630000	110410000	51514000	242530000	74417000	113430000	76	44	60	23	59	51	80	54	53
545	P13647	P13647	>sp|P13647|K2C5_HUMAN Keratin, type II cytoskeletal 5 OS=Homo sapiens GN=KRT5 PE=1 SV=3	1	39	26	20	48.5	37.8	30			62.378	590	0	21630000	4645700	7130100	1227600	6947600	15378000	16745000	23418000	11818000	27814000	4666000	11831000	535720	5691900	14391000	16706000	19424000	15090000	26	4	9	0	3	13	18	31	19
546	P13667	P13667	>sp|P13667|PDIA4_HUMAN Protein disulfide-isomerase A4 OS=Homo sapiens GN=PDIA4 PE=1 SV=2	1	28	28	28	47.3	47.3	47.3			72.932	645	7.2747e-196	21449000	33078000	6060800	10513000	8138800	14005000	46272000	16671000	11467000	21818000	24673000	7685600	12627000	4988100	9723400	50511000	20142000	16049000	28	30	12	17	8	11	45	26	25
547	P13674	P13674	>sp|P13674|P4HA1_HUMAN Prolyl 4-hydroxylase subunit alpha-1 OS=Homo sapiens GN=P4HA1 PE=1 SV=2	1	7	7	7	17.2	17.2	17.2			61.049	534	3.0334e-114	283310	654390	80474	62298	71569	1566900	4054600	580200	217960	202460	454630	66861	35706	46858	1071900	4741800	623050	210230	1	1	0	0	0	2	10	2	0
548	P13693;Q9HAU6	P13693;Q9HAU6	>sp|P13693|TCTP_HUMAN Translationally-controlled tumor protein OS=Homo sapiens GN=TPT1 PE=1 SV=1;>sp|Q9HAU6|FKSG2_HUMAN Putative apoptosis inhibitor FKSG2 OS=Homo sapiens GN=FKSG2 PE=5 SV=1	2	2	2	2	5.8	5.8	5.8			19.595	172	0.00088558	7225.4	536200	877980	1443900	960900	2760000	347930	714440	481610	4075.9	85040	531770	2205800	681490	2927500	508970	776620	402480	0	0	1	3	1	2	1	2	2
549	P13760	P13760	>sp|P13760|2B14_HUMAN HLA class II histocompatibility antigen, DRB1-4 beta chain OS=Homo sapiens GN=HLA-DRB1 PE=1 SV=1	1	5	5	2	26.3	26.3	12.4			30.112	266	6.8203e-57	290650	197330	0	0	316210	0	47019	2986800	1235500	0	14896	0	0	0	0	4871.2	5344800	247460	1	0	0	0	0	0	0	5	1
550	P13761	P13761	>sp|P13761|2B17_HUMAN HLA class II histocompatibility antigen, DRB1-7 beta chain OS=Homo sapiens GN=HLA-DRB1 PE=1 SV=1	1	3	2	2	11.7	7.1	7.1			29.822	266	6.2353e-11	367870	0	0	0	607790	0	31026	0	0	678380	0	0	0	160090	0	16113	0	0	1	0	0	0	1	0	0	0	0
551	P13796	P13796	>sp|P13796|PLSL_HUMAN Plastin-2 OS=Homo sapiens GN=LCP1 PE=1 SV=6	1	14	14	9	28.4	28.4	20.7			70.288	627	2.6372e-200	1467600	4716200	58811	119760	155120	253390	0	9087700	6995700	366140	3069600	15615	72788	54326	70438	0	12198000	10625000	1	8	0	1	1	0	0	15	11
552	P13797	P13797	>sp|P13797|PLST_HUMAN Plastin-3 OS=Homo sapiens GN=PLS3 PE=1 SV=4	1	9	4	3	17.8	10.2	8.3			70.81	630	1.0982e-98	69720	1273400	0	0	59325	452330	131630	1459800	164030	32755	994720	0	0	20855	101460	63650	2214300	179850	0	3	0	0	0	0	0	4	0
553	P13798	P13798	>sp|P13798|ACPH_HUMAN Acylamino-acid-releasing enzyme OS=Homo sapiens GN=APEH PE=1 SV=4	1	5	5	5	9.7	9.7	9.7			81.224	732	1.7149e-19	646590	1629100	1450300	1333200	1360600	389580	816560	297080	215850	491120	1626400	2318500	1077500	842060	183880	1276300	215220	187350	0	2	4	2	1	0	2	0	0
554	P13804	P13804	>sp|P13804|ETFA_HUMAN Electron transfer flavoprotein subunit alpha, mitochondrial OS=Homo sapiens GN=ETFA PE=1 SV=1	1	4	4	4	21.3	21.3	21.3			35.079	333	1.1603e-58	472660	769000	294000	1070400	2407200	919560	1045400	248830	172880	598630	632770	333970	1250200	1836800	614400	1227000	203420	173750	1	3	0	3	3	0	4	0	0
555	P13807	P13807	>sp|P13807|GYS1_HUMAN Glycogen [starch] synthase, muscle OS=Homo sapiens GN=GYS1 PE=1 SV=2	1	3	3	3	5.6	5.6	5.6			83.785	737	5.2073e-08	43915	46380	234320	0	116940	885440	154880	66462	38678	85842	67995	194390	0	171040	581350	113200	161670	103970	0	0	1	0	0	3	0	0	0
556	P13861	P13861	>sp|P13861|KAP2_HUMAN cAMP-dependent protein kinase type II-alpha regulatory subunit OS=Homo sapiens GN=PRKAR2A PE=1 SV=2	1	8	8	8	30.4	30.4	30.4			45.518	404	9.228e-79	2146200	1482200	969360	1221800	3511600	632230	1456500	407970	729310	2335700	1122200	1122300	1012600	3057100	745110	1463200	708940	574060	7	1	4	2	5	1	3	0	1
557	P13987	P13987	>sp|P13987|CD59_HUMAN CD59 glycoprotein OS=Homo sapiens GN=CD59 PE=1 SV=1	1	4	4	4	25	25	25			14.177	128	2.7045e-53	14697000	22741000	4114300	10152000	2372300	2374700	3133300	6315300	5923000	17066000	17673000	5016400	11958000	1655400	1639200	2811000	7400500	6972000	8	10	4	6	2	4	5	4	5
558	P14174	P14174	>sp|P14174|MIF_HUMAN Macrophage migration inhibitory factor OS=Homo sapiens GN=MIF PE=1 SV=4	1	2	2	2	17.4	17.4	17.4			12.476	115	5.6805e-18	1502300	2398200	1085800	582050	1294700	1250000	1210500	208190	667750	2399800	1674800	1387500	554630	827070	912700	1167000	170700	731930	3	3	2	2	2	1	2	0	2
559	P14209	P14209	>sp|P14209|CD99_HUMAN CD99 antigen OS=Homo sapiens GN=CD99 PE=1 SV=1	1	1	1	1	5.4	5.4	5.4			18.848	185	0.001385	34211	0	12573	117120	0	100530	0	104840	45092	24100	0	11781	98091	0	56489	0	228700	43681	0	0	0	0	0	0	0	1	0
560	P14314	P14314	>sp|P14314|GLU2B_HUMAN Glucosidase 2 subunit beta OS=Homo sapiens GN=PRKCSH PE=1 SV=2	1	11	11	11	23.7	23.7	23.7			59.425	528	4.4895e-158	2751900	6476200	2205600	2747200	4769300	5369800	3280800	2775600	2291200	2605700	5475800	2626800	3011600	3555500	3930600	3620400	3338700	3476500	3	11	7	4	9	7	5	7	6
561	P14324	P14324	>sp|P14324|FPPS_HUMAN Farnesyl pyrophosphate synthase OS=Homo sapiens GN=FDPS PE=1 SV=4	1	7	7	7	19.6	19.6	19.6			48.275	419	6.0535e-23	2724400	3665400	2791600	3560300	843050	940150	1116200	2174900	3144100	2412000	3659400	3364900	4815900	630580	836240	821950	2942700	3494900	5	5	5	4	0	1	0	3	6
562	P14406	P14406	>sp|P14406|CX7A2_HUMAN Cytochrome c oxidase subunit 7A2, mitochondrial OS=Homo sapiens GN=COX7A2 PE=1 SV=1	1	2	2	2	27.7	27.7	27.7			9.3959	83	1.0099e-13	2638900	2539100	2328900	910930	4269700	2533500	1118400	746940	1664200	2907200	1938400	3175000	1021900	3069900	1994300	1094700	841330	2265900	3	2	3	2	4	1	2	1	3
563	P14550	P14550	>sp|P14550|AK1A1_HUMAN Alcohol dehydrogenase [NADP+] OS=Homo sapiens GN=AKR1A1 PE=1 SV=3	1	5	5	5	17.8	17.8	17.8			36.573	325	8.354e-13	531020	3177400	860760	351380	490830	1314600	281730	170410	395880	318290	3797900	539960	114770	134380	1333300	339600	90602	270170	0	5	0	0	0	1	0	0	0
564	P14618;P30613	P14618	>sp|P14618|KPYM_HUMAN Pyruvate kinase isozymes M1/M2 OS=Homo sapiens GN=PKM2 PE=1 SV=4	2	31	31	31	64.6	64.6	64.6			57.936	531	0	18076000	52699000	15750000	27487000	41129000	51353000	35539000	18576000	30118000	18650000	39990000	19814000	32776000	29821000	41744000	33023000	28909000	39348000	24	35	21	29	31	39	23	20	34
565	P14625;Q58FF3	P14625	>sp|P14625|ENPL_HUMAN Endoplasmin OS=Homo sapiens GN=HSP90B1 PE=1 SV=1	2	38	36	36	51.4	49.7	49.7			92.468	803	0	112690000	82646000	31994000	33974000	21037000	49767000	53379000	66885000	32286000	113190000	62151000	40752000	38948000	14021000	44191000	49289000	88273000	44808000	61	45	32	32	24	32	37	40	33
566	P14678;P63162	P14678;P63162	>sp|P14678|RSMB_HUMAN Small nuclear ribonucleoprotein-associated proteins B and B' OS=Homo sapiens GN=SNRPB PE=1 SV=2;>sp|P63162|RSMN_HUMAN Small nuclear ribonucleoprotein-associated protein N OS=Homo sapiens GN=SNRPN PE=1 SV=1	2	1	1	1	3.3	3.3	3.3			24.61	240	0.0016615	103120	119670	72648	57614	234910	209140	188920	74979	73645	98058	85341	91885	65132	206110	158630	184890	88720	110840	0	0	0	0	1	0	0	0	1
567	P14866;Q8WVV9	P14866	>sp|P14866|HNRPL_HUMAN Heterogeneous nuclear ribonucleoprotein L OS=Homo sapiens GN=HNRNPL PE=1 SV=2	2	13	13	13	27.5	27.5	27.5			64.132	589	9.2554e-223	7095700	9586500	3600100	5290500	11119000	5942300	6711200	4414500	6471900	6472000	7525600	5792500	6438900	7831400	5047900	6497100	6036000	8082200	10	10	6	10	12	5	8	8	10
568	P14868	P14868	>sp|P14868|SYDC_HUMAN Aspartyl-tRNA synthetase, cytoplasmic OS=Homo sapiens GN=DARS PE=1 SV=2	1	9	9	9	23.8	23.8	23.8			57.136	501	8.032e-62	5746000	7512000	2395000	4063600	7503600	6693900	3045100	3847800	3384000	6475200	5350100	5125600	4487300	5245100	4744900	2812100	4565200	4120700	8	10	2	7	9	9	1	6	4
569	P14923	P14923	>sp|P14923|PLAK_HUMAN Junction plakoglobin OS=Homo sapiens GN=JUP PE=1 SV=3	1	14	14	13	23.8	23.8	22.4			81.744	745	1.6925e-220	6239400	5250200	3836900	5215300	7058000	7456100	5210400	13791000	2528100	6282000	3774300	5764100	6608200	5045500	4906000	4743000	18368000	3219000	13	7	10	16	11	11	9	17	7
570	P14927	P14927	>sp|P14927|QCR7_HUMAN Cytochrome b-c1 complex subunit 7 OS=Homo sapiens GN=UQCRB PE=1 SV=2	1	2	2	2	25.2	25.2	25.2			13.53	111	6.7569e-62	575490	741030	444290	276470	2054800	413700	234620	0	265150	628330	479450	413150	296820	1910000	297990	169500	0	329250	2	1	0	0	2	0	0	0	0
571	P15144	P15144	>sp|P15144|AMPN_HUMAN Aminopeptidase N OS=Homo sapiens GN=ANPEP PE=1 SV=4	1	32	32	32	34.9	34.9	34.9			109.54	967	0	65871	477470	59783000	605270	6956900	969000	2530900	297210	2532500	809.81	9181.4	89195000	8846.5	1529400	9502.5	363320	14393	1967400	0	0	54	0	7	0	2	0	5
572	P15153;P60763;P63000	P15153;P60763;P63000	>sp|P15153|RAC2_HUMAN Ras-related C3 botulinum toxin substrate 2 OS=Homo sapiens GN=RAC2 PE=1 SV=1;>sp|P60763|RAC3_HUMAN Ras-related C3 botulinum toxin substrate 3 OS=Homo sapiens GN=RAC3 PE=1 SV=1;>sp|P63000|RAC1_HUMAN Ras-related C3 botulinum toxin subst	3	3	2	2	15.1	9.4	9.4			21.429	192	4.7519e-05	202950	609600	65771	168160	497320	387100	264660	138690	399700	241210	465880	89147	203720	477110	386760	277580	175860	305780	1	0	0	0	1	1	0	0	1
573	Q8IYD1;P15170	Q8IYD1;P15170	>sp|Q8IYD1|ERF3B_HUMAN Eukaryotic peptide chain release factor GTP-binding subunit ERF3B OS=Homo sapiens GN=GSPT2 PE=1 SV=2;>sp|P15170|ERF3A_HUMAN Eukaryotic peptide chain release factor GTP-binding subunit ERF3A OS=Homo sapiens GN=GSPT1 PE=1 SV=1	2	1	1	1	3.7	3.7	3.7			68.882	628	0.0043893	0	64669	164360	60363	0	60817	0	61174	0	0	21551	354690	31889	0	21557	0	33826	0	0	0	1	0	0	0	0	0	0
574	P15311	P15311	>sp|P15311|EZRI_HUMAN Ezrin OS=Homo sapiens GN=EZR PE=1 SV=4	1	26	19	18	44.9	36.2	34.8			69.412	586	0	8193300	14170000	9405400	23020000	10848000	15930000	5922700	6962800	5111900	8728700	10985000	13375000	26044000	8815400	12561000	5294300	9235100	6272700	15	17	18	29	14	17	9	14	14
575	P15374	P15374	>sp|P15374|UCHL3_HUMAN Ubiquitin carboxyl-terminal hydrolase isozyme L3 OS=Homo sapiens GN=UCHL3 PE=1 SV=1	1	2	2	2	12.6	12.6	12.6			26.182	230	2.4246e-35	414870	481210	526800	291320	110970	651230	295840	100570	467650	425690	200120	768710	310270	117370	589400	194700	57603	834150	1	0	2	1	0	1	0	0	1
576	P15529	P15529	>sp|P15529|MCP_HUMAN Membrane cofactor protein OS=Homo sapiens GN=CD46 PE=1 SV=3	1	2	2	2	5.9	5.9	5.9			43.747	392	3.3661e-05	127580	0	308700	130040	145140	0	0	0	0	146980	0	361570	167710	125120	0	0	0	0	0	0	2	1	0	0	0	0	0
577	P15531	P15531	>sp|P15531|NDKA_HUMAN Nucleoside diphosphate kinase A OS=Homo sapiens GN=NME1 PE=1 SV=1	1	4	4	1	34.2	34.2	9.2			17.149	152	3.4453e-22	2592000	3619500	1716900	1568100	6397100	6638000	676150	1293800	1486200	3316700	3506900	1799100	1849700	4276800	4630000	1213700	1273300	2019500	3	4	2	3	7	9	0	2	4
578	P15880	P15880	>sp|P15880|RS2_HUMAN 40S ribosomal protein S2 OS=Homo sapiens GN=RPS2 PE=1 SV=2	1	11	11	11	41	41	41			31.324	293	3.1343e-74	9495100	9859700	6228800	7770600	10748000	12628000	8727100	6601900	8727400	9287800	7461500	7995200	8490500	7603100	10223000	8581700	9556900	12528000	13	8	9	11	12	15	9	11	12
579	P15924	P15924	>sp|P15924|DESP_HUMAN Desmoplakin OS=Homo sapiens GN=DSP PE=1 SV=3	1	116	116	116	42.7	42.7	42.7			331.77	2871	0	130500000	23037000	9065400	42505000	32340000	35102000	16227000	51944000	7310200	137700000	17099000	13086000	49209000	22017000	26054000	17526000	60914000	10355000	154	21	17	76	31	48	23	91	11
580	P15941	P15941	>sp|P15941|MUC1_HUMAN Mucin-1 OS=Homo sapiens GN=MUC1 PE=1 SV=3	1	5	5	5	5.9	5.9	5.9			122.1	1255	0	5380200	8423100	4641700	1742000	1071400	321900	355390	0	167140	5423000	6921900	6488800	1751200	493860	256000	149460	0	112080	5	7	7	3	2	0	0	0	0
581	P16070	P16070	>sp|P16070|CD44_HUMAN CD44 antigen OS=Homo sapiens GN=CD44 PE=1 SV=3	1	7	7	7	10.5	10.5	10.5			81.537	742	5.6741e-79	306980	5583400	9141000	1319300	3804500	89473	236840	1442300	902790	184950	4672200	14331000	1196500	1874400	48027	93464	1398200	621120	0	4	10	3	3	0	1	3	1
582	P16144	P16144	>sp|P16144|ITB4_HUMAN Integrin beta-4 OS=Homo sapiens GN=ITGB4 PE=1 SV=5	1	2	2	2	2	2	2			202.16	1822	1.394e-07	385370	86132	0	117950	0	78832	203450	195910	91121	431570	53801	0	88802	0	52373	109070	423300	72643	1	0	0	1	0	0	0	1	0
583	P16401	P16401	>sp|P16401|H15_HUMAN Histone H1.5 OS=Homo sapiens GN=HIST1H1B PE=1 SV=3	1	1	1	1	4.9	4.9	4.9			22.58	226	0.0023819	139710	159970	56146	336430	0	58985	0	0	0	49453	42465	26434	646370	0	16654	0	0	0	0	0	0	1	0	0	0	0	0
584	P16422	P16422	>sp|P16422|EPCAM_HUMAN Epithelial cell adhesion molecule OS=Homo sapiens GN=EPCAM PE=1 SV=2	1	6	6	6	28.7	28.7	28.7			34.932	314	1.0439e-155	5456200	4037600	421100	1228700	4922300	3104800	5070200	1265300	1858000	6206700	2871000	672890	1609300	3614100	2035900	5442200	1285400	2275100	6	5	1	3	5	5	6	2	3
585	P16435	P16435	>sp|P16435|NCPR_HUMAN NADPH--cytochrome P450 reductase OS=Homo sapiens GN=POR PE=1 SV=2	1	10	10	10	19.9	19.9	19.9			76.689	677	1.3824e-77	512860	2304300	475990	1056600	1164500	6958900	3530900	1456300	1764800	886650	1731200	636760	1269700	1124400	4267100	3366200	2109100	3034600	1	3	0	1	1	9	6	2	3
586	P16615;O14983	P16615;O14983	>sp|P16615|AT2A2_HUMAN Sarcoplasmic/endoplasmic reticulum calcium ATPase 2 OS=Homo sapiens GN=ATP2A2 PE=1 SV=1;>sp|O14983|AT2A1_HUMAN Sarcoplasmic/endoplasmic reticulum calcium ATPase 1 OS=Homo sapiens GN=ATP2A1 PE=1 SV=1	2	10	10	8	14	14	11.8			114.76	1042	1.1916e-177	4279600	6686000	1518300	3262500	2635300	3878900	5398300	5118000	2102000	3764500	4162700	2009700	4131100	2149200	4271600	4903800	6658600	3022300	8	8	5	7	3	3	6	8	4
587	P16671	P16671	>sp|P16671|CD36_HUMAN Platelet glycoprotein 4 OS=Homo sapiens GN=CD36 PE=1 SV=2	1	1	1	1	3.6	3.6	3.6			53.053	472	5.9074e-23	0	0	0	0	0	0	89865	0	0	0	0	0	0	0	0	92493	0	0	0	0	0	0	0	0	1	0	0
588	P16949	P16949	>sp|P16949|STMN1_HUMAN Stathmin OS=Homo sapiens GN=STMN1 PE=1 SV=3	1	4	4	4	29.5	29.5	29.5			17.302	149	1.2743e-08	34900	0	30502	75086	332210	68845	26795	631120	465440	16163	0	18789	50288	76373	27046	42171	946330	744030	0	0	0	0	0	0	0	3	3
589	P17029	P17029	>sp|P17029|ZKSC1_HUMAN Zinc finger protein with KRAB and SCAN domains 1 OS=Homo sapiens GN=ZKSCAN1 PE=1 SV=3	1	1	1	1	3	3	3			63.629	563	0.0012279	0	81078	0	0	235910	0	0	0	0	0	25174	0	0	212160	0	0	0	0	0	0	0	0	1	0	0	0	0
590	P17066;P48741	P17066;P48741	>sp|P17066|HSP76_HUMAN Heat shock 70 kDa protein 6 OS=Homo sapiens GN=HSPA6 PE=1 SV=2;>sp|P48741|HSP77_HUMAN Putative heat shock 70 kDa protein 7 OS=Homo sapiens GN=HSPA7 PE=5 SV=2	2	10	1	1	14.3	1.7	1.7			71.027	643	5.9007e-186	16440000	13016000	12448000	14928000	25555000	11390000	8641700	10160000	10094000	16719000	9300800	16853000	18222000	19817000	8579000	8376800	12442000	13821000	4	3	4	4	3	3	4	4	4
591	P17152	P17152	>sp|P17152|TMM11_HUMAN Transmembrane protein 11 OS=Homo sapiens GN=TMEM11 PE=1 SV=1	1	1	1	1	8.3	8.3	8.3			21.541	192	0.014136	147000	220050	103450	0	0	474690	204330	0	0	99089	111250	92756	0	0	593730	141770	0	0	0	0	0	0	0	1	0	0	0
592	P17302	P17302	>sp|P17302|CXA1_HUMAN Gap junction alpha-1 protein OS=Homo sapiens GN=GJA1 PE=1 SV=2	1	4	4	4	12	12	12			43.008	382	1.1539e-07	89951	382620	599250	0	79565	0	0	0	0	18754	157660	1023000	0	34138	0	0	0	0	0	1	4	0	0	0	0	0	0
593	P17480	P17480	>sp|P17480|UBF1_HUMAN Nucleolar transcription factor 1 OS=Homo sapiens GN=UBTF PE=1 SV=1	1	2	2	2	3.3	3.3	3.3			89.405	764	6.5391e-07	265350	220190	309910	165300	484570	371830	249390	164970	200600	162430	179990	394800	214190	395200	182050	279770	223750	404010	0	0	1	0	0	0	0	0	1
594	P17568	P17568	>sp|P17568|NDUB7_HUMAN NADH dehydrogenase [ubiquinone] 1 beta subcomplex subunit 7 OS=Homo sapiens GN=NDUFB7 PE=1 SV=4	1	1	1	1	7.3	7.3	7.3			16.402	137	1.5611e-05	437640	338060	154510	350930	554630	214560	0	71683	142080	329880	191100	154910	584380	580850	129000	0	67237	147270	0	0	0	1	1	0	0	0	0
595	P17655	P17655	>sp|P17655|CAN2_HUMAN Calpain-2 catalytic subunit OS=Homo sapiens GN=CAPN2 PE=1 SV=6	1	12	12	12	28.7	28.7	28.7			79.994	700	1.0675e-70	6803700	7608800	4373800	1101700	2369200	3133900	1965700	505770	1683100	6309200	5268600	6004400	1561800	1776200	2278200	1835000	1539100	2304600	15	10	9	1	3	4	2	1	6
596	P17661	P17661	>sp|P17661|DESM_HUMAN Desmin OS=Homo sapiens GN=DES PE=1 SV=3	1	6	1	1	12.3	5.7	5.7			53.535	470	7.4471e-91	936830	419850	0	0	0	230830	0	0	0	1120000	218240	0	0	0	97590	0	0	0	1	1	0	0	0	1	0	0	0
597	P17693	P17693	>sp|P17693|HLAG_HUMAN HLA class I histocompatibility antigen, alpha chain G OS=Homo sapiens GN=HLA-G PE=1 SV=1	1	2	1	1	6.8	3	3			38.224	338	1.9549e-35	1053800	0	0	0	0	0	0	1314400	36423	226430	0	0	0	0	0	0	2502300	10762	1	0	0	0	0	0	0	1	0
598	P17812	P17812	>sp|P17812|PYRG1_HUMAN CTP synthase 1 OS=Homo sapiens GN=CTPS PE=1 SV=2	1	1	1	1	2.7	2.7	2.7			66.69	591	2.7801e-30	48635	78514	0	0	42600	65017	0	148170	209740	40770	31523	0	0	17064	27764	0	201770	345160	1	0	0	0	0	1	0	1	1
599	P17844	P17844	>sp|P17844|DDX5_HUMAN Probable ATP-dependent RNA helicase DDX5 OS=Homo sapiens GN=DDX5 PE=1 SV=1	1	18	11	11	29.3	16.9	16.9			69.147	614	2.6202e-93	1589300	3508500	1058200	1685200	4954200	4652700	9102500	2699700	4777200	2009900	2394400	1630800	2313500	2999200	3391600	10135000	3357100	6116200	2	5	1	3	6	9	10	4	8
600	P17858	P17858	>sp|P17858|K6PL_HUMAN 6-phosphofructokinase, liver type OS=Homo sapiens GN=PFKL PE=1 SV=6	1	15	15	14	28.8	28.8	27.7			85.018	780	5.7371e-144	3299600	3606000	692720	2943100	2302300	9040300	6675500	1162800	1378100	3265000	3002700	886750	4055800	2097900	6546600	5899700	1849400	1967300	7	4	0	8	1	15	10	2	2
601	P17931	P17931	>sp|P17931|LEG3_HUMAN Galectin-3 OS=Homo sapiens GN=LGALS3 PE=1 SV=5	1	8	8	8	34	34	34			26.152	250	1.0612e-15	1172200	5822400	5303200	12199000	287770	2259500	229950	984260	1437500	714160	5036700	7371000	14822000	205160	1497700	196670	1117400	1590400	1	9	9	12	0	2	0	1	3
602	P17980	P17980	>sp|P17980|PRS6A_HUMAN 26S protease regulatory subunit 6A OS=Homo sapiens GN=PSMC3 PE=1 SV=3	1	6	6	6	18.9	18.9	18.9			49.203	439	3.4068e-135	2429600	3426400	2161200	1769500	2727700	2382800	2623600	4965000	1604200	2609300	3045700	3791000	2463000	2518700	2947900	2502800	2894600	2230900	5	3	5	3	6	4	4	6	2
603	P17987	P17987	>sp|P17987|TCPA_HUMAN T-complex protein 1 subunit alpha OS=Homo sapiens GN=TCP1 PE=1 SV=1	1	20	20	20	43.9	43.9	43.9			60.343	556	1.4321e-206	11197000	8886100	8316400	14034000	13752000	16579000	14039000	11009000	9705200	11839000	6772100	11816000	18137000	9196800	11506000	13578000	14453000	13318000	18	12	17	22	14	23	15	18	14
604	P18031	P18031	>sp|P18031|PTN1_HUMAN Tyrosine-protein phosphatase non-receptor type 1 OS=Homo sapiens GN=PTPN1 PE=1 SV=1	1	2	2	2	5.5	5.5	5.5			49.966	435	6.6596e-63	0	177900	402550	265220	724030	0	0	0	59827	0	185620	593230	223010	499310	0	0	0	107030	0	0	2	1	1	0	0	0	0
605	P18077	P18077	>sp|P18077|RL35A_HUMAN 60S ribosomal protein L35a OS=Homo sapiens GN=RPL35A PE=1 SV=2	1	6	6	6	46.4	46.4	46.4			12.538	110	1.2743e-16	4596400	3357200	1987400	2607300	4254000	5040700	2598500	2584500	4611600	4260200	2389300	2453600	2872600	2933000	4364800	3302000	3100600	6617400	10	6	5	8	8	10	5	7	7
606	P18085	P18085	>sp|P18085|ARF4_HUMAN ADP-ribosylation factor 4 OS=Homo sapiens GN=ARF4 PE=1 SV=3	1	5	2	2	32.2	13.3	13.3			20.511	180	1.501e-82	855300	1461900	751890	902280	1120300	783340	570130	990790	197650	914970	889560	981450	1210600	907170	412100	554700	1402900	305700	1	2	2	2	3	3	1	1	0
607	P18124	P18124	>sp|P18124|RL7_HUMAN 60S ribosomal protein L7 OS=Homo sapiens GN=RPL7 PE=1 SV=1	1	13	13	13	44	44	44			29.225	248	1.4972e-48	15016000	13414000	7251000	9345600	15477000	18849000	14825000	11645000	14255000	15792000	10012000	9731800	11051000	11135000	15055000	14013000	13040000	21970000	14	10	11	12	9	16	11	14	11
608	P18206	P18206	>sp|P18206|VINC_HUMAN Vinculin OS=Homo sapiens GN=VCL PE=1 SV=4	1	23	23	23	24.8	24.8	24.8			123.8	1134	1.8583e-193	4738400	13733000	4107200	5705300	4143700	4641400	2099900	9695400	3983200	4962700	10666000	5313800	7260900	2916200	3713100	2319400	11642000	4995300	9	17	6	11	7	4	4	17	10
609	P18440	P18440	>sp|P18440|ARY1_HUMAN Arylamine N-acetyltransferase 1 OS=Homo sapiens GN=NAT1 PE=1 SV=2	1	16	16	16	55.2	55.2	55.2			33.898	290	7.1213e-186	5696900	16396000	39604000	19147000	0	0	1088600	0	0	3618700	9321400	59422000	21527000	0	0	666460	0	0	7	14	26	16	0	0	1	0	0
610	P18564	P18564	>sp|P18564|ITB6_HUMAN Integrin beta-6 OS=Homo sapiens GN=ITGB6 PE=1 SV=2	1	2	2	2	2.9	2.9	2.9			85.935	788	0.00018727	241110	269120	105260	115530	406590	222910	928860	140890	212830	288280	157810	109470	107400	374470	139030	954340	137080	358490	1	0	0	0	1	0	2	0	1
611	P18583	P18583	>sp|P18583|SON_HUMAN Protein SON OS=Homo sapiens GN=SON PE=1 SV=4	1	1	1	1	0.6	0.6	0.6			263.83	2426	1.6513e-14	620820	256420	160310	227980	300780	0	624620	516000	186360	635030	196710	218110	277240	230210	0	657600	656790	192030	1	0	0	0	0	0	1	1	1
612	P18621	P18621	>sp|P18621|RL17_HUMAN 60S ribosomal protein L17 OS=Homo sapiens GN=RPL17 PE=1 SV=3	1	6	6	6	33.2	33.2	33.2			21.397	184	2.6172e-37	4757300	4268200	1496800	1917100	2929100	4444200	3340000	2231300	2922300	4092200	2526900	2242100	2014700	1761500	3934500	4369900	1764400	5491500	7	6	2	4	3	4	5	6	4
613	P18669;P15259;Q8N0Y7	P18669;P15259;Q8N0Y7	>sp|P18669|PGAM1_HUMAN Phosphoglycerate mutase 1 OS=Homo sapiens GN=PGAM1 PE=1 SV=2;>sp|P15259|PGAM2_HUMAN Phosphoglycerate mutase 2 OS=Homo sapiens GN=PGAM2 PE=1 SV=3;>sp|Q8N0Y7|PGAM4_HUMAN Probable phosphoglycerate mutase 4 OS=Homo sapiens GN=PGAM4 PE=1	3	4	4	4	18.1	18.1	18.1			28.804	254	2.6107e-15	1001900	726210	1298300	211360	863200	1327400	740960	0	371140	1099400	803580	1822100	245380	458340	890910	818730	0	363990	3	1	3	0	2	2	2	0	0
614	P18754	P18754	>sp|P18754|RCC1_HUMAN Regulator of chromosome condensation OS=Homo sapiens GN=RCC1 PE=1 SV=1	1	6	6	6	18.3	18.3	18.3			44.969	421	3.1365e-11	779200	475890	348070	345250	691920	527870	405360	2395400	1552100	335680	247270	202280	170790	217770	293120	232900	3455000	3325800	0	0	0	0	0	0	0	6	6
615	P18827	P18827	>sp|P18827|SDC1_HUMAN Syndecan-1 OS=Homo sapiens GN=SDC1 PE=1 SV=3	1	1	1	1	5.5	5.5	5.5			32.461	310	3.3196e-07	41385	0	0	0	0	212420	260290	0	197050	28894	0	0	0	0	118300	187050	0	415470	0	0	0	0	0	0	0	0	1
616	P18859	P18859	>sp|P18859|ATP5J_HUMAN ATP synthase-coupling factor 6, mitochondrial OS=Homo sapiens GN=ATP5J PE=1 SV=1	1	1	1	1	13	13	13			12.587	108	0.0085248	0	678970	0	250040	1590400	820750	413360	124790	365920	0	480760	0	280660	1123500	765510	462990	146610	475070	0	0	0	0	0	1	1	0	0
617	P18887	P18887	>sp|P18887|XRCC1_HUMAN DNA repair protein XRCC1 OS=Homo sapiens GN=XRCC1 PE=1 SV=2	1	2	2	2	3.6	3.6	3.6			69.476	633	3.6625e-08	0	7509.1	112910	135030	415730	68736	16722	31917	31563	0	5670.9	29420	46289	479620	55211	17331	39993	109050	0	0	1	1	2	0	0	0	1
618	P19012	P19012	>sp|P19012|K1C15_HUMAN Keratin, type I cytoskeletal 15 OS=Homo sapiens GN=KRT15 PE=1 SV=3	1	22	14	10	48.7	37.9	32			49.211	456	4.5803e-274	37905	15218000	1572200	1244400	407780	3090300	5341200	183160	571580	5895.4	12899000	2379300	1608400	120330	2661000	4209900	85577	333630	0	15	1	1	0	1	10	0	0
619	P19075	P19075	>sp|P19075|TSN8_HUMAN Tetraspanin-8 OS=Homo sapiens GN=TSPAN8 PE=1 SV=1	1	1	1	1	4.2	4.2	4.2			26.044	237	0.0076183	0	0	0	0	0	614820	0	0	0	0	0	0	0	0	490420	0	0	0	0	0	0	0	0	2	0	0	0
620	P19338	P19338	>sp|P19338|NUCL_HUMAN Nucleolin OS=Homo sapiens GN=NCL PE=1 SV=3	1	25	25	25	34.1	34.1	34.1			76.613	710	0	21541000	31151000	12262000	21446000	45224000	53793000	34279000	34257000	35516000	23427000	23321000	16092000	23929000	32606000	40629000	33766000	45928000	50511000	18	25	15	30	30	35	24	26	30
621	P19367;Q2TB90	P19367	>sp|P19367|HXK1_HUMAN Hexokinase-1 OS=Homo sapiens GN=HK1 PE=1 SV=3	2	29	29	29	34.7	34.7	34.7			102.48	917	9.2415e-218	8070200	11447000	11453000	10365000	31722000	8742400	6375900	4249600	2066800	7437100	7719000	13802000	14370000	24650000	6830400	5540300	5829700	3438100	12	13	17	17	31	11	13	7	4
622	P19525	P19525	>sp|P19525|E2AK2_HUMAN Interferon-induced, double-stranded RNA-activated protein kinase OS=Homo sapiens GN=EIF2AK2 PE=1 SV=2	1	6	6	6	13.8	13.8	13.8			62.094	551	3.7519e-54	1653000	806010	188460	335870	1515700	1465400	434360	165640	1381000	2117400	281310	260940	468240	1079500	1137700	232460	150150	2035200	3	1	0	1	3	4	0	0	4
623	P19971	P19971	>sp|P19971|TYPH_HUMAN Thymidine phosphorylase OS=Homo sapiens GN=TYMP PE=1 SV=2	1	11	11	11	34.6	34.6	34.6			49.955	482	2.2152e-181	2667700	5956000	564920	4830300	1811600	2509100	1196000	6259100	7917000	2460000	3865600	1298000	6120000	1609400	1797000	1321400	7402900	11018000	7	10	1	15	1	6	2	16	17
624	P20073	P20073	>sp|P20073|ANXA7_HUMAN Annexin A7 OS=Homo sapiens GN=ANXA7 PE=1 SV=3	1	7	7	7	15.8	15.8	15.8			52.739	488	2.3245e-117	497330	2233600	2101000	2097900	2688000	1212500	173410	1523500	1052100	334370	1584700	3021900	2764500	1998200	612650	197820	2223000	1223500	1	3	3	5	6	2	0	4	2
625	P20338;P61018	P20338;P61018	>sp|P20338|RAB4A_HUMAN Ras-related protein Rab-4A OS=Homo sapiens GN=RAB4A PE=1 SV=2;>sp|P61018|RAB4B_HUMAN Ras-related protein Rab-4B OS=Homo sapiens GN=RAB4B PE=1 SV=1	2	1	1	1	6.6	6.6	6.6			23.871	213	0.0064457	243620	175100	209010	171260	205410	123960	77806	0	0	192930	104000	370930	257920	121710	78304	63418	0	0	0	0	1	1	0	0	0	0	0
626	P20339	P20339	>sp|P20339|RAB5A_HUMAN Ras-related protein Rab-5A OS=Homo sapiens GN=RAB5A PE=1 SV=2	1	4	2	2	25.6	15.3	15.3			23.658	215	5.0432e-96	577530	809020	804040	834460	798550	1529700	661350	604260	257880	451350	419820	827130	1263200	754040	1508900	805870	547370	273040	0	0	0	3	1	2	1	1	0
627	P20340;Q9NRW1	P20340	>sp|P20340|RAB6A_HUMAN Ras-related protein Rab-6A OS=Homo sapiens GN=RAB6A PE=1 SV=3	2	8	8	7	39.4	39.4	34.1			23.593	208	4.0571e-102	16900000	20083000	8484600	16496000	20349000	14511000	10731000	21752000	7892700	18734000	16213000	11463000	23269000	17636000	13670000	10201000	16970000	10470000	11	10	7	9	10	4	7	11	5
628	P20591;P20592	P20591	>sp|P20591|MX1_HUMAN Interferon-induced GTP-binding protein Mx1 OS=Homo sapiens GN=MX1 PE=1 SV=4	2	19	19	19	41.7	41.7	41.7			75.519	662	2.0331e-114	37033000	1793500	0	0	16520000	1425800	836520	810690	16699000	40404000	1002300	0	0	10943000	1078200	1052000	458330	21771000	22	3	0	0	17	1	1	0	15
629	P20618	P20618	>sp|P20618|PSB1_HUMAN Proteasome subunit beta type-1 OS=Homo sapiens GN=PSMB1 PE=1 SV=2	1	4	4	4	23.2	23.2	23.2			26.489	241	1.2456e-50	446650	665960	1158100	874110	1398400	551500	534110	693660	794450	406590	1414600	1388400	672850	726060	812260	631020	666120	799450	1	2	4	2	0	2	2	2	2
630	P20645	P20645	>sp|P20645|MPRD_HUMAN Cation-dependent mannose-6-phosphate receptor OS=Homo sapiens GN=M6PR PE=1 SV=1	1	2	2	2	7.9	7.9	7.9			30.993	277	0	536530	404810	187570	312750	255720	335880	427670	237590	516280	350190	163010	335820	271880	247980	364330	562220	407720	663320	2	2	1	1	0	1	1	1	3
631	P20674	P20674	>sp|P20674|COX5A_HUMAN Cytochrome c oxidase subunit 5A, mitochondrial OS=Homo sapiens GN=COX5A PE=1 SV=2	1	2	2	2	12	12	12			16.762	150	0.00028135	308950	343090	365310	305110	1793600	516870	117840	119060	283050	496600	404250	350710	205690	1107700	294940	145890	178210	643970	1	1	2	0	2	2	0	0	1
632	P20700	P20700	>sp|P20700|LMNB1_HUMAN Lamin-B1 OS=Homo sapiens GN=LMNB1 PE=1 SV=2	1	31	29	27	58.4	56.8	54.6			66.408	586	0	21247000	20644000	12435000	20973000	16558000	10596000	16016000	13403000	14645000	20294000	13966000	15811000	25421000	12996000	8097100	16508000	18735000	20519000	27	28	27	30	22	14	20	23	19
633	P20774	P20774	>sp|P20774|MIME_HUMAN Mimecan OS=Homo sapiens GN=OGN PE=1 SV=1	1	2	2	2	8.4	8.4	8.4			33.922	298	0.00043682	546180	278360	0	48259	313530	298790	123860	103990	0	495740	98798	0	85810	104500	294170	393280	69835	0	2	0	0	0	0	1	1	0	0
634	P20810	P20810	>sp|P20810|ICAL_HUMAN Calpastatin OS=Homo sapiens GN=CAST PE=1 SV=4	1	1	1	1	1.3	1.3	1.3			76.572	708	0.0075172	0	0	0	0	0	0	0	0	0	0	0	0	0	0	0	0	0	0	0	0	0	0	0	0	0	0	0
635	P21266	P21266	>sp|P21266|GSTM3_HUMAN Glutathione S-transferase Mu 3 OS=Homo sapiens GN=GSTM3 PE=1 SV=3	1	12	12	11	52.9	52.9	48.9			26.559	225	3.9906e-95	1045300	9306200	6065400	6241700	6936700	0	2069900	257630	334220	1582000	7000000	7767400	7544400	4908800	0	2084300	304680	422360	3	14	12	12	12	0	6	1	2
636	P21281;P15313	P21281	>sp|P21281|VATB2_HUMAN V-type proton ATPase subunit B, brain isoform OS=Homo sapiens GN=ATP6V1B2 PE=1 SV=3	2	7	7	7	20.9	20.9	20.9			56.5	511	1.5037e-71	2151400	1689300	1425600	1024800	4594800	1804000	185320	1217500	1052900	2160300	1298300	2416400	1326400	2758900	1415200	97118	1642500	1448500	6	3	3	2	7	1	0	6	2
637	P21291	P21291	>sp|P21291|CSRP1_HUMAN Cysteine and glycine-rich protein 1 OS=Homo sapiens GN=CSRP1 PE=1 SV=3	1	3	3	3	21.8	21.8	21.8			20.567	193	1.4789e-10	306570	204930	149520	1075000	1153900	1088600	359640	449300	143360	334590	544820	184300	1148800	740810	606570	286830	731200	217430	1	1	0	4	1	1	1	1	1
638	P21333	P21333	>sp|P21333|FLNA_HUMAN Filamin-A OS=Homo sapiens GN=FLNA PE=1 SV=4	1	109	101	99	54	52	51.2			280.74	2647	0	10459000	45446000	3807300	17999000	16265000	32986000	34120000	320250000	18540000	11117000	33584000	5939500	19813000	10540000	22770000	30696000	411440000	22709000	11	55	1	32	10	44	50	186	36
639	P21397	P21397	>sp|P21397|AOFA_HUMAN Amine oxidase [flavin-containing] A OS=Homo sapiens GN=MAOA PE=1 SV=1	1	4	3	3	10.2	8	8			59.681	527	1.2121e-12	1099100	0	0	1293000	230870	1599500	0	0	38084	1008500	0	0	1541700	97197	1454000	0	0	35917	1	0	0	2	0	4	0	0	0
640	P21399	P21399	>sp|P21399|ACOC_HUMAN Cytoplasmic aconitate hydratase OS=Homo sapiens GN=ACO1 PE=1 SV=3	1	9	9	9	15.3	15.3	15.3			98.398	889	6.2661e-43	1963300	1790100	2221100	1251000	834860	233980	1047500	323970	357690	1918500	819600	3152200	767220	1026900	73268	1388300	398650	987160	5	3	9	3	1	0	3	1	3
641	P21741	P21741	>sp|P21741|MK_HUMAN Midkine OS=Homo sapiens GN=MDK PE=1 SV=1	1	1	1	1	7	7	7			15.585	143	1.5466e-08	43703	206660	0	56629	0	0	0	0	0	20990	212700	0	32334	0	0	0	0	0	0	1	0	0	0	0	0	0	0
642	P21796	P21796	>sp|P21796|VDAC1_HUMAN Voltage-dependent anion-selective channel protein 1 OS=Homo sapiens GN=VDAC1 PE=1 SV=2	1	16	16	16	69.6	69.6	69.6			30.772	283	0	21946000	32731000	31782000	29237000	69002000	15127000	29847000	11818000	24192000	20519000	24542000	44292000	35207000	52440000	11322000	31251000	13479000	32865000	20	20	23	25	29	14	19	14	18
643	P21810	P21810	>sp|P21810|PGS1_HUMAN Biglycan OS=Homo sapiens GN=BGN PE=1 SV=2	1	9	9	8	29.1	29.1	26.9			41.654	368	5.7952e-26	3276300	5270900	43283	252190	12475000	2311200	2690400	3983800	311610	2638200	3658300	56163	187850	10985000	1710400	3424600	3767200	492250	5	6	0	0	13	2	6	6	2
644	P21912	P21912	>sp|P21912|DHSB_HUMAN Succinate dehydrogenase [ubiquinone] iron-sulfur subunit, mitochondrial OS=Homo sapiens GN=SDHB PE=1 SV=3	1	3	3	3	9.6	9.6	9.6			31.629	280	3.6223e-06	775360	976480	690510	248610	2105500	430030	219760	529050	334710	859410	728990	853820	326420	1612700	311810	222360	678700	390720	3	3	2	0	3	1	0	1	1
645	P21926	P21926	>sp|P21926|CD9_HUMAN CD9 antigen OS=Homo sapiens GN=CD9 PE=1 SV=4	1	3	3	3	20.2	20.2	20.2			25.416	228	2.7583e-50	3336000	7686100	10105000	4450700	12824000	2113200	4214100	4329700	742540	3465900	5098400	13544000	4735100	10005000	1320000	4761700	6002600	927470	2	4	6	3	4	3	4	3	1
646	P21964	P21964	>sp|P21964|COMT_HUMAN Catechol O-methyltransferase OS=Homo sapiens GN=COMT PE=1 SV=2	1	3	3	3	15.9	15.9	15.9			30.037	271	5.4616e-16	762260	563350	146040	794480	947060	1818900	831220	89319	320340	799430	399660	190740	993050	674510	1690000	690020	104360	348460	1	0	0	3	2	3	2	0	0
647	P21980	P21980	>sp|P21980|TGM2_HUMAN Protein-glutamine gamma-glutamyltransferase 2 OS=Homo sapiens GN=TGM2 PE=1 SV=2	1	4	4	4	10.2	10.2	10.2			77.328	687	1.4273e-13	98530	63219	0	744780	375170	175330	157260	0	459510	110920	37406	0	1487200	140170	110340	127700	0	231940	0	0	0	3	0	0	1	0	1
648	P22059	P22059	>sp|P22059|OSBP1_HUMAN Oxysterol-binding protein 1 OS=Homo sapiens GN=OSBP PE=1 SV=1	1	3	3	3	4.7	4.7	4.7			89.42	807	7.3039e-05	134510	547100	208400	31817	86099	166820	170840	309230	168220	90522	378750	82251	25456	64688	89549	49092	913310	155680	0	2	0	0	0	0	0	1	0
649	P22087	P22087	>sp|P22087|FBRL_HUMAN rRNA 2'-O-methyltransferase fibrillarin OS=Homo sapiens GN=FBL PE=1 SV=2	1	2	1	1	7.5	4	4			33.784	321	0.0046592	260410	420890	147210	183290	607660	426500	170810	146650	207990	240190	380070	180610	200990	419380	413470	162150	168320	263800	0	1	0	0	0	1	0	0	0
650	P22102	P22102	>sp|P22102|PUR2_HUMAN Trifunctional purine biosynthetic protein adenosine-3 OS=Homo sapiens GN=GART PE=1 SV=1	1	1	1	1	1.1	1.1	1.1			107.77	1010	0.0008189	0	0	0	0	95351	504900	0	87334	0	0	0	0	0	20562	530890	0	31321	0	0	0	0	0	0	1	0	0	0
651	P22234	P22234	>sp|P22234|PUR6_HUMAN Multifunctional protein ADE2 OS=Homo sapiens GN=PAICS PE=1 SV=3	1	5	5	5	13.4	13.4	13.4			47.079	425	2.6137e-21	586440	2228200	183600	588170	1761800	1826700	313450	1084700	243440	339240	2240800	239420	360420	1026000	2318300	364370	687680	407370	0	4	0	2	2	3	0	1	0
652	P22307	P22307	>sp|P22307|NLTP_HUMAN Non-specific lipid-transfer protein OS=Homo sapiens GN=SCP2 PE=1 SV=2	1	6	6	6	12.8	12.8	12.8			58.993	547	5.9501e-32	681740	1906400	154150	406990	2805300	2071100	242980	281320	292330	627650	1181200	219930	496780	2420900	1435000	247090	367740	557380	2	3	0	1	4	5	0	0	1
653	P22314	P22314	>sp|P22314|UBA1_HUMAN Ubiquitin-like modifier-activating enzyme 1 OS=Homo sapiens GN=UBA1 PE=1 SV=3	1	30	30	30	42.2	42.2	42.2			117.85	1058	0	18481000	33799000	30635000	20318000	26634000	35536000	19700000	21189000	22693000	19437000	25185000	39964000	21895000	21499000	27270000	18672000	27096000	33837000	22	30	33	20	23	24	20	20	21
654	P22392;O60361	P22392;O60361	>sp|P22392|NDKB_HUMAN Nucleoside diphosphate kinase B OS=Homo sapiens GN=NME2 PE=1 SV=1;>sp|O60361|NDK8_HUMAN Putative nucleoside diphosphate kinase OS=Homo sapiens GN=NME2P1 PE=5 SV=1	2	4	1	1	31.6	6.6	6.6			17.298	152	3.5072e-16	1157300	1073700	430100	910110	2353500	2902500	419030	664800	773700	1144000	760690	517840	1060600	1834600	2495800	376840	784160	1040700	1	2	1	1	2	2	2	1	1
655	P22570	P22570	>sp|P22570|ADRO_HUMAN NADPH:adrenodoxin oxidoreductase, mitochondrial OS=Homo sapiens GN=FDXR PE=1 SV=3	1	2	2	2	4.7	4.7	4.7			53.836	491	0.0001372	86039	329120	69281	274670	906490	230000	69520	0	63833	37285	126820	39933	428770	887790	138770	48014	0	65269	0	1	0	1	2	0	0	0	0
656	P22612	P22612	>sp|P22612|KAPCG_HUMAN cAMP-dependent protein kinase catalytic subunit gamma OS=Homo sapiens GN=PRKACG PE=1 SV=3	1	2	1	1	9.4	6.8	6.8			40.434	351	2.3424e-21	200600	789220	0	221320	438450	273220	248590	0	0	174870	671970	0	254000	330990	202610	223050	0	0	0	1	0	2	1	1	0	0	0
657	P22626	P22626	>sp|P22626|ROA2_HUMAN Heterogeneous nuclear ribonucleoproteins A2/B1 OS=Homo sapiens GN=HNRNPA2B1 PE=1 SV=2	1	21	21	20	57.5	57.5	57.5			37.429	353	0	79628000	102350000	44148000	56632000	100300000	58718000	81998000	38171000	67038000	82510000	83341000	62672000	65751000	77744000	41268000	79550000	46576000	88988000	45	48	35	37	44	38	38	35	39
658	P22694;P17612	P22694;P17612	>sp|P22694|KAPCB_HUMAN cAMP-dependent protein kinase catalytic subunit beta OS=Homo sapiens GN=PRKACB PE=1 SV=2;>sp|P17612|KAPCA_HUMAN cAMP-dependent protein kinase catalytic subunit alpha OS=Homo sapiens GN=PRKACA PE=1 SV=2	2	7	7	6	21.9	21.9	19.4			40.622	351	2.4164e-17	4630600	1115600	281510	1026200	1962500	923380	771860	448140	655230	4349400	939930	396540	1325200	1404300	532490	953540	678870	939510	12	3	0	4	3	2	1	2	3
659	P22695	P22695	>sp|P22695|QCR2_HUMAN Cytochrome b-c1 complex subunit 2, mitochondrial OS=Homo sapiens GN=UQCRC2 PE=1 SV=3	1	8	8	8	24.9	24.9	24.9			48.442	453	0	3282700	6085400	2517200	2266200	12776000	5762500	2115900	1072200	1969200	3265500	4289600	3729300	2954500	9716100	4146800	2148700	1274600	2740200	3	7	6	4	11	6	5	3	5
660	P23142	P23142	>sp|P23142|FBLN1_HUMAN Fibulin-1 OS=Homo sapiens GN=FBLN1 PE=1 SV=4	1	4	4	4	7.7	7.7	7.7			77.213	703	4.7261e-14	265350	1931700	0	309900	415590	333460	1985600	535550	176610	279900	1657000	0	232700	381110	143580	2337100	425330	155670	0	4	0	0	0	0	5	0	0
661	P23246	P23246	>sp|P23246|SFPQ_HUMAN Splicing factor, proline- and glutamine-rich OS=Homo sapiens GN=SFPQ PE=1 SV=2	1	16	16	15	27.4	27.4	26.3			76.149	707	0	18113000	22193000	8235200	7902300	22370000	16050000	24800000	14413000	13081000	18162000	16059000	12669000	12594000	16113000	10647000	24318000	17630000	17903000	19	17	9	11	18	17	14	15	12
662	P23258;Q9NRH3	P23258;Q9NRH3	>sp|P23258|TBG1_HUMAN Tubulin gamma-1 chain OS=Homo sapiens GN=TUBG1 PE=1 SV=2;>sp|Q9NRH3|TBG2_HUMAN Tubulin gamma-2 chain OS=Homo sapiens GN=TUBG2 PE=1 SV=1	2	1	1	1	2	2	2			51.169	451	0.0152	175880	175220	131610	264080	416710	207510	264500	272960	284410	167880	131400	175030	322180	311770	165510	272210	339620	391050	1	0	0	1	1	1	1	1	1
663	P23284	P23284	>sp|P23284|PPIB_HUMAN Peptidyl-prolyl cis-trans isomerase B OS=Homo sapiens GN=PPIB PE=1 SV=2	1	7	7	7	33.3	33.3	33.3			23.742	216	2.0171e-42	6751200	3654900	1272200	1957900	1337400	1844000	1436500	2074100	3645300	6543900	3015700	2154900	2371400	1602600	1211900	1302200	2245400	4607900	10	4	1	3	2	3	3	4	6
664	P23297	P23297	>sp|P23297|S10A1_HUMAN Protein S100-A1 OS=Homo sapiens GN=S100A1 PE=1 SV=2	1	4	4	4	48.9	48.9	48.9			10.546	94	9.389e-81	240000	29323000	143100	0	101050	0	0	0	828430	19764	23112000	43795	0	959.31	0	0	0	460530	1	8	1	0	0	0	0	0	2
665	P23368;Q16798	P23368	>sp|P23368|MAOM_HUMAN NAD-dependent malic enzyme, mitochondrial OS=Homo sapiens GN=ME2 PE=1 SV=1	2	4	4	4	12.8	12.8	12.8			65.443	584	2.9008e-47	476450	462220	191740	0	704220	271460	0	220640	394950	532760	270120	237210	0	673880	142960	0	262210	520130	2	0	0	0	1	1	0	0	1
666	P23381	P23381	>sp|P23381|SYWC_HUMAN Tryptophanyl-tRNA synthetase, cytoplasmic OS=Homo sapiens GN=WARS PE=1 SV=2	1	3	3	3	11.3	11.3	11.3			53.165	471	5.314e-18	274610	562470	99263	108760	334260	438410	36061	526760	302430	216570	453870	191820	105090	244030	272260	55764	862880	263790	1	1	0	0	1	1	0	4	2
667	P23396	P23396	>sp|P23396|RS3_HUMAN 40S ribosomal protein S3 OS=Homo sapiens GN=RPS3 PE=1 SV=2	1	12	12	12	60.9	60.9	60.9			26.688	243	3.0426e-113	10081000	8805700	6768000	6977200	14321000	10395000	8206000	7861400	10329000	9355900	7086300	8325200	7454300	10710000	9159300	8209800	10063000	15057000	16	9	11	11	12	9	7	10	13
668	P23458	P23458	>sp|P23458|JAK1_HUMAN Tyrosine-protein kinase JAK1 OS=Homo sapiens GN=JAK1 PE=1 SV=2	1	1	1	1	1.3	1.3	1.3			133.28	1154	5.28e-06	0	0	0	0	0	0	0	0	0	0	0	0	0	0	0	0	0	0	0	0	0	0	0	0	0	0	0
669	P23497;Q9H930	P23497;Q9H930	>sp|P23497|SP100_HUMAN Nuclear autoantigen Sp-100 OS=Homo sapiens GN=SP100 PE=1 SV=3;>sp|Q9H930|LY10L_HUMAN Nuclear body protein SP140-like protein OS=Homo sapiens GN=SP140L PE=2 SV=2	2	2	1	1	2.2	1.3	1.3			100.42	879	8.0511e-05	135810	0	0	0	0	0	0	144130	0	114850	0	0	0	0	0	0	200310	0	1	0	0	0	0	0	0	1	0
670	P23526	P23526	>sp|P23526|SAHH_HUMAN Adenosylhomocysteinase OS=Homo sapiens GN=AHCY PE=1 SV=4	1	7	7	7	18.5	18.5	18.5			47.716	432	1.1368e-22	577390	812460	408560	365710	888080	2873900	341520	737070	455490	708070	789680	433070	508860	800390	1942500	407790	932610	493880	0	0	0	0	0	6	0	2	1
671	P23528;Q9Y281	P23528	>sp|P23528|COF1_HUMAN Cofilin-1 OS=Homo sapiens GN=CFL1 PE=1 SV=3	2	14	14	14	80.7	80.7	80.7			18.502	166	7.4569e-176	18036000	60071000	19529000	29274000	18914000	45922000	31714000	46171000	26856000	18379000	45049000	25494000	35110000	16064000	36664000	30454000	58911000	35550000	12	18	9	17	9	20	14	19	11
672	P23588	P23588	>sp|P23588|IF4B_HUMAN Eukaryotic translation initiation factor 4B OS=Homo sapiens GN=EIF4B PE=1 SV=2	1	3	3	3	7.4	7.4	7.4			69.15	611	1.3911e-05	161360	263760	238020	279680	614590	648570	90923	67905	34526	291580	142910	236370	336280	369600	359270	119670	84647	270710	1	1	1	2	2	2	0	0	1
673	P23634;P20020;Q16720;Q01814	P23634;P20020;Q16720	>sp|P23634|AT2B4_HUMAN Plasma membrane calcium-transporting ATPase 4 OS=Homo sapiens GN=ATP2B4 PE=1 SV=2;>sp|P20020|AT2B1_HUMAN Plasma membrane calcium-transporting ATPase 1 OS=Homo sapiens GN=ATP2B1 PE=1 SV=3;>sp|Q16720|AT2B3_HUMAN Plasma membrane calcium	4	4	4	4	5.2	5.2	5.2			137.92	1241	2.2441e-112	190390	1637200	1025500	672320	216260	174490	134490	555270	297450	164790	1248800	1147200	741200	65081	104080	229280	875450	544990	0	3	3	2	1	1	1	3	3
674	P23786	P23786	>sp|P23786|CPT2_HUMAN Carnitine O-palmitoyltransferase 2, mitochondrial OS=Homo sapiens GN=CPT2 PE=1 SV=2	1	6	6	6	14	14	14			73.776	658	4.9088e-34	1091400	1085700	636620	252690	2034100	1573200	250610	61572	336820	985720	773330	922630	356100	1236800	1523100	295020	108130	426670	1	1	2	1	5	4	0	0	1
675	P23921	P23921	>sp|P23921|RIR1_HUMAN Ribonucleoside-diphosphate reductase large subunit OS=Homo sapiens GN=RRM1 PE=1 SV=1	1	1	1	1	3.5	3.5	3.5			90.069	792	5.6377e-06	0	169820	0	111600	0	0	0	0	45925	0	133970	0	142440	0	0	0	0	46777	0	1	0	1	0	0	0	0	0
676	P24390	P24390	>sp|P24390|ERD21_HUMAN ER lumen protein retaining receptor 1 OS=Homo sapiens GN=KDELR1 PE=1 SV=1	1	1	1	1	9	9	9			24.542	212	0.0041003	716990	0	0	0	0	839740	650460	0	0	733010	0	0	0	0	661900	661390	0	0	1	0	0	0	0	0	1	0	0
677	P24534	P24534	>sp|P24534|EF1B_HUMAN Elongation factor 1-beta OS=Homo sapiens GN=EEF1B2 PE=1 SV=3	1	3	3	3	26.7	26.7	26.7			24.763	225	1.5023e-88	3084800	3044500	1397500	1533900	2770800	7070300	2763600	5640400	5376300	2675000	2006400	1511600	2496700	1753400	6029900	2902900	6803500	7840400	3	3	2	2	1	5	3	5	2
678	P24539	P24539	>sp|P24539|AT5F1_HUMAN ATP synthase subunit b, mitochondrial OS=Homo sapiens GN=ATP5F1 PE=1 SV=2	1	8	8	8	34.8	34.8	34.8			28.908	256	1.9247e-60	4071000	6649600	3736900	3192900	9052900	5000600	4907700	1048800	3568700	4401900	5427100	4696200	3932600	7464300	3577600	4276200	1415800	4659100	8	8	10	6	10	9	8	1	7
679	P24593	P24593	>sp|P24593|IBP5_HUMAN Insulin-like growth factor-binding protein 5 OS=Homo sapiens GN=IGFBP5 PE=1 SV=1	1	1	1	1	4.4	4.4	4.4			30.57	272	0.0042088	0	0	48194	58941	0	0	0	0	0	0	0	61129	73047	0	0	0	0	0	0	0	1	0	0	0	0	0	0
680	P24752	P24752	>sp|P24752|THIL_HUMAN Acetyl-CoA acetyltransferase, mitochondrial OS=Homo sapiens GN=ACAT1 PE=1 SV=1	1	7	7	7	23	23	23			45.199	427	1.0712e-157	3129700	1023400	1877300	874630	3993400	1264900	261880	698430	1371900	3413700	1177800	2283500	768990	2991400	736900	240230	892980	1951000	7	3	3	2	6	1	0	1	4
681	P24821	P24821	>sp|P24821|TENA_HUMAN Tenascin OS=Homo sapiens GN=TNC PE=1 SV=3	1	49	49	49	33.4	33.4	33.4			240.85	2201	0	97344000	4315100	129240	182030	128450	5188600	1509700	1000400	6475600	107110000	1443000	19023	54966	17415	2293700	234660	81176	5657500	72	4	0	0	0	4	1	0	11
682	P24844	P24844	>sp|P24844|MYL9_HUMAN Myosin regulatory light polypeptide 9 OS=Homo sapiens GN=MYL9 PE=1 SV=4	1	4	1	1	27.9	5.8	5.8			19.827	172	1.0205e-32	0	0	0	0	70894	221890	322800	0	75427	0	0	0	0	24409	81440	512430	0	47725	0	0	0	0	0	0	1	0	0
683	P25205	P25205	>sp|P25205|MCM3_HUMAN DNA replication licensing factor MCM3 OS=Homo sapiens GN=MCM3 PE=1 SV=3	1	7	7	7	11.9	11.9	11.9			90.98	808	3.8476e-29	747900	1210700	183950	1331700	1644000	1112300	139880	1086400	2985600	278900	382080	92727	1246000	861650	1732200	226160	2867800	3515100	0	0	0	2	2	1	0	3	5
684	P25398	P25398	>sp|P25398|RS12_HUMAN 40S ribosomal protein S12 OS=Homo sapiens GN=RPS12 PE=1 SV=3	1	6	6	6	56.8	56.8	56.8			14.515	132	0	5147700	5057700	2370500	2386300	3129200	4312300	2150700	2594400	3731600	5653200	3455500	3520200	2781700	2739100	3647500	1721900	2999900	4766600	5	8	5	6	4	5	2	5	8
685	P25445	P25445	>sp|P25445|TNR6_HUMAN Tumor necrosis factor receptor superfamily member 6 OS=Homo sapiens GN=FAS PE=1 SV=1	1	1	1	1	4.8	4.8	4.8			37.732	335	0.0019868	0	48099	0	0	0	0	0	352090	0	0	3192.9	0	0	0	0	0	471020	0	0	0	0	0	0	0	0	1	0
686	P25685	P25685	>sp|P25685|DNJB1_HUMAN DnaJ homolog subfamily B member 1 OS=Homo sapiens GN=DNAJB1 PE=1 SV=4	1	3	3	3	10.9	10.9	10.9			38.044	340	5.1356e-35	443760	551750	171830	319880	1458300	817680	393010	155970	246810	229970	186940	488960	334680	1057600	630910	456180	225900	536700	0	0	0	0	3	1	0	0	1
687	P25705	P25705	>sp|P25705|ATPA_HUMAN ATP synthase subunit alpha, mitochondrial OS=Homo sapiens GN=ATP5A1 PE=1 SV=1	1	25	25	25	47.9	47.9	47.9			59.75	553	0	60125000	98397000	75088000	46635000	154270000	89766000	79014000	24494000	61046000	63539000	77695000	98821000	54244000	120570000	68922000	77865000	27269000	83101000	29	36	37	33	48	40	38	21	32
688	P25786	P25786	>sp|P25786|PSA1_HUMAN Proteasome subunit alpha type-1 OS=Homo sapiens GN=PSMA1 PE=1 SV=1	1	2	2	2	10.3	10.3	10.3			29.555	263	1.3299e-15	343220	524320	0	24436	1130700	721230	346100	650350	135510	444800	519620	0	26458	724300	304700	312500	1185600	20758	1	1	0	1	2	1	0	1	0
689	P25787	P25787	>sp|P25787|PSA2_HUMAN Proteasome subunit alpha type-2 OS=Homo sapiens GN=PSMA2 PE=1 SV=2	1	5	5	5	32.1	32.1	32.1			25.898	234	5.2374e-31	2366400	3421000	3216700	2888100	3103900	3178200	2669000	1856400	1887200	2387900	2903800	4555200	3134500	2792300	2261700	2631900	1851200	2635600	4	5	4	6	2	4	3	3	5
690	P25788	P25788	>sp|P25788|PSA3_HUMAN Proteasome subunit alpha type-3 OS=Homo sapiens GN=PSMA3 PE=1 SV=2	1	4	4	4	18.8	18.8	18.8			28.433	255	6.033e-13	1141400	1432600	1502200	1394600	1295600	1173800	846280	786510	576360	959150	986270	2069200	1463600	1668400	784480	772860	882970	833100	3	4	4	3	3	3	3	2	2
691	P25789	P25789	>sp|P25789|PSA4_HUMAN Proteasome subunit alpha type-4 OS=Homo sapiens GN=PSMA4 PE=1 SV=1	1	4	4	4	14.6	14.6	14.6			29.483	261	1.9556e-12	950310	1501200	880640	1310900	2172600	1356800	1243600	879520	1080000	839040	979630	1664100	1515700	1484300	945080	971500	1048600	1925500	2	2	2	3	4	2	1	2	3
692	P25815	P25815	>sp|P25815|S100P_HUMAN Protein S100-P OS=Homo sapiens GN=S100P PE=1 SV=2	1	6	6	6	53.7	53.7	53.7			10.4	95	4.5771e-47	17920000	7227500	230570	6059200	15347000	24013000	6442400	5908500	1689900	20945000	3367100	190500	7266200	7931500	25896000	3465500	8217500	516080	11	0	0	5	0	9	3	2	1
693	P26038	P26038	>sp|P26038|MOES_HUMAN Moesin OS=Homo sapiens GN=MSN PE=1 SV=3	1	28	28	21	43	43	34.1			67.819	577	1.6689e-130	7983800	12526000	4849000	7435000	14184000	7645800	2732400	13175000	19964000	9506200	9783000	8686300	13129000	10614000	8889700	4210100	10763000	20460000	13	13	8	12	11	9	3	21	31
694	P26232	P26232	>sp|P26232|CTNA2_HUMAN Catenin alpha-2 OS=Homo sapiens GN=CTNNA2 PE=1 SV=5	1	5	1	1	6.9	1.9	1.9			105.31	953	6.6504e-39	0	0	0	46633	0	0	859570	0	608730	0	0	0	14400	0	0	917970	0	844850	0	0	0	0	0	0	1	0	1
695	P26368	P26368	>sp|P26368|U2AF2_HUMAN Splicing factor U2AF 65 kDa subunit OS=Homo sapiens GN=U2AF2 PE=1 SV=4	1	3	3	3	7.8	7.8	7.8			53.5	475	1.2326e-24	706340	922330	502470	526340	832040	767030	1717400	692380	806710	809460	772800	597390	546360	707700	648240	1731300	869660	982240	2	1	1	1	1	1	2	1	3
696	P26373	P26373	>sp|P26373|RL13_HUMAN 60S ribosomal protein L13 OS=Homo sapiens GN=RPL13 PE=1 SV=4	1	7	7	7	34.1	34.1	34.1			24.261	211	3.4951e-84	8293500	7681300	4626500	5426200	8841200	8688000	7937700	6711300	10573000	10229000	6296400	5947700	6874800	6388000	7810500	7004400	7166200	13548000	4	4	6	8	8	7	6	6	9
697	P26440	P26440	>sp|P26440|IVD_HUMAN Isovaleryl-CoA dehydrogenase, mitochondrial OS=Homo sapiens GN=IVD PE=1 SV=1	1	4	4	4	9.5	9.5	9.5			46.319	423	3.6741e-10	262520	243990	92051	759920	2836100	0	0	0	0	586490	168880	94686	479170	2264300	0	0	0	0	1	0	0	0	5	0	0	0	0
698	P26447	P26447	>sp|P26447|S10A4_HUMAN Protein S100-A4 OS=Homo sapiens GN=S100A4 PE=1 SV=1	1	1	1	1	7.9	7.9	7.9			11.728	101	0.0038346	0	78675	0	0	0	0	0	146360	234840	0	29338	0	0	0	0	0	159090	375630	0	0	0	0	0	0	0	1	1
699	P26583	P26583	>sp|P26583|HMGB2_HUMAN High mobility group protein B2 OS=Homo sapiens GN=HMGB2 PE=1 SV=2	1	2	1	1	10.5	6.2	6.2			24.033	209	9.66e-09	147930	102690	32691	159840	2705200	160710	0	96169	91452	32648	16996	9596.2	170350	2544200	28291	0	26411	27754	0	0	0	1	2	0	0	0	0
700	P26599	P26599	>sp|P26599|PTBP1_HUMAN Polypyrimidine tract-binding protein 1 OS=Homo sapiens GN=PTBP1 PE=1 SV=1	1	9	9	8	25	25	23.5			57.221	531	0	11808000	12407000	12572000	10727000	15425000	11076000	14367000	5218000	9271000	10551000	9641400	19067000	11020000	11940000	9595800	15736000	5410900	12033000	14	5	10	11	9	10	12	6	14
701	P26639	P26639	>sp|P26639|SYTC_HUMAN Threonyl-tRNA synthetase, cytoplasmic OS=Homo sapiens GN=TARS PE=1 SV=3	1	5	5	5	8.6	8.6	8.6			83.434	723	2.9764e-22	349560	126730	216400	565420	1770300	254650	932250	136830	0	231030	130270	244610	308140	2208000	65239	482220	392700	0	0	0	0	2	5	0	1	1	0
702	P26640	P26640	>sp|P26640|SYVC_HUMAN Valyl-tRNA synthetase OS=Homo sapiens GN=VARS PE=1 SV=4	1	9	9	9	9	9	9			140.47	1264	2.5203e-52	3720800	2589800	341140	1067000	7407100	3829500	743550	3258300	1395500	3530500	2179900	209930	2077700	6595600	1963500	587150	2309000	3268000	4	1	0	2	3	4	0	3	6
703	P26641	P26641	>sp|P26641|EF1G_HUMAN Elongation factor 1-gamma OS=Homo sapiens GN=EEF1G PE=1 SV=3	1	17	17	17	39.8	39.8	39.8			50.118	437	1.7271e-103	5881800	8802800	1951500	3514200	4683600	15349000	7591000	25417000	17347000	6745700	7085900	2896900	5637700	3726200	12511000	8712600	29423000	21561000	5	8	2	6	5	18	7	29	16
704	P26885	P26885	>sp|P26885|FKBP2_HUMAN Peptidyl-prolyl cis-trans isomerase FKBP2 OS=Homo sapiens GN=FKBP2 PE=1 SV=2	1	4	4	4	43.7	43.7	43.7			15.649	142	4.3786e-36	5451000	5393600	374660	330240	295170	916570	491510	1013200	387350	4375400	5956400	560130	313110	157360	539900	167310	880350	688460	5	6	1	0	0	1	0	2	1
705	P27105	P27105	>sp|P27105|STOM_HUMAN Erythrocyte band 7 integral membrane protein OS=Homo sapiens GN=STOM PE=1 SV=3	1	7	7	7	36.5	36.5	36.5			31.73	288	7.6465e-110	842350	1021200	1831500	648430	7102100	1204400	247830	1253400	599760	916340	728100	3071900	662510	4973600	767180	174640	1615800	819750	2	2	5	1	8	1	0	4	1
706	P27144	P27144	>sp|P27144|KAD4_HUMAN Adenylate kinase isoenzyme 4, mitochondrial OS=Homo sapiens GN=AK4 PE=1 SV=1	1	4	4	4	22.4	22.4	22.4			25.268	223	2.8255e-05	58944	0	28247	32559	60780	2138800	1098600	30188	366580	12935	0	8245	8494.6	9980.5	2388800	500640	8243.7	621770	0	0	0	0	0	4	1	0	2
707	P27338	P27338	>sp|P27338|AOFB_HUMAN Amine oxidase [flavin-containing] B OS=Homo sapiens GN=MAOB PE=1 SV=3	1	7	7	6	18.3	18.3	16			58.762	520	6.7502e-60	0	1142900	423470	4821200	201900	201660	0	155130	0	0	443370	545270	6476800	74540	14590	0	102640	0	0	1	1	8	0	0	0	0	0
708	P27348	P27348	>sp|P27348|1433T_HUMAN 14-3-3 protein theta OS=Homo sapiens GN=YWHAQ PE=1 SV=1	1	14	10	10	43.3	39.6	39.6			27.764	245	0	2400500	5804300	3732100	10678000	5051000	25186000	11696000	3242400	4824200	2215100	5430400	8591900	12502000	3324600	18850000	10192000	3029900	6851600	2	6	3	6	5	13	10	4	5
709	P27361	P27361	>sp|P27361|MK03_HUMAN Mitogen-activated protein kinase 3 OS=Homo sapiens GN=MAPK3 PE=1 SV=4	1	2	2	2	6.6	6.6	6.6			43.135	379	3.4453e-06	340310	740950	675890	751860	786090	454220	477030	436310	37427	308130	627770	1138200	776980	598650	260400	373660	493520	147440	0	2	2	2	1	2	1	1	0
710	P27635;Q96L21	P27635;Q96L21	>sp|P27635|RL10_HUMAN 60S ribosomal protein L10 OS=Homo sapiens GN=RPL10 PE=1 SV=4;>sp|Q96L21|RL10L_HUMAN 60S ribosomal protein L10-like OS=Homo sapiens GN=RPL10L PE=1 SV=3	2	3	3	3	16.4	16.4	16.4			24.604	214	1.3897e-13	1943900	1483800	652320	976550	1593600	1901900	1042800	857550	1393200	1842400	846790	709510	1089800	1098300	1364200	1105500	1378000	2416700	3	2	0	0	0	2	2	1	2
711	P27694	P27694	>sp|P27694|RFA1_HUMAN Replication protein A 70 kDa DNA-binding subunit OS=Homo sapiens GN=RPA1 PE=1 SV=2	1	6	6	6	15.9	15.9	15.9			68.137	616	3.1539e-42	1092000	1130900	1355200	236690	1241200	685810	1067700	1998500	1446100	1101900	737660	1961500	435120	803280	726250	1047100	2214100	2047300	1	0	2	0	1	1	1	6	6
712	P27701	P27701	>sp|P27701|CD82_HUMAN CD82 antigen OS=Homo sapiens GN=CD82 PE=1 SV=1	1	1	1	1	3.7	3.7	3.7			29.625	267	3.1517e-05	0	0	0	0	0	0	0	0	0	0	0	0	0	0	0	0	0	0	0	0	0	0	0	0	0	0	0
713	P27708	P27708	>sp|P27708|PYR1_HUMAN CAD protein OS=Homo sapiens GN=CAD PE=1 SV=3	1	4	4	4	2.2	2.2	2.2			242.98	2225	1.7612e-15	999410	1131600	621620	1519200	915320	911720	1207400	1429900	1868900	940770	788830	759060	1887900	706680	585620	1229200	1796700	2790500	2	0	1	3	0	1	2	2	3
714	P27797	P27797	>sp|P27797|CALR_HUMAN Calreticulin OS=Homo sapiens GN=CALR PE=1 SV=1	1	15	15	15	53.2	53.2	53.2			48.141	417	5.1097e-211	24005000	33820000	4793500	5305000	11355000	16696000	11788000	11339000	10120000	26654000	25558000	6655000	6063000	8707800	11093000	11764000	13752000	13777000	23	23	11	12	11	18	16	17	13
715	P27816	P27816	>sp|P27816|MAP4_HUMAN Microtubule-associated protein 4 OS=Homo sapiens GN=MAP4 PE=1 SV=3	1	11	11	11	15.1	15.1	15.1			121	1152	1.575e-109	1536100	619750	2182100	2807000	5045400	2765800	1733200	1218100	1588800	697340	652310	3927200	2938100	3655900	2439200	2139200	1020200	2236900	1	1	5	7	10	5	2	0	3
716	P27824	P27824	>sp|P27824|CALX_HUMAN Calnexin OS=Homo sapiens GN=CANX PE=1 SV=2	1	20	20	20	38	38	38			67.567	592	9.3725e-201	38030000	49870000	36467000	25701000	23716000	34559000	39225000	39652000	20868000	38599000	35003000	47336000	30117000	17736000	27579000	46782000	45958000	29104000	20	27	28	27	16	26	23	30	22
717	P28062	P28062	>sp|P28062|PSB8_HUMAN Proteasome subunit beta type-8 OS=Homo sapiens GN=PSMB8 PE=1 SV=2	1	4	4	4	18.5	18.5	18.5			30.354	276	2.342e-15	1277800	1448000	622010	1128500	925970	433970	0	982340	1188900	1307700	1153300	837530	1357800	484140	292240	0	1387100	1609200	2	1	1	2	0	0	0	2	3
718	P28065	P28065	>sp|P28065|PSB9_HUMAN Proteasome subunit beta type-9 OS=Homo sapiens GN=PSMB9 PE=1 SV=2	1	1	1	1	4.6	4.6	4.6			23.264	219	0.00073107	138740	160890	0	118490	0	0	694790	170770	218000	130540	113530	0	132530	0	0	672830	230260	347970	0	0	0	0	0	0	0	1	1
719	P28066	P28066	>sp|P28066|PSA5_HUMAN Proteasome subunit alpha type-5 OS=Homo sapiens GN=PSMA5 PE=1 SV=3	1	4	4	4	22.4	22.4	22.4			26.411	241	2.906e-29	2039200	2772400	2128800	2180300	3526800	3068900	1820300	1340200	1449900	2016400	2023100	2585100	2655900	2761400	1984500	1610700	1719900	2807200	4	3	3	3	6	3	0	1	2
720	P28070	P28070	>sp|P28070|PSB4_HUMAN Proteasome subunit beta type-4 OS=Homo sapiens GN=PSMB4 PE=1 SV=4	1	6	6	6	31.8	31.8	31.8			29.204	264	5.4209e-41	1184900	1998900	2453800	1660600	3100800	1625100	1411200	1557900	1658300	2386700	1445700	2935400	1950200	2256500	1170900	1266300	1674700	2123500	3	2	6	3	3	2	2	3	4
721	P28072	P28072	>sp|P28072|PSB6_HUMAN Proteasome subunit beta type-6 OS=Homo sapiens GN=PSMB6 PE=1 SV=4	1	3	3	3	13	13	13			25.357	239	2.2136e-17	944060	502850	1974400	1489300	2472600	1690800	1487100	530190	816400	874760	601480	2767100	1748700	1757400	1312300	1541400	556910	1069700	2	1	4	4	3	2	4	1	3
722	P28074	P28074	>sp|P28074|PSB5_HUMAN Proteasome subunit beta type-5 OS=Homo sapiens GN=PSMB5 PE=1 SV=3	1	6	6	6	28.1	28.1	28.1			28.48	263	2.1555e-97	563520	1882700	3614300	2146000	3192200	2723900	2527900	360900	1049600	313230	827250	5911900	3423400	1851800	2240300	2120500	200010	1501400	0	0	4	2	4	4	5	0	1
723	P28161	P28161	>sp|P28161|GSTM2_HUMAN Glutathione S-transferase Mu 2 OS=Homo sapiens GN=GSTM2 PE=1 SV=2	1	4	1	1	21.1	7.8	7.8			25.744	218	2.6603e-21	242190	438740	182830	0	0	0	0	0	0	226880	359270	228270	0	0	0	0	0	0	1	1	1	0	0	0	0	0	0
724	P28288	P28288	>sp|P28288|ABCD3_HUMAN ATP-binding cassette sub-family D member 3 OS=Homo sapiens GN=ABCD3 PE=1 SV=1	1	9	9	9	20.6	20.6	20.6			75.475	659	0	86427	3743700	883770	578070	2497000	3062100	314410	133070	620220	67779	3373400	1163400	566610	2116900	2377800	231300	101370	411360	0	6	1	1	3	4	0	0	2
725	P28290	P28290	>sp|P28290|SSFA2_HUMAN Sperm-specific antigen 2 OS=Homo sapiens GN=SSFA2 PE=1 SV=3	1	3	3	3	2.6	2.6	2.6			138.38	1259	4.6992e-13	0	0	726920	0	0	0	132240	0	0	0	0	1017600	0	0	0	85357	0	0	0	0	3	0	0	0	0	0	0
726	P28331	P28331	>sp|P28331|NDUS1_HUMAN NADH-ubiquinone oxidoreductase 75 kDa subunit, mitochondrial OS=Homo sapiens GN=NDUFS1 PE=1 SV=3	1	9	9	9	18.7	18.7	18.7			79.467	727	1.068e-47	2632000	3596100	1925400	1884700	6716600	1642800	1197300	884600	794240	3593100	3375100	2471500	2015100	5107500	771400	1158100	744870	655270	4	3	1	2	9	1	1	1	0
727	P28482	P28482	>sp|P28482|MK01_HUMAN Mitogen-activated protein kinase 1 OS=Homo sapiens GN=MAPK1 PE=1 SV=3	1	2	2	2	9.2	9.2	9.2			41.389	360	0.00011936	644630	984980	353620	609070	755490	450640	246160	267660	263090	687610	801500	482330	783690	593180	356430	111430	275580	359020	1	1	1	1	1	1	1	0	1
728	P28799	P28799	>sp|P28799|GRN_HUMAN Granulins OS=Homo sapiens GN=GRN PE=1 SV=2	1	5	5	5	13.8	13.8	13.8			63.544	593	1.8301e-64	2355300	1596700	311960	299680	189520	599810	336780	162780	203360	1176000	2294700	891790	112720	200880	275840	137060	192780	491300	4	4	1	0	0	0	0	0	0
729	P28838	P28838	>sp|P28838|AMPL_HUMAN Cytosol aminopeptidase OS=Homo sapiens GN=LAP3 PE=1 SV=3	1	4	4	4	8.1	8.1	8.1			56.166	519	1.965e-08	104520	424560	136720	182690	1741700	178080	0	31127	0	77251	131570	26434	399050	1615800	35953	0	19917	0	0	1	1	1	3	1	0	0	0
730	P29144	P29144	>sp|P29144|TPP2_HUMAN Tripeptidyl-peptidase 2 OS=Homo sapiens GN=TPP2 PE=1 SV=4	1	3	3	3	2.7	2.7	2.7			138.35	1249	5.4368e-07	220000	388970	168410	327440	183450	156420	0	143290	447270	181350	389050	184650	541010	113160	102850	0	146990	521340	0	1	0	1	0	0	0	0	3
731	P29350	P29350	>sp|P29350|PTN6_HUMAN Tyrosine-protein phosphatase non-receptor type 6 OS=Homo sapiens GN=PTPN6 PE=1 SV=1	1	4	4	4	11.4	11.4	11.4			67.56	595	7.67e-50	4984700	13240000	228800	512630	814690	468070	73430	51555	370120	798870	13532000	280710	298500	145610	443550	180630	153330	1626200	1	1	1	2	1	1	0	0	1
732	P29373	P29373	>sp|P29373|RABP2_HUMAN Cellular retinoic acid-binding protein 2 OS=Homo sapiens GN=CRABP2 PE=1 SV=2	1	4	4	4	28.3	28.3	28.3			15.693	138	5.4594e-09	299840	14007	1459700	1580600	1196700	13444	0	0	360400	62624	1425.6	2756200	2521100	124630	1455.3	0	0	65368	0	0	4	4	0	0	0	0	0
733	P29401	P29401	>sp|P29401|TKT_HUMAN Transketolase OS=Homo sapiens GN=TKT PE=1 SV=3	1	17	17	17	39	39	39			67.877	623	0	10269000	18397000	4329600	2523400	9417100	8726100	9084900	2074400	12613000	9586800	13990000	6912300	2584900	7062500	7366000	8363200	2479300	17763000	12	15	8	5	10	9	10	6	18
734	P29466	P29466	>sp|P29466|CASP1_HUMAN Caspase-1 OS=Homo sapiens GN=CASP1 PE=1 SV=1	1	2	2	2	8.2	8.2	8.2			45.158	404	3.0725e-07	809490	359990	0	0	0	0	0	0	220480	1104600	132420	0	0	0	0	0	0	145660	2	0	0	0	0	0	0	0	0
735	P29590	P29590	>sp|P29590|PML_HUMAN Probable transcription factor PML OS=Homo sapiens GN=PML PE=1 SV=3	1	2	2	2	2.4	2.4	2.4			97.55	882	0.00037066	458690	161870	0	125070	241470	644110	54707	351290	629240	700800	78820	0	170420	207090	757080	64535	283020	520210	2	1	0	1	0	0	1	0	2
736	P29692	P29692	>sp|P29692|EF1D_HUMAN Elongation factor 1-delta OS=Homo sapiens GN=EEF1D PE=1 SV=5	1	9	9	9	40.2	40.2	40.2			31.121	281	9.9267e-164	7450800	9722200	3063600	5686500	3204200	20589000	12684000	17928000	17329000	6963700	6410600	4280700	6583500	1647500	15874000	12566000	23672000	25594000	10	8	5	5	3	12	10	12	14
737	P29728	P29728	>sp|P29728|OAS2_HUMAN 2'-5'-oligoadenylate synthase 2 OS=Homo sapiens GN=OAS2 PE=1 SV=3	1	5	5	5	9.5	9.5	9.5			82.43	719	2.4864e-64	2455500	558740	21914	37015	1291800	2431900	0	545140	1692000	2689600	223690	21195	32000	427920	2216000	0	728360	2520500	4	1	0	0	1	3	0	1	2
738	P29966	P29966	>sp|P29966|MARCS_HUMAN Myristoylated alanine-rich C-kinase substrate OS=Homo sapiens GN=MARCKS PE=1 SV=4	1	2	2	2	7.8	7.8	7.8			31.554	332	1.7294e-08	0	0	0	0	99348	772010	0	62051	127260	0	0	0	0	42942	719770	0	45172	134470	0	0	0	0	0	1	0	1	1
739	P29992;O95837;P50148	P29992;O95837	>sp|P29992|GNA11_HUMAN Guanine nucleotide-binding protein subunit alpha-11 OS=Homo sapiens GN=GNA11 PE=1 SV=2;>sp|O95837|GNA14_HUMAN Guanine nucleotide-binding protein subunit alpha-14 OS=Homo sapiens GN=GNA14 PE=2 SV=1	3	3	3	3	12.5	12.5	12.5			42.123	359	1.1979e-29	710700	773050	807890	525390	1485400	486540	491680	116440	262060	738810	509340	1199700	626650	978760	360620	395880	255180	435580	1	2	2	2	3	0	0	0	1
740	P30040	P30040	>sp|P30040|ERP29_HUMAN Endoplasmic reticulum resident protein 29 OS=Homo sapiens GN=ERP29 PE=1 SV=4	1	9	9	9	36.4	36.4	36.4			28.993	261	5.4865e-80	12649000	9478300	2176600	3079100	5572600	9129500	12026000	3350000	2209800	12242000	6740200	2931600	3392100	3886700	7000100	13887000	4338800	2933000	14	13	5	7	7	12	9	7	4
741	P30041	P30041	>sp|P30041|PRDX6_HUMAN Peroxiredoxin-6 OS=Homo sapiens GN=PRDX6 PE=1 SV=3	1	11	11	11	47.8	47.8	47.8			25.035	224	5.025e-93	5550900	11262000	4446200	1609800	2903800	4233900	962910	2717500	1296600	4131900	6758500	7788000	2744300	2241100	2610900	777880	4299100	2179000	9	13	8	4	3	5	1	6	2
742	P30042	P30042	>sp|P30042|ES1_HUMAN ES1 protein homolog, mitochondrial OS=Homo sapiens GN=C21orf33 PE=1 SV=3	1	1	1	1	3.7	3.7	3.7			28.17	268	1.9164e-05	12387	168110	0	21755	0	51595	53975	0	0	4767.3	209100	0	9953.9	0	15839	21380	0	0	0	1	0	0	0	0	0	0	0
743	P30043	P30043	>sp|P30043|BLVRB_HUMAN Flavin reductase OS=Homo sapiens GN=BLVRB PE=1 SV=3	1	4	4	4	31.1	31.1	31.1			22.119	206	1.4405e-202	549190	93874	1943800	324190	902910	451620	134980	211150	57133	328280	50821	3062800	414770	676140	282570	100290	134260	56713	0	0	5	2	1	1	0	0	0
744	P30044	P30044	>sp|P30044|PRDX5_HUMAN Peroxiredoxin-5, mitochondrial OS=Homo sapiens GN=PRDX5 PE=1 SV=4	1	10	10	10	55.6	55.6	55.6			22.086	214	1.4694e-186	12553000	43788000	10988000	5439400	9958100	26188000	10390000	14834000	4944700	11905000	34156000	13557000	6537700	7544400	21086000	11163000	17871000	6947700	16	20	10	9	9	13	12	10	7
745	P30048	P30048	>sp|P30048|PRDX3_HUMAN Thioredoxin-dependent peroxide reductase, mitochondrial OS=Homo sapiens GN=PRDX3 PE=1 SV=3	1	8	8	8	36.3	36.3	36.3			27.692	256	1.3145e-46	3843100	20778000	4021600	3825600	16224000	7757100	1814500	382090	1464600	3539200	15317000	5972000	4702800	11633000	6008700	2238500	489240	2107800	6	13	6	8	11	8	3	1	1
746	P30049	P30049	>sp|P30049|ATPD_HUMAN ATP synthase subunit delta, mitochondrial OS=Homo sapiens GN=ATP5D PE=1 SV=2	1	2	2	2	13.7	13.7	13.7			17.49	168	2.0814e-140	997570	2825300	1678200	1339400	6104900	833830	604120	527090	791130	924540	1916800	2240500	1248600	4645900	1159800	1015000	480520	908020	2	2	2	2	3	1	1	2	2
747	P30050	P30050	>sp|P30050|RL12_HUMAN 60S ribosomal protein L12 OS=Homo sapiens GN=RPL12 PE=1 SV=1	1	7	7	7	59.4	59.4	59.4			17.818	165	1.1912e-232	8793400	7679400	3826600	3680900	7669300	10309000	6290700	4568500	4766500	9534500	5575000	4989700	4215800	5345000	8026500	4970200	4904000	9134300	10	8	6	9	9	12	8	9	7
748	P30084	P30084	>sp|P30084|ECHM_HUMAN Enoyl-CoA hydratase, mitochondrial OS=Homo sapiens GN=ECHS1 PE=1 SV=4	1	2	2	2	12.1	12.1	12.1			31.387	290	9.1403e-100	0	790420	19791	39289	326940	131540	0	68616	0	0	715280	15829	28087	227140	63094	0	51343	0	0	2	0	0	1	0	0	0	0
749	P30085	P30085	>sp|P30085|KCY_HUMAN UMP-CMP kinase OS=Homo sapiens GN=CMPK1 PE=1 SV=3	1	4	4	4	24.5	24.5	24.5			22.222	196	3.3111e-15	369040	2342400	221560	174960	393430	2143900	219790	418140	211200	258300	1737200	424140	175640	189950	1687300	379070	538350	280060	2	6	2	1	1	5	0	1	1
750	P30086	P30086	>sp|P30086|PEBP1_HUMAN Phosphatidylethanolamine-binding protein 1 OS=Homo sapiens GN=PEBP1 PE=1 SV=3	1	2	2	2	11.8	11.8	11.8			21.057	187	3.3248e-18	460920	649430	130920	212540	362720	0	47571	211250	201240	218480	206010	252650	353740	379950	0	68544	368010	387400	2	1	1	0	0	0	0	0	0
751	P30101	P30101	>sp|P30101|PDIA3_HUMAN Protein disulfide-isomerase A3 OS=Homo sapiens GN=PDIA3 PE=1 SV=4	1	32	32	32	60	60	60			56.782	505	0	206960000	133170000	35117000	61963000	66940000	52703000	46381000	44928000	37575000	236370000	98044000	44055000	72717000	46392000	37546000	41254000	49529000	48745000	75	75	40	55	43	47	34	45	32
752	P30153;P30154	P30153	>sp|P30153|2AAA_HUMAN Serine/threonine-protein phosphatase 2A 65 kDa regulatory subunit A alpha isoform OS=Homo sapiens GN=PPP2R1A PE=1 SV=4	2	16	16	16	35.8	35.8	35.8			65.308	589	3.4024e-117	10499000	12845000	9678700	9890900	14922000	11131000	9411100	9142200	4587300	10686000	9846700	13352000	12456000	10733000	8566400	10053000	10669000	5820900	12	14	17	17	14	9	9	15	9
753	P30408	P30408	>sp|P30408|T4S1_HUMAN Transmembrane 4 L6 family member 1 OS=Homo sapiens GN=TM4SF1 PE=1 SV=1	1	1	1	1	4.5	4.5	4.5			21.632	202	4.6772e-05	0	28872	63150	162070	0	99880	15681	0	102920	0	10513	79380	214980	0	74500	7836.5	0	148460	0	0	1	1	0	1	0	0	1
754	P30461	P30461	>sp|P30461|1B13_HUMAN HLA class I histocompatibility antigen, B-13 alpha chain OS=Homo sapiens GN=HLA-B PE=2 SV=1	1	11	2	1	43.6	10.8	6.9			40.474	362	2.1851e-151	2437300	0	0	0	0	0	0	0	0	2437300	0	0	0	0	0	0	0	0	3	0	0	0	0	0	0	0	0
755	P30481;P30483	P30481;P30483	>sp|P30481|1B44_HUMAN HLA class I histocompatibility antigen, B-44 alpha chain OS=Homo sapiens GN=HLA-B PE=1 SV=1;>sp|P30483|1B45_HUMAN HLA class I histocompatibility antigen, B-45 alpha chain OS=Homo sapiens GN=HLA-B PE=2 SV=1	2	12	6	1	47.5	26	4.4			40.481	362	8.3388e-171	4182300	1765000	21576	0	631250	0	0	0	232680	4790500	1181500	12472	0	123530	0	0	0	219010	7	3	0	0	0	0	0	0	1
756	P30504	P30504	>sp|P30504|1C04_HUMAN HLA class I histocompatibility antigen, Cw-4 alpha chain OS=Homo sapiens GN=HLA-C PE=1 SV=1	1	12	8	1	47.8	34.2	3.8			40.994	366	9.1862e-182	6876600	3294600	115840	643570	595930	262870	0	3014300	1465300	6444800	2060600	76765	343920	96050	92641	0	5232900	2340400	12	7	0	1	0	0	0	4	5
757	P30519	P30519	>sp|P30519|HMOX2_HUMAN Heme oxygenase 2 OS=Homo sapiens GN=HMOX2 PE=1 SV=2	1	3	3	3	15.2	15.2	15.2			36.032	316	2.1268e-30	372560	722380	78523	272860	1191500	112500	77526	181960	114240	155470	326910	294520	181580	313750	253050	225010	0	811040	1	1	0	1	2	0	0	1	1
758	P30533	P30533	>sp|P30533|AMRP_HUMAN Alpha-2-macroglobulin receptor-associated protein OS=Homo sapiens GN=LRPAP1 PE=1 SV=1	1	4	4	4	11.2	11.2	11.2			41.465	357	1.872e-05	2707100	78985	0	244490	155600	152590	0	103500	576030	3615700	13619	0	84289	21010	20458	0	0	332170	4	1	0	0	1	1	0	1	2
759	P30536	P30536	>sp|P30536|TSPOA_HUMAN Translocator protein OS=Homo sapiens GN=TSPO PE=1 SV=3	1	3	3	3	33.7	33.7	33.7			18.828	169	2.4321e-14	1122900	666070	388260	1277300	2310400	1660800	1888400	797480	1368400	1109800	579450	377980	1550300	1879400	956300	2024200	925120	2126200	2	1	2	3	2	2	2	2	3
760	P30626	P30626	>sp|P30626|SORCN_HUMAN Sorcin OS=Homo sapiens GN=SRI PE=1 SV=1	1	3	3	3	17.2	17.2	17.2			21.676	198	2.5555e-07	1054700	1306100	81806	248740	970080	209900	253410	442390	247490	1296400	990920	129500	287450	730770	136660	194860	483230	233890	3	3	0	1	0	0	0	1	0
761	P30711	P30711	>sp|P30711|GSTT1_HUMAN Glutathione S-transferase theta-1 OS=Homo sapiens GN=GSTT1 PE=1 SV=4	1	3	3	3	17.5	17.5	17.5			27.335	240	1.8577e-07	1001400	1246800	0	363730	386100	0	132920	0	0	1088800	560120	0	632070	388800	0	124900	0	0	3	0	0	0	0	0	0	0	0
762	P30740;O75830	P30740	>sp|P30740|ILEU_HUMAN Leukocyte elastase inhibitor OS=Homo sapiens GN=SERPINB1 PE=1 SV=1	2	12	12	11	34.8	34.8	32.2			42.741	379	2.485e-57	3841000	1219500	3324700	4946400	2975400	1573900	399530	1833000	2287100	3633900	936480	3849400	6213600	2061900	901600	416450	2600600	3763500	6	1	7	11	3	0	0	3	4
763	P30837	P30837	>sp|P30837|AL1B1_HUMAN Aldehyde dehydrogenase X, mitochondrial OS=Homo sapiens GN=ALDH1B1 PE=1 SV=3	1	1	1	1	1.9	1.9	1.9			57.206	517	0.0017026	0	0	0	0	478910	0	0	0	185200	0	0	0	0	407310	0	0	0	205710	0	0	0	0	1	0	0	0	1
764	P31040	P31040	>sp|P31040|DHSA_HUMAN Succinate dehydrogenase [ubiquinone] flavoprotein subunit, mitochondrial OS=Homo sapiens GN=SDHA PE=1 SV=2	1	3	3	3	8.1	8.1	8.1			72.691	664	3.2684e-56	754520	678630	1231000	594780	1720200	665810	212810	589570	493840	612300	631420	1682100	643310	1025200	604200	170470	886640	802390	1	1	1	1	3	1	0	1	1
765	P31146	P31146	>sp|P31146|COR1A_HUMAN Coronin-1A OS=Homo sapiens GN=CORO1A PE=1 SV=4	1	11	11	11	20.6	20.6	20.6			51.026	461	9.2522e-52	1595500	2219600	180040	255380	808200	27337	505500	2513900	5644600	1348500	1900300	36005	53037	220840	2102.6	442720	3664700	8172100	3	4	0	0	0	0	1	6	13
766	P31150	P31150	>sp|P31150|GDIA_HUMAN Rab GDP dissociation inhibitor alpha OS=Homo sapiens GN=GDI1 PE=1 SV=2	1	15	9	9	49.9	33.1	33.1			50.582	447	2.5262e-285	2477300	2922000	2023300	4062200	4496900	1136900	2284200	620430	359750	2638200	2249200	3401600	3501300	3309200	723750	2579100	1239200	437420	6	5	3	8	4	1	4	0	2
767	P31151	P31151	>sp|P31151|S10A7_HUMAN Protein S100-A7 OS=Homo sapiens GN=S100A7 PE=1 SV=4	1	1	1	1	10.9	10.9	10.9			11.471	101	0.00032664	0	0	0	0	0	567610	327080	118440	0	0	0	0	0	0	408280	395620	132900	0	0	0	0	0	0	0	1	0	0
768	P31153	P31153	>sp|P31153|METK2_HUMAN S-adenosylmethionine synthase isoform type-2 OS=Homo sapiens GN=MAT2A PE=1 SV=1	1	1	1	1	3.8	3.8	3.8			43.66	395	1.5239e-11	62397	245370	24831	0	310090	295200	0	0	0	43609	128620	23083	0	387070	164570	0	0	0	0	0	0	0	1	0	0	0	0
769	P31323	P31323	>sp|P31323|KAP3_HUMAN cAMP-dependent protein kinase type II-beta regulatory subunit OS=Homo sapiens GN=PRKAR2B PE=1 SV=3	1	3	3	3	12.7	12.7	12.7			46.302	418	4.0912e-54	0	530900	0	1374900	331160	189980	594920	0	132140	0	178290	0	2100000	96112	70614	697420	0	83675	0	0	0	3	0	0	1	0	0
770	P31350	P31350	>sp|P31350|RIR2_HUMAN Ribonucleoside-diphosphate reductase subunit M2 OS=Homo sapiens GN=RRM2 PE=1 SV=1	1	1	1	1	2.8	2.8	2.8			44.877	389	0.0035022	0	0	0	0	0	106550	0	0	0	0	0	0	0	0	84991	0	0	0	0	0	0	0	0	1	0	0	0
771	P31483	P31483	>sp|P31483|TIA1_HUMAN Nucleolysin TIA-1 isoform p40 OS=Homo sapiens GN=TIA1 PE=1 SV=3	1	2	2	1	7	7	4.7			42.963	386	1.6345e-12	27265	160590	47254	22335	38300	118950	251260	105910	93735	22468	119500	57494	21809	23764	91374	282320	132240	128980	1	1	2	1	2	2	2	1	1
772	P31513	P31513	>sp|P31513|FMO3_HUMAN Dimethylaniline monooxygenase [N-oxide-forming] 3 OS=Homo sapiens GN=FMO3 PE=1 SV=5	1	3	3	3	8.3	8.3	8.3			60.033	532	1.4708e-06	0	0	0	0	0	0	0	565970	0	0	0	0	0	0	0	0	704290	0	0	0	0	0	0	0	0	4	0
773	P31689	P31689	>sp|P31689|DNJA1_HUMAN DnaJ homolog subfamily A member 1 OS=Homo sapiens GN=DNAJA1 PE=1 SV=2	1	5	5	5	19.6	19.6	19.6			44.868	397	6.4682e-59	623000	531950	399930	498240	1912700	871580	1006400	462470	963080	796630	492420	589100	533910	1353000	624730	1234300	502760	1081400	1	1	1	0	4	2	2	2	6
774	P31930	P31930	>sp|P31930|QCR1_HUMAN Cytochrome b-c1 complex subunit 1, mitochondrial OS=Homo sapiens GN=UQCRC1 PE=1 SV=3	1	9	9	9	29.2	29.2	29.2			52.645	480	3.2193e-74	3055700	4738200	1914700	2864800	9027800	3863700	2214200	939860	1402100	2911400	2924100	2822000	3073900	8001400	2582600	1853600	1423700	2182700	8	8	5	6	11	4	3	1	0
775	P31939	P31939	>sp|P31939|PUR9_HUMAN Bifunctional purine biosynthesis protein PURH OS=Homo sapiens GN=ATIC PE=1 SV=3	1	10	10	10	25.8	25.8	25.8			64.615	592	5.4228e-97	3553100	3338600	1685300	2493300	1751200	1793500	1798800	793110	603920	3241700	2646000	1746600	2569200	909850	1523000	2236300	1849400	950610	10	6	3	6	2	3	5	1	2
776	P31942	P31942	>sp|P31942|HNRH3_HUMAN Heterogeneous nuclear ribonucleoprotein H3 OS=Homo sapiens GN=HNRNPH3 PE=1 SV=2	1	5	5	5	17.6	17.6	17.6			36.926	346	5.7639e-90	3574600	2993200	1600600	2845500	4748300	4159200	4887900	3832800	2729900	3821900	2859500	2361800	3104200	3519900	3456100	5808300	3556000	3268400	4	5	4	5	7	5	4	5	6
777	P31943	P31943	>sp|P31943|HNRH1_HUMAN Heterogeneous nuclear ribonucleoprotein H OS=Homo sapiens GN=HNRNPH1 PE=1 SV=4	1	11	11	5	33.9	33.9	16			49.229	449	1.3177e-220	18480000	21376000	8460000	15203000	22000000	22266000	27581000	12684000	17924000	20436000	19195000	18828000	15784000	15241000	16708000	25532000	13391000	21766000	11	10	8	10	10	14	12	13	10
778	P31946	P31946	>sp|P31946|1433B_HUMAN 14-3-3 protein beta/alpha OS=Homo sapiens GN=YWHAB PE=1 SV=3	1	15	10	9	70.7	51.6	48			28.082	246	0	14048000	15328000	16905000	16293000	28598000	25361000	13160000	5124200	6794600	14057000	11196000	22591000	20703000	23116000	21204000	12570000	4516700	8339500	11	14	14	13	14	10	7	4	7
779	P31947	P31947	>sp|P31947|1433S_HUMAN 14-3-3 protein sigma OS=Homo sapiens GN=SFN PE=1 SV=1	1	8	5	5	33.9	23.8	23.8			27.774	248	9.3652e-71	3966000	6121000	3465500	6819500	9428200	10075000	5728200	3503700	5614000	4192900	4031400	4943000	7958400	6607300	9202200	6823400	3560000	7022100	3	6	5	8	7	6	3	7	6
780	P31948	P31948	>sp|P31948|STIP1_HUMAN Stress-induced-phosphoprotein 1 OS=Homo sapiens GN=STIP1 PE=1 SV=1	1	11	11	11	20.6	20.6	20.6			62.639	543	2.267e-30	2352200	4600700	1732500	1700900	2977900	3230300	2292500	6893100	4499500	2918400	3683900	2629900	1838400	2416300	2954900	2459800	7697500	5459200	0	1	3	0	0	4	0	13	10
781	P31949	P31949	>sp|P31949|S10AB_HUMAN Protein S100-A11 OS=Homo sapiens GN=S100A11 PE=1 SV=2	1	1	1	1	15.2	15.2	15.2			11.74	105	3.5947e-41	0	111260	87904	0	0	251900	0	89614	80687	0	66283	126040	0	0	216590	0	120210	94645	0	1	0	0	0	0	0	0	1
782	P32119	P32119	>sp|P32119|PRDX2_HUMAN Peroxiredoxin-2 OS=Homo sapiens GN=PRDX2 PE=1 SV=5	1	11	10	10	49.5	43.9	43.9			21.892	198	3.1924e-155	11765000	17675000	7635100	7034900	13239000	4214200	38408	2353000	2317300	12846000	14518000	11066000	9107700	10574000	1508900	14381	1464000	1862300	12	19	11	12	12	5	0	5	4
783	P32322	P32322	>sp|P32322|P5CR1_HUMAN Pyrroline-5-carboxylate reductase 1, mitochondrial OS=Homo sapiens GN=PYCR1 PE=1 SV=2	1	8	8	7	34.8	34.8	30.7			33.36	319	5.8696e-190	1513100	4126300	429480	2803600	1299500	8615200	20910000	1183800	1659600	1410200	2958900	501510	3246200	1630900	5739600	22199000	1483900	2462800	2	6	1	7	2	6	14	2	6
784	P32455;P32456	P32455	>sp|P32455|GBP1_HUMAN Interferon-induced guanylate-binding protein 1 OS=Homo sapiens GN=GBP1 PE=1 SV=2	2	4	4	4	9.5	9.5	9.5			67.93	592	5.8142e-15	134400	177260	11165	162250	43378	409340	125560	1069400	996620	79538	33545	5571.5	88860	12177	323490	51115	1247600	1822700	0	0	0	0	0	1	0	4	5
785	P32969	P32969	>sp|P32969|RL9_HUMAN 60S ribosomal protein L9 OS=Homo sapiens GN=RPL9 PE=1 SV=1	1	6	6	6	48.4	48.4	48.4			21.863	192	5.7048e-131	7218600	8611800	4837900	4534400	6192100	11801000	8055100	5206900	8075900	7328000	5948900	6445400	5030600	4136800	9887800	8071000	6473600	12103000	8	8	6	5	6	9	7	9	7
786	P33121	P33121	>sp|P33121|ACSL1_HUMAN Long-chain-fatty-acid--CoA ligase 1 OS=Homo sapiens GN=ACSL1 PE=1 SV=1	1	7	7	7	11.2	11.2	11.2			77.942	698	5.7937e-18	866370	264330	51351	26445	5668200	3080700	956690	192730	885370	928570	88289	26484	26071	5396100	1941100	312470	158820	1427000	1	0	0	0	6	3	0	0	2
787	P33176;Q12840;O60282	P33176	>sp|P33176|KINH_HUMAN Kinesin-1 heavy chain OS=Homo sapiens GN=KIF5B PE=1 SV=1	3	17	17	17	24	24	24			109.68	963	6.1797e-146	2921800	4518900	1769000	5106400	5562900	2626300	3833600	1477000	1517500	2593600	3548200	2487200	5789400	4480400	2400800	3169400	2372100	2021500	3	3	1	17	7	1	3	2	2
788	P33991	P33991	>sp|P33991|MCM4_HUMAN DNA replication licensing factor MCM4 OS=Homo sapiens GN=MCM4 PE=1 SV=5	1	4	4	4	8.9	8.9	8.9			96.557	863	2.4581e-55	94676	168240	0	401790	224380	626040	83822	707680	1211100	62266	93888	0	173800	91510	184250	63790	1148900	2179700	0	0	0	0	0	0	0	1	4
789	P33992	P33992	>sp|P33992|MCM5_HUMAN DNA replication licensing factor MCM5 OS=Homo sapiens GN=MCM5 PE=1 SV=5	1	5	5	5	8.9	8.9	8.9			82.285	734	2.7491e-08	173460	361360	12682	246320	991510	926270	803790	790040	939480	116590	157780	21113	96963	536760	343060	304230	2226500	1534300	0	0	0	0	2	0	0	1	3
790	P33993	P33993	>sp|P33993|MCM7_HUMAN DNA replication licensing factor MCM7 OS=Homo sapiens GN=MCM7 PE=1 SV=4	1	4	4	4	7.4	7.4	7.4			81.307	719	3.2192e-14	0	115430	0	229040	267110	321650	0	686130	866120	0	67618	0	163510	80837	192130	0	772320	1583700	0	0	0	1	0	0	0	2	5
791	P34897	P34897	>sp|P34897|GLYM_HUMAN Serine hydroxymethyltransferase, mitochondrial OS=Homo sapiens GN=SHMT2 PE=1 SV=3	1	8	8	8	17.5	17.5	17.5			55.992	504	1.175e-76	1684400	1772700	140420	470050	469550	5630300	4256000	3788800	2439000	1362900	913120	213490	917790	428830	4475900	4358200	4704000	3676700	3	3	0	1	0	7	7	6	6
792	P34913	P34913	>sp|P34913|HYES_HUMAN Epoxide hydrolase 2 OS=Homo sapiens GN=EPHX2 PE=1 SV=2	1	4	4	4	10.8	10.8	10.8			62.615	555	8.3373e-40	94541	657460	435370	260030	898110	166960	0	716160	0	89676	737600	107270	516730	839130	254790	0	627020	0	2	2	3	3	3	1	0	3	0
793	P34932;O95757	P34932	>sp|P34932|HSP74_HUMAN Heat shock 70 kDa protein 4 OS=Homo sapiens GN=HSPA4 PE=1 SV=4	2	9	9	7	15.2	15.2	12.6			94.33	840	1.5436e-89	1350800	2888500	3458200	2003500	5986300	1176600	238560	393800	1302700	1592000	2058600	5597100	2214200	4417400	679910	185510	384180	1314500	3	4	8	5	7	1	0	0	1
794	P35080	P35080	>sp|P35080|PROF2_HUMAN Profilin-2 OS=Homo sapiens GN=PFN2 PE=1 SV=3	1	2	2	2	17.9	17.9	17.9			15.046	140	5.0449e-42	46540	2074300	2343300	2740000	2085900	3937900	1182900	684720	1218500	28936	1499800	3277700	3427400	1413700	3278700	1138400	741590	1617400	0	3	4	3	5	4	2	2	3
795	P35221	P35221	>sp|P35221|CTNA1_HUMAN Catenin alpha-1 OS=Homo sapiens GN=CTNNA1 PE=1 SV=1	1	20	20	16	32.9	32.9	27.6			100.07	906	0	6033100	8266500	7871100	9534500	8448200	5810900	1458200	1725900	2031400	6419700	5959900	9856500	9113700	5992700	4698700	2289800	3382100	3722800	11	16	16	16	10	7	2	1	4
796	P35222	P35222	>sp|P35222|CTNB1_HUMAN Catenin beta-1 OS=Homo sapiens GN=CTNNB1 PE=1 SV=1	1	8	7	7	13.2	11.9	11.9			85.496	781	7.5285e-99	1796800	3080900	2025800	732850	648900	1143000	1240400	1871400	1808300	2080900	2822700	2675500	1332300	573710	804330	1387200	1658500	1827300	4	4	5	2	0	1	2	4	6
797	P35232	P35232	>sp|P35232|PHB_HUMAN Prohibitin OS=Homo sapiens GN=PHB PE=1 SV=1	1	14	14	14	68.8	68.8	68.8			29.804	272	4.8219e-206	20042000	32467000	21881000	25429000	52868000	37859000	33211000	16298000	32305000	18565000	24017000	29247000	30616000	42584000	29024000	33654000	19410000	45254000	18	22	19	25	26	25	23	15	21
798	P35237	P35237	>sp|P35237|SPB6_HUMAN Serpin B6 OS=Homo sapiens GN=SERPINB6 PE=1 SV=3	1	12	12	11	38.3	38.3	36.2			42.621	376	0	2490800	92158	5331800	3972900	1827100	1798900	950030	608270	1343200	3485900	101910	6785300	4837800	811370	1628900	1250700	545520	1311300	8	0	11	8	2	3	2	1	3
799	P35241	P35241	>sp|P35241|RADI_HUMAN Radixin OS=Homo sapiens GN=RDX PE=1 SV=1	1	9	1	1	13	2.9	2.9			68.563	583	9.6668e-35	0	57645	65839	27782	27087	42736	0	109100	127440	0	19760	95539	15097	9263.6	15581	0	159340	214620	0	0	1	0	0	0	0	1	1
800	P35268	P35268	>sp|P35268|RL22_HUMAN 60S ribosomal protein L22 OS=Homo sapiens GN=RPL22 PE=1 SV=2	1	4	4	4	31.2	31.2	31.2			14.787	128	2.0761e-77	6350500	5639900	2947700	3634900	7086100	7109100	5033600	4865600	6262200	6275300	4601900	4168400	4123000	5194800	5500200	5179100	6105800	8493600	5	3	3	3	4	3	2	3	4
801	P35270	P35270	>sp|P35270|SPRE_HUMAN Sepiapterin reductase OS=Homo sapiens GN=SPR PE=1 SV=1	1	3	3	3	21.1	21.1	21.1			28.048	261	3.2294e-37	615270	274110	408330	579900	887790	309380	177490	64653	145890	768600	386130	505520	637980	461020	242770	208430	63237	154540	3	1	3	2	2	1	0	0	0
802	P35527	P35527	>sp|P35527|K1C9_HUMAN Keratin, type I cytoskeletal 9 OS=Homo sapiens GN=KRT9 PE=1 SV=3	1	37	36	36	71.3	71.3	71.3			62.064	623	0	341690000	115560000	107370000	2733300	36971000	95099000	213380000	42883000	153170000	450090000	103350000	126630000	2671800	23113000	56933000	184690000	39131000	174940000	99	40	49	2	25	47	78	37	55
803	P35555;P35556	P35555	>sp|P35555|FBN1_HUMAN Fibrillin-1 OS=Homo sapiens GN=FBN1 PE=1 SV=3	2	37	37	37	16.3	16.3	16.3			312.24	2871	0	6282900	7329000	211070	1830200	7787700	808380	11418000	16801000	1028200	6073200	5655100	100960	1792700	4951100	494150	13668000	21189000	855820	11	7	0	2	7	0	23	32	1
804	P35573	P35573	>sp|P35573|GDE_HUMAN Glycogen debranching enzyme OS=Homo sapiens GN=AGL PE=1 SV=3	1	1	1	1	0.9	0.9	0.9			174.76	1532	5.0545e-05	0	0	103860	0	123060	0	0	0	0	0	0	0	0	92077	0	0	0	0	0	0	1	0	1	0	0	0	0
805	P35579;A7E2Y1;Q9UKX2;P11055;P12882;P13533;Q9Y623;Q9UKX3;P13535;P12883;REV__Q9UKV3	P35579	>sp|P35579|MYH9_HUMAN Myosin-9 OS=Homo sapiens GN=MYH9 PE=1 SV=4	11	102	102	87	54.2	54.2	47.4			226.53	1960	0	101340000	169710000	52961000	128510000	138040000	148720000	80681000	75723000	73898000	105430000	134080000	65326000	152860000	109530000	102710000	79145000	99163000	104400000	102	111	67	134	108	116	75	97	91
806	P35580	P35580	>sp|P35580|MYH10_HUMAN Myosin-10 OS=Homo sapiens GN=MYH10 PE=1 SV=3	1	19	7	6	10.3	4.8	4.3			229	1976	9.5095e-188	838000	1065600	1053000	474120	1904800	179480	85599	486190	397800	975980	399630	2010200	349010	1317200	188940	202300	414680	552060	4	3	2	0	4	0	0	1	2
807	P35606	P35606	>sp|P35606|COPB2_HUMAN Coatomer subunit beta' OS=Homo sapiens GN=COPB2 PE=1 SV=2	1	25	25	25	35.5	35.5	35.5			102.49	906	0	19510000	18580000	9521300	13474000	11285000	11717000	8608600	5163700	4729000	20450000	13225000	12544000	17301000	8652600	8765800	8049200	6523400	6195000	33	26	18	24	15	19	13	9	10
808	P35610	P35610	>sp|P35610|SOAT1_HUMAN Sterol O-acyltransferase 1 OS=Homo sapiens GN=SOAT1 PE=1 SV=3	1	1	1	1	2.9	2.9	2.9			64.734	550	6.4156e-05	0	0	0	8863.2	38221	9259.1	0	42198	113810	0	0	0	1891.2	5133	1325.6	0	9424.4	237760	0	0	0	0	0	0	0	0	1
809	P35613	P35613	>sp|P35613|BASI_HUMAN Basigin OS=Homo sapiens GN=BSG PE=1 SV=2	1	4	4	4	12.2	12.2	12.2			42.2	385	1.1228e-16	515620	646060	0	111550	230720	391820	2074000	373450	271690	602930	400640	0	183910	202140	687190	1836800	597940	79350	2	0	0	0	0	1	4	2	0
810	P35625	P35625	>sp|P35625|TIMP3_HUMAN Metalloproteinase inhibitor 3 OS=Homo sapiens GN=TIMP3 PE=1 SV=2	1	3	3	3	13.7	13.7	13.7			24.145	211	7.3069e-09	495510	2495000	93165	350750	880050	0	9872	11851	0	316000	2848100	66785	187070	159470	0	5552.3	8058.4	0	0	5	0	1	0	0	0	0	0
811	P35637	P35637	>sp|P35637|FUS_HUMAN RNA-binding protein FUS OS=Homo sapiens GN=FUS PE=1 SV=1	1	5	3	3	12.4	12.4	12.4			53.425	526	1.7806e-110	1517700	2020700	1088900	886340	1851500	443780	773690	1305300	798910	1100000	1085600	1172200	1503900	850130	440810	1097400	1967800	1576100	2	2	1	1	2	0	2	1	1
812	P35658	P35658	>sp|P35658|NU214_HUMAN Nuclear pore complex protein Nup214 OS=Homo sapiens GN=NUP214 PE=1 SV=2	1	1	1	1	1.1	1.1	1.1			213.62	2090	5.1667e-05	61209	0	106770	91407	90073	164240	112870	131700	92896	63181	0	146590	112170	55850	119370	119910	169160	131860	0	0	0	0	1	1	0	0	0
813	P35659	P35659	>sp|P35659|DEK_HUMAN Protein DEK OS=Homo sapiens GN=DEK PE=1 SV=1	1	4	4	4	11.2	11.2	11.2			42.674	375	1.2216e-23	1038000	371020	260370	426420	433340	431660	294150	2206700	881960	812380	238220	227060	575490	386740	265190	193360	2878100	1523100	1	0	0	1	1	0	0	4	2
814	P35908;Q7Z794	P35908	>sp|P35908|K22E_HUMAN Keratin, type II cytoskeletal 2 epidermal OS=Homo sapiens GN=KRT2 PE=1 SV=2	2	49	44	34	83.3	81.1	68.7			65.432	639	0	99488000	48346000	55091000	10556000	80894000	45756000	129800000	49488000	51175000	132280000	34527000	71288000	10303000	60588000	28561000	133800000	48628000	64185000	53	43	54	17	47	31	64	44	43
815	P35998	P35998	>sp|P35998|PRS7_HUMAN 26S protease regulatory subunit 7 OS=Homo sapiens GN=PSMC2 PE=1 SV=3	1	6	6	6	18.9	18.9	18.9			48.633	433	8.8653e-39	1911000	1105600	1979400	1100000	2706100	2333900	1545400	1431500	1448200	1701000	1129900	2332200	1813100	2409400	1576600	1518100	1593100	1857100	3	1	5	2	3	4	3	4	3
816	P36269	P36269	>sp|P36269|GGT5_HUMAN Gamma-glutamyltransferase 5 OS=Homo sapiens GN=GGT5 PE=1 SV=2	1	1	1	1	2	2	2			62.26	586	5.6271e-09	0	0	0	202180	0	0	0	0	42001	0	0	0	281850	0	0	0	0	16273	0	0	0	1	0	0	0	0	1
817	P36405	P36405	>sp|P36405|ARL3_HUMAN ADP-ribosylation factor-like protein 3 OS=Homo sapiens GN=ARL3 PE=1 SV=2	1	1	1	1	6	6	6			20.455	182	0.015608	0	0	98903	0	439470	0	0	0	0	0	0	63515	0	396880	0	0	0	0	0	0	0	0	1	0	0	0	0
818	P36542	P36542	>sp|P36542|ATPG_HUMAN ATP synthase subunit gamma, mitochondrial OS=Homo sapiens GN=ATP5C1 PE=1 SV=1	1	7	7	7	25.5	25.5	25.5			32.996	298	1.601e-35	5987300	8568700	5578400	4117300	13374000	7370000	6530000	3584800	3773400	4740200	5915100	7430600	4830600	10176000	5780500	6597900	3327600	8186200	5	5	6	4	9	7	4	6	5
819	P36578	P36578	>sp|P36578|RL4_HUMAN 60S ribosomal protein L4 OS=Homo sapiens GN=RPL4 PE=1 SV=5	1	11	11	11	25.5	25.5	25.5			47.697	427	6.1768e-38	11755000	10478000	5575600	4952600	8144100	12328000	6406500	4646700	7707400	9996400	7438700	7403200	6262600	6578300	10828000	5442700	6422900	11448000	11	10	9	9	7	9	7	6	10
820	P36776	P36776	>sp|P36776|LONM_HUMAN Lon protease homolog, mitochondrial OS=Homo sapiens GN=LONP1 PE=1 SV=2	1	11	11	11	13.2	13.2	13.2			106.49	959	3.193e-81	1045700	1367500	2373700	1915600	5970000	2577100	4328800	1162400	2529900	1609900	1461000	2696600	2158400	3884400	2870600	3897000	1857000	2974600	1	3	4	5	8	4	6	2	6
821	P36871	P36871	>sp|P36871|PGM1_HUMAN Phosphoglucomutase-1 OS=Homo sapiens GN=PGM1 PE=1 SV=3	1	1	1	1	3.2	3.2	3.2			61.448	562	0.002061	82640	143850	68474	0	0	101390	0	0	0	76431	127010	84235	0	0	74796	0	0	0	0	1	0	0	0	0	0	0	0
822	P36952	P36952	>sp|P36952|SPB5_HUMAN Serpin B5 OS=Homo sapiens GN=SERPINB5 PE=1 SV=2	1	1	1	1	3.2	3.2	3.2			42.1	375	1.3019e-05	0	0	0	0	0	0	0	107560	0	0	0	0	0	0	0	0	133840	0	0	0	0	0	0	0	0	1	0
823	P36955	P36955	>sp|P36955|PEDF_HUMAN Pigment epithelium-derived factor OS=Homo sapiens GN=SERPINF1 PE=1 SV=4	1	2	2	2	10.5	10.5	10.5			46.312	418	3.4582e-16	0	812400	0	165070	0	116280	248270	245990	42884	0	884420	0	141590	0	0	0	85620	0	0	2	0	1	0	1	1	1	1
824	P36957	P36957	>sp|P36957|ODO2_HUMAN Dihydrolipoyllysine-residue succinyltransferase component of 2-oxoglutarate dehydrogenase complex, mitochondrial OS=Homo sapiens GN=DLST PE=1 SV=4	1	1	1	1	3.1	3.1	3.1			48.755	453	4.1198e-14	0	0	0	0	456450	87532	59260	41129	35440	0	0	0	0	514200	17571	15349	12880	12264	0	0	0	0	1	0	0	0	0
825	P36969	P36969	>sp|P36969|GPX4_HUMAN Phospholipid hydroperoxide glutathione peroxidase, mitochondrial OS=Homo sapiens GN=GPX4 PE=1 SV=3	1	4	4	4	22.8	22.8	22.8			22.024	197	2.3731e-08	1058900	2335800	687790	691970	2626600	1917000	299490	195690	46497	755460	1534900	699820	1374400	1731400	1148300	708030	559320	146860	0	2	1	1	2	0	0	0	0
826	P37108	P37108	>sp|P37108|SRP14_HUMAN Signal recognition particle 14 kDa protein OS=Homo sapiens GN=SRP14 PE=1 SV=2	1	2	2	2	31.6	31.6	31.6			14.57	136	1.1999e-10	312850	360650	553860	848130	553820	761100	998430	0	0	442440	382530	390960	515110	593200	599910	1453300	0	0	0	0	1	2	1	0	1	0	0
827	P37198	P37198	>sp|P37198|NUP62_HUMAN Nuclear pore glycoprotein p62 OS=Homo sapiens GN=NUP62 PE=1 SV=3	1	1	1	1	2.7	2.7	2.7			53.254	522	3.7921e-14	190560	264450	270200	263450	162030	309280	280000	379540	340710	178470	186690	364400	312150	107320	238640	284240	495490	491040	1	0	1	1	1	1	1	2	1
828	P37235;P61601;P84074	P37235;P61601;P84074	>sp|P37235|HPCL1_HUMAN Hippocalcin-like protein 1 OS=Homo sapiens GN=HPCAL1 PE=1 SV=3;>sp|P61601|NCALD_HUMAN Neurocalcin-delta OS=Homo sapiens GN=NCALD PE=2 SV=2;>sp|P84074|HPCA_HUMAN Neuron-specific calcium-binding protein hippocalcin OS=Homo sapiens GN=H	3	1	1	1	4.1	4.1	4.1			22.313	193	0.0083236	79587	255810	71833	62747	120870	259790	115580	131850	108270	73956	219450	88785	69321	94164	192560	110540	184040	138350	0	1	0	0	1	0	0	1	0
829	P37268	P37268	>sp|P37268|FDFT_HUMAN Squalene synthase OS=Homo sapiens GN=FDFT1 PE=1 SV=1	1	7	7	7	22.1	22.1	22.1			48.115	417	1.6322e-86	0	67955	0	46391	0	4006900	355310	1050000	31895	0	13707	0	14833	0	4500300	52821	433850	2963.2	0	0	0	0	0	7	1	2	0
830	P37802;Q9UI15	P37802	>sp|P37802|TAGL2_HUMAN Transgelin-2 OS=Homo sapiens GN=TAGLN2 PE=1 SV=3	2	18	18	18	89.4	89.4	89.4			22.391	199	0	16187000	22111000	50088000	17619000	16610000	31670000	25585000	57619000	17097000	15121000	14929000	69729000	19195000	12338000	21041000	23580000	78294000	25346000	16	15	22	17	16	18	20	32	16
831	P37837	P37837	>sp|P37837|TALDO_HUMAN Transaldolase OS=Homo sapiens GN=TALDO1 PE=1 SV=2	1	7	7	7	21.4	21.4	21.4			37.54	337	6.7447e-67	4554300	6343600	2006400	3591000	4173000	5399200	1835800	7606200	2886300	4730800	4871100	2374400	4261000	2886800	4211300	1665900	9989400	4011900	5	8	3	7	5	9	3	13	5
832	P38159;Q8N7X1;Q8IZ40;O75526	P38159	>sp|P38159|HNRPG_HUMAN Heterogeneous nuclear ribonucleoprotein G OS=Homo sapiens GN=RBMX PE=1 SV=3	4	9	9	9	24.6	24.6	24.6			42.331	391	7.2367e-95	5564600	8749000	4364600	5461300	9014100	6005400	8121900	5683000	5522700	5947200	6700800	5856900	6016700	6619600	4383100	8821100	7044500	7595200	8	14	11	8	11	6	11	11	11
833	P38606	P38606	>sp|P38606|VATA_HUMAN V-type proton ATPase catalytic subunit A OS=Homo sapiens GN=ATP6V1A PE=1 SV=2	1	8	8	8	18.6	18.6	18.6			68.303	617	5.275e-40	1034800	1410900	1333600	802920	3223300	1897400	141280	678750	692280	919090	1037200	1533900	1058300	2107500	1708100	214680	1051600	1058400	1	1	5	4	8	2	0	2	2
834	P38646	P38646	>sp|P38646|GRP75_HUMAN Stress-70 protein, mitochondrial OS=Homo sapiens GN=HSPA9 PE=1 SV=2	1	20	20	20	38.6	38.6	38.6			73.68	679	0	10475000	16608000	15447000	10580000	36201000	17075000	12895000	13065000	11869000	10537000	12971000	21282000	11162000	28681000	13812000	12323000	15473000	16373000	13	21	22	15	22	23	16	20	20
835	P38919	P38919	>sp|P38919|IF4A3_HUMAN Eukaryotic initiation factor 4A-III OS=Homo sapiens GN=EIF4A3 PE=1 SV=4	1	11	11	9	28.7	28.7	22.9			46.871	411	3.4247e-65	5083700	8639300	3615600	5216300	8880500	9766800	9912300	7521100	11273000	4845800	6790900	5347700	6663700	6885600	9483400	9236400	8058300	14760000	6	7	6	8	7	8	12	11	14
836	P39019	P39019	>sp|P39019|RS19_HUMAN 40S ribosomal protein S19 OS=Homo sapiens GN=RPS19 PE=1 SV=2	1	6	6	6	37.2	37.2	37.2			16.06	145	4.117e-27	2375300	1231200	855680	703070	4177000	4064900	1692600	819760	1014800	2661600	770020	704730	967140	3062000	2708500	2220300	967010	1737100	5	1	2	2	5	5	2	2	2
837	P39023;Q92901	P39023	>sp|P39023|RL3_HUMAN 60S ribosomal protein L3 OS=Homo sapiens GN=RPL3 PE=1 SV=2	2	13	13	13	36.7	36.7	36.7			46.108	403	8.2883e-107	10118000	9039400	4982900	5869200	6234200	10070000	6002300	5776300	8391800	10420000	6036200	5914700	7111400	5856200	7473900	6237600	7211900	11844000	12	7	7	12	6	8	6	9	12
838	P39656	P39656	>sp|P39656|OST48_HUMAN Dolichyl-diphosphooligosaccharide--protein glycosyltransferase 48 kDa subunit OS=Homo sapiens GN=DDOST PE=1 SV=4	1	15	15	15	44.7	44.7	44.7			50.8	456	2.8563e-238	15262000	17343000	10959000	9943300	21492000	25454000	25443000	23326000	15542000	17211000	12286000	17488000	15315000	22804000	14674000	23658000	27052000	17149000	10	12	10	10	10	20	21	18	16
839	P39687;Q92688;O43423	P39687	>sp|P39687|AN32A_HUMAN Acidic leucine-rich nuclear phosphoprotein 32 family member A OS=Homo sapiens GN=ANP32A PE=1 SV=1	3	4	4	4	17.3	17.3	17.3			28.585	249	1.6596e-74	2815300	1359600	546120	665970	1957200	751940	1330000	248850	607070	2946400	671510	906880	895430	1996200	372950	761830	416830	962790	6	3	1	1	4	2	2	1	0
840	P39748	P39748	>sp|P39748|FEN1_HUMAN Flap endonuclease 1 OS=Homo sapiens GN=FEN1 PE=1 SV=1	1	5	5	5	18.2	18.2	18.2			42.592	380	2.4086e-28	494430	854870	274910	620180	639480	761590	1039600	1684100	2609800	170860	289490	130610	235670	189070	200370	1261900	3651800	3949200	0	1	1	0	0	1	1	2	7
841	P40121	P40121	>sp|P40121|CAPG_HUMAN Macrophage-capping protein OS=Homo sapiens GN=CAPG PE=1 SV=2	1	13	13	13	53.4	53.4	53.4			38.498	348	1.9425e-169	3743300	4887900	9833400	6034100	1194500	47062	2783800	1976500	7362600	1880700	4145600	13294000	7457900	817310	21506	3722700	1826400	10877000	6	8	16	13	0	0	5	5	13
842	P40199	P40199	>sp|P40199|CEAM6_HUMAN Carcinoembryonic antigen-related cell adhesion molecule 6 OS=Homo sapiens GN=CEACAM6 PE=1 SV=3	1	4	4	4	19.5	19.5	19.5			37.194	344	6.9977e-81	0	0	143950	7785700	11803000	1084700	532810	0	456140	0	0	69506	9562600	9880600	400780	277160	0	129840	0	0	0	5	5	1	0	0	0
843	P40227;Q92526	P40227	>sp|P40227|TCPZ_HUMAN T-complex protein 1 subunit zeta OS=Homo sapiens GN=CCT6A PE=1 SV=3	2	19	19	19	46.1	46.1	46.1			58.024	531	1.0401e-285	15283000	10471000	10292000	18617000	12219000	18411000	13872000	16666000	11242000	16659000	7875800	13794000	21969000	7543700	14677000	15281000	18578000	16886000	17	12	16	17	15	20	13	23	12
844	P40429;Q6NVV1	P40429	>sp|P40429|RL13A_HUMAN 60S ribosomal protein L13a OS=Homo sapiens GN=RPL13A PE=1 SV=2	2	8	8	8	38.9	38.9	38.9			23.577	203	1.3374e-29	9390400	8056900	5316400	6376600	9396100	10625000	5230700	7095400	9301300	9233900	6012800	6504300	7814700	6552700	7876500	8335900	8042500	12221000	8	5	6	7	7	6	5	6	9
845	P40616	P40616	>sp|P40616|ARL1_HUMAN ADP-ribosylation factor-like protein 1 OS=Homo sapiens GN=ARL1 PE=1 SV=1	1	3	3	3	27.6	27.6	27.6			20.417	181	2.5188e-56	1446900	2935500	1668500	989310	1781400	3088400	919970	857640	289910	1311500	2118500	2199000	1043000	1266300	2255900	739100	1781600	538200	3	4	3	3	3	5	1	2	1
846	P40763	P40763	>sp|P40763|STAT3_HUMAN Signal transducer and activator of transcription 3 OS=Homo sapiens GN=STAT3 PE=1 SV=2	1	8	8	8	11.2	11.2	11.2			88.067	770	4.446e-63	993120	3133500	1014700	1580200	2050200	713500	204960	2242700	1053700	1370000	2071800	891920	1953700	1521900	397400	208420	3380400	1329800	2	5	0	3	3	0	0	5	3
847	P40925	P40925	>sp|P40925|MDHC_HUMAN Malate dehydrogenase, cytoplasmic OS=Homo sapiens GN=MDH1 PE=1 SV=4	1	10	10	10	43.4	43.4	43.4			36.426	334	1.6641e-206	5906900	8250900	5836000	6338600	4239500	5900200	5885400	4327500	3877800	6274500	5795700	7158300	7619300	3313300	4811200	5392600	5826700	5855200	6	9	11	9	5	7	9	7	7
848	P40926	P40926	>sp|P40926|MDHM_HUMAN Malate dehydrogenase, mitochondrial OS=Homo sapiens GN=MDH2 PE=1 SV=3	1	13	13	13	48.8	48.8	48.8			35.503	338	6.7658e-186	4342500	3055200	1941800	2465600	9687500	4637300	2622300	1633300	2157900	3694400	1717900	2454500	3230900	6489300	3536300	3122400	2679200	3869600	7	5	4	6	17	4	6	3	7
849	P40939	P40939	>sp|P40939|ECHA_HUMAN Trifunctional enzyme subunit alpha, mitochondrial OS=Homo sapiens GN=HADHA PE=1 SV=2	1	24	24	24	42.5	42.5	42.5			82.999	763	0	12752000	23636000	8496800	10363000	24164000	20869000	20234000	5892700	11471000	10708000	16465000	13455000	13187000	17550000	18298000	21872000	6308500	14919000	19	23	11	15	23	20	29	10	19
850	P41091;Q2VIR3	P41091;Q2VIR3	>sp|P41091|IF2G_HUMAN Eukaryotic translation initiation factor 2 subunit 3 OS=Homo sapiens GN=EIF2S3 PE=1 SV=3;>sp|Q2VIR3|IF2GL_HUMAN Eukaryotic translation initiation factor 2 subunit 3-like protein OS=Homo sapiens GN=EIF2S3L PE=1 SV=2	2	8	8	8	18.9	18.9	18.9			51.109	472	9.844e-50	1134000	1999500	2389300	3096400	3568200	2705100	2241300	2017700	1940400	1575800	1491900	3069800	3213300	2607400	2230300	2736300	2418400	2463200	1	0	6	10	6	4	4	3	5
851	P41208	P41208	>sp|P41208|CETN2_HUMAN Centrin-2 OS=Homo sapiens GN=CETN2 PE=1 SV=1	1	1	1	1	9.9	9.9	9.9			19.738	172	1.0299e-22	112490	0	138830	50108	293930	0	0	65346	0	80363	0	131930	42559	345030	0	0	58093	0	0	0	0	0	2	0	0	0	0
852	P41218	P41218	>sp|P41218|MNDA_HUMAN Myeloid cell nuclear differentiation antigen OS=Homo sapiens GN=MNDA PE=1 SV=1	1	1	1	1	2.9	2.9	2.9			45.836	407	0.0054121	47390	99638	0	0	0	0	0	46510	395180	6607.3	10419	0	0	0	0	0	8069.3	698320	0	0	0	0	0	0	0	0	1
853	P41226	P41226	>sp|P41226|UBA7_HUMAN Ubiquitin-like modifier-activating enzyme 7 OS=Homo sapiens GN=UBA7 PE=1 SV=2	1	1	1	1	1.4	1.4	1.4			111.69	1012	0.00042143	245310	0	0	0	98767	0	0	0	0	292650	0	0	0	26561	0	0	0	0	1	0	0	0	0	0	0	0	0
854	P41250	P41250	>sp|P41250|SYG_HUMAN Glycyl-tRNA synthetase OS=Homo sapiens GN=GARS PE=1 SV=3	1	1	1	1	3.5	3.5	3.5			83.165	739	9.849e-20	0	197220	0	0	237300	264370	0	0	0	0	132250	0	0	158760	245350	0	0	0	0	1	0	0	1	1	0	0	0
855	P41252	P41252	>sp|P41252|SYIC_HUMAN Isoleucyl-tRNA synthetase, cytoplasmic OS=Homo sapiens GN=IARS PE=1 SV=2	1	10	10	10	11.7	11.7	11.7			144.5	1262	2.3048e-162	2744000	638270	2180600	2211400	2537800	4425700	791750	1802800	1056100	2118400	471950	2454800	3149600	1579800	3678600	623560	2838800	1776600	5	0	8	6	4	7	0	4	2
856	P41567	P41567	>sp|P41567|EIF1_HUMAN Eukaryotic translation initiation factor 1 OS=Homo sapiens GN=EIF1 PE=1 SV=1	1	1	1	1	15	15	15			12.732	113	0.0038326	149220	0	180790	138790	315860	0	134520	0	0	135540	0	218430	149880	299870	0	125760	0	0	0	0	0	0	1	0	0	0	0
857	P41743	P41743	>sp|P41743|KPCI_HUMAN Protein kinase C iota type OS=Homo sapiens GN=PRKCI PE=1 SV=2	1	1	1	1	2.3	2.3	2.3			68.262	596	1.6751e-09	0	0	0	0	137420	0	0	0	0	0	0	0	0	102820	0	0	0	0	0	0	0	0	1	0	0	0	0
858	P42025	P42025	>sp|P42025|ACTY_HUMAN Beta-centractin OS=Homo sapiens GN=ACTR1B PE=1 SV=1	1	3	1	1	10.9	6.1	6.1			42.293	376	8.319e-33	273090	367460	118810	527010	277660	842130	284100	134240	164660	181540	183200	105060	809780	138110	875780	343580	111050	150530	0	0	0	1	0	1	1	0	0
859	P42126	P42126	>sp|P42126|D3D2_HUMAN 3,2-trans-enoyl-CoA isomerase, mitochondrial OS=Homo sapiens GN=DCI PE=1 SV=1	1	4	4	4	18.9	18.9	18.9			32.816	302	1.6377e-86	1022400	1522800	1610000	647530	3058700	554790	325090	532050	702190	1541900	654620	2229100	678120	2289900	386530	387430	691520	910080	2	1	3	1	3	0	0	1	1
860	P42166	P42166	>sp|P42166|LAP2A_HUMAN Lamina-associated polypeptide 2, isoform alpha OS=Homo sapiens GN=TMPO PE=1 SV=2	1	14	14	5	29	29	9.7			75.491	694	4.2677e-200	4996700	5655200	4520900	6876900	6548100	6878500	4921600	20158000	4028000	4682800	4006500	6646800	8112200	4382500	4602300	6746700	25339000	4983300	5	5	6	8	7	7	10	23	10
861	P42167	P42167	>sp|P42167|LAP2B_HUMAN Lamina-associated polypeptide 2, isoforms beta/gamma OS=Homo sapiens GN=TMPO PE=1 SV=2	1	13	4	4	43.2	13.7	13.7			50.67	454	4.4215e-159	50104	180890	22748	126390	145020	630440	761290	1453800	261700	26744	43847	16151	44302	25990	488350	1224500	1697100	363200	0	0	0	0	0	2	1	6	1
862	P42224	P42224	>sp|P42224|STAT1_HUMAN Signal transducer and activator of transcription 1-alpha/beta OS=Homo sapiens GN=STAT1 PE=1 SV=2	1	17	17	17	26.3	26.3	26.3			87.334	750	5.0998e-153	12340000	2272200	470990	1036100	13550000	5315100	357680	7299400	6300000	13254000	1302500	731380	1163400	8533000	3894100	389570	8737000	10391000	18	1	1	0	13	6	1	14	12
863	P42677;Q71UM5	P42677;Q71UM5	>sp|P42677|RS27_HUMAN 40S ribosomal protein S27 OS=Homo sapiens GN=RPS27 PE=1 SV=3;>sp|Q71UM5|RS27L_HUMAN 40S ribosomal protein S27-like OS=Homo sapiens GN=RPS27L PE=1 SV=3	2	3	3	3	40.5	40.5	40.5			9.461	84	1.8319e-06	911650	1237200	376390	716540	1019200	809550	434380	553350	920340	875210	778890	602480	718220	1086700	840170	465890	515210	1118900	2	3	0	2	1	2	1	2	3
864	P42704	P42704	>sp|P42704|LPPRC_HUMAN Leucine-rich PPR motif-containing protein, mitochondrial OS=Homo sapiens GN=LRPPRC PE=1 SV=3	1	34	34	34	30.8	30.8	30.8			157.9	1394	0	4259600	4395500	4145200	5642800	8053100	20649000	11984000	2002700	10423000	4552900	4081900	5272800	5872400	5481000	15441000	12147000	2647600	15938000	7	6	9	10	12	35	23	1	27
865	P42765	P42765	>sp|P42765|THIM_HUMAN 3-ketoacyl-CoA thiolase, mitochondrial OS=Homo sapiens GN=ACAA2 PE=1 SV=2	1	6	6	6	28	28	28			41.924	397	1.7779e-64	1136300	1419700	920430	189360	5203800	45499	5339600	1303400	455710	938640	805420	960670	223720	5356200	10539	4874100	1598600	556970	2	2	1	0	5	0	6	2	1
866	P42766	P42766	>sp|P42766|RL35_HUMAN 60S ribosomal protein L35 OS=Homo sapiens GN=RPL35 PE=1 SV=2	1	6	6	6	36.6	36.6	36.6			14.551	123	8.2665e-26	3352600	2139600	1236900	1250600	3861700	4797600	1743100	2004900	2496800	3774000	1838700	1583900	1300200	2571800	3808700	1888100	2380300	3382300	3	3	3	3	4	5	3	5	6
867	P42771	P42771	>sp|P42771|CD2A1_HUMAN Cyclin-dependent kinase inhibitor 2A, isoforms 1/2/3 OS=Homo sapiens GN=CDKN2A PE=1 SV=2	1	1	1	1	7.7	7.7	7.7			16.532	156	0.0019275	0	0	0	0	0	145280	41844	0	286280	0	0	0	0	0	27220	10116	0	515280	0	0	0	0	0	0	0	0	1
868	P42858	P42858	>sp|P42858|HD_HUMAN Huntingtin OS=Homo sapiens GN=HTT PE=1 SV=2	1	3	3	3	1.2	1.2	1.2			347.6	3142	4.071e-05	0	0	0	127490	72925	403700	0	195700	60539	0	0	0	56756	115690	272240	0	214090	196160	0	0	0	2	1	3	0	2	1
869	P43004	P43004	>sp|P43004|EAA2_HUMAN Excitatory amino acid transporter 2 OS=Homo sapiens GN=SLC1A2 PE=1 SV=2	1	1	1	1	1.9	1.9	1.9			62.104	574	0.001264	0	0	105460	0	173610	0	0	0	0	0	0	145430	0	124740	0	0	0	0	0	0	1	0	0	0	0	0	0
870	P43007	P43007	>sp|P43007|SATT_HUMAN Neutral amino acid transporter A OS=Homo sapiens GN=SLC1A4 PE=1 SV=1	1	3	3	3	8.6	8.6	8.6			55.722	532	2.0697e-08	0	806670	108010	533710	217120	275680	119850	0	112470	0	360800	161340	959130	117560	159250	99031	0	186430	0	2	0	2	0	0	0	0	0
871	P43155	P43155	>sp|P43155|CACP_HUMAN Carnitine O-acetyltransferase OS=Homo sapiens GN=CRAT PE=1 SV=5	1	18	18	18	32.7	32.7	32.7			70.857	626	4.4704e-183	985680	5225000	519370	2946200	971530	20506000	11311	185000	270170	93955	2505300	60412	1504100	69427	22503000	951.55	22069	36054	0	7	0	6	0	29	0	0	0
872	P43243	P43243	>sp|P43243|MATR3_HUMAN Matrin-3 OS=Homo sapiens GN=MATR3 PE=1 SV=2	1	19	19	19	28.3	28.3	28.3			94.622	847	0	11538000	15996000	10370000	9596200	16126000	9265000	18674000	6507300	8505500	11925000	16163000	14604000	10910000	10616000	6356300	19800000	6025900	10806000	17	17	13	17	13	12	20	11	14
873	P43246	P43246	>sp|P43246|MSH2_HUMAN DNA mismatch repair protein Msh2 OS=Homo sapiens GN=MSH2 PE=1 SV=1	1	5	5	5	6.5	6.5	6.5			104.74	934	1.1021e-14	212760	0	0	61953	19583	117290	222790	235860	348210	103720	0	0	48186	38717	0	134080	337590	640430	0	0	0	0	0	1	0	2	2
874	P43304	P43304	>sp|P43304|GPDM_HUMAN Glycerol-3-phosphate dehydrogenase, mitochondrial OS=Homo sapiens GN=GPD2 PE=1 SV=3	1	21	21	21	33.8	33.8	33.8			80.852	727	5.6764e-196	3403000	12440000	10191000	10158000	16426000	8248800	23035000	3599900	1638100	3484500	9670000	14947000	12195000	12128000	5971500	24110000	3283500	1886500	3	11	16	16	13	10	19	2	0
875	P43307	P43307	>sp|P43307|SSRA_HUMAN Translocon-associated protein subunit alpha OS=Homo sapiens GN=SSR1 PE=1 SV=3	1	3	3	3	11.9	11.9	11.9			32.235	286	3.6081e-58	2928300	3468400	1427700	1509300	2300500	5579700	2321900	2647600	2875900	3385800	2849100	2145200	1954300	1486700	4392100	2081000	3032100	3707800	5	6	3	3	0	5	3	5	4
876	P43487	P43487	>sp|P43487|RANG_HUMAN Ran-specific GTPase-activating protein OS=Homo sapiens GN=RANBP1 PE=1 SV=1	1	1	1	1	5.5	5.5	5.5			23.31	201	1.2447e-08	0	0	0	0	0	373150	0	0	0	0	0	0	0	0	297650	0	0	0	0	0	0	0	0	1	0	0	0
877	P43490	P43490	>sp|P43490|NAMPT_HUMAN Nicotinamide phosphoribosyltransferase OS=Homo sapiens GN=NAMPT PE=1 SV=1	1	3	3	3	8.6	8.6	8.6			55.52	491	4.9863e-35	108900	0	0	0	0	799760	449350	49641	109900	68919	0	0	0	0	1016800	183660	43099	109770	0	0	0	0	0	4	0	0	0
878	P43686	P43686	>sp|P43686|PRS6B_HUMAN 26S protease regulatory subunit 6B OS=Homo sapiens GN=PSMC4 PE=1 SV=2	1	7	7	7	23.4	23.4	23.4			47.366	418	0	1278700	1937400	2526200	1538100	2364200	2746200	1448800	1354300	1910400	1290300	1444100	4008900	1806200	1531400	1964100	1475100	1665200	2498100	4	6	5	6	5	6	3	3	5
879	P45880	P45880	>sp|P45880|VDAC2_HUMAN Voltage-dependent anion-selective channel protein 2 OS=Homo sapiens GN=VDAC2 PE=1 SV=2	1	12	12	12	53.1	53.1	53.1			31.566	294	0	20184000	29210000	11395000	18186000	49256000	14258000	18191000	18909000	10516000	21426000	20350000	15146000	21714000	37036000	8593500	18715000	26783000	14049000	17	18	12	16	26	12	14	14	9
880	P45954	P45954	>sp|P45954|ACDSB_HUMAN Short/branched chain specific acyl-CoA dehydrogenase, mitochondrial OS=Homo sapiens GN=ACADSB PE=1 SV=1	1	14	14	14	44	44	44			47.485	432	3.9531e-228	723680	2255400	8163900	1474500	11340000	1444100	65396	336220	154290	232390	1352700	11395000	1491100	10012000	702560	16488	106350	52455	0	3	16	4	13	1	0	0	0
881	P45973	P45973	>sp|P45973|CBX5_HUMAN Chromobox protein homolog 5 OS=Homo sapiens GN=CBX5 PE=1 SV=1	1	2	2	2	14.7	14.7	14.7			22.225	191	8.6212e-06	300210	489640	319670	462190	299410	154570	182960	620840	110450	206450	289000	246200	339970	350360	192820	294500	945360	237530	1	1	1	1	0	0	0	2	0
882	P45974	P45974	>sp|P45974|UBP5_HUMAN Ubiquitin carboxyl-terminal hydrolase 5 OS=Homo sapiens GN=USP5 PE=1 SV=2	1	10	10	10	14	14	14			95.785	858	5.3915e-27	3626600	4217700	4970900	3094900	3950500	4531200	1911200	1536000	1279900	3457900	3504900	6520800	3226900	2822200	3809200	2121900	1877000	1949100	5	5	10	7	6	5	3	4	3
883	P46020	P46020	>sp|P46020|KPB1_HUMAN Phosphorylase b kinase regulatory subunit alpha, skeletal muscle isoform OS=Homo sapiens GN=PHKA1 PE=1 SV=2	1	1	1	1	0.7	0.7	0.7			137.31	1223	0.014415	31751	34019	69459	0	272280	130590	40482	43558	156560	19884	15978	57859	0	414890	65237	26094	33945	134820	0	0	0	0	1	0	0	0	0
884	P46060	P46060	>sp|P46060|RAGP1_HUMAN Ran GTPase-activating protein 1 OS=Homo sapiens GN=RANGAP1 PE=1 SV=1	1	2	2	2	3.9	3.9	3.9			63.541	587	3.6732e-13	459720	232280	144750	238690	201880	1239600	613970	82600	369670	331870	185320	204820	428300	144580	844100	410890	109350	833870	1	0	0	1	0	2	1	0	1
885	P46087	P46087	>sp|P46087|NOP2_HUMAN Putative ribosomal RNA methyltransferase NOP2 OS=Homo sapiens GN=NOP2 PE=1 SV=2	1	3	3	3	4.7	4.7	4.7			89.301	812	1.4815e-08	216560	95907	39017	57106	187050	323550	338980	265790	764810	125460	46923	52438	37303	80904	267770	294350	158330	1474200	0	0	0	0	0	1	1	0	4
886	P46108	P46108	>sp|P46108|CRK_HUMAN Adapter molecule crk OS=Homo sapiens GN=CRK PE=1 SV=2	1	1	1	1	3.9	3.9	3.9			33.83	304	0.015583	0	0	0	0	0	0	0	0	60386	0	0	0	0	0	0	0	0	83038	0	0	0	0	0	0	0	0	1
887	P46459	P46459	>sp|P46459|NSF_HUMAN Vesicle-fusing ATPase OS=Homo sapiens GN=NSF PE=1 SV=3	1	16	16	16	23.9	23.9	23.9			82.593	744	1.865e-95	5465300	7568600	2560200	8061700	16493000	2268200	2079400	1802300	1400500	5273700	5794100	3316300	9765100	11606000	1891700	2171600	2140200	2631800	9	11	5	14	20	0	3	1	2
888	P46776	P46776	>sp|P46776|RL27A_HUMAN 60S ribosomal protein L27a OS=Homo sapiens GN=RPL27A PE=1 SV=2	1	4	4	4	31.1	31.1	31.1			16.561	148	3.1586e-19	3478900	3817500	1848700	2420300	3646100	4191400	3628100	2797700	3151200	3583800	2624100	2604900	2697100	2702700	3035600	4354100	3693800	4002800	3	4	3	4	5	4	5	2	3
889	P46777	P46777	>sp|P46777|RL5_HUMAN 60S ribosomal protein L5 OS=Homo sapiens GN=RPL5 PE=1 SV=3	1	7	7	7	24.2	24.2	24.2			34.362	297	1.0851e-36	5409400	3368900	2163200	2449100	3578800	4992900	2968400	2895600	5073400	4883900	2914000	2792800	2972700	3409900	4384600	3019700	3189300	6453600	8	8	6	8	5	8	6	6	13
890	P46778	P46778	>sp|P46778|RL21_HUMAN 60S ribosomal protein L21 OS=Homo sapiens GN=RPL21 PE=1 SV=2	1	3	3	3	18.1	18.1	18.1			18.565	160	3.1642e-79	4543000	4440500	2274900	2199300	3889200	4446900	3372700	2752700	4438500	4643900	3273800	3068900	2565700	2893200	3317700	3581800	3232800	6393400	2	2	2	2	1	3	2	3	5
891	P46779	P46779	>sp|P46779|RL28_HUMAN 60S ribosomal protein L28 OS=Homo sapiens GN=RPL28 PE=1 SV=3	1	8	8	8	46.7	46.7	46.7			15.747	137	1.2995e-18	6848000	4968900	2652500	4203600	6023600	6665700	3915500	2985200	5148800	6186700	3142400	3552200	4646400	4278100	5145600	4039200	4407600	8351200	14	8	4	8	7	10	7	6	6
892	P46781	P46781	>sp|P46781|RS9_HUMAN 40S ribosomal protein S9 OS=Homo sapiens GN=RPS9 PE=1 SV=3	1	13	13	13	44.3	44.3	44.3			22.591	194	1.8451e-34	13066000	9699600	7912400	10096000	18654000	11642000	10907000	9421200	13793000	13875000	7823400	10578000	11290000	13498000	11845000	10433000	10629000	18058000	14	7	11	10	11	11	14	12	17
893	P46782	P46782	>sp|P46782|RS5_HUMAN 40S ribosomal protein S5 OS=Homo sapiens GN=RPS5 PE=1 SV=4	1	8	8	8	41.2	41.2	41.2			22.876	204	2.4166e-101	6501600	8585100	4890000	6580800	8220200	12965000	4616000	5965000	11983000	11621000	7331300	7105200	7096200	5234800	9178200	5087300	6910800	12847000	7	8	7	7	8	12	4	4	11
894	P46783;Q9NQ39	P46783;Q9NQ39	>sp|P46783|RS10_HUMAN 40S ribosomal protein S10 OS=Homo sapiens GN=RPS10 PE=1 SV=1;>sp|Q9NQ39|RS10L_HUMAN Putative 40S ribosomal protein S10-like OS=Homo sapiens GN=RPS10P5 PE=5 SV=1	2	3	3	3	18.8	18.8	18.8			18.898	165	1.4001e-05	564700	777770	380360	468410	931850	1131200	632380	379680	662900	612650	682940	478890	471940	601840	973020	772130	472380	779540	2	1	1	3	4	3	1	1	2
895	P46821;P78559	P46821	>sp|P46821|MAP1B_HUMAN Microtubule-associated protein 1B OS=Homo sapiens GN=MAP1B PE=1 SV=2	2	4	4	4	2.5	2.5	2.5			270.63	2468	7.549e-16	0	0	0	0	422550	0	1856500	44851	138850	0	0	0	0	109890	0	2301400	5902.4	56577	0	0	0	0	1	0	4	0	0
896	P46940;Q86VI3	P46940	>sp|P46940|IQGA1_HUMAN Ras GTPase-activating-like protein IQGAP1 OS=Homo sapiens GN=IQGAP1 PE=1 SV=1	2	42	42	42	37.4	37.4	37.4			189.25	1657	0	26045000	30946000	10524000	19912000	22231000	13081000	11186000	8630500	15981000	24358000	23680000	14484000	23164000	15582000	11612000	12847000	10647000	21847000	32	30	21	29	23	15	13	19	24
897	P46976	P46976	>sp|P46976|GLYG_HUMAN Glycogenin-1 OS=Homo sapiens GN=GYG1 PE=1 SV=4	1	1	1	1	4.6	4.6	4.6			39.383	350	0.0018544	278510	238060	0	0	311850	0	71732	112300	0	243860	156330	0	0	316780	0	64645	122360	0	1	0	0	0	2	0	0	0	0
898	P46977	P46977	>sp|P46977|STT3A_HUMAN Dolichyl-diphosphooligosaccharide--protein glycosyltransferase subunit STT3A OS=Homo sapiens GN=STT3A PE=1 SV=2	1	8	8	8	12.2	12.2	12.2			80.529	705	6.1175e-59	1698000	2202800	607360	688760	1635800	2772000	3839900	5985300	3051600	1420100	1430900	1001400	1058900	1173200	2506000	4568800	7137000	3712100	3	3	1	1	2	5	7	9	6
899	P47755	P47755	>sp|P47755|CAZA2_HUMAN F-actin-capping protein subunit alpha-2 OS=Homo sapiens GN=CAPZA2 PE=1 SV=3	1	7	5	5	34.3	24.8	24.8			32.949	286	1.6256e-79	1824100	3007200	796120	698600	2336700	1364800	2370300	1566600	774670	1669300	2220900	958290	805910	2234400	1046600	2198700	1823200	1303100	4	5	0	1	3	1	3	4	2
900	P47756	P47756	>sp|P47756|CAPZB_HUMAN F-actin-capping protein subunit beta OS=Homo sapiens GN=CAPZB PE=1 SV=4	1	4	4	4	20.9	20.9	20.9			31.35	277	1.6487e-113	1886500	3807200	441630	537150	3091100	1401500	1627000	1991900	1693400	1769700	2467200	1147600	1067500	2077300	1654800	1423800	2367000	1905800	2	4	0	1	3	2	2	2	4
901	P47897	P47897	>sp|P47897|SYQ_HUMAN Glutaminyl-tRNA synthetase OS=Homo sapiens GN=QARS PE=1 SV=1	1	6	6	6	11.6	11.6	11.6			87.798	775	7.2079e-29	1534600	2072800	610510	1886100	2856100	1191600	1865900	981960	1437000	1317200	1229600	745250	2172900	1722100	1177900	1916000	1631700	2437000	3	4	1	6	3	3	2	2	4
902	P47914	P47914	>sp|P47914|RL29_HUMAN 60S ribosomal protein L29 OS=Homo sapiens GN=RPL29 PE=1 SV=2	1	2	2	2	14.5	14.5	14.5			17.752	159	2.6762e-16	3042900	1795600	911970	1442600	3417100	2946500	1817100	1081200	2487800	3043000	1218200	1169100	1697200	2551900	2310100	1952500	1159400	3760300	2	1	2	2	3	3	3	2	3
903	P47985;P0C7P4	P47985;P0C7P4	>sp|P47985|UCRI_HUMAN Cytochrome b-c1 complex subunit Rieske, mitochondrial OS=Homo sapiens GN=UQCRFS1 PE=1 SV=2;>sp|P0C7P4|UCRIL_HUMAN Putative cytochrome b-c1 complex subunit Rieske-like protein 1 OS=Homo sapiens GN=UQCRFS1P1 PE=5 SV=1	2	3	3	3	11.3	11.3	11.3			29.668	274	0.00010548	281960	489690	319210	383240	1719400	92521	376110	292680	479380	268580	402570	370700	387160	1604600	66634	337870	297240	564910	0	1	1	0	4	0	1	0	2
904	P48047	P48047	>sp|P48047|ATPO_HUMAN ATP synthase subunit O, mitochondrial OS=Homo sapiens GN=ATP5O PE=1 SV=1	1	7	7	7	39	39	39			23.277	213	5.0934e-53	8314900	12622000	6947500	5393500	16880000	9289500	7376900	2926200	6076300	6714700	8922800	9419100	6459500	14095000	7349000	7420300	3254000	9429600	9	13	10	7	12	11	11	3	8
905	P48444	P48444	>sp|P48444|COPD_HUMAN Coatomer subunit delta OS=Homo sapiens GN=ARCN1 PE=1 SV=1	1	14	14	14	33.9	33.9	33.9			57.21	511	1.5013e-65	10443000	7798900	4562800	7463800	6502000	6881500	4359200	1858300	3175300	11071000	5889000	7275600	8680300	4362700	4761200	4667900	2449200	3597500	17	8	9	16	12	10	8	5	8
906	P48449	P48449	>sp|P48449|ERG7_HUMAN Lanosterol synthase OS=Homo sapiens GN=LSS PE=1 SV=1	1	3	3	3	4.6	4.6	4.6			83.308	732	0.0026208	48494	1201000	0	807290	0	1840400	1870600	0	28686	7803.3	974960	0	1060600	0	1849300	1437300	0	11733	0	1	0	1	0	1	2	0	0
907	P48509	P48509	>sp|P48509|CD151_HUMAN CD151 antigen OS=Homo sapiens GN=CD151 PE=1 SV=3	1	2	2	2	6.7	6.7	6.7			28.295	253	0.0014217	0	111470	20316	84632	69230	41420	0	158680	33935	0	149190	25485	185180	48855	31160	0	56330	44011	0	1	0	1	0	0	0	1	0
908	P48556	P48556	>sp|P48556|PSMD8_HUMAN 26S proteasome non-ATPase regulatory subunit 8 OS=Homo sapiens GN=PSMD8 PE=1 SV=2	1	5	5	5	15.4	15.4	15.4			39.611	350	6.2203e-23	914970	889500	1231300	1128400	1444300	1570600	698080	841480	1001900	953160	599670	1803800	1255900	1030000	1238400	1041500	926550	1189200	2	1	4	4	4	3	2	3	4
909	P48643	P48643	>sp|P48643|TCPE_HUMAN T-complex protein 1 subunit epsilon OS=Homo sapiens GN=CCT5 PE=1 SV=1	1	13	13	13	33.8	33.8	33.8			59.67	541	3.5015e-173	6271100	4782400	4219000	7088500	6607900	7878000	6148600	6191600	4692100	6440900	4211600	5493900	9392300	4152500	7217600	6942800	5616200	6142900	11	4	8	14	6	8	7	9	13
910	P48651	P48651	>sp|P48651|PTSS1_HUMAN Phosphatidylserine synthase 1 OS=Homo sapiens GN=PTDSS1 PE=1 SV=1	1	2	2	2	5.1	5.1	5.1			55.527	473	1.2745e-06	0	140460	0	87090	0	143020	0	135430	350950	0	75069	0	73783	0	81296	0	120100	623850	0	0	0	0	0	0	0	0	2
911	P48735	P48735	>sp|P48735|IDHP_HUMAN Isocitrate dehydrogenase [NADP], mitochondrial OS=Homo sapiens GN=IDH2 PE=1 SV=2	1	13	13	12	32.5	32.5	30.5			50.909	452	0	1200800	4996300	2456100	2523700	7425800	7401300	4873200	1952900	4346200	1733700	4264100	4134800	3504600	5993600	5487100	3042500	2386300	5551000	1	9	6	6	12	14	8	7	12
912	P49006	P49006	>sp|P49006|MRP_HUMAN MARCKS-related protein OS=Homo sapiens GN=MARCKSL1 PE=1 SV=2	1	1	1	1	6.7	6.7	6.7			19.529	195	5.5559e-05	0	44536	0	11744	190470	139300	38692	0	0	0	21246	0	8881.1	90657	194700	25332	0	0	0	0	0	0	0	1	0	0	0
913	P49069	P49069	>sp|P49069|CAMLG_HUMAN Calcium signal-modulating cyclophilin ligand OS=Homo sapiens GN=CAMLG PE=1 SV=1	1	1	1	1	6.8	6.8	6.8			32.952	296	0.016193	40049	130370	64834	97663	85934	38408	0	0	38828	34269	83665	73791	149730	75142	26215	0	0	45688	0	0	0	2	1	0	0	0	0
914	P49189	P49189	>sp|P49189|AL9A1_HUMAN 4-trimethylaminobutyraldehyde dehydrogenase OS=Homo sapiens GN=ALDH9A1 PE=1 SV=3	1	11	11	11	26.1	26.1	26.1			53.801	494	1.8617e-89	3472000	7615400	3241200	3055000	4634200	978660	787320	5700100	312250	3956200	3497000	8741700	3600300	935400	1048400	1574600	6095800	258260	4	6	5	7	4	0	0	4	0
915	P49207	P49207	>sp|P49207|RL34_HUMAN 60S ribosomal protein L34 OS=Homo sapiens GN=RPL34 PE=1 SV=3	1	3	3	3	15.4	15.4	15.4			13.293	117	4.1613e-14	2745300	2327800	1060200	2012900	2771400	3087900	1762700	1797900	2815300	2519900	1671800	1849800	2474300	1769100	2311600	2561400	2083100	3513100	3	3	3	2	4	4	3	3	4
916	P49257	P49257	>sp|P49257|LMAN1_HUMAN Protein ERGIC-53 OS=Homo sapiens GN=LMAN1 PE=1 SV=2	1	13	13	13	28.4	28.4	28.4			57.548	510	4.0596e-96	16658000	11273000	8160600	4591900	5484700	11764000	4698100	3829000	2573000	15636000	8342700	10712000	5202100	4314400	10278000	5833000	4230000	3503900	14	11	12	12	9	15	6	8	6
917	P49321	P49321	>sp|P49321|NASP_HUMAN Nuclear autoantigenic sperm protein OS=Homo sapiens GN=NASP PE=1 SV=2	1	5	5	5	8.9	8.9	8.9			85.237	788	1.3708e-13	277810	58454	131130	159290	506960	1170300	859770	1067600	264310	164330	52685	90407	116220	196060	1128700	1002700	1207900	616310	0	0	0	0	0	4	3	4	1
918	P49327	P49327	>sp|P49327|FAS_HUMAN Fatty acid synthase OS=Homo sapiens GN=FASN PE=1 SV=3	1	115	115	115	62.4	62.4	62.4			273.42	2511	0	41298000	395810000	34334000	68303000	76146000	862660000	338190000	9040400	17246000	37148000	304650000	38027000	73381000	53287000	718990000	336960000	8875400	21827000	47	189	58	94	70	319	162	13	32
919	P49354	P49354	>sp|P49354|FNTA_HUMAN Protein farnesyltransferase/geranylgeranyltransferase type-1 subunit alpha OS=Homo sapiens GN=FNTA PE=1 SV=1	1	1	1	1	4.7	4.7	4.7			44.408	379	4.7151e-17	167130	366600	149970	218180	200240	195990	60953	111560	320770	165660	290010	165820	271610	146500	129960	52151	134450	493600	2	1	0	1	1	0	0	2	1
920	P49368	P49368	>sp|P49368|TCPG_HUMAN T-complex protein 1 subunit gamma OS=Homo sapiens GN=CCT3 PE=1 SV=4	1	15	15	15	38.5	38.5	38.5			60.533	545	1.2523e-109	8312900	8012500	4571600	10301000	7646400	11308000	7409700	6883700	6216900	9350900	7233200	6690000	9913700	6410500	8174500	7407100	8528200	8424700	11	6	8	15	7	16	9	9	10
921	P49406	P49406	>sp|P49406|RM19_HUMAN 39S ribosomal protein L19, mitochondrial OS=Homo sapiens GN=MRPL19 PE=1 SV=2	1	1	1	1	3.1	3.1	3.1			33.535	292	0.016515	0	0	129460	44071	304790	182220	0	143600	239260	0	0	174890	53214	231630	130320	0	181490	334160	0	0	0	0	0	1	0	0	0
922	P49411	P49411	>sp|P49411|EFTU_HUMAN Elongation factor Tu, mitochondrial OS=Homo sapiens GN=TUFM PE=1 SV=2	1	18	18	18	49.1	49.1	49.1			49.541	452	1.1444e-116	8453900	19946000	10000000	4177800	24366000	13807000	7126900	3967700	3602100	7783200	14869000	14703000	4190800	19997000	11598000	6339300	3811100	4860200	6	18	15	6	19	11	8	7	6
923	P49450	P49450	>sp|P49450|CENPA_HUMAN Histone H3-like centromeric protein A OS=Homo sapiens GN=CENPA PE=1 SV=1	1	1	1	1	10	10	10			15.99	140	0.0047854	0	0	0	0	0	0	43860	32967	27910	0	0	0	0	0	0	48917	39073	36556	0	0	0	0	0	0	1	0	0
924	P49458	P49458	>sp|P49458|SRP09_HUMAN Signal recognition particle 9 kDa protein OS=Homo sapiens GN=SRP9 PE=1 SV=2	1	1	1	1	12.8	12.8	12.8			10.112	86	3.7619e-05	346690	502190	172370	397120	802060	425250	310050	137170	158440	344160	377770	216130	487120	638060	335810	313520	155080	204090	2	1	1	1	1	1	1	0	1
925	Q9Y5K3;P49585	Q9Y5K3;P49585	>sp|Q9Y5K3|PCY1B_HUMAN Choline-phosphate cytidylyltransferase B OS=Homo sapiens GN=PCYT1B PE=1 SV=1;>sp|P49585|PCY1A_HUMAN Choline-phosphate cytidylyltransferase A OS=Homo sapiens GN=PCYT1A PE=1 SV=2	2	1	1	1	3.3	3.3	3.3			41.94	369	0.0025728	126460	142340	159280	95214	267760	272260	0	83349	0	114440	96599	294390	102430	181300	196510	0	93853	0	0	0	1	0	0	0	0	0	0
926	P49588	P49588	>sp|P49588|SYAC_HUMAN Alanyl-tRNA synthetase, cytoplasmic OS=Homo sapiens GN=AARS PE=1 SV=2	1	18	18	18	23	23	23			106.81	968	1.9484e-88	759220	1375000	877480	633180	772840	17496000	1097200	552830	687720	473950	999870	1379200	923430	338190	13225000	980820	1468600	1218100	0	1	1	1	0	23	1	1	2
927	P49589	P49589	>sp|P49589|SYCC_HUMAN Cysteinyl-tRNA synthetase, cytoplasmic OS=Homo sapiens GN=CARS PE=1 SV=3	1	1	1	1	1.3	1.3	1.3			85.472	748	0.0047417	0	0	0	30667	19906	62759	0	23229	16911	0	0	0	42285	10760	62851	0	20881	16798	0	0	0	1	0	1	0	0	0
928	P49720	P49720	>sp|P49720|PSB3_HUMAN Proteasome subunit beta type-3 OS=Homo sapiens GN=PSMB3 PE=1 SV=2	1	5	5	5	36.1	36.1	36.1			22.949	205	5.4579e-35	1242800	1789900	1552100	1225800	2420500	1970200	1392400	896140	1111300	1206300	1469000	2212000	1592200	2009200	1376600	1322500	851820	1526800	1	3	5	4	3	2	3	0	4
929	P49721	P49721	>sp|P49721|PSB2_HUMAN Proteasome subunit beta type-2 OS=Homo sapiens GN=PSMB2 PE=1 SV=1	1	3	3	3	22.4	22.4	22.4			22.836	201	8.8821e-20	206120	356600	776780	653110	1482700	342040	145030	91785	705110	398540	584200	815390	395480	241580	1523600	173090	283350	483290	2	1	3	2	3	2	1	2	3
930	P49736	P49736	>sp|P49736|MCM2_HUMAN DNA replication licensing factor MCM2 OS=Homo sapiens GN=MCM2 PE=1 SV=4	1	4	4	4	5.6	5.6	5.6			101.89	904	9.6662e-30	31057	250050	0	354630	546550	790720	121400	702440	739100	36226	105180	0	189760	201770	234250	80336	1130800	1716900	0	0	0	0	0	1	0	1	3
931	P49748	P49748	>sp|P49748|ACADV_HUMAN Very long-chain specific acyl-CoA dehydrogenase, mitochondrial OS=Homo sapiens GN=ACADVL PE=1 SV=1	1	14	14	14	28.9	28.9	28.9			70.389	655	3.5935e-274	6128300	4262700	2731500	806340	1883500	9662200	1506000	226860	2308400	6824500	3440500	5466600	753030	979300	6554300	1036200	124720	2861200	12	6	4	2	1	19	3	0	9
932	P49753;Q86TX2	P49753;Q86TX2	>sp|P49753|ACOT2_HUMAN Acyl-coenzyme A thioesterase 2, mitochondrial OS=Homo sapiens GN=ACOT2 PE=1 SV=6;>sp|Q86TX2|ACOT1_HUMAN Acyl-coenzyme A thioesterase 1 OS=Homo sapiens GN=ACOT1 PE=1 SV=1	2	4	4	4	14.1	14.1	14.1			53.218	483	1.3296e-10	76096	1450400	1243900	227390	1008400	1259600	341850	117600	517000	126100	1840700	1600800	177510	363360	1159700	240950	238990	309020	0	1	2	0	0	2	0	0	0
933	P49755	P49755	>sp|P49755|TMEDA_HUMAN Transmembrane emp24 domain-containing protein 10 OS=Homo sapiens GN=TMED10 PE=1 SV=2	1	10	10	10	41.1	41.1	41.1			24.976	219	9.9582e-203	13630000	14736000	8550700	11327000	10743000	8072200	11144000	5483500	4393700	14137000	12807000	11421000	14215000	7171200	6446400	10593000	6022700	5520300	11	13	9	8	5	6	8	8	6
934	P49790	P49790	>sp|P49790|NU153_HUMAN Nuclear pore complex protein Nup153 OS=Homo sapiens GN=NUP153 PE=1 SV=2	1	1	1	1	0.9	0.9	0.9			153.94	1475	7.2967e-19	0	0	0	0	0	38550	0	35827	24812	0	0	0	0	0	27960	0	48811	32679	0	0	0	0	0	1	0	1	1
935	P49915	P49915	>sp|P49915|GUAA_HUMAN GMP synthase [glutamine-hydrolyzing] OS=Homo sapiens GN=GMPS PE=1 SV=1	1	3	3	3	6.2	6.2	6.2			76.715	693	5.3222e-08	227370	304770	237300	91713	355870	1381500	96715	82097	267830	119730	141180	192950	87452	157090	1500200	44663	112790	462840	0	0	0	0	0	3	0	0	2
936	P49916	P49916	>sp|P49916|DNLI3_HUMAN DNA ligase 3 OS=Homo sapiens GN=LIG3 PE=1 SV=2	1	1	1	1	1.4	1.4	1.4			112.91	1009	2.1717e-09	0	0	42434	126570	178760	82780	45170	85855	115280	0	0	57836	154190	137060	57896	47640	101500	162440	0	0	0	0	0	1	0	1	0
937	P49959	P49959	>sp|P49959|MRE11_HUMAN Double-strand break repair protein MRE11A OS=Homo sapiens GN=MRE11A PE=1 SV=3	1	3	3	3	5.1	5.1	5.1			80.592	708	7.3001e-31	344480	1432300	226820	75241	242690	361430	58738	167950	163150	385570	1190000	114600	77101	68976	509210	52109	79382	296610	0	3	0	0	0	0	0	0	0
938	P50135	P50135	>sp|P50135|HNMT_HUMAN Histamine N-methyltransferase OS=Homo sapiens GN=HNMT PE=1 SV=1	1	3	3	3	19.2	19.2	19.2			33.295	292	2.2353e-52	360660	1162400	1447300	282900	327700	0	0	66685	260740	226630	1013800	1973300	266100	296690	0	0	0	320950	0	1	2	1	0	0	0	1	2
939	P50213	P50213	>sp|P50213|IDH3A_HUMAN Isocitrate dehydrogenase [NAD] subunit alpha, mitochondrial OS=Homo sapiens GN=IDH3A PE=1 SV=1	1	3	3	3	9	9	9			39.591	366	1.9292e-28	176110	230730	55119	336780	1098400	110860	0	58763	122300	122640	120500	51054	150540	1300100	61579	0	50922	117120	0	0	0	1	2	0	0	0	0
940	P50224;P50225;P50226	P50224;P50225;P50226	>sp|P50224|ST1A3_HUMAN Sulfotransferase 1A3/1A4 OS=Homo sapiens GN=SULT1A3 PE=1 SV=1;>sp|P50225|ST1A1_HUMAN Sulfotransferase 1A1 OS=Homo sapiens GN=SULT1A1 PE=1 SV=3;>sp|P50226|ST1A2_HUMAN Sulfotransferase 1A2 OS=Homo sapiens GN=SULT1A2 PE=1 SV=2	3	1	1	1	3.4	3.4	3.4			34.196	295	1.2047e-08	0	0	0	332700	301160	0	0	82232	65132	0	0	0	606720	111290	0	0	50535	44232	0	0	0	1	0	0	0	0	0
941	P50336	P50336	>sp|P50336|PPOX_HUMAN Protoporphyrinogen oxidase OS=Homo sapiens GN=PPOX PE=1 SV=1	1	2	2	2	9	9	9			50.765	477	1.1492e-17	316140	89304	356350	99304	59245	38851	0	62675	34487	250290	120040	347060	232570	74175	43726	0	41108	66914	2	1	3	2	1	0	0	0	0
942	P50395	P50395	>sp|P50395|GDIB_HUMAN Rab GDP dissociation inhibitor beta OS=Homo sapiens GN=GDI2 PE=1 SV=2	1	24	24	18	66.3	66.3	49.4			50.663	445	0	18356000	24844000	11810000	21150000	17961000	18746000	24535000	30557000	18970000	20149000	20518000	16416000	23503000	12351000	13636000	28289000	35958000	24776000	21	21	12	27	18	14	18	31	23
943	P50402	P50402	>sp|P50402|EMD_HUMAN Emerin OS=Homo sapiens GN=EMD PE=1 SV=1	1	8	8	8	40.2	40.2	40.2			28.994	254	6.0693e-77	2080100	3110600	1854700	2440600	2854300	2055700	3499600	1106200	392110	2023200	2353600	2646700	2921600	2065200	2038600	2986500	1390000	649270	8	2	3	6	6	1	7	3	1
944	P50416	P50416	>sp|P50416|CPT1A_HUMAN Carnitine O-palmitoyltransferase 1, liver isoform OS=Homo sapiens GN=CPT1A PE=1 SV=2	1	8	8	8	10.9	10.9	10.9			88.367	773	3.6873e-52	290310	91248	27267	596190	1416900	26521	2502100	454550	27101	112720	7990.1	4234.5	236740	383340	2470	4439900	171610	4351.2	0	0	0	1	1	0	9	0	0
945	P50453	P50453	>sp|P50453|SPB9_HUMAN Serpin B9 OS=Homo sapiens GN=SERPINB9 PE=1 SV=1	1	3	2	2	8.8	6.1	6.1			42.403	376	1.8412e-09	55597	198580	20496	83888	135800	0	28472	326960	677140	32026	43199	15704	28110	21184	0	16881	109690	1533700	0	0	0	0	0	0	0	0	2
946	P50454	P50454	>sp|P50454|SERPH_HUMAN Serpin H1 OS=Homo sapiens GN=SERPINH1 PE=1 SV=2	1	14	14	14	44.5	44.5	44.5			46.44	418	8.8186e-197	2177500	5611600	722530	1218300	872490	9153700	11118000	28389000	6294600	2427900	3904700	1055400	1441500	688790	6755700	9676200	38645000	7581000	6	6	2	6	1	9	10	26	9
947	P50502;Q8IZP2;Q8NFI4	P50502;Q8IZP2;Q8NFI4	>sp|P50502|F10A1_HUMAN Hsc70-interacting protein OS=Homo sapiens GN=ST13 PE=1 SV=2;>sp|Q8IZP2|ST134_HUMAN Putative protein FAM10A4 OS=Homo sapiens GN=ST13P4 PE=5 SV=1;>sp|Q8NFI4|F10A5_HUMAN Putative protein FAM10A5 OS=Homo sapiens GN=ST13P5 PE=5 SV=1	3	4	4	4	11.9	11.9	11.9			41.331	369	6.2423e-83	2403500	1912400	3106900	3602600	7538700	4270900	3136500	1414200	1588300	2197000	2005700	4139000	4328800	5681000	3380700	3100600	1643600	1996600	3	3	4	4	7	4	3	1	4
948	P50570;Q05193;Q9UQ16	P50570;Q05193	>sp|P50570|DYN2_HUMAN Dynamin-2 OS=Homo sapiens GN=DNM2 PE=1 SV=2;>sp|Q05193|DYN1_HUMAN Dynamin-1 OS=Homo sapiens GN=DNM1 PE=1 SV=2	3	4	4	4	4.8	4.8	4.8			98.063	870	9.696e-27	623370	512770	416040	353510	909430	1263600	867380	443820	846350	580180	393720	521450	659990	961290	903070	791740	399790	1067700	1	0	0	0	1	2	2	0	2
949	P50750;Q14004;Q9NYV4;Q00537;Q00536;Q07002;O94921;Q96Q40;Q00534;Q00526;P11802;P24941;Q00535	P50750;Q14004;Q9NYV4;Q00537;Q00536;Q07002;O94921;Q96Q40;Q00534;Q00526;P11802;P24941;Q00535	>sp|P50750|CDK9_HUMAN Cyclin-dependent kinase 9 OS=Homo sapiens GN=CDK9 PE=1 SV=3;>sp|Q14004|CDK13_HUMAN Cyclin-dependent kinase 13 OS=Homo sapiens GN=CDK13 PE=1 SV=2;>sp|Q9NYV4|CDK12_HUMAN Cyclin-dependent kinase 12 OS=Homo sapiens GN=CDK12 PE=1 SV=2;>sp|	13	2	1	1	5.4	3.2	3.2			42.777	372	0.00038411	0	71214	0	41754	0	58267	0	0	38079	0	0	0	0	0	0	0	0	52363	0	1	0	1	0	1	0	0	1
950	P50851	P50851	>sp|P50851|LRBA_HUMAN Lipopolysaccharide-responsive and beige-like anchor protein OS=Homo sapiens GN=LRBA PE=1 SV=4	1	12	12	12	5.7	5.7	5.7			319.1	2863	1.434e-84	1052200	2022400	2330200	2953000	5345600	986510	700270	191910	217690	588950	1597400	3196800	3305100	4544800	881590	642400	180020	287630	0	2	7	8	9	1	1	0	0
951	P50895	P50895	>sp|P50895|BCAM_HUMAN Basal cell adhesion molecule OS=Homo sapiens GN=BCAM PE=1 SV=2	1	11	11	11	22.3	22.3	22.3			67.404	628	2.3255e-41	1519400	3221400	1137100	2423100	1389700	1205700	157710	111780	192360	1798400	3311300	1176700	2538000	786270	980710	85613	80410	138720	3	7	2	10	2	3	0	0	0
952	P50897	P50897	>sp|P50897|PPT1_HUMAN Palmitoyl-protein thioesterase 1 OS=Homo sapiens GN=PPT1 PE=1 SV=1	1	2	2	2	8.2	8.2	8.2			34.193	306	3.5975e-16	517020	64345	0	0	25986	32909	0	0	0	567030	11094	0	0	13980	18873	0	0	0	2	0	0	0	0	0	0	0	0
953	P50914	P50914	>sp|P50914|RL14_HUMAN 60S ribosomal protein L14 OS=Homo sapiens GN=RPL14 PE=1 SV=4	1	7	7	7	34	34	34			23.432	215	2.8647e-55	5933600	6779200	3493600	4553100	6202500	8711200	6482000	4292000	5533600	6140700	5009300	4894600	4579000	4363000	6433100	7329200	5692000	7848500	6	5	4	8	7	7	6	4	7
954	P50990	P50990	>sp|P50990|TCPQ_HUMAN T-complex protein 1 subunit theta OS=Homo sapiens GN=CCT8 PE=1 SV=4	1	14	14	14	29.4	29.4	29.4			59.62	548	6.1778e-145	3525900	3679300	3367800	6317600	5131100	7248800	5874900	5965400	3629800	3222500	2676800	4156700	7858500	3511600	5364500	5126900	8857900	5583300	6	9	6	12	5	8	11	11	8
955	P50991	P50991	>sp|P50991|TCPD_HUMAN T-complex protein 1 subunit delta OS=Homo sapiens GN=CCT4 PE=1 SV=4	1	11	11	11	26	26	26			57.924	539	2.9448e-111	3856600	4022500	3661600	6489700	4940900	8536200	5330100	6444800	3905500	4379100	3306300	4905600	8185500	4054900	6435800	5516100	6808200	5250100	6	5	8	9	9	8	9	10	9
956	P50995	P50995	>sp|P50995|ANX11_HUMAN Annexin A11 OS=Homo sapiens GN=ANXA11 PE=1 SV=1	1	7	7	7	17.2	17.2	17.2			54.389	505	1.1735e-43	3438000	4403600	907950	2330700	1526800	1339000	777550	607370	637800	4234200	2999200	1208700	2834800	1249800	598250	601180	600700	1036000	4	5	1	3	1	1	1	0	1
957	P51114	P51114	>sp|P51114|FXR1_HUMAN Fragile X mental retardation syndrome-related protein 1 OS=Homo sapiens GN=FXR1 PE=1 SV=3	1	6	6	5	11.6	11.6	10.3			69.72	621	1.8672e-30	803850	827280	744680	596410	1468200	1248700	827360	736420	1282000	852660	600240	898500	749030	949270	1094200	793610	1141600	1670100	1	0	0	1	0	1	0	1	4
958	P51148	P51148	>sp|P51148|RAB5C_HUMAN Ras-related protein Rab-5C OS=Homo sapiens GN=RAB5C PE=1 SV=2	1	7	7	5	43.1	43.1	32.9			23.482	216	1.587e-131	3609700	5766700	3842600	5402700	10661000	6719000	1776600	3566100	2923100	3477400	4681600	5096800	6388400	8182600	5323700	2094900	3864000	3982200	9	10	7	12	11	9	2	3	7
959	P51149	P51149	>sp|P51149|RAB7A_HUMAN Ras-related protein Rab-7a OS=Homo sapiens GN=RAB7A PE=1 SV=1	1	12	12	12	72.9	72.9	72.9			23.489	207	3.5721e-187	15984000	14745000	8401200	5352500	21851000	22772000	11922000	15207000	9789600	15278000	10476000	10645000	6374200	17582000	17468000	14382000	18396000	13148000	12	12	13	5	13	10	10	17	13
960	P51153;Q96E17;P20337	P51153	>sp|P51153|RAB13_HUMAN Ras-related protein Rab-13 OS=Homo sapiens GN=RAB13 PE=1 SV=1	3	6	3	3	31	18.2	18.2			22.774	203	4.2055e-22	9661800	11439000	660370	1120000	26576000	5402300	7546300	6875600	2360500	9998600	8636400	625220	831680	23106000	4141100	6718700	7374500	2781400	2	3	0	1	1	1	0	0	2
961	P51398	P51398	>sp|P51398|RT29_HUMAN 28S ribosomal protein S29, mitochondrial OS=Homo sapiens GN=DAP3 PE=1 SV=1	1	2	2	2	8.5	8.5	8.5			45.566	398	3.5399e-14	16063	56349	27485	20417	66182	207260	66219	0	61372	15471	40702	35210	23378	47695	177170	65642	0	81282	0	0	0	0	0	2	0	0	0
962	P51452	P51452	>sp|P51452|DUS3_HUMAN Dual specificity protein phosphatase 3 OS=Homo sapiens GN=DUSP3 PE=1 SV=1	1	1	1	1	6.5	6.5	6.5			20.478	185	0.00010169	128590	308140	201580	234820	638270	225860	0	160000	137850	123940	222750	258440	339670	460330	173650	0	191910	182710	0	0	0	1	0	0	0	0	0
963	P51531;P51532	P51531	>sp|P51531|SMCA2_HUMAN Probable global transcription activator SNF2L2 OS=Homo sapiens GN=SMARCA2 PE=1 SV=2	2	3	3	3	2.8	2.8	2.8			181.28	1590	5.3069e-05	300010	164360	92296	14370	162130	160830	17198	114680	0	256750	29687	542930	15235	33751	32331	15785	46664	0	2	0	1	0	0	0	0	0	0
964	P51570	P51570	>sp|P51570|GALK1_HUMAN Galactokinase OS=Homo sapiens GN=GALK1 PE=1 SV=1	1	3	3	3	9.2	9.2	9.2			42.272	392	1.7103e-10	1075400	916250	409350	537840	770780	559050	39655	747280	656150	1406000	280970	360260	534330	378800	236830	65151	1596200	983620	3	0	0	1	0	0	0	2	1
965	P51571	P51571	>sp|P51571|SSRD_HUMAN Translocon-associated protein subunit delta OS=Homo sapiens GN=SSR4 PE=1 SV=1	1	4	4	4	28.9	28.9	28.9			18.998	173	4.4027e-47	6626600	7095300	1959000	2700400	1799500	9136400	4894300	1537500	3575500	6437500	5376000	2651700	2770600	1306900	7406100	5706800	2542500	4067700	7	7	5	5	3	11	3	4	7
966	P51572	P51572	>sp|P51572|BAP31_HUMAN B-cell receptor-associated protein 31 OS=Homo sapiens GN=BCAP31 PE=1 SV=3	1	11	11	11	39.4	39.4	39.4			27.991	246	6.8631e-103	14002000	15367000	7156300	7754700	10194000	12952000	16487000	30372000	2861500	13342000	10323000	8627300	8201900	7219400	9778800	21796000	38654000	2979100	12	14	11	8	9	11	12	22	5
967	P51610	P51610	>sp|P51610|HCFC1_HUMAN Host cell factor 1 OS=Homo sapiens GN=HCFC1 PE=1 SV=2	1	4	4	4	3.3	3.3	3.3			208.73	2035	1.1421e-09	495720	348640	797940	540260	1030800	813960	601140	840770	491220	594270	317550	927920	547530	729050	676620	762650	1011500	654780	1	1	2	1	1	0	2	2	1
968	P51648	P51648	>sp|P51648|AL3A2_HUMAN Fatty aldehyde dehydrogenase OS=Homo sapiens GN=ALDH3A2 PE=1 SV=1	1	4	4	4	11.1	11.1	11.1			54.847	485	6.0048e-21	1251800	1438700	521280	610840	1480300	2555900	460950	381060	94919	1482300	1310900	517080	828900	1464200	1721400	289760	218870	142490	3	3	2	2	2	4	0	0	0
969	P51659	P51659	>sp|P51659|DHB4_HUMAN Peroxisomal multifunctional enzyme type 2 OS=Homo sapiens GN=HSD17B4 PE=1 SV=3	1	12	12	12	23.4	23.4	23.4			79.685	736	6.2282e-106	6868600	6419300	4112100	2955900	9962800	195440	62121	1136400	2407300	8696300	5552600	3438700	1758100	10937000	70924	29088	756050	1826400	10	7	5	5	11	0	0	1	3
970	P51665	P51665	>sp|P51665|PSD7_HUMAN 26S proteasome non-ATPase regulatory subunit 7 OS=Homo sapiens GN=PSMD7 PE=1 SV=2	1	4	4	4	18.8	18.8	18.8			37.025	324	4.1997e-30	1042200	1082500	1469200	1030100	1633700	2457500	1183200	1533600	1394700	1147300	938890	2199900	1071300	1240000	2126000	1280400	1495800	1760100	1	1	1	2	2	5	2	2	4
971	P51884	P51884	>sp|P51884|LUM_HUMAN Lumican OS=Homo sapiens GN=LUM PE=1 SV=2	1	10	10	10	34.9	34.9	34.9			38.429	338	3.2114e-148	5876800	10587000	1711900	1503600	11159000	5593700	11078000	6321600	899780	5502600	7863900	2668200	2194400	8670000	4259100	12381000	6216800	1442900	7	8	2	2	11	7	13	11	2
972	P51888	P51888	>sp|P51888|PRELP_HUMAN Prolargin OS=Homo sapiens GN=PRELP PE=1 SV=1	1	2	2	2	5.2	5.2	5.2			43.809	382	5.9095e-06	0	13134	0	8040.8	336490	176360	0	811850	0	0	7419.6	0	7200.7	222130	25218	0	1160100	0	0	0	0	0	1	0	0	2	0
973	P51970	P51970	>sp|P51970|NDUA8_HUMAN NADH dehydrogenase [ubiquinone] 1 alpha subcomplex subunit 8 OS=Homo sapiens GN=NDUFA8 PE=1 SV=3	1	5	5	5	32.6	32.6	32.6			20.105	172	9.7949e-20	949360	986820	720700	974620	2177900	1189900	529540	214310	658920	1057200	657730	1067400	941090	1368700	1240100	551230	283900	935970	4	0	1	3	3	2	1	0	1
974	P51991	P51991	>sp|P51991|ROA3_HUMAN Heterogeneous nuclear ribonucleoprotein A3 OS=Homo sapiens GN=HNRNPA3 PE=1 SV=2	1	15	14	14	32.5	32.5	32.5			39.594	378	2.7505e-295	14793000	21808000	10277000	16477000	15290000	13762000	30538000	16354000	12411000	16189000	16237000	13058000	18621000	11954000	11401000	31427000	19595000	17191000	11	17	10	15	11	8	18	12	9
975	P52209	P52209	>sp|P52209|6PGD_HUMAN 6-phosphogluconate dehydrogenase, decarboxylating OS=Homo sapiens GN=PGD PE=1 SV=3	1	4	4	4	14.1	14.1	14.1			53.139	483	2.7498e-182	736800	2054000	155680	309020	540720	135700	419710	335630	1383900	402100	2152000	130630	170220	710330	50943	214770	588610	1697700	0	3	0	1	2	0	0	1	4
976	P52272	P52272	>sp|P52272|HNRPM_HUMAN Heterogeneous nuclear ribonucleoprotein M OS=Homo sapiens GN=HNRNPM PE=1 SV=3	1	20	20	20	33.2	33.2	33.2			77.515	730	5.7704e-102	18785000	9825200	12974000	13253000	22050000	13772000	22315000	11388000	18179000	17875000	7195900	19453000	14821000	18274000	9742600	26636000	13868000	20923000	20	6	12	11	8	8	7	7	17
977	P52292	P52292	>sp|P52292|IMA2_HUMAN Importin subunit alpha-2 OS=Homo sapiens GN=KPNA2 PE=1 SV=1	1	1	1	1	2.8	2.8	2.8			57.861	529	0.015478	0	0	0	0	0	309880	0	0	0	0	0	0	0	0	247180	0	0	0	0	0	0	0	0	1	0	0	0
978	P52306	P52306	>sp|P52306|GDS1_HUMAN Rap1 GTPase-GDP dissociation stimulator 1 OS=Homo sapiens GN=RAP1GDS1 PE=1 SV=3	1	3	3	3	8.6	8.6	8.6			66.316	607	1.9576e-37	511000	382480	151320	431290	385350	92315	251980	163150	34633	913110	277560	262130	428130	123830	99631	175860	78645	24952	4	3	3	3	1	1	0	0	0
979	P52565	P52565	>sp|P52565|GDIR1_HUMAN Rho GDP-dissociation inhibitor 1 OS=Homo sapiens GN=ARHGDIA PE=1 SV=3	1	2	2	2	10.8	10.8	10.8			23.207	204	6.052e-13	0	0	0	111880	286970	238340	435990	65543	84406	0	0	0	116210	252640	166100	457270	71257	120750	0	0	0	0	1	0	2	0	1
980	P52566	P52566	>sp|P52566|GDIR2_HUMAN Rho GDP-dissociation inhibitor 2 OS=Homo sapiens GN=ARHGDIB PE=1 SV=3	1	2	2	2	10	10	10			22.988	201	3.046e-05	52711	149480	166260	228240	0	0	0	0	173430	44793	95270	267190	318930	0	0	0	0	169610	0	0	1	2	0	0	0	0	0
981	P52569	P52569	>sp|P52569|CTR2_HUMAN Low affinity cationic amino acid transporter 2 OS=Homo sapiens GN=SLC7A2 PE=1 SV=2	1	1	1	1	1.7	1.7	1.7			71.672	658	0.0030289	0	0	0	0	67335	0	0	16476	0	0	0	0	0	60816	0	0	10071	0	0	0	0	0	1	0	0	0	0
982	P52597	P52597	>sp|P52597|HNRPF_HUMAN Heterogeneous nuclear ribonucleoprotein F OS=Homo sapiens GN=HNRNPF PE=1 SV=3	1	8	6	6	25.1	18.6	18.6			45.671	415	5.7789e-202	4936500	6166900	2699700	5125200	8848200	5190300	6805000	2833300	4779400	4670300	4665400	5483300	8122000	7825700	3368700	5231600	2186600	5554800	5	6	3	3	5	5	9	4	4
983	P52701	P52701	>sp|P52701|MSH6_HUMAN DNA mismatch repair protein Msh6 OS=Homo sapiens GN=MSH6 PE=1 SV=2	1	2	2	2	1.5	1.5	1.5			152.78	1360	2.3762e-07	131880	0	82507	125010	167990	288070	131710	217920	378770	70124	0	150960	117430	80585	132230	140770	186010	795220	0	0	0	0	0	0	0	0	2
984	P52758	P52758	>sp|P52758|UK114_HUMAN Ribonuclease UK114 OS=Homo sapiens GN=HRSP12 PE=1 SV=1	1	1	1	1	11.7	11.7	11.7			14.494	137	3.8366e-30	0	0	0	0	480080	318450	0	400540	62381	0	0	0	0	491060	214070	0	420030	72290	0	0	0	0	1	1	0	1	1
985	P52815	P52815	>sp|P52815|RM12_HUMAN 39S ribosomal protein L12, mitochondrial OS=Homo sapiens GN=MRPL12 PE=1 SV=2	1	2	2	2	12.1	12.1	12.1			21.348	198	5.3924e-05	417830	602100	504660	749580	1634400	1056600	616430	278830	2155400	307550	356820	697210	938440	1326300	769860	511270	402020	3133300	0	0	1	1	1	1	0	0	2
986	P52907	P52907	>sp|P52907|CAZA1_HUMAN F-actin-capping protein subunit alpha-1 OS=Homo sapiens GN=CAPZA1 PE=1 SV=3	1	10	10	8	50.7	50.7	41.3			32.922	286	2.1281e-158	5259700	9160700	2547200	3621900	6877100	6135500	3680300	5081700	5049300	4680700	6409600	3641100	3827800	5198200	6141200	3774600	6550800	6694800	6	8	5	5	7	5	1	7	11
987	P52943	P52943	>sp|P52943|CRIP2_HUMAN Cysteine-rich protein 2 OS=Homo sapiens GN=CRIP2 PE=1 SV=1	1	2	2	2	16.8	16.8	16.8			22.492	208	8.406e-24	270640	2640100	1039100	796290	1486600	954160	1080000	95241	0	302760	1928200	1859300	672080	867140	739490	1198800	115150	0	1	3	1	1	0	0	2	0	0
988	P53004	P53004	>sp|P53004|BIEA_HUMAN Biliverdin reductase A OS=Homo sapiens GN=BLVRA PE=1 SV=2	1	5	5	5	18.2	18.2	18.2			33.428	296	5.5188e-44	1219900	3186200	1172200	3587600	1941100	2030900	1413100	236220	632410	1134700	2331300	1374100	4278600	1393700	1591700	1777800	590850	651350	2	3	3	6	3	3	2	1	1
989	P53007	P53007	>sp|P53007|TXTP_HUMAN Tricarboxylate transport protein, mitochondrial OS=Homo sapiens GN=SLC25A1 PE=1 SV=2	1	5	5	5	15.4	15.4	15.4			34.012	311	6.4129e-19	1560400	1933300	821970	1928900	2841500	1912800	3733900	795830	354150	1767300	1704800	1021100	2315200	2173400	1209100	3963600	822080	392420	3	4	3	4	7	4	6	1	1
990	P53365	P53365	>sp|P53365|ARFP2_HUMAN Arfaptin-2 OS=Homo sapiens GN=ARFIP2 PE=1 SV=1	1	2	2	2	11.4	11.4	11.4			37.855	341	4.14e-30	175880	298180	109180	373110	968820	217960	36373	30955	0	66368	63479	54800	606640	1077500	65605	14127	14535	0	0	1	0	1	2	0	0	0	0
991	P53367	P53367	>sp|P53367|ARFP1_HUMAN Arfaptin-1 OS=Homo sapiens GN=ARFIP1 PE=1 SV=2	1	3	3	3	11.3	11.3	11.3			41.738	373	5.5885e-12	768100	589510	712040	923020	2031200	683110	201320	152770	114720	793840	275480	947140	1202600	1836200	305670	167380	189190	156990	1	0	1	2	3	0	0	0	0
992	P53396	P53396	>sp|P53396|ACLY_HUMAN ATP-citrate synthase OS=Homo sapiens GN=ACLY PE=1 SV=3	1	23	23	23	26	26	26			120.84	1101	4.5821e-135	7114300	6254600	5895300	3692500	12751000	8555400	2008600	3109700	2698900	7010800	3847600	7767500	4934100	9841200	6333700	2368900	4622400	3324200	12	6	13	5	18	13	1	8	6
993	P53618	P53618	>sp|P53618|COPB_HUMAN Coatomer subunit beta OS=Homo sapiens GN=COPB1 PE=1 SV=3	1	15	15	15	23.9	23.9	23.9			107.14	953	3.6185e-221	10552000	9801200	4778500	6015900	5969900	6742100	5258400	2879400	3140500	11675000	7859600	6352200	7838900	4320300	4824000	4718300	3340100	3641700	17	12	9	11	5	9	9	2	4
994	P53621	P53621	>sp|P53621|COPA_HUMAN Coatomer subunit alpha OS=Homo sapiens GN=COPA PE=1 SV=2	1	30	30	30	29.4	29.4	29.4			138.34	1224	0	26131000	24210000	10920000	17752000	14079000	14143000	8811400	6941800	5926200	26628000	18776000	15320000	20753000	10432000	10485000	8949300	7884100	8364200	36	27	21	31	19	17	13	11	11
995	P53680	P53680	>sp|P53680|AP2S1_HUMAN AP-2 complex subunit sigma OS=Homo sapiens GN=AP2S1 PE=1 SV=2	1	2	2	2	10.6	10.6	10.6			17.018	142	0.0082472	443990	337010	314820	737960	796930	754010	987080	214250	449260	376030	467880	382470	686470	600650	562330	1039300	447220	528600	0	1	0	2	1	2	2	1	1
996	P53801	P53801	>sp|P53801|PTTG_HUMAN Pituitary tumor-transforming gene 1 protein-interacting protein OS=Homo sapiens GN=PTTG1IP PE=1 SV=1	1	1	1	1	10	10	10			20.324	180	6.7506e-162	207350	139870	0	0	0	0	119180	165180	0	267620	90302	0	0	0	0	105590	176940	0	1	0	0	0	0	0	1	1	0
997	P53985	P53985	>sp|P53985|MOT1_HUMAN Monocarboxylate transporter 1 OS=Homo sapiens GN=SLC16A1 PE=1 SV=3	1	1	1	1	2.4	2.4	2.4			53.944	500	4.1844e-05	168560	61818	0	0	0	60514	510570	183810	95003	58309	16038	0	0	0	16698	932690	79123	45192	0	0	0	0	0	0	1	0	0
998	P53990	P53990	>sp|P53990|IST1_HUMAN IST1 homolog OS=Homo sapiens GN=KIAA0174 PE=1 SV=1	1	3	3	3	9.6	9.6	9.6			39.75	364	6.6871e-06	398010	410530	785590	297700	575970	1214000	414510	203870	200240	287030	357370	1135300	347080	270330	900030	596290	275650	290680	2	2	3	1	0	2	1	1	1
999	P53992	P53992	>sp|P53992|SC24C_HUMAN Protein transport protein Sec24C OS=Homo sapiens GN=SEC24C PE=1 SV=3	1	12	12	12	12.2	12.2	12.2			118.32	1094	9.5097e-57	4473000	2536400	1443400	1799300	3122700	1791200	1180200	1304800	839840	5128700	1729100	2266300	1868400	2159600	950400	1492000	1747600	850700	15	4	3	4	4	1	2	5	1
1000	P53999	P53999	>sp|P53999|TCP4_HUMAN Activated RNA polymerase II transcriptional coactivator p15 OS=Homo sapiens GN=SUB1 PE=1 SV=3	1	7	7	7	34.6	34.6	34.6			14.395	127	1.8909e-101	3105100	5356700	48079000	2188200	70901000	1265100	3926200	3197200	2070400	3931600	4716900	61877000	2863700	55462000	1144400	3166000	3226600	2214500	2	4	18	3	17	1	3	4	4
1001	P54136	P54136	>sp|P54136|SYRC_HUMAN Arginyl-tRNA synthetase, cytoplasmic OS=Homo sapiens GN=RARS PE=1 SV=2	1	9	9	9	15.6	15.6	15.6			75.378	660	3.5793e-167	2816400	2249300	1731200	2535300	3717400	2170800	1276300	2742500	2117900	2720900	1652300	2811700	2601500	2827200	1699500	1811700	3273300	2573700	6	3	7	5	7	3	2	7	7
1002	P54577	P54577	>sp|P54577|SYYC_HUMAN Tyrosyl-tRNA synthetase, cytoplasmic OS=Homo sapiens GN=YARS PE=1 SV=4	1	5	5	5	9.8	9.8	9.8			59.143	528	1.6479e-12	216080	139270	0	103170	368690	732980	666090	234130	260310	131100	75383	0	133400	191600	329760	721720	863370	192290	1	0	0	0	0	4	3	1	0
1003	P54578	P54578	>sp|P54578|UBP14_HUMAN Ubiquitin carboxyl-terminal hydrolase 14 OS=Homo sapiens GN=USP14 PE=1 SV=3	1	10	10	10	26.9	26.9	26.9			56.068	494	2.5495e-71	3838500	3410500	10415000	1408200	5018000	472330	2145700	3479000	2090800	3786800	2514500	13872000	1666600	4205500	373970	1898500	4391500	2757500	4	6	15	2	7	0	3	5	5
1004	P54619	P54619	>sp|P54619|AAKG1_HUMAN 5'-AMP-activated protein kinase subunit gamma-1 OS=Homo sapiens GN=PRKAG1 PE=1 SV=1	1	1	1	1	5.7	5.7	5.7			37.579	331	1.0743e-12	29703	65199	80220	27774	90285	184580	0	78991	27284	22910	49962	82298	25468	72288	176100	0	110970	28937	0	1	0	0	2	1	0	1	0
1005	P54652	P54652	>sp|P54652|HSP72_HUMAN Heat shock-related 70 kDa protein 2 OS=Homo sapiens GN=HSPA2 PE=1 SV=1	1	16	6	6	28.2	11.9	11.9			70.02	639	4.1504e-245	42221	0	0	2114100	173180	1107800	0	94614	86794	36992	0	0	2398100	73358	1089800	0	103150	104570	0	0	0	6	0	2	0	0	0
1006	P54709	P54709	>sp|P54709|AT1B3_HUMAN Sodium/potassium-transporting ATPase subunit beta-3 OS=Homo sapiens GN=ATP1B3 PE=1 SV=1	1	1	1	1	5	5	5			31.512	279	1.9339e-15	268720	118990	130040	0	105370	296100	624250	272060	265740	167150	55510	107590	0	49044	146920	971700	467230	227300	0	0	0	0	0	0	1	1	0
1007	P54727;P54725	P54727	>sp|P54727|RD23B_HUMAN UV excision repair protein RAD23 homolog B OS=Homo sapiens GN=RAD23B PE=1 SV=1	2	5	5	5	13.4	13.4	13.4			43.171	409	1.0484e-17	400540	499460	1484600	1764200	3506100	1941700	2575200	1042600	505840	286790	319470	2053900	1955500	2736000	1951600	2853000	908080	598760	0	0	2	3	3	2	4	1	0
1008	P54819	P54819	>sp|P54819|KAD2_HUMAN Adenylate kinase 2, mitochondrial OS=Homo sapiens GN=AK2 PE=1 SV=2	1	6	6	6	38.1	38.1	38.1			26.477	239	1.9318e-48	523210	2922600	1282600	399740	1481600	3178800	334130	90240	263730	384190	1914700	1712800	339370	1239900	3168000	225930	70901	303670	1	3	5	0	3	5	0	0	0
1009	P54821	P54821	>sp|P54821|PRRX1_HUMAN Paired mesoderm homeobox protein 1 OS=Homo sapiens GN=PRRX1 PE=2 SV=2	1	1	1	1	4.1	4.1	4.1			27.296	245	0.00034458	0	0	0	0	0	0	0	297760	0	0	0	0	0	0	0	0	370530	0	0	0	0	0	0	0	0	1	0
1010	P54868;Q01581	P54868	>sp|P54868|HMCS2_HUMAN Hydroxymethylglutaryl-CoA synthase, mitochondrial OS=Homo sapiens GN=HMGCS2 PE=1 SV=1	2	17	17	17	39.6	39.6	39.6			56.635	508	1.418e-202	0	49595	0	214690	0	52423000	235750	0	0	0	118.97	0	816.39	0	42349000	776.11	0	0	0	0	0	0	0	25	0	0	0
1011	P54886	P54886	>sp|P54886|P5CS_HUMAN Delta-1-pyrroline-5-carboxylate synthase OS=Homo sapiens GN=ALDH18A1 PE=1 SV=2	1	14	14	14	25.5	25.5	25.5			87.301	795	9.8477e-105	1902100	4693500	595470	1523400	2232600	4537500	1287200	4356100	2111400	2410100	3603500	1286700	2513300	1209300	3359500	1689800	4512500	2379300	4	9	2	3	2	7	4	6	5
1012	P54920	P54920	>sp|P54920|SNAA_HUMAN Alpha-soluble NSF attachment protein OS=Homo sapiens GN=NAPA PE=1 SV=3	1	7	7	6	30.2	30.2	26.4			33.232	295	1.1673e-107	4400100	3732900	3376700	3398600	3463500	4979100	1377400	1304400	1179800	4680800	3506500	4388700	3360600	3681300	3691200	1064000	1601500	983370	5	4	7	7	4	5	3	4	2
1013	P55001	P55001	>sp|P55001|MFAP2_HUMAN Microfibrillar-associated protein 2 OS=Homo sapiens GN=MFAP2 PE=2 SV=1	1	1	1	1	5.5	5.5	5.5			20.825	183	0.0035814	0	0	0	11164	0	0	220340	0	271900	0	0	0	2776	0	0	196080	0	415100	0	0	0	0	0	0	1	0	1
1014	P55010	P55010	>sp|P55010|IF5_HUMAN Eukaryotic translation initiation factor 5 OS=Homo sapiens GN=EIF5 PE=1 SV=2	1	1	1	1	2.1	2.1	2.1			49.222	431	0.0005441	126360	229390	199520	225910	277510	305140	491000	68773	115420	94121	128140	299300	303360	227120	181300	617740	63747	118220	0	0	1	1	1	0	1	0	0
1015	P55011	P55011	>sp|P55011|S12A2_HUMAN Solute carrier family 12 member 2 OS=Homo sapiens GN=SLC12A2 PE=1 SV=1	1	2	2	2	2.8	2.8	2.8			131.45	1212	5.3581e-06	36912	0	140280	635270	968370	49255	253200	30474	0	24654	0	92578	941580	864630	19494	79400	18815	0	0	0	0	2	1	0	0	0	0
1016	P55036;A2A3N6	P55036;A2A3N6	>sp|P55036|PSMD4_HUMAN 26S proteasome non-ATPase regulatory subunit 4 OS=Homo sapiens GN=PSMD4 PE=1 SV=1;>sp|A2A3N6|PIPSL_HUMAN Putative PIP5K1A and PSMD4-like protein OS=Homo sapiens GN=PIPSL PE=5 SV=1	2	4	4	4	18.8	18.8	18.8			40.736	377	5.5351e-104	1845000	2018400	2568700	1493500	3686000	2525600	1421100	1807400	1493100	1721100	1724600	3527700	1727900	2428100	2011400	1652500	2109300	2186000	2	1	4	2	2	2	0	2	3
1017	P55060	P55060	>sp|P55060|XPO2_HUMAN Exportin-2 OS=Homo sapiens GN=CSE1L PE=1 SV=3	1	9	9	9	12.2	12.2	12.2			110.42	971	1.9284e-303	85753000	94053000	53726000	49623000	147020000	3329900	1505700	72679000	51598000	100960000	78108000	82469000	69510000	126710000	612290	25273000	42117000	36603000	8	9	10	8	11	7	3	6	6
1018	P55061	P55061	>sp|P55061|BI1_HUMAN Bax inhibitor 1 OS=Homo sapiens GN=TMBIM6 PE=1 SV=2	1	1	1	1	3.4	3.4	3.4			26.537	237	0.00024057	65199	210830	87094	128790	98604	126770	79450	86260	0	53283	209200	94672	201650	60296	82637	66828	87722	0	0	2	0	1	0	0	0	0	0
1019	P55072	P55072	>sp|P55072|TERA_HUMAN Transitional endoplasmic reticulum ATPase OS=Homo sapiens GN=VCP PE=1 SV=4	1	28	28	28	43.3	43.3	43.3			89.321	806	0	19424000	18783000	30180000	25056000	37364000	14882000	22628000	8680500	15566000	19397000	12733000	43810000	30310000	28525000	10669000	21557000	9911800	21854000	26	16	33	27	28	16	26	15	25
1020	P55084	P55084	>sp|P55084|ECHB_HUMAN Trifunctional enzyme subunit beta, mitochondrial OS=Homo sapiens GN=HADHB PE=1 SV=3	1	12	12	12	29.5	29.5	29.5			51.294	474	1.4108e-63	4896400	12694000	6591600	7827600	14576000	12401000	9352000	2802400	4914800	5072500	9969700	12138000	8236100	10662000	8639100	8400800	3349000	6692800	6	15	11	11	14	16	12	5	8
1021	P55209	P55209	>sp|P55209|NP1L1_HUMAN Nucleosome assembly protein 1-like 1 OS=Homo sapiens GN=NAP1L1 PE=1 SV=1	1	5	4	4	17.4	14.8	14.8			45.374	391	3.4514e-44	503830	1482500	1352700	1885200	2280600	3177100	1055200	6206500	1150100	282820	4789.6	2590500	3146500	2761200	4279600	1549400	3455600	2217300	2	1	3	2	2	4	1	5	3
1022	P55259	P55259	>sp|P55259|GP2_HUMAN Pancreatic secretory granule membrane major glycoprotein GP2 OS=Homo sapiens GN=GP2 PE=2 SV=3	1	6	6	6	15.3	15.3	15.3			59.48	537	1.5268e-41	3469400	1069600	1263300	447100	167650	0	0	294170	0	4828100	667580	755370	346240	81713	0	0	296010	0	4	1	4	0	0	0	0	1	0
1023	P55265	P55265	>sp|P55265|DSRAD_HUMAN Double-stranded RNA-specific adenosine deaminase OS=Homo sapiens GN=ADAR PE=1 SV=4	1	11	11	11	14.3	14.3	14.3			136.06	1226	6.5641e-171	3134200	1722600	1407800	1516800	3646200	1813600	1526900	1932600	2771700	3058300	1017700	1753800	1856600	2756000	1625300	1731100	2573900	3692100	9	0	2	5	5	2	4	4	6
1024	P55268	P55268	>sp|P55268|LAMB2_HUMAN Laminin subunit beta-2 OS=Homo sapiens GN=LAMB2 PE=1 SV=2	1	2	2	2	2.3	2.3	2.3			195.98	1798	2.4486e-05	353060	291730	0	0	0	0	0	70673	0	411560	177060	0	0	0	0	0	71170	0	2	0	0	0	0	0	0	0	0
1025	P55327	P55327	>sp|P55327|TPD52_HUMAN Tumor protein D52 OS=Homo sapiens GN=TPD52 PE=1 SV=2	1	5	5	5	36.2	36.2	36.2			24.327	224	2.0976e-72	4267900	1451000	822750	1082500	3810300	1346800	244080	203560	586500	5848300	601070	625410	1257000	2810700	878620	126580	370410	455730	4	0	1	2	6	2	0	0	0
1026	P55735	P55735	>sp|P55735|SEC13_HUMAN Protein SEC13 homolog OS=Homo sapiens GN=SEC13 PE=1 SV=3	1	5	5	5	27.3	27.3	27.3			35.54	322	0	4295200	4885500	1754700	2013000	2276900	1833900	1327400	198240	301010	4503800	3428100	2474300	2412300	1546700	1059400	1148500	514920	791830	3	4	2	3	2	2	0	0	1
1027	P55769	P55769	>sp|P55769|NH2L1_HUMAN NHP2-like protein 1 OS=Homo sapiens GN=NHP2L1 PE=1 SV=3	1	1	1	1	9.4	9.4	9.4			14.173	128	2.9534e-13	710120	473490	209110	245110	1089300	677540	391500	253090	206470	744360	341340	259310	273270	869220	547500	393490	298220	265390	1	1	1	0	1	1	1	1	1
1028	P55786;A6NEC2	P55786	>sp|P55786|PSA_HUMAN Puromycin-sensitive aminopeptidase OS=Homo sapiens GN=NPEPPS PE=1 SV=2	2	25	25	25	36.8	36.8	36.8			103.28	919	1.2121e-235	9165100	17196000	20485000	14981000	17253000	3824000	2882800	6517600	3316500	8717300	12190000	29879000	17692000	12325000	3138900	2394500	7727700	4652900	10	23	31	28	22	2	1	10	5
1029	P55795	P55795	>sp|P55795|HNRH2_HUMAN Heterogeneous nuclear ribonucleoprotein H2 OS=Homo sapiens GN=HNRNPH2 PE=1 SV=1	1	9	4	4	26.5	12.5	12.5			49.263	449	1.6559e-143	1426900	3804600	2080800	1742400	1374500	1609500	993270	399110	337400	1730900	3176700	2671500	2099500	899190	1117200	848490	449900	421280	3	5	3	3	2	2	1	0	0
1030	P55809	P55809	>sp|P55809|SCOT1_HUMAN Succinyl-CoA:3-ketoacid-coenzyme A transferase 1, mitochondrial OS=Homo sapiens GN=OXCT1 PE=1 SV=1	1	1	1	1	5.2	5.2	5.2			56.157	520	1.2445e-21	0	0	0	0	604320	0	0	449930	0	0	0	0	0	399540	0	0	612530	0	0	0	0	0	1	0	0	1	0
1031	P55884	P55884	>sp|P55884|EIF3B_HUMAN Eukaryotic translation initiation factor 3 subunit B OS=Homo sapiens GN=EIF3B PE=1 SV=3	1	7	7	7	11.1	11.1	11.1			92.48	814	1.8656e-68	1541100	1746500	568820	879820	1662000	2405000	1564400	304430	1277900	1331800	1264200	889750	1114900	1098800	2356700	1162100	511690	1831900	3	4	3	2	5	4	3	2	6
1032	P55899	P55899	>sp|P55899|FCGRN_HUMAN IgG receptor FcRn large subunit p51 OS=Homo sapiens GN=FCGRT PE=1 SV=1	1	2	2	2	7.7	7.7	7.7			39.743	365	8.1447e-06	496110	138940	146400	186540	0	0	0	0	62457	581130	145390	120010	136340	0	0	0	0	119830	2	0	0	0	0	0	0	0	0
1033	P55957	P55957	>sp|P55957|BID_HUMAN BH3-interacting domain death agonist OS=Homo sapiens GN=BID PE=1 SV=1	1	2	2	2	14.4	14.4	14.4			21.994	195	8.2403e-33	239640	230840	27543	48268	0	217210	83478	36900	616730	156970	138900	59404	99207	0	204690	157360	76896	766530	1	1	1	1	0	1	1	0	2
1034	P56134	P56134	>sp|P56134|ATPK_HUMAN ATP synthase subunit f, mitochondrial OS=Homo sapiens GN=ATP5J2 PE=1 SV=3	1	2	2	2	25.5	25.5	25.5			10.918	94	2.6577e-11	1247400	1346200	996970	882710	1566700	1503500	1347700	232860	609460	1496400	1115000	1214500	951130	1012500	1321100	1262500	442100	703930	2	2	2	2	2	1	2	1	2
1035	P56159	P56159	>sp|P56159|GFRA1_HUMAN GDNF family receptor alpha-1 OS=Homo sapiens GN=GFRA1 PE=2 SV=2	1	5	5	5	14.6	14.6	14.6			51.455	465	1.1961e-48	4619700	1648300	55807	450050	414110	0	0	83300	49930	5689800	941360	28935	169130	86814	0	0	16386	14961	7	3	0	1	0	0	0	0	0
1036	P56192	P56192	>sp|P56192|SYMC_HUMAN Methionyl-tRNA synthetase, cytoplasmic OS=Homo sapiens GN=MARS PE=1 SV=2	1	6	6	6	9.3	9.3	9.3			101.11	900	4.0764e-21	1948200	1969600	1316100	1903700	2515900	785470	518880	1090000	531980	1640200	1648800	1522200	2565900	1756700	1594900	293610	1296000	252030	5	2	3	3	4	3	0	2	0
1037	P56385	P56385	>sp|P56385|ATP5I_HUMAN ATP synthase subunit e, mitochondrial OS=Homo sapiens GN=ATP5I PE=1 SV=2	1	3	3	3	40.6	40.6	40.6			7.9331	69	3.7208e-05	480380	2256300	475450	344820	4635100	2169700	518500	294020	980370	848580	1311700	1922400	291700	2259700	1093800	1274100	664860	994610	0	3	2	0	5	1	1	0	3
1038	P56537	P56537	>sp|P56537|IF6_HUMAN Eukaryotic translation initiation factor 6 OS=Homo sapiens GN=EIF6 PE=1 SV=1	1	2	2	2	13.9	13.9	13.9			26.599	245	5.4448e-14	0	0	622470	552130	934370	969230	194550	412430	711500	0	0	826800	545720	602110	759320	457260	750030	707250	0	0	2	1	2	1	0	1	0
1039	P56556	P56556	>sp|P56556|NDUA6_HUMAN NADH dehydrogenase [ubiquinone] 1 alpha subcomplex subunit 6 OS=Homo sapiens GN=NDUFA6 PE=1 SV=3	1	3	3	3	22.7	22.7	22.7			17.871	154	7.7528e-05	1157000	657810	848410	1043800	1604100	113390	199910	339410	360220	796010	636110	853170	1176100	1615800	162750	370230	348360	475250	2	2	2	3	2	0	0	0	1
1040	P57088	P57088	>sp|P57088|TMM33_HUMAN Transmembrane protein 33 OS=Homo sapiens GN=TMEM33 PE=1 SV=2	1	1	1	1	4.9	4.9	4.9			27.978	247	3.6981e-26	632540	540650	140510	267650	529350	839680	174310	335520	281330	662520	401730	168080	305850	391280	706560	160530	415170	381040	1	1	1	2	1	1	0	2	1
1041	P57105	P57105	>sp|P57105|SYJ2B_HUMAN Synaptojanin-2-binding protein OS=Homo sapiens GN=SYNJ2BP PE=1 SV=2	1	6	6	6	59.3	59.3	59.3			15.928	145	4.8334e-22	156910	475600	904680	109660	1447000	857450	1671400	72799	26934	70081	148400	1013900	47927	771490	595560	2766700	39656	8068.7	0	1	1	0	1	1	5	0	0
1042	Q13637;P57729;O14966	Q13637;P57729;O14966	>sp|Q13637|RAB32_HUMAN Ras-related protein Rab-32 OS=Homo sapiens GN=RAB32 PE=1 SV=3;>sp|P57729|RAB38_HUMAN Ras-related protein Rab-38 OS=Homo sapiens GN=RAB38 PE=1 SV=1;>sp|O14966|RAB7L_HUMAN Ras-related protein Rab-7L1 OS=Homo sapiens GN=RAB7L1 PE=1 SV=1	3	2	2	2	9.3	9.3	9.3			24.997	225	3.1425e-05	112650	349600	0	0	146790	182330	0	139750	652750	57663	134210	0	0	56225	74447	0	89019	1290100	0	0	0	0	0	0	0	0	2
1043	P57735	P57735	>sp|P57735|RAB25_HUMAN Ras-related protein Rab-25 OS=Homo sapiens GN=RAB25 PE=1 SV=2	1	3	2	2	13.6	9.9	9.9			23.495	213	1.9011e-08	338460	0	0	257420	208660	358750	90165	189480	556370	580970	0	0	331470	169110	309950	71581	101200	616190	1	0	0	0	0	0	0	0	2
1044	P57764	P57764	>sp|P57764|GSDMD_HUMAN Gasdermin-D OS=Homo sapiens GN=GSDMD PE=1 SV=1	1	3	3	3	9.7	9.7	9.7			52.8	484	2.0227e-18	272460	142340	0	315400	186220	447280	0	0	224480	257020	181240	0	359010	99851	423300	0	0	238560	1	0	0	3	0	2	0	0	0
1045	P58107	P58107	>sp|P58107|EPIPL_HUMAN Epiplakin OS=Homo sapiens GN=EPPK1 PE=1 SV=2	1	53	48	48	35	28.3	28.3			555.61	5090	0	722350	5654600	1818500	7638300	12117000	57373000	4528600	1675100	324730	437400	3969800	2252300	9120800	7148000	49482000	3942800	1813000	319220	0	11	4	11	14	61	8	3	0
1046	P58546	P58546	>sp|P58546|MTPN_HUMAN Myotrophin OS=Homo sapiens GN=MTPN PE=1 SV=2	1	1	1	1	14.4	14.4	14.4			12.895	118	8.9659e-55	73021	185530	444970	262840	650240	280720	0	68173	0	40221	76643	744360	172120	592240	239490	0	46727	0	0	0	1	0	1	1	0	0	0
1047	P59998	P59998	>sp|P59998|ARPC4_HUMAN Actin-related protein 2/3 complex subunit 4 OS=Homo sapiens GN=ARPC4 PE=1 SV=3	1	6	6	6	35.1	35.1	35.1			19.667	168	2.7133e-23	4079700	5599800	2118400	3605100	3687800	5330300	5680900	3095400	4227500	3927800	4026400	2654100	4015700	2518500	3871000	5417200	4384600	7091300	4	4	5	4	3	3	6	7	7
1048	P60174	P60174	>sp|P60174|TPIS_HUMAN Triosephosphate isomerase OS=Homo sapiens GN=TPI1 PE=1 SV=2	1	3	3	3	16.1	16.1	16.1			26.669	249	3.7161e-14	0	775580	525570	43790	950870	935060	775790	162130	832530	0	389510	468050	132860	864780	595220	742020	514880	1227900	0	1	0	0	1	0	2	0	2
1049	P60228	P60228	>sp|P60228|EIF3E_HUMAN Eukaryotic translation initiation factor 3 subunit E OS=Homo sapiens GN=EIF3E PE=1 SV=1	1	4	4	4	14.6	14.6	14.6			52.22	445	1.7205e-14	1038300	1008600	1083700	1349100	2010600	1355800	791080	774320	1374800	1153700	771470	1196800	1328100	1021700	1600200	760680	1177400	2084100	2	1	3	2	2	1	0	0	1
1050	P60468	P60468	>sp|P60468|SC61B_HUMAN Protein transport protein Sec61 subunit beta OS=Homo sapiens GN=SEC61B PE=1 SV=2	1	4	4	4	66.7	66.7	66.7			9.9743	96	3.1718e-23	1280400	1261200	620370	63550	0	1189200	1026000	1462700	856870	1441100	848950	774310	326030	0	949840	1228600	1354500	1206600	1	0	2	0	0	1	2	4	1
1051	P60660;P14649	P60660	>sp|P60660|MYL6_HUMAN Myosin light polypeptide 6 OS=Homo sapiens GN=MYL6 PE=1 SV=2	2	8	8	8	55.6	55.6	55.6			16.93	151	1.7718e-133	18301000	32883000	10128000	20775000	28792000	21511000	12543000	12395000	10592000	16887000	23436000	13048000	26211000	22761000	16230000	14217000	15618000	14326000	13	14	11	14	15	13	8	11	12
1052	P60709;Q6S8J3;A5A3E0;P0CG38;Q9BYX7;P0CG39	P60709	>sp|P60709|ACTB_HUMAN Actin, cytoplasmic 1 OS=Homo sapiens GN=ACTB PE=1 SV=1	6	25	1	1	81.9	4.5	4.5			41.736	375	0	5099000	9358400	6308200	3621500	4791700	8983400	2142700	2047200	6418100	4988600	7146500	8736300	4124100	3356800	7315300	1943000	2285300	9247500	3	4	3	4	4	4	3	3	3
1053	P60842	P60842	>sp|P60842|IF4A1_HUMAN Eukaryotic initiation factor 4A-I OS=Homo sapiens GN=EIF4A1 PE=1 SV=1	1	9	7	3	32	26.1	12.3			46.153	406	1.1881e-116	7830000	9529200	5159400	5844100	7775800	13280000	9805600	7417700	11072000	7392200	6709100	6650100	6661900	5704700	11269000	10124000	9076300	16160000	7	7	5	5	6	5	6	5	6
1054	P60866	P60866	>sp|P60866|RS20_HUMAN 40S ribosomal protein S20 OS=Homo sapiens GN=RPS20 PE=1 SV=1	1	4	4	4	28.6	28.6	28.6			13.373	119	4.8995e-18	5066200	3941600	2291000	2674000	6764000	5309900	3140500	2989200	3577800	5734500	2605900	3130200	2946200	5271200	3973800	3292700	3511500	4951600	5	4	3	5	6	7	3	4	4
1055	P60880	P60880	>sp|P60880|SNP25_HUMAN Synaptosomal-associated protein 25 OS=Homo sapiens GN=SNAP25 PE=1 SV=1	1	1	1	1	7.8	7.8	7.8			23.315	206	1.1638e-30	0	0	0	0	240520	0	0	0	0	0	0	0	0	179970	0	0	0	0	0	0	0	0	1	0	0	0	0
1056	P60900	P60900	>sp|P60900|PSA6_HUMAN Proteasome subunit alpha type-6 OS=Homo sapiens GN=PSMA6 PE=1 SV=1	1	4	4	4	17.9	17.9	17.9			27.399	246	2.81e-42	1494300	2293300	1928100	1864500	3083400	1937200	1421400	1223900	1562000	1470000	1754400	2602600	2154500	2571000	1379500	1326400	1517900	2205500	3	2	4	3	3	2	2	1	3
1057	P60903	P60903	>sp|P60903|S10AA_HUMAN Protein S100-A10 OS=Homo sapiens GN=S100A10 PE=1 SV=2	1	2	2	2	27.8	27.8	27.8			11.203	97	0.00016432	1090100	2673500	2418300	1326900	1345700	4831200	2244400	3111700	1732200	949610	2597200	4094100	1301100	770940	4492600	2077800	2985400	2045400	2	2	1	1	2	3	1	2	1
1058	P60953;P17081;Q9H4E5	P60953	>sp|P60953|CDC42_HUMAN Cell division control protein 42 homolog OS=Homo sapiens GN=CDC42 PE=1 SV=2	3	5	5	4	32.5	32.5	26.7			21.258	191	5.6359e-17	1452200	2547800	669370	1077400	2384800	1291500	811810	970240	1157300	1380800	2397400	904290	1482100	1531900	1114400	714760	1254200	1203400	4	5	4	3	6	4	3	3	4
1059	P60981	P60981	>sp|P60981|DEST_HUMAN Destrin OS=Homo sapiens GN=DSTN PE=1 SV=3	1	12	12	12	66.7	66.7	66.7			18.506	165	1.488e-131	1472800	6239500	12263000	2292900	8206700	5786200	2128600	2566700	462260	1622900	4806100	17033000	2233200	6009500	4401700	1320200	3981700	558550	1	6	12	2	8	2	0	5	0
1060	P60983;O60234	P60983	>sp|P60983|GMFB_HUMAN Glia maturation factor beta OS=Homo sapiens GN=GMFB PE=1 SV=2	2	4	4	4	41.5	41.5	41.5			16.713	142	3.1958e-24	411500	1578400	1684100	3055800	2354200	199160	694600	110410	229240	772310	1150500	1571600	3580500	2045800	120660	592940	415230	306830	1	1	2	3	3	0	1	0	0
1061	P61006	P61006	>sp|P61006|RAB8A_HUMAN Ras-related protein Rab-8A OS=Homo sapiens GN=RAB8A PE=1 SV=1	1	7	5	5	41.5	32.4	32.4			23.668	207	8.2149e-77	538420	634670	520720	1202400	918200	574580	1062700	59496	533140	564980	481480	710700	1363200	756030	457060	929120	153610	766580	1	1	1	5	3	1	3	0	2
1062	P61009	P61009	>sp|P61009|SPCS3_HUMAN Signal peptidase complex subunit 3 OS=Homo sapiens GN=SPCS3 PE=1 SV=1	1	2	2	2	11.1	11.1	11.1			20.313	180	0.0018559	585370	356400	230010	210060	177930	406360	290930	249800	334930	684170	276740	254600	271720	144860	308680	325800	265780	404120	2	1	0	0	0	1	0	0	0
1063	P61019;Q8WUD1	P61019	>sp|P61019|RAB2A_HUMAN Ras-related protein Rab-2A OS=Homo sapiens GN=RAB2A PE=1 SV=1	2	9	9	9	53.3	53.3	53.3			23.545	212	8.8728e-262	10032000	7807400	3987800	7627700	8717500	8624900	3628800	5683400	4547500	10538000	5704800	5073800	9768000	6476000	6393600	4352000	6674400	5743100	13	9	6	12	11	9	8	10	7
1064	P61020	P61020	>sp|P61020|RAB5B_HUMAN Ras-related protein Rab-5B OS=Homo sapiens GN=RAB5B PE=1 SV=1	1	6	4	4	37.7	27.4	27.4			23.707	215	1.4683e-88	1464700	1990800	1433900	1015100	1516400	2376500	419690	1129300	306160	1237100	1326700	1988600	1227700	1043000	2072800	639260	1458900	366280	5	5	4	3	3	3	1	3	0
1065	P61026	P61026	>sp|P61026|RAB10_HUMAN Ras-related protein Rab-10 OS=Homo sapiens GN=RAB10 PE=1 SV=1	1	9	8	7	54	48.5	45			22.541	200	0	8558700	4306000	1459600	5198100	4650400	9665300	3626600	5837800	2251500	8934800	4302100	1936000	5671800	3085100	7886000	3825400	6692600	2858100	10	3	6	7	5	10	4	9	5
1066	P61077;P62837;P51668;Q9Y2X8	P61077;P62837	>sp|P61077|UB2D3_HUMAN Ubiquitin-conjugating enzyme E2 D3 OS=Homo sapiens GN=UBE2D3 PE=1 SV=1;>sp|P62837|UB2D2_HUMAN Ubiquitin-conjugating enzyme E2 D2 OS=Homo sapiens GN=UBE2D2 PE=1 SV=1	4	3	3	3	36.1	36.1	36.1			16.687	147	4.4069e-13	1265800	3152200	1325900	906170	1451400	2151200	1055500	2097500	1014400	1721000	2317300	2309200	1157400	1198300	1376100	818820	2463900	1002100	2	3	3	3	2	2	3	3	5
1067	P61081	P61081	>sp|P61081|UBC12_HUMAN NEDD8-conjugating enzyme Ubc12 OS=Homo sapiens GN=UBE2M PE=1 SV=1	1	1	1	1	4.4	4.4	4.4			20.9	183	0.00059014	453370	0	310510	303970	471950	342100	335360	398950	151840	478180	0	429860	369000	322750	267680	315460	530450	190830	1	0	2	1	0	1	0	2	0
1068	P61086	P61086	>sp|P61086|UBE2K_HUMAN Ubiquitin-conjugating enzyme E2 K OS=Homo sapiens GN=UBE2K PE=1 SV=3	1	2	2	2	12	12	12			22.406	200	8.4511e-05	177830	348150	346010	204450	296070	388970	86511	209750	146960	202070	259920	365320	250470	243980	329850	108460	275910	190200	1	0	1	1	0	0	0	1	1
1069	P61088;Q5JXB2	P61088;Q5JXB2	>sp|P61088|UBE2N_HUMAN Ubiquitin-conjugating enzyme E2 N OS=Homo sapiens GN=UBE2N PE=1 SV=1;>sp|Q5JXB2|UE2NL_HUMAN Putative ubiquitin-conjugating enzyme E2 N-like OS=Homo sapiens GN=UBE2NL PE=5 SV=1	2	6	6	6	60.5	60.5	60.5			17.138	152	1.143e-120	4135000	4355900	5801100	5133700	7813500	9147400	7793300	8126500	3568800	5062200	5156400	8757600	5780000	5480700	6392900	6416300	10228000	4131000	6	3	6	5	9	8	7	13	7
1070	P61106	P61106	>sp|P61106|RAB14_HUMAN Ras-related protein Rab-14 OS=Homo sapiens GN=RAB14 PE=1 SV=4	1	11	11	11	66	66	66			23.897	215	4.6063e-220	11525000	8968100	17156000	16277000	20624000	33265000	8147100	7652000	3430300	13184000	5206500	32162000	14447000	10511000	37179000	4558700	6478700	1285200	13	5	10	10	12	13	5	7	7
1071	P61158;Q9P1U1;Q9C0K3	P61158	>sp|P61158|ARP3_HUMAN Actin-related protein 3 OS=Homo sapiens GN=ACTR3 PE=1 SV=3	3	12	12	12	40.2	40.2	40.2			47.371	418	6.411e-227	6238400	7893700	2761400	4561900	3511100	6721200	7317000	3851500	4957300	5888000	5978300	3706000	5644900	2531600	6031400	7657000	4732000	6214800	12	14	7	11	8	9	11	10	12
1072	P61160	P61160	>sp|P61160|ARP2_HUMAN Actin-related protein 2 OS=Homo sapiens GN=ACTR2 PE=1 SV=1	1	7	7	7	22.3	22.3	22.3			44.76	394	1.9396e-215	2006500	3621200	1168400	1950500	1244400	3443700	3194500	1540600	2222000	2295600	2562100	2149300	1614900	684770	2366700	3412700	2526400	2921300	2	5	2	4	1	5	2	2	3
1073	P61163	P61163	>sp|P61163|ACTZ_HUMAN Alpha-centractin OS=Homo sapiens GN=ACTR1A PE=1 SV=1	1	5	5	3	21	21	16.2			42.613	376	6.2627e-36	830840	1167500	561250	1315400	2619900	1094700	932240	57930	502280	608160	711360	622230	2181200	2335100	710080	693210	82191	629110	0	1	0	3	3	0	0	0	1
1074	P61204;P84077	P61204;P84077	>sp|P61204|ARF3_HUMAN ADP-ribosylation factor 3 OS=Homo sapiens GN=ARF3 PE=1 SV=2;>sp|P84077|ARF1_HUMAN ADP-ribosylation factor 1 OS=Homo sapiens GN=ARF1 PE=1 SV=2	2	8	8	4	44.8	44.8	26			20.601	181	6.2993e-153	10268000	10091000	6202500	7723100	7337600	12159000	4237500	3905300	3049000	7387100	8219400	8962400	9195000	5048700	11274000	4331700	4784800	4667900	10	8	5	8	6	8	4	6	5
1075	P61221	P61221	>sp|P61221|ABCE1_HUMAN ATP-binding cassette sub-family E member 1 OS=Homo sapiens GN=ABCE1 PE=1 SV=1	1	3	3	3	6.8	6.8	6.8			67.314	599	9.7757e-60	310090	375280	85174	151280	376640	573440	147980	200440	1905200	360750	158940	92653	418490	276250	243130	311660	510380	2273200	0	0	0	2	0	1	0	0	3
1076	P61224;A6NIZ1;P62834	P61224;A6NIZ1;P62834	>sp|P61224|RAP1B_HUMAN Ras-related protein Rap-1b OS=Homo sapiens GN=RAP1B PE=1 SV=1;>sp|A6NIZ1|RP1BL_HUMAN Ras-related protein Rap-1b-like protein OS=Homo sapiens PE=2 SV=1;>sp|P62834|RAP1A_HUMAN Ras-related protein Rap-1A OS=Homo sapiens GN=RAP1A PE=1 SV	3	8	8	7	51.1	51.1	47.3			20.825	184	2.5991e-91	3388400	5870500	3830300	3516800	5847200	3243300	2150100	1713900	1197800	3468100	4190100	4257600	4318400	4973000	2052800	1696600	2502400	2562900	7	11	6	7	8	5	3	3	2
1077	P61247	P61247	>sp|P61247|RS3A_HUMAN 40S ribosomal protein S3a OS=Homo sapiens GN=RPS3A PE=1 SV=2	1	10	10	10	33.7	33.7	33.7			29.945	264	1.7881e-108	3854100	4119700	1812200	1979700	5164700	4838600	3390700	1866200	2350500	4286800	3090700	2470500	2140100	3619900	3539800	3814200	1798200	3716000	8	9	6	6	10	10	4	4	7
1078	P61254	P61254	>sp|P61254|RL26_HUMAN 60S ribosomal protein L26 OS=Homo sapiens GN=RPL26 PE=1 SV=1	1	8	8	2	45.5	45.5	11.7			17.258	145	7.6138e-31	7293100	5528700	3232000	3891000	7064000	7806400	5798100	3621100	7588500	7020700	4643300	3965400	4590400	5012600	6093700	6036600	5475900	9947100	10	9	7	5	9	9	9	7	11
1079	P61313	P61313	>sp|P61313|RL15_HUMAN 60S ribosomal protein L15 OS=Homo sapiens GN=RPL15 PE=1 SV=2	1	9	9	9	43.1	43.1	43.1			24.146	204	6.5839e-71	8278200	6473400	2848600	3756800	5840000	9350600	6067600	5952400	8754400	7758900	4171800	4575000	5451300	5695800	7157600	5407000	6536300	12154000	14	8	6	6	6	11	13	7	8
1080	P61353	P61353	>sp|P61353|RL27_HUMAN 60S ribosomal protein L27 OS=Homo sapiens GN=RPL27 PE=1 SV=2	1	4	4	4	35.3	35.3	35.3			15.798	136	1.0932e-38	5436400	5152300	2842400	3541800	5332600	6469700	4401900	3578000	6271500	5735200	3916800	3631100	4096600	4258600	4801600	4471200	4291400	8847300	6	5	3	4	3	4	4	4	5
1081	P61421	P61421	>sp|P61421|VA0D1_HUMAN V-type proton ATPase subunit d 1 OS=Homo sapiens GN=ATP6V0D1 PE=1 SV=1	1	2	2	2	6.8	6.8	6.8			40.329	351	5.4023e-06	653430	885810	158570	139180	1383100	254820	540530	261680	290060	658880	762780	273140	214280	1074400	263230	420790	246140	299520	2	2	0	0	2	0	0	0	1
1082	P61457	P61457	>sp|P61457|PHS_HUMAN Pterin-4-alpha-carbinolamine dehydratase OS=Homo sapiens GN=PCBD1 PE=1 SV=2	1	1	1	1	9.6	9.6	9.6			11.999	104	6.633e-20	0	194000	0	0	0	0	0	0	0	0	145500	0	0	0	0	0	0	0	0	1	0	0	0	0	0	0	0
1083	P61513;A6NKH3	P61513	>sp|P61513|RL37A_HUMAN 60S ribosomal protein L37a OS=Homo sapiens GN=RPL37A PE=1 SV=2	2	5	5	5	45.7	45.7	45.7			10.275	92	0	2430700	1612900	1104600	1339300	2297500	2517300	1831200	1940400	1767300	2526700	1102300	1219200	1598300	1857100	2018000	1774000	1760000	3302800	4	3	4	3	4	4	5	3	2
1084	P61586	P61586	>sp|P61586|RHOA_HUMAN Transforming protein RhoA OS=Homo sapiens GN=RHOA PE=1 SV=1	1	5	5	2	39.9	39.9	18.7			21.768	193	7.8617e-103	804150	1836200	364280	859750	1361200	1484300	2283900	1051700	1170000	1046200	2101100	711120	1504500	1152500	1364300	1528300	770170	980500	2	4	3	4	3	4	5	2	2
1085	P61604	P61604	>sp|P61604|CH10_HUMAN 10 kDa heat shock protein, mitochondrial OS=Homo sapiens GN=HSPE1 PE=1 SV=2	1	3	3	3	35.3	35.3	35.3			10.932	102	1.3121e-13	325510	2357900	246010	655160	5291300	1269300	1190600	1329000	1473300	429580	1503200	341610	469280	4043400	913450	1231000	2025000	2120500	1	2	0	0	4	1	1	4	3
1086	P61619;Q9H9S3	P61619;Q9H9S3	>sp|P61619|S61A1_HUMAN Protein transport protein Sec61 subunit alpha isoform 1 OS=Homo sapiens GN=SEC61A1 PE=1 SV=2;>sp|Q9H9S3|S61A2_HUMAN Protein transport protein Sec61 subunit alpha isoform 2 OS=Homo sapiens GN=SEC61A2 PE=2 SV=3	2	5	5	5	14.7	14.7	14.7			52.264	476	3.2488e-67	2501100	2553200	1034600	527700	1529300	2642700	2437200	2678000	1273000	2875500	1833500	1773300	625030	948240	2088500	2229600	3019900	1869600	4	4	2	2	3	4	4	6	2
1087	P61769	P61769	>sp|P61769|B2MG_HUMAN Beta-2-microglobulin OS=Homo sapiens GN=B2M PE=1 SV=1	1	4	4	4	37.8	37.8	37.8			13.714	119	3.9644e-41	12012000	8160400	557280	1653300	8108800	1005400	499850	4623400	3431200	14167000	7329500	611270	1781800	5170200	568350	328670	4840700	3897300	7	7	1	3	6	2	1	5	3
1088	P61803	P61803	>sp|P61803|DAD1_HUMAN Dolichyl-diphosphooligosaccharide--protein glycosyltransferase subunit DAD1 OS=Homo sapiens GN=DAD1 PE=1 SV=3	1	5	5	5	35.4	35.4	35.4			12.497	113	1.8268e-14	1586700	2424400	395970	696320	1319600	3661900	2337500	1441800	1593400	1609300	1314400	310850	946040	1133100	3079200	2502300	2548600	1615200	5	6	0	1	2	6	7	5	3
1089	P61923	P61923	>sp|P61923|COPZ1_HUMAN Coatomer subunit zeta-1 OS=Homo sapiens GN=COPZ1 PE=1 SV=1	1	4	4	4	35	35	35			20.198	177	1.2723e-13	4779200	3828200	2207500	2732100	2542800	2740400	1761200	741990	774690	5843600	2788900	3332000	3327800	1560600	1692600	1073200	1058500	1047200	5	4	5	4	4	4	4	2	1
1090	P61956;P55854;Q6EEV6	P61956;P55854;Q6EEV6	>sp|P61956|SUMO2_HUMAN Small ubiquitin-related modifier 2 OS=Homo sapiens GN=SUMO2 PE=1 SV=2;>sp|P55854|SUMO3_HUMAN Small ubiquitin-related modifier 3 OS=Homo sapiens GN=SUMO3 PE=1 SV=2;>sp|Q6EEV6|SUMO4_HUMAN Small ubiquitin-related modifier 4 OS=Homo sapi	3	2	2	2	23.2	23.2	23.2			10.839	95	1.8891e-17	814520	87394	561810	509650	1190100	524890	596470	2016600	1660600	708730	51750	784060	598290	763270	258720	399760	2790100	2594700	2	0	1	1	1	0	0	3	2
1091	P61960	P61960	>sp|P61960|UFM1_HUMAN Ubiquitin-fold modifier 1 OS=Homo sapiens GN=UFM1 PE=1 SV=1	1	2	2	2	27.1	27.1	27.1			9.1175	85	0.004606	338830	278950	206970	264580	1132500	811230	243610	625540	179650	528780	320580	418610	482010	485280	551010	384210	683400	54682	1	0	1	0	2	1	0	1	0
1092	P61966	P61966	>sp|P61966|AP1S1_HUMAN AP-1 complex subunit sigma-1A OS=Homo sapiens GN=AP1S1 PE=1 SV=1	1	1	1	1	10.1	10.1	10.1			18.733	158	3.3997e-16	0	0	0	0	0	0	0	0	0	0	0	0	0	0	0	0	0	0	0	0	0	0	0	0	0	0	0
1093	P61978	P61978	>sp|P61978|HNRPK_HUMAN Heterogeneous nuclear ribonucleoprotein K OS=Homo sapiens GN=HNRNPK PE=1 SV=1	1	16	16	16	42.3	42.3	42.3			50.976	463	0	57196000	50803000	47330000	50328000	69038000	27488000	74749000	27267000	43854000	55169000	42651000	64394000	54744000	58474000	24415000	75177000	28812000	59004000	33	22	24	27	32	24	30	21	23
1094	P61981	P61981	>sp|P61981|1433G_HUMAN 14-3-3 protein gamma OS=Homo sapiens GN=YWHAG PE=1 SV=2	1	14	10	10	62.8	49	49			28.302	247	0	7751000	7432400	5294500	10055000	18534000	7044700	10855000	5940800	8417400	6616300	5027500	8023600	11537000	13141000	5794400	11595000	7174100	13039000	11	11	9	10	14	8	9	6	11
1095	P62081	P62081	>sp|P62081|RS7_HUMAN 40S ribosomal protein S7 OS=Homo sapiens GN=RPS7 PE=1 SV=1	1	8	8	8	44.8	44.8	44.8			22.127	194	7.8311e-16	8604800	10011000	6628100	7121800	10511000	13187000	7892300	6790100	11558000	8586100	7461300	8955200	8424600	7355000	10716000	7688800	8261400	16798000	7	7	9	10	11	10	8	8	10
1096	P62136	P62136	>sp|P62136|PP1A_HUMAN Serine/threonine-protein phosphatase PP1-alpha catalytic subunit OS=Homo sapiens GN=PPP1CA PE=1 SV=1	1	5	2	2	17.9	4.2	4.2			37.512	330	0	98869	159880	163410	283560	173460	125540	53087	69656	358670	137550	232760	117810	174140	254450	139320	76016	120590	385100	0	1	0	0	1	0	0	0	2
1097	P62140;P36873	P62140;P36873	>sp|P62140|PP1B_HUMAN Serine/threonine-protein phosphatase PP1-beta catalytic subunit OS=Homo sapiens GN=PPP1CB PE=1 SV=3;>sp|P36873|PP1G_HUMAN Serine/threonine-protein phosphatase PP1-gamma catalytic subunit OS=Homo sapiens GN=PPP1CC PE=1 SV=1	2	6	6	3	26	26	12.2			37.186	327	0	1456100	2370100	1644200	1282200	2924300	3363500	1674100	1871900	1958500	1365800	1775500	2198400	1895700	2156800	2777200	1971700	2043100	2377400	3	2	3	3	8	3	2	5	4
1098	P62158	P62158	>sp|P62158|CALM_HUMAN Calmodulin OS=Homo sapiens GN=CALM1 PE=1 SV=2	1	6	6	6	55.7	55.7	55.7			16.837	149	6.242e-41	8798900	32152000	6204700	9257400	34366000	20940000	7103800	2167400	6790800	8898200	23713000	9796000	10171000	28661000	16554000	5830600	2532300	7779700	3	9	0	3	7	5	3	2	4
1099	P62191	P62191	>sp|P62191|PRS4_HUMAN 26S protease regulatory subunit 4 OS=Homo sapiens GN=PSMC1 PE=1 SV=1	1	6	6	6	19.5	19.5	19.5			49.184	440	5.8864e-68	1703800	1822700	1039700	932810	2462900	1509800	2153200	1276600	1692400	1689000	1308900	1770100	1391000	1796100	1363600	2292800	1598600	1531700	3	3	4	3	5	5	4	3	4
1100	P62195	P62195	>sp|P62195|PRS8_HUMAN 26S protease regulatory subunit 8 OS=Homo sapiens GN=PSMC5 PE=1 SV=1	1	6	6	5	20	20	17			45.626	406	1.6461e-46	1226800	1617600	1562600	1429900	2591700	1907600	1191700	1371100	1235800	1272300	1043100	2273800	1855800	1913400	1277700	1381300	1557300	1736500	3	2	5	3	5	3	3	1	3
1101	P62241	P62241	>sp|P62241|RS8_HUMAN 40S ribosomal protein S8 OS=Homo sapiens GN=RPS8 PE=1 SV=2	1	10	10	10	57.7	57.7	57.7			24.205	208	4.506e-239	12999000	12497000	7402600	9124100	15648000	14985000	8743400	8589200	12872000	12709000	11780000	9608900	10552000	11655000	11138000	8248600	10835000	17587000	14	14	11	14	14	19	10	9	14
1102	P62244	P62244	>sp|P62244|RS15A_HUMAN 40S ribosomal protein S15a OS=Homo sapiens GN=RPS15A PE=1 SV=2	1	5	5	5	38.5	38.5	38.5			14.839	130	5.6954e-47	6529700	6947400	4045400	4646100	7463000	7934300	3640100	4021200	6174400	6382500	4600400	5168900	5288500	5758900	5746400	5795200	4996000	8061900	8	6	6	6	7	8	4	6	6
1103	P62249	P62249	>sp|P62249|RS16_HUMAN 40S ribosomal protein S16 OS=Homo sapiens GN=RPS16 PE=1 SV=2	1	7	7	7	37.7	37.7	37.7			16.445	146	6.3933e-25	8776200	7678500	4609300	5087900	11380000	11534000	6022700	4332500	7340100	8071900	5876700	6072300	5200300	7645100	9096000	7566400	5494400	11091000	6	6	4	6	5	7	3	3	6
1104	P62258	P62258	>sp|P62258|1433E_HUMAN 14-3-3 protein epsilon OS=Homo sapiens GN=YWHAE PE=1 SV=1	1	20	18	18	71	67.8	67.8			29.174	255	4.2499e-256	29520000	20770000	32553000	14846000	19064000	18577000	9346000	12138000	22650000	30721000	14261000	42977000	17300000	13347000	13947000	11677000	14685000	32083000	24	18	25	14	13	14	11	13	23
1105	P62263	P62263	>sp|P62263|RS14_HUMAN 40S ribosomal protein S14 OS=Homo sapiens GN=RPS14 PE=1 SV=3	1	4	4	4	17.9	17.9	17.9			16.273	151	2.9462e-16	4496000	4485200	946790	2081500	3398900	5040300	2071200	1668600	2476600	3052300	2067900	2025500	3220100	3469100	2744900	2607700	2116200	4467900	3	5	3	3	4	7	4	3	4
1106	P62266	P62266	>sp|P62266|RS23_HUMAN 40S ribosomal protein S23 OS=Homo sapiens GN=RPS23 PE=1 SV=3	1	6	6	6	49	49	49			15.807	143	1.6121e-26	4441100	3652300	1916000	1847000	5797100	4722500	3032000	2565900	3614400	3934300	2705500	2793700	2700100	3849500	4036700	2989200	3170200	5134000	5	1	3	1	6	6	3	4	5
1107	P62269	P62269	>sp|P62269|RS18_HUMAN 40S ribosomal protein S18 OS=Homo sapiens GN=RPS18 PE=1 SV=3	1	11	11	11	52	52	52			17.718	152	1.0381e-48	9326500	6946600	4143200	6187800	12628000	8442000	6782200	4246600	9215900	8896000	5805100	6093600	7462400	9046300	6298300	6442200	6311000	12170000	13	10	8	12	14	14	8	9	17
1108	P62273	P62273	>sp|P62273|RS29_HUMAN 40S ribosomal protein S29 OS=Homo sapiens GN=RPS29 PE=1 SV=2	1	2	2	2	33.9	33.9	33.9			6.6767	56	7.2706e-05	997120	1043700	607930	639960	1255700	1481700	927130	679830	1095700	860240	202660	864370	712010	1205300	1366000	977570	1027400	1562300	2	3	2	3	2	2	2	2	3
1109	P62277	P62277	>sp|P62277|RS13_HUMAN 40S ribosomal protein S13 OS=Homo sapiens GN=RPS13 PE=1 SV=2	1	8	8	8	44.4	44.4	44.4			17.222	151	1.2656e-22	5020500	4928900	2185000	2932800	6017000	4693600	5233600	3453600	5062400	4769900	3223500	3641100	4530800	4318500	4581400	4860600	4343500	5732500	13	6	4	3	7	5	9	3	11
1110	P62280	P62280	>sp|P62280|RS11_HUMAN 40S ribosomal protein S11 OS=Homo sapiens GN=RPS11 PE=1 SV=3	1	4	4	4	23.4	23.4	23.4			18.431	158	4.3428e-13	2457800	1528900	897560	1946000	2556000	2672100	1201700	1031900	2411800	3124900	1326400	1199800	1853700	2117900	1672400	1385700	1495300	2817300	4	2	3	5	3	5	1	2	4
1111	P62306	P62306	>sp|P62306|RUXF_HUMAN Small nuclear ribonucleoprotein F OS=Homo sapiens GN=SNRPF PE=1 SV=1	1	1	1	1	24.4	24.4	24.4			9.7251	86	0.0012688	742090	1083500	471180	323960	810570	634980	487530	0	304690	802760	879060	617390	353920	594700	484010	478870	0	389670	0	0	1	1	1	1	1	0	1
1112	P62314	P62314	>sp|P62314|SMD1_HUMAN Small nuclear ribonucleoprotein Sm D1 OS=Homo sapiens GN=SNRPD1 PE=1 SV=1	1	3	3	3	37	37	37			13.281	119	3.9937e-61	1350700	2321300	466420	609310	3132700	2686500	2466600	915060	1166800	1073000	2429400	1360400	797610	1783700	1629200	2008100	1278500	1845400	4	3	2	3	5	3	5	3	1
1113	P62316	P62316	>sp|P62316|SMD2_HUMAN Small nuclear ribonucleoprotein Sm D2 OS=Homo sapiens GN=SNRPD2 PE=1 SV=1	1	2	2	2	24.6	24.6	24.6			13.527	118	3.9361e-11	327270	408470	192200	190140	0	683050	212080	238660	194320	343790	311350	301010	261040	0	307530	249020	360330	308580	0	1	1	0	0	2	1	1	0
1114	P62318	P62318	>sp|P62318|SMD3_HUMAN Small nuclear ribonucleoprotein Sm D3 OS=Homo sapiens GN=SNRPD3 PE=1 SV=1	1	2	2	2	15.1	15.1	15.1			13.916	126	8.7019e-06	881050	979430	593830	482990	2015700	1119200	1111800	828530	959690	694690	606140	665200	532270	1536800	758380	969610	1365200	1747400	2	2	1	2	2	2	3	1	1
1115	P62330	P62330	>sp|P62330|ARF6_HUMAN ADP-ribosylation factor 6 OS=Homo sapiens GN=ARF6 PE=1 SV=2	1	3	3	3	24.6	24.6	24.6			20.082	175	5.4253e-10	976710	1374000	1998900	1668500	2393000	1194400	2054900	487470	849090	881630	690080	2902800	1622500	1678200	826750	2950700	483840	1245600	2	3	3	3	3	2	2	2	2
1116	P62333	P62333	>sp|P62333|PRS10_HUMAN 26S protease regulatory subunit 10B OS=Homo sapiens GN=PSMC6 PE=1 SV=1	1	5	5	5	15.2	15.2	15.2			44.172	389	5.0093e-31	1438400	1516000	1866800	1509800	2621800	2165000	1524300	1013500	1200700	1560400	1115000	2917700	1578100	1662000	1938000	1716200	1066000	1469900	2	1	3	3	3	3	3	1	3
1117	P62424	P62424	>sp|P62424|RL7A_HUMAN 60S ribosomal protein L7a OS=Homo sapiens GN=RPL7A PE=1 SV=2	1	9	9	9	38.7	38.7	38.7			29.995	266	4.4638e-96	11392000	10653000	6273900	7460000	11182000	13083000	9044900	7634000	10836000	11157000	7536800	8779300	8966400	8382600	10301000	8880000	9317800	15788000	11	6	7	11	8	9	8	10	11
1118	P62495	P62495	>sp|P62495|ERF1_HUMAN Eukaryotic peptide chain release factor subunit 1 OS=Homo sapiens GN=ETF1 PE=1 SV=3	1	6	6	6	18.8	18.8	18.8			49.03	437	3.1603e-57	1396000	2314300	2142500	1673600	1367500	1580900	1762300	1581000	1186700	1299200	2857800	2533100	1488500	737040	1183600	2638700	1344800	1585800	3	2	6	4	1	3	2	3	2
1119	P62701;Q8TD47;P22090	P62701;Q8TD47	>sp|P62701|RS4X_HUMAN 40S ribosomal protein S4, X isoform OS=Homo sapiens GN=RPS4X PE=1 SV=2;>sp|Q8TD47|RS4Y2_HUMAN 40S ribosomal protein S4, Y isoform 2 OS=Homo sapiens GN=RPS4Y2 PE=1 SV=3	3	13	13	13	42.6	42.6	42.6			29.597	263	1.3389e-116	10875000	10554000	5953400	8103600	12429000	12552000	9706700	8147600	11366000	10766000	7526200	8243000	9088800	9603100	9746900	9547700	10151000	16743000	13	12	8	12	14	17	10	10	17
1120	P62714;P67775	P62714;P67775	>sp|P62714|PP2AB_HUMAN Serine/threonine-protein phosphatase 2A catalytic subunit beta isoform OS=Homo sapiens GN=PPP2CB PE=1 SV=1;>sp|P67775|PP2AA_HUMAN Serine/threonine-protein phosphatase 2A catalytic subunit alpha isoform OS=Homo sapiens GN=PPP2CA PE=1	2	3	3	3	14.2	14.2	14.2			35.575	309	1.4411e-21	495920	1009900	448390	310530	985620	327730	110890	116620	0	387540	726070	622190	435530	704950	340900	114420	145480	0	1	2	1	2	3	1	0	0	0
1121	P62736;P63267	P62736;P63267	>sp|P62736|ACTA_HUMAN Actin, aortic smooth muscle OS=Homo sapiens GN=ACTA2 PE=1 SV=1;>sp|P63267|ACTH_HUMAN Actin, gamma-enteric smooth muscle OS=Homo sapiens GN=ACTG2 PE=1 SV=1	2	16	4	1	44.3	18	2.9			42.009	377	1.2296e-245	13877000	27018000	16150000	11434000	13309000	21393000	12459000	8040100	14169000	13172000	18780000	24220000	13919000	10091000	16852000	11223000	8775700	21517000	5	10	5	6	3	5	5	7	6
1122	P62750	P62750	>sp|P62750|RL23A_HUMAN 60S ribosomal protein L23a OS=Homo sapiens GN=RPL23A PE=1 SV=1	1	8	8	8	38.5	38.5	38.5			17.695	156	2.5203e-34	7076900	5716600	3616900	4213200	6956700	7979300	5588100	4680600	6886800	7109600	4616400	4978700	4938500	4930000	6045000	5262300	5733600	10186000	5	6	7	6	7	8	6	8	9
1123	P62753	P62753	>sp|P62753|RS6_HUMAN 40S ribosomal protein S6 OS=Homo sapiens GN=RPS6 PE=1 SV=1	1	9	9	9	36.1	36.1	36.1			28.68	249	3.3025e-59	3949900	4048300	2920900	3511800	7912900	5874000	4087300	3294700	4903300	4532900	3175000	3635500	3561100	5436800	4449300	4811400	4227100	6872700	6	4	5	6	8	8	4	6	6
1124	P62805	P62805	>sp|P62805|H4_HUMAN Histone H4 OS=Homo sapiens GN=HIST1H4A PE=1 SV=2	1	16	16	16	60.2	60.2	60.2			11.367	103	9.8374e-267	337560000	327690000	259570000	283630000	504930000	245740000	365610000	336900000	230710000	333980000	236020000	351530000	341030000	374930000	180750000	385370000	442950000	305860000	59	58	49	59	69	49	61	71	47
1125	P62820;P59190	P62820	>sp|P62820|RAB1A_HUMAN Ras-related protein Rab-1A OS=Homo sapiens GN=RAB1A PE=1 SV=3	2	11	11	5	68.8	68.8	34.6			22.677	205	0	28637000	34795000	11318000	40971000	25248000	30496000	18189000	17357000	13652000	28789000	27784000	14526000	52706000	17861000	25102000	16798000	19526000	17713000	16	15	8	19	13	15	12	14	9
1126	P62826	P62826	>sp|P62826|RAN_HUMAN GTP-binding nuclear protein Ran OS=Homo sapiens GN=RAN PE=1 SV=3	1	5	5	5	25.5	25.5	25.5			24.423	216	1.2589e-13	832200	700920	406580	329850	1251900	1018000	889460	1694000	1275700	584800	644470	552800	411080	1284100	899780	1396600	1646500	1397300	0	0	0	0	2	1	1	5	4
1127	P62829	P62829	>sp|P62829|RL23_HUMAN 60S ribosomal protein L23 OS=Homo sapiens GN=RPL23 PE=1 SV=1	1	4	4	4	37.9	37.9	37.9			14.865	140	4.2507e-69	2769600	3162100	1192200	878660	2013100	3933200	2324700	1541600	2391600	2855100	2789900	1584000	714590	2439700	3035000	2216000	1597300	2783200	6	2	1	2	1	3	2	3	4
1128	P62841	P62841	>sp|P62841|RS15_HUMAN 40S ribosomal protein S15 OS=Homo sapiens GN=RPS15 PE=1 SV=2	1	5	5	5	42.8	42.8	42.8			17.04	145	8.2779e-44	397850	807480	1035900	2224300	4998000	3010700	1565600	1726400	1751800	642280	1100800	799940	2792900	3663100	2426500	1585100	2520200	1804800	2	1	3	4	2	3	2	3	4
1129	P62847	P62847	>sp|P62847|RS24_HUMAN 40S ribosomal protein S24 OS=Homo sapiens GN=RPS24 PE=1 SV=1	1	3	3	3	29.3	29.3	29.3			15.423	133	2.672e-21	2016800	1841100	1183400	1242800	1699600	2134000	1604900	549490	651580	1205300	1256400	1650400	1663800	1231100	2323800	2300600	936620	86901	3	3	1	2	2	1	2	1	2
1130	P62854;Q5JNZ5	P62854;Q5JNZ5	>sp|P62854|RS26_HUMAN 40S ribosomal protein S26 OS=Homo sapiens GN=RPS26 PE=1 SV=3;>sp|Q5JNZ5|RS26L_HUMAN Putative 40S ribosomal protein S26-like 1 OS=Homo sapiens GN=RPS26P11 PE=5 SV=1	2	3	3	3	29.6	29.6	29.6			13.015	115	1.7483e-36	3633600	3229800	1947300	1893200	5131900	4031300	2654600	2395300	2706500	2948900	2006200	2443700	2427600	3266100	4184300	2901600	2612500	4596100	3	3	1	2	3	1	2	2	1
1131	P62857	P62857	>sp|P62857|RS28_HUMAN 40S ribosomal protein S28 OS=Homo sapiens GN=RPS28 PE=1 SV=1	1	1	1	1	17.4	17.4	17.4			7.8409	69	2.5136e-18	466990	771020	403090	420410	1066000	982330	0	370460	756500	436300	556990	510890	471510	841600	826770	0	429900	1089700	1	1	1	1	0	0	0	1	1
1132	P62873;P16520	P62873	>sp|P62873|GBB1_HUMAN Guanine nucleotide-binding protein G(I)/G(S)/G(T) subunit beta-1 OS=Homo sapiens GN=GNB1 PE=1 SV=3	2	9	9	4	34.7	34.7	16.8			37.377	340	7.6732e-169	7032800	13848000	4759300	5294400	11078000	6118700	6870300	5492800	5233100	7016800	10257000	5838400	6636300	7832100	4133000	7373000	6715000	8514900	8	15	10	10	9	7	9	7	8
1133	P62879;Q9HAV0	P62879;Q9HAV0	>sp|P62879|GBB2_HUMAN Guanine nucleotide-binding protein G(I)/G(S)/G(T) subunit beta-2 OS=Homo sapiens GN=GNB2 PE=1 SV=3;>sp|Q9HAV0|GBB4_HUMAN Guanine nucleotide-binding protein subunit beta-4 OS=Homo sapiens GN=GNB4 PE=1 SV=3	2	7	2	2	25.6	7.6	7.6			37.331	340	2.2984e-54	883930	1557500	1279600	2043600	1520800	1390000	2820500	1100400	1822500	576510	1192400	1720100	2812100	1049700	911200	3096600	1239800	2610400	0	1	3	2	2	1	1	2	2
1134	P62888	P62888	>sp|P62888|RL30_HUMAN 60S ribosomal protein L30 OS=Homo sapiens GN=RPL30 PE=1 SV=2	1	5	5	5	48.7	48.7	48.7			12.784	115	3.9232e-46	6519800	5803000	3168300	3037700	6074900	7903800	4969200	3540100	6350600	6643500	4203600	4450500	3306600	4397900	7023400	5577500	3746500	8450700	6	5	4	4	5	6	6	6	6
1135	P62899	P62899	>sp|P62899|RL31_HUMAN 60S ribosomal protein L31 OS=Homo sapiens GN=RPL31 PE=1 SV=1	1	4	4	4	40	40	40			14.463	125	2.8118e-15	4409200	3833800	2130300	2791800	4085600	3924200	3632900	2762000	3683300	4807300	2518100	2659000	3281800	3319000	3106500	3806000	3587700	4780000	5	2	2	3	3	4	3	3	3
1136	P62906	P62906	>sp|P62906|RL10A_HUMAN 60S ribosomal protein L10a OS=Homo sapiens GN=RPL10A PE=1 SV=2	1	6	6	6	34.1	34.1	34.1			24.831	217	5.4448e-22	3428000	4739000	1785000	2355200	3640000	6430100	2766600	2154900	3656700	3860700	3652800	2574800	2964800	3024300	4355500	3077100	2664700	4391700	5	6	3	4	4	7	3	5	6
1137	P62910	P62910	>sp|P62910|RL32_HUMAN 60S ribosomal protein L32 OS=Homo sapiens GN=RPL32 PE=1 SV=2	1	2	2	2	22.2	22.2	22.2			15.86	135	2.7032e-33	2439100	1880500	946390	1056200	2409300	1847800	1318400	1109400	974420	2549300	1153500	1182900	1138700	1864200	1288100	1297900	1447300	1796200	3	2	1	1	1	1	1	2	1
1138	P62913	P62913	>sp|P62913|RL11_HUMAN 60S ribosomal protein L11 OS=Homo sapiens GN=RPL11 PE=1 SV=2	1	7	7	7	39.3	39.3	39.3			20.252	178	2.6475e-58	5120000	3876200	2213100	2660500	5308100	6188700	3551100	3133200	4509500	5503200	3007500	2963500	2780700	3955100	4418900	3380400	4542200	6245700	8	6	4	4	5	9	7	3	8
1139	P62917	P62917	>sp|P62917|RL8_HUMAN 60S ribosomal protein L8 OS=Homo sapiens GN=RPL8 PE=1 SV=2	1	7	7	7	24.1	24.1	24.1			28.024	257	0	9901600	7163900	4135600	5166400	9133800	8976600	7520100	5979000	8261700	10501000	5324000	5524600	6215800	6951800	6580300	7392600	7567100	11396000	11	10	6	7	9	10	9	8	10
1140	P62937;A2BFH1;Q9Y536	P62937	>sp|P62937|PPIA_HUMAN Peptidyl-prolyl cis-trans isomerase A OS=Homo sapiens GN=PPIA PE=1 SV=2	3	7	7	7	38.2	38.2	38.2			18.012	165	6.0548e-75	13793000	11625000	4563300	3382900	4183400	28349000	5422800	2525200	13173000	13641000	8082000	5864600	5115000	2510700	25779000	4686700	2441900	17063000	6	7	5	5	5	13	3	1	12
1141	P62993	P62993	>sp|P62993|GRB2_HUMAN Growth factor receptor-bound protein 2 OS=Homo sapiens GN=GRB2 PE=1 SV=1	1	3	3	3	14.3	14.3	14.3			25.206	217	6.4919e-08	369650	725230	315690	543980	1871700	519330	267970	742100	638760	170140	274640	171720	598010	1719500	174060	163490	1926600	674420	0	0	0	1	3	0	0	1	3
1142	P62995	P62995	>sp|P62995|TRA2B_HUMAN Transformer-2 protein homolog beta OS=Homo sapiens GN=TRA2B PE=1 SV=1	1	6	6	6	27.8	27.8	27.8			33.665	288	3.5558e-54	3431300	4588700	2459200	3580000	4503000	4127100	6556400	4053700	4391400	4129300	3381000	3092900	3889900	3219800	2788500	6967200	5349600	6074400	4	4	5	8	4	2	7	6	7
1143	P63010	P63010	>sp|P63010|AP2B1_HUMAN AP-2 complex subunit beta OS=Homo sapiens GN=AP2B1 PE=1 SV=1	1	5	2	2	5.8	2.5	2.5			104.55	937	1.0009e-52	241120	588970	251470	818940	665380	671520	724750	389710	267840	277580	362600	401140	1064500	526170	455590	598340	609220	328550	0	2	1	2	2	2	2	1	2
1144	Q5JWF2;P63092	Q5JWF2;P63092	>sp|Q5JWF2|GNAS1_HUMAN Guanine nucleotide-binding protein G(s) subunit alpha isoforms XLas OS=Homo sapiens GN=GNAS PE=1 SV=2;>sp|P63092|GNAS2_HUMAN Guanine nucleotide-binding protein G(s) subunit alpha isoforms short OS=Homo sapiens GN=GNAS PE=1 SV=1	2	6	5	5	7.7	6.7	6.7			111.02	1037	2.5611e-44	239610	2599900	385220	149050	0	438350	0	508120	63218	226710	1894800	387890	167660	0	242630	0	816930	211360	0	4	0	0	0	0	0	1	0
1145	P63104	P63104	>sp|P63104|1433Z_HUMAN 14-3-3 protein zeta/delta OS=Homo sapiens GN=YWHAZ PE=1 SV=1	1	22	22	16	81.2	81.2	63.3			27.745	245	0	51194000	69142000	130100000	71498000	66340000	91649000	45252000	92054000	43926000	48987000	52465000	191720000	83898000	46659000	66413000	42121000	119540000	53565000	29	29	50	25	26	33	26	36	27
1146	P63151;Q66LE6;Q9Y2T4;Q00005	P63151	>sp|P63151|2ABA_HUMAN Serine/threonine-protein phosphatase 2A 55 kDa regulatory subunit B alpha isoform OS=Homo sapiens GN=PPP2R2A PE=1 SV=1	4	5	5	5	13.2	13.2	13.2			51.691	447	1.3136e-71	1366800	2386400	1600100	1006800	3185900	1122900	0	2420200	361820	1312700	1493200	2251400	1543400	2593900	712650	0	2980300	383010	3	5	3	2	5	2	0	5	2
1147	P63165	P63165	>sp|P63165|SUMO1_HUMAN Small ubiquitin-related modifier 1 OS=Homo sapiens GN=SUMO1 PE=1 SV=1	1	2	2	2	27.7	27.7	27.7			11.557	101	5.5734e-08	0	0	21815	0	28457	0	224950	0	274460	0	0	14607	0	10719	0	520180	0	113750	0	0	0	0	0	0	1	0	1
1148	P63173	P63173	>sp|P63173|RL38_HUMAN 60S ribosomal protein L38 OS=Homo sapiens GN=RPL38 PE=1 SV=2	1	4	4	4	50	50	50			8.2178	70	2.1492e-09	1350300	1949000	940000	749100	1415500	2868000	1878000	1065800	1376500	1812200	4195500	863220	661660	683340	2108200	1826200	602790	698690	2	4	4	1	3	4	4	4	2
1149	P63208	P63208	>sp|P63208|SKP1_HUMAN S-phase kinase-associated protein 1 OS=Homo sapiens GN=SKP1 PE=1 SV=2	1	2	2	2	17.8	17.8	17.8			18.658	163	3.5916e-67	561590	1514400	361290	399260	1558800	2086700	1636900	673170	835340	459910	1229200	641660	633820	802330	2222500	1610700	773400	781090	0	0	0	0	2	0	0	1	1
1150	P63220	P63220	>sp|P63220|RS21_HUMAN 40S ribosomal protein S21 OS=Homo sapiens GN=RPS21 PE=1 SV=1	1	3	3	3	44.6	44.6	44.6			9.1113	83	3.7965e-13	478320	676340	293070	345270	843300	182620	177940	105570	689160	382550	622280	298470	372780	833520	202680	214920	154160	743370	0	1	0	0	2	0	0	0	3
1151	P63241;Q6IS14;Q9GZV4	P63241;Q6IS14	>sp|P63241|IF5A1_HUMAN Eukaryotic translation initiation factor 5A-1 OS=Homo sapiens GN=EIF5A PE=1 SV=2;>sp|Q6IS14|IF5AL_HUMAN Eukaryotic translation initiation factor 5A-1-like OS=Homo sapiens GN=EIF5AL1 PE=1 SV=2	3	5	5	5	65.6	65.6	65.6			16.832	154	9.9927e-100	2453700	4514900	2042900	1363900	2367100	6395000	1500400	1308000	1943700	1872800	3173600	2873900	1896000	1390900	5402800	1574000	1655200	3056400	4	5	1	1	1	4	2	1	1
1152	P63244	P63244	>sp|P63244|GBLP_HUMAN Guanine nucleotide-binding protein subunit beta-2-like 1 OS=Homo sapiens GN=GNB2L1 PE=1 SV=3	1	14	14	14	55.8	55.8	55.8			35.076	317	3.6286e-153	15205000	19330000	10186000	12135000	18874000	20918000	13299000	11599000	17637000	15340000	12820000	13707000	14310000	13780000	15450000	13757000	14995000	26700000	12	12	13	11	14	14	8	13	14
1153	P63261	P63261	>sp|P63261|ACTG_HUMAN Actin, cytoplasmic 2 OS=Homo sapiens GN=ACTG1 PE=1 SV=1	1	25	25	1	81.9	81.9	4.5			41.792	375	0	252820000	296260000	334820000	265300000	363510000	457370000	260140000	182070000	312200000	228370000	279820000	438010000	307940000	259970000	337620000	267460000	209550000	467460000	71	78	82	71	67	88	62	61	70
1154	P67809;P16989;Q9Y2T7	P67809;P16989;Q9Y2T7	>sp|P67809|YBOX1_HUMAN Nuclease-sensitive element-binding protein 1 OS=Homo sapiens GN=YBX1 PE=1 SV=3;>sp|P16989|DBPA_HUMAN DNA-binding protein A OS=Homo sapiens GN=CSDA PE=1 SV=4;>sp|Q9Y2T7|YBOX2_HUMAN Y-box-binding protein 2 OS=Homo sapiens GN=YBX2 PE=1	3	3	3	3	13.3	13.3	13.3			35.924	324	1.1212e-106	452340	190870	0	176290	313450	1264000	693520	302320	447660	574710	181880	0	243770	277220	797140	389270	475700	813770	0	0	0	1	1	2	2	1	2
1155	P67870	P67870	>sp|P67870|CSK2B_HUMAN Casein kinase II subunit beta OS=Homo sapiens GN=CSNK2B PE=1 SV=1	1	3	3	3	15.8	15.8	15.8			24.942	215	9.8988e-07	352010	485420	281550	302320	888880	506750	670860	416370	485530	414170	443780	466230	426130	758730	469570	531510	395260	490200	0	0	1	0	0	0	0	0	2
1156	P67936;P07951	P67936	>sp|P67936|TPM4_HUMAN Tropomyosin alpha-4 chain OS=Homo sapiens GN=TPM4 PE=1 SV=3	2	17	17	8	45.6	45.6	28.2			28.521	248	2.9387e-128	3024800	10290000	4707000	3372400	7512000	10526000	5294000	3533400	6864100	3300400	6723000	9196200	4917200	6726600	7234100	5028700	4166500	7021500	3	11	9	7	9	11	10	6	11
1157	P68036	P68036	>sp|P68036|UB2L3_HUMAN Ubiquitin-conjugating enzyme E2 L3 OS=Homo sapiens GN=UBE2L3 PE=1 SV=1	1	4	4	4	46.1	46.1	46.1			17.861	154	2.1333e-54	1627200	2457400	719550	2150700	2238800	2331600	1367700	749130	1562400	1179900	1733100	1760700	2503700	1282100	1645900	1424700	1045200	2432300	4	4	1	6	4	6	2	2	3
1158	P68104;Q5VTE0	P68104;Q5VTE0	>sp|P68104|EF1A1_HUMAN Elongation factor 1-alpha 1 OS=Homo sapiens GN=EEF1A1 PE=1 SV=1;>sp|Q5VTE0|EF1A3_HUMAN Putative elongation factor 1-alpha-like 3 OS=Homo sapiens GN=EEF1A1P5 PE=5 SV=1	2	12	12	3	37.4	37.4	13.9			50.14	462	1.101e-179	43280000	77287000	25725000	40669000	36895000	60854000	35569000	30052000	36631000	36446000	71599000	30623000	43933000	26236000	45142000	28820000	36761000	64776000	21	29	21	29	17	22	20	23	27
1159	P68366	P68366	>sp|P68366|TBA4A_HUMAN Tubulin alpha-4A chain OS=Homo sapiens GN=TUBA4A PE=1 SV=1	1	18	7	4	54.9	24.1	12.1			49.924	448	0	15095000	29405000	13247000	9512700	19056000	18361000	10292000	4133700	2007700	13426000	23002000	16702000	12174000	11699000	13644000	12042000	7366800	3424700	7	6	10	8	10	5	3	7	3
1160	P68371	P68371	>sp|P68371|TBB2C_HUMAN Tubulin beta-2C chain OS=Homo sapiens GN=TUBB2C PE=1 SV=1	1	23	23	1	59.8	59.8	2.7			49.83	445	0	105050000	179740000	122830000	117800000	177920000	151010000	94382000	102330000	65121000	107770000	138520000	175230000	145300000	126780000	115490000	83605000	133570000	84631000	59	88	81	76	78	83	57	59	47
1161	P68400	P68400	>sp|P68400|CSK21_HUMAN Casein kinase II subunit alpha OS=Homo sapiens GN=CSNK2A1 PE=1 SV=1	1	3	3	3	11.8	11.8	11.8			45.143	391	9.9964e-10	689440	1118600	654510	398450	1193400	876460	1090400	84647	468140	621120	785680	633400	344330	770200	694110	1491600	412260	583360	2	2	0	0	2	2	1	0	1
1162	P68402	P68402	>sp|P68402|PA1B2_HUMAN Platelet-activating factor acetylhydrolase IB subunit beta OS=Homo sapiens GN=PAFAH1B2 PE=1 SV=1	1	1	1	1	3.9	3.9	3.9			25.569	229	3.8235e-07	71152	55890	41405	0	64908	121900	52310	47049	44646	75543	38506	50592	0	48827	107950	49460	60453	56399	1	0	0	0	1	1	0	1	0
1163	P68431;Q16695;Q6NXT2	P68431;Q16695;Q6NXT2	>sp|P68431|H31_HUMAN Histone H3.1 OS=Homo sapiens GN=HIST1H3A PE=1 SV=2;>sp|Q16695|H31T_HUMAN Histone H3.1t OS=Homo sapiens GN=HIST3H3 PE=1 SV=3;>sp|Q6NXT2|H3C_HUMAN Histone H3.3C OS=Homo sapiens GN=H3F3C PE=1 SV=3	3	6	1	1	48.5	23.5	23.5			15.404	136	4.3557e-116	212030	189580	136370	166330	140620	214190	171310	335030	211370	210540	141180	175340	196360	95027	163930	175090	447210	288610	0	0	1	0	1	1	0	1	1
1164	P68871	P68871	>sp|P68871|HBB_HUMAN Hemoglobin subunit beta OS=Homo sapiens GN=HBB PE=1 SV=2	1	11	11	4	76.2	76.2	36.7			15.998	147	1.0273e-188	76488000	269670000	3443600	5900700	25741000	2151100	6725300	52223000	11149000	74663000	239250000	5705400	5586600	14177000	1170400	4743700	43783000	9463200	21	41	2	7	13	3	5	20	6
1165	Q5JPE7;P69849;Q15155	Q5JPE7;P69849;Q15155	>sp|Q5JPE7|NOMO2_HUMAN Nodal modulator 2 OS=Homo sapiens GN=NOMO2 PE=1 SV=1;>sp|P69849|NOMO3_HUMAN Nodal modulator 3 OS=Homo sapiens GN=NOMO3 PE=2 SV=2;>sp|Q15155|NOMO1_HUMAN Nodal modulator 1 OS=Homo sapiens GN=NOMO1 PE=1 SV=5	3	7	7	7	8.1	8.1	8.1			139.44	1267	1.9473e-25	1796800	1412500	857880	712270	1420100	1853800	878750	480440	949800	1987000	1142600	814320	782010	878030	1028700	1452300	754890	1353700	5	5	1	2	4	2	2	0	3
1166	P69905;P02008	P69905	>sp|P69905|HBA_HUMAN Hemoglobin subunit alpha OS=Homo sapiens GN=HBA1 PE=1 SV=2	2	9	9	9	71.8	71.8	71.8			15.257	142	9.9666e-63	56453000	201390000	1041000	4601500	20795000	1311000	5430500	31979000	6251600	56500000	166130000	851290	3543800	12362000	1029500	4513500	34443000	5555800	17	40	1	4	8	1	6	15	6
1167	P78344	P78344	>sp|P78344|IF4G2_HUMAN Eukaryotic translation initiation factor 4 gamma 2 OS=Homo sapiens GN=EIF4G2 PE=1 SV=1	1	2	2	2	3.6	3.6	3.6			102.36	907	0.00078401	340020	381690	105800	404840	263700	355830	463070	517810	187820	254410	216890	240720	539930	143530	208880	357530	795500	351310	0	0	0	1	0	0	0	1	0
1168	P78347	P78347	>sp|P78347|GTF2I_HUMAN General transcription factor II-I OS=Homo sapiens GN=GTF2I PE=1 SV=2	1	3	3	3	4.9	4.9	4.9			112.42	998	3.019e-16	412500	357680	277870	336610	593180	606400	431540	564690	923840	309280	219740	210450	663660	339020	325490	315270	1018900	1393600	0	0	0	1	0	0	0	1	2
1169	P78371	P78371	>sp|P78371|TCPB_HUMAN T-complex protein 1 subunit beta OS=Homo sapiens GN=CCT2 PE=1 SV=4	1	19	19	19	49.3	49.3	49.3			57.488	535	0	14249000	10906000	9941300	16810000	12695000	18152000	12695000	12531000	9377100	14189000	7526700	13744000	19159000	8028000	16643000	13846000	15307000	12726000	19	12	14	23	12	18	14	17	16
1170	P78382	P78382	>sp|P78382|S35A1_HUMAN CMP-sialic acid transporter OS=Homo sapiens GN=SLC35A1 PE=2 SV=1	1	1	1	1	4.2	4.2	4.2			36.778	337	4.06e-20	0	59606	0	0	0	0	0	0	0	0	44703	0	0	0	0	0	0	0	0	1	0	0	0	0	0	0	0
1171	P78417	P78417	>sp|P78417|GSTO1_HUMAN Glutathione S-transferase omega-1 OS=Homo sapiens GN=GSTO1 PE=1 SV=2	1	2	2	2	9.5	9.5	9.5			27.566	241	0.00010161	895070	380360	559650	820860	460970	369170	0	193940	246700	830420	456940	650540	891160	220630	189400	0	324490	557030	2	1	2	1	0	0	0	0	1
1172	P78527	P78527	>sp|P78527|PRKDC_HUMAN DNA-dependent protein kinase catalytic subunit OS=Homo sapiens GN=PRKDC PE=1 SV=3	1	60	60	60	17.8	17.8	17.8			469.08	4128	0	11390000	13227000	6676700	9288800	18277000	16252000	12177000	5697500	39436000	11364000	9925700	9391500	10534000	13023000	12172000	11967000	8117500	55232000	14	16	17	25	23	24	18	7	65
1173	P80217	P80217	>sp|P80217|IN35_HUMAN Interferon-induced 35 kDa protein OS=Homo sapiens GN=IFI35 PE=1 SV=5	1	1	1	1	5.9	5.9	5.9			31.546	286	1.9189e-07	141240	144220	102600	82317	183530	340360	0	0	276910	144020	93694	118210	84777	139370	235190	0	0	458060	1	0	0	0	1	0	0	0	2
1174	P80303;Q02818	P80303	>sp|P80303|NUCB2_HUMAN Nucleobindin-2 OS=Homo sapiens GN=NUCB2 PE=1 SV=2	2	9	9	9	24.5	24.5	24.5			50.195	420	2.3316e-64	5067900	5470500	721430	1413800	836630	699250	1750900	252520	18165	6561700	3573700	941170	2011200	398020	306140	1208300	130690	5304.3	10	6	1	5	0	0	3	0	0
1175	P80404	P80404	>sp|P80404|GABT_HUMAN 4-aminobutyrate aminotransferase, mitochondrial OS=Homo sapiens GN=ABAT PE=1 SV=3	1	1	1	1	3	3	3			56.438	500	3.4059e-06	0	331370	88686	59033	0	0	0	0	0	0	341900	59415	35350	0	0	0	0	0	0	2	0	0	0	0	0	0	0
1176	P80723	P80723	>sp|P80723|BASP1_HUMAN Brain acid soluble protein 1 OS=Homo sapiens GN=BASP1 PE=1 SV=2	1	3	3	3	18.1	18.1	18.1			22.693	227	7.4083e-55	10771	34505	0	0	916240	0	0	0	0	3624.7	5411.8	0	0	713200	0	0	0	0	0	0	0	0	3	0	0	0	0
1177	P81605	P81605	>sp|P81605|DCD_HUMAN Dermcidin OS=Homo sapiens GN=DCD PE=1 SV=2	1	3	3	3	22.7	22.7	22.7			11.284	110	5.655e-09	2791800	611480	518020	123160	1217900	1141100	471500	124260	721910	2500600	666070	876750	186170	1326800	560010	686220	95574	641710	6	1	1	0	1	1	1	0	3
1178	P82094	P82094	>sp|P82094|TMF1_HUMAN TATA element modulatory factor OS=Homo sapiens GN=TMF1 PE=1 SV=2	1	1	1	1	2.2	2.2	2.2			122.84	1093	7.2409e-05	0	0	100100	140430	86867	0	0	0	0	0	0	97659	219760	47675	0	0	0	0	0	0	0	1	0	0	0	0	0
1179	P82279	P82279	>sp|P82279|CRUM1_HUMAN Crumbs homolog 1 OS=Homo sapiens GN=CRB1 PE=1 SV=2	1	1	1	1	1.4	1.4	1.4			154.18	1406	0.0075032	0	0	264670	0	0	0	0	0	0	0	0	352040	0	0	0	0	0	0	0	0	1	0	0	0	0	0	0
1180	P82650	P82650	>sp|P82650|RT22_HUMAN 28S ribosomal protein S22, mitochondrial OS=Homo sapiens GN=MRPS22 PE=1 SV=1	1	1	1	1	5.6	5.6	5.6			41.28	360	2.7595e-06	0	0	90539	0	249130	0	0	0	0	0	0	0	0	186420	0	0	0	0	0	0	1	0	1	0	0	0	0
1181	P82675	P82675	>sp|P82675|RT05_HUMAN 28S ribosomal protein S5, mitochondrial OS=Homo sapiens GN=MRPS5 PE=1 SV=2	1	1	1	1	2.3	2.3	2.3			48.006	430	0.012053	51691	56175	31587	41368	0	107160	44748	0	98071	34684	28268	28191	33000	0	57353	30903	0	239010	0	0	0	0	0	0	0	0	1
1182	P82930	P82930	>sp|P82930|RT34_HUMAN 28S ribosomal protein S34, mitochondrial OS=Homo sapiens GN=MRPS34 PE=1 SV=2	1	3	3	3	17	17	17			25.65	218	0.00042119	204960	120720	250850	81375	318160	291640	110610	47133	269330	175460	83604	323850	89332	120640	202270	120660	54158	569490	0	0	1	0	0	2	0	0	1
1183	P83436	P83436	>sp|P83436|COG7_HUMAN Conserved oligomeric Golgi complex subunit 7 OS=Homo sapiens GN=COG7 PE=1 SV=1	1	1	1	1	2.2	2.2	2.2			86.343	770	0.0040266	42947	67869	50964	54724	35514	57674	0	0	0	42276	44928	73108	69592	23456	45914	0	0	0	1	0	1	1	0	1	0	0	0
1184	P83731	P83731	>sp|P83731|RL24_HUMAN 60S ribosomal protein L24 OS=Homo sapiens GN=RPL24 PE=1 SV=1	1	3	3	3	19.1	19.1	19.1			17.779	157	9.6466e-20	1716500	1892400	705730	776440	1484200	1967700	789180	810800	1064200	1824000	1323700	786540	880770	1610200	1525900	725370	850780	1435000	3	2	0	1	1	1	2	2	3
1185	P83916	P83916	>sp|P83916|CBX1_HUMAN Chromobox protein homolog 1 OS=Homo sapiens GN=CBX1 PE=1 SV=1	1	2	2	2	10.3	10.3	10.3			21.418	185	0.0011111	131530	524060	361910	492040	1121400	169800	132010	406230	217720	166200	257440	317850	650900	1034600	88831	165610	627190	197570	0	0	0	1	1	0	0	1	0
1186	P84085	P84085	>sp|P84085|ARF5_HUMAN ADP-ribosylation factor 5 OS=Homo sapiens GN=ARF5 PE=1 SV=2	1	6	2	2	34.4	15.6	15.6			20.529	180	7.8651e-77	293440	265150	144410	364350	542790	773080	542560	222720	124550	279220	130400	155750	414840	476830	635740	642290	249820	162320	1	2	1	1	1	2	1	1	0
1187	P84090	P84090	>sp|P84090|ERH_HUMAN Enhancer of rudimentary homolog OS=Homo sapiens GN=ERH PE=1 SV=1	1	1	1	1	10.6	10.6	10.6			12.259	104	1.1581e-12	959640	2267800	1006000	1092000	2559700	0	1078700	1350000	1249500	899880	1730700	1315800	1271200	1982400	0	1063100	1706500	1751000	1	2	1	1	2	0	2	2	1
1188	P84095	P84095	>sp|P84095|RHOG_HUMAN Rho-related GTP-binding protein RhoG OS=Homo sapiens GN=RHOG PE=1 SV=1	1	2	1	1	11	5.2	5.2			21.308	191	0.00079232	118590	174060	0	92824	126460	0	46600	61643	233140	62758	69081	0	58399	50075	0	25381	40593	593090	0	0	0	0	0	0	0	0	1
1189	P84098	P84098	>sp|P84098|RL19_HUMAN 60S ribosomal protein L19 OS=Homo sapiens GN=RPL19 PE=1 SV=1	1	5	5	5	26.5	26.5	26.5			23.466	196	0	3635700	3494700	1606900	2431400	3494800	4435100	2643800	2489900	2409600	4246200	2272000	2276300	2749100	2594200	3495600	2557100	2309400	4070500	5	5	2	5	5	4	2	5	4
1190	P84103	P84103	>sp|P84103|SRSF3_HUMAN Serine/arginine-rich splicing factor 3 OS=Homo sapiens GN=SRSF3 PE=1 SV=1	1	6	5	5	32.3	32.3	32.3			19.329	164	3.8645e-55	6558200	9951600	4801900	5323900	8617000	7687300	10446000	3900600	5874600	7410500	7838500	5848700	5822700	6076000	6045600	13177000	3421000	7360800	3	6	6	5	3	6	4	5	6
1191	P84243	P84243	>sp|P84243|H33_HUMAN Histone H3.3 OS=Homo sapiens GN=H3F3A PE=1 SV=2	1	6	6	1	48.5	48.5	23.5			15.328	136	1.244e-133	168050000	137630000	98239000	120480000	235120000	94511000	133430000	137360000	115170000	184220000	93823000	116640000	144690000	191200000	63137000	129880000	176550000	162970000	26	21	26	29	28	19	32	29	22
1192	P98095	P98095	>sp|P98095|FBLN2_HUMAN Fibulin-2 OS=Homo sapiens GN=FBLN2 PE=1 SV=2	1	2	2	2	2.8	2.8	2.8			126.57	1184	3.0011e-24	0	425220	0	0	0	87685	1799300	182000	0	0	339390	0	0	0	81034	1831700	215040	0	0	2	0	0	0	0	3	1	0
1193	P98160	P98160	>sp|P98160|PGBM_HUMAN Basement membrane-specific heparan sulfate proteoglycan core protein OS=Homo sapiens GN=HSPG2 PE=1 SV=4	1	1	1	1	0.3	0.3	0.3			468.83	4391	0.00057046	148070	140490	0	0	0	0	0	63121	52818	203580	82567	0	0	0	0	0	61551	56915	1	0	0	0	0	0	0	0	0
1194	P98164	P98164	>sp|P98164|LRP2_HUMAN Low-density lipoprotein receptor-related protein 2 OS=Homo sapiens GN=LRP2 PE=1 SV=3	1	27	27	27	7.5	7.5	7.5			521.95	4655	1.8604e-294	9295100	20856	507160	552200	2653600	31653	158690	163730	198860	12029000	8175.2	336540	215870	598460	13197	5922.5	76341	9916.2	26	0	2	0	3	0	0	0	0
1195	P98175	P98175	>sp|P98175|RBM10_HUMAN RNA-binding protein 10 OS=Homo sapiens GN=RBM10 PE=1 SV=3	1	2	2	2	2.4	2.4	2.4			103.53	930	1.2255e-05	124710	120960	120680	184720	321490	0	253660	180910	240750	89078	92064	117380	153060	200770	0	397190	173920	429920	0	0	0	0	0	0	1	0	1
1196	P98179	P98179	>sp|P98179|RBM3_HUMAN Putative RNA-binding protein 3 OS=Homo sapiens GN=RBM3 PE=1 SV=1	1	5	5	5	52.2	52.2	52.2			17.17	157	3.7039e-23	501100	2065500	1805800	629670	552900	408140	420660	53401	654260	475780	1792400	1812500	1242500	278990	182550	448150	0	1039900	1	4	5	2	1	1	0	1	4
1197	P99999	P99999	>sp|P99999|CYC_HUMAN Cytochrome c OS=Homo sapiens GN=CYCS PE=1 SV=2	1	1	1	1	10.5	10.5	10.5			11.749	105	0.0022069	1003200	951190	976740	2383700	1695600	956510	1764500	0	691250	725490	491350	1371900	2992500	1339700	805670	1917700	0	1003700	1	1	1	1	1	1	1	0	0
1198	Q00013	Q00013	>sp|Q00013|EM55_HUMAN 55 kDa erythrocyte membrane protein OS=Homo sapiens GN=MPP1 PE=1 SV=2	1	1	1	1	2.6	2.6	2.6			52.296	466	0.0076646	39640	0	0	0	0	0	0	0	42229	0	0	0	0	0	0	0	0	58070	1	0	0	0	0	0	0	0	1
1199	Q00325	Q00325	>sp|Q00325|MPCP_HUMAN Phosphate carrier protein, mitochondrial OS=Homo sapiens GN=SLC25A3 PE=1 SV=2	1	11	11	11	24.9	24.9	24.9			40.094	362	3.9145e-97	10563000	13130000	8579200	11315000	16121000	29088000	18340000	13346000	5333800	8732400	10317000	11750000	15711000	13107000	23513000	17063000	16914000	6252200	10	8	10	13	9	17	15	14	8
1200	Q00341	Q00341	>sp|Q00341|VIGLN_HUMAN Vigilin OS=Homo sapiens GN=HDLBP PE=1 SV=2	1	19	19	19	20.4	20.4	20.4			141.45	1268	5.6219e-181	7824500	6178600	2162200	3376100	4779600	6233600	6200900	4496200	2266200	8127700	4588300	2966200	4237300	3622700	3852700	6520600	5174300	3900700	20	12	5	8	3	8	10	9	6
1201	Q00577	Q00577	>sp|Q00577|PURA_HUMAN Transcriptional activator protein Pur-alpha OS=Homo sapiens GN=PURA PE=1 SV=2	1	5	5	5	23.3	23.3	23.3			34.91	322	2.486e-48	3575400	1113400	3767000	856700	4868700	726280	1223500	488290	179450	3707000	737640	6215200	934180	3225400	538530	822360	371950	223270	4	1	3	2	5	0	0	0	0
1202	Q00610;P53675	Q00610	>sp|Q00610|CLH1_HUMAN Clathrin heavy chain 1 OS=Homo sapiens GN=CLTC PE=1 SV=5	2	66	66	66	46.8	46.8	46.8			191.61	1675	0	65002000	66344000	51842000	54547000	66084000	62443000	84869000	22172000	38451000	62773000	46937000	71834000	63669000	50209000	48357000	90534000	28472000	52853000	69	65	64	65	55	64	73	30	50
1203	Q00688	Q00688	>sp|Q00688|FKBP3_HUMAN Peptidyl-prolyl cis-trans isomerase FKBP3 OS=Homo sapiens GN=FKBP3 PE=1 SV=1	1	6	6	6	29	29	29			25.177	224	1.3709e-28	1052700	1351100	892820	1953500	1750900	947780	4376900	529330	137390	1431200	1108500	1158800	2044100	1290800	585250	4471700	689950	214320	2	2	2	5	3	0	7	0	1
1204	Q00765	Q00765	>sp|Q00765|REEP5_HUMAN Receptor expression-enhancing protein 5 OS=Homo sapiens GN=REEP5 PE=1 SV=3	1	6	6	6	21.2	21.2	21.2			21.493	189	6.1289e-15	1821300	1620000	3481800	2857500	900580	1926600	1127800	676920	520720	2271800	980850	3575600	3649000	1808600	1306900	799730	906780	695350	8	3	9	4	2	5	3	2	2
1205	Q00796	Q00796	>sp|Q00796|DHSO_HUMAN Sorbitol dehydrogenase OS=Homo sapiens GN=SORD PE=1 SV=4	1	7	7	7	27.7	27.7	27.7			38.324	357	5.3154e-33	7654500	7923100	2372300	10214000	15110000	7410300	5208000	495030	2715300	7039200	5394200	2860400	12894000	11784000	6289100	5027500	551380	3982100	7	4	1	8	8	3	4	1	3
1206	Q00839	Q00839	>sp|Q00839|HNRPU_HUMAN Heterogeneous nuclear ribonucleoprotein U OS=Homo sapiens GN=HNRNPU PE=1 SV=6	1	27	27	27	35.2	35.2	35.2			90.583	825	0	33072000	46472000	23975000	27738000	49795000	27938000	28746000	24221000	26238000	33633000	40703000	32619000	32477000	38921000	19931000	28012000	27438000	34410000	23	27	23	29	26	23	27	26	28
1207	Q00978	Q00978	>sp|Q00978|IRF9_HUMAN Interferon regulatory factor 9 OS=Homo sapiens GN=IRF9 PE=1 SV=1	1	1	1	1	4.3	4.3	4.3			43.696	393	6.0556e-16	124210	0	0	51647	271790	0	0	0	0	113000	0	0	39271	236710	0	0	0	0	2	0	0	0	1	0	0	0	0
1208	Q01081;Q8WU68	Q01081;Q8WU68	>sp|Q01081|U2AF1_HUMAN Splicing factor U2AF 35 kDa subunit OS=Homo sapiens GN=U2AF1 PE=1 SV=3;>sp|Q8WU68|U2AF4_HUMAN Splicing factor U2AF 26 kDa subunit OS=Homo sapiens GN=U2AF1L4 PE=1 SV=2	2	4	4	4	16.7	16.7	16.7			27.872	240	2.0829e-24	829490	1510400	419790	675140	766080	1207500	2236200	677370	850310	669470	759900	765630	697900	624560	963900	2365100	929970	1397000	3	2	1	2	1	1	3	2	1
1209	Q01082;P11277	Q01082	>sp|Q01082|SPTB2_HUMAN Spectrin beta chain, brain 1 OS=Homo sapiens GN=SPTBN1 PE=1 SV=2	2	25	25	24	13.3	13.3	12.9			274.61	2364	2.4224e-94	6333200	5441400	3543000	4610500	6312000	7634600	4356700	9824900	3404100	6821500	4181800	5259400	5628900	3648200	7438800	5738000	9410700	4684400	14	7	7	8	4	9	5	18	4
1210	Q01085	Q01085	>sp|Q01085|TIAR_HUMAN Nucleolysin TIAR OS=Homo sapiens GN=TIAL1 PE=1 SV=1	1	2	1	1	7.2	4.8	4.8			41.59	375	1.2801e-41	35944	75095	0	57070	0	0	44020	0	126060	23874	41852	0	74133	0	0	49504	0	189400	1	1	0	1	0	0	0	0	1
1211	Q01105	Q01105	>sp|Q01105|SET_HUMAN Protein SET OS=Homo sapiens GN=SET PE=1 SV=3	1	6	6	6	32.1	32.1	32.1			33.488	290	3.224e-107	7205100	3111100	2538000	2553700	3561600	11717000	4519000	1945200	5411300	5007300	3045700	5696400	4200600	2878900	7781800	6799900	2323800	4740400	5	3	4	4	3	5	5	4	6
1212	Q01130;Q9BRL6	Q01130	>sp|Q01130|SRSF2_HUMAN Serine/arginine-rich splicing factor 2 OS=Homo sapiens GN=SRSF2 PE=1 SV=4	2	6	6	6	30.3	30.3	30.3			25.476	221	8.9231e-37	4002400	3927700	2437400	2946900	4866100	2481100	4660400	1258800	3392900	3488400	3212100	2571300	3526400	4151500	2191600	4720300	2517700	3963300	5	7	6	7	6	5	8	3	7
1213	Q01469	Q01469	>sp|Q01469|FABP5_HUMAN Fatty acid-binding protein, epidermal OS=Homo sapiens GN=FABP5 PE=1 SV=3	1	1	1	1	6.7	6.7	6.7			15.164	135	0.0077228	0	0	0	0	290610	77103	87561	80247	156300	0	0	0	0	268790	36726	53816	59630	264900	0	0	0	0	1	0	0	0	1
1214	Q01518;P40123	Q01518	>sp|Q01518|CAP1_HUMAN Adenylyl cyclase-associated protein 1 OS=Homo sapiens GN=CAP1 PE=1 SV=5	2	21	21	21	46.7	46.7	46.7			51.901	475	0	11205000	11613000	6842000	6330100	8394300	25003000	6831900	10766000	13087000	12587000	8487900	9573000	7121300	5820600	20879000	6646200	13194000	16882000	13	12	15	12	14	23	11	24	25
1215	Q01813	Q01813	>sp|Q01813|K6PP_HUMAN 6-phosphofructokinase type C OS=Homo sapiens GN=PFKP PE=1 SV=2	1	3	3	3	3.6	3.6	3.6			85.595	784	1.7158e-09	72129	243710	0	8374.6	0	674880	162450	321400	190930	34664	109260	0	13721	0	545190	148100	506360	275600	0	1	0	0	0	3	1	2	1
1216	Q01831	Q01831	>sp|Q01831|XPC_HUMAN DNA repair protein complementing XP-C cells OS=Homo sapiens GN=XPC PE=1 SV=4	1	1	1	1	1.3	1.3	1.3			105.95	940	0.006255	0	0	0	0	121740	0	0	0	0	0	0	0	0	91094	0	0	0	0	0	0	0	0	1	0	0	0	0
1217	Q01844	Q01844	>sp|Q01844|EWS_HUMAN RNA-binding protein EWS OS=Homo sapiens GN=EWSR1 PE=1 SV=1	1	1	1	1	2.1	2.1	2.1			68.477	656	1.723e-09	176850	217280	89084	242710	824930	271010	193670	0	56061	164930	150200	104360	288590	688200	207470	189100	0	63852	1	1	0	1	2	1	1	0	2
1218	Q01954	Q01954	>sp|Q01954|BNC1_HUMAN Zinc finger protein basonuclin-1 OS=Homo sapiens GN=BNC1 PE=1 SV=2	1	1	1	1	1.2	1.2	1.2			110.97	994	0.011143	0	0	0	0	0	0	3140400	1771600	0	0	0	0	0	0	0	0	2204500	0	0	0	0	0	0	0	1	2	0
1219	Q01970	Q01970	>sp|Q01970|PLCB3_HUMAN 1-phosphatidylinositol-4,5-bisphosphate phosphodiesterase beta-3 OS=Homo sapiens GN=PLCB3 PE=1 SV=2	1	2	2	2	3.2	3.2	3.2			138.8	1234	3.2415e-19	13158	100140	0	0	0	251230	0	79708	51848	12215	43865	0	0	0	286900	0	75710	40458	0	0	0	0	0	3	0	1	0
1220	Q01995	Q01995	>sp|Q01995|TAGL_HUMAN Transgelin OS=Homo sapiens GN=TAGLN PE=1 SV=4	1	7	7	7	35.8	35.8	35.8			22.611	201	3.2983e-65	541350	5295400	131600	1280100	673470	4933400	3951400	1759300	534970	314280	3349400	122510	2055600	348590	3867500	4259200	2571300	752450	0	5	0	3	0	7	5	4	2
1221	Q02083	Q02083	>sp|Q02083|NAAA_HUMAN N-acylethanolamine-hydrolyzing acid amidase OS=Homo sapiens GN=NAAA PE=1 SV=3	1	1	1	1	4.7	4.7	4.7			40.066	359	0.013959	197650	175960	39988	0	130780	0	0	0	0	240200	140170	35313	0	64969	0	0	0	0	1	1	0	0	0	0	0	0	0
1222	Q02218;Q9ULD0	Q02218	>sp|Q02218|ODO1_HUMAN 2-oxoglutarate dehydrogenase, mitochondrial OS=Homo sapiens GN=OGDH PE=1 SV=3	2	6	6	6	6.6	6.6	6.6			115.93	1023	9.6566e-32	401260	1029400	823350	834690	1683300	2057200	608130	278020	533670	323750	774610	1236600	941140	1080100	1717000	729360	327810	736730	1	2	2	2	4	4	3	1	3
1223	Q02252	Q02252	>sp|Q02252|MMSA_HUMAN Methylmalonate-semialdehyde dehydrogenase [acylating], mitochondrial OS=Homo sapiens GN=ALDH6A1 PE=1 SV=2	1	2	2	2	3.9	3.9	3.9			57.839	535	1.3259e-78	578990	1111500	406550	208390	1482100	682490	0	276360	0	361540	647950	963370	381270	1018500	396540	0	429240	0	1	2	1	1	2	1	0	0	0
1224	Q02318	Q02318	>sp|Q02318|CP27A_HUMAN Sterol 26-hydroxylase, mitochondrial OS=Homo sapiens GN=CYP27A1 PE=1 SV=1	1	1	1	1	1.5	1.5	1.5			60.234	531	0.00022793	0	63744	0	0	107870	65650	75277	295940	65279	0	14536	0	0	24541	15922	23558	610540	27294	0	0	0	0	0	0	0	1	0
1225	Q02338	Q02338	>sp|Q02338|BDH_HUMAN D-beta-hydroxybutyrate dehydrogenase, mitochondrial OS=Homo sapiens GN=BDH1 PE=1 SV=3	1	5	5	5	19	19	19			38.157	343	2.5307e-68	1604900	388600	1866400	450870	4254700	2076300	44452	358470	38532	3462900	200310	2138200	470980	2232800	1406600	31446	319900	36418	5	1	2	1	6	3	0	1	1
1226	Q02413	Q02413	>sp|Q02413|DSG1_HUMAN Desmoglein-1 OS=Homo sapiens GN=DSG1 PE=1 SV=2	1	1	1	1	1.8	1.8	1.8			113.75	1049	1.6639e-30	279220	0	0	0	0	0	0	0	0	279220	0	0	0	0	0	0	0	0	1	0	0	0	0	0	0	0	0
1227	Q02487	Q02487	>sp|Q02487|DSC2_HUMAN Desmocollin-2 OS=Homo sapiens GN=DSC2 PE=1 SV=1	1	4	4	4	6	6	6			99.961	901	7.1248e-110	102030	422090	308520	427820	743570	254900	272790	1699100	378200	63409	375200	502430	702940	707620	57475	61850	2057000	484470	0	1	1	1	1	0	0	5	1
1228	Q02543	Q02543	>sp|Q02543|RL18A_HUMAN 60S ribosomal protein L18a OS=Homo sapiens GN=RPL18A PE=1 SV=2	1	7	7	7	37.5	37.5	37.5			20.762	176	2.389e-48	3705300	1722900	1460400	945530	1803800	4827300	2612600	2512900	3249700	3597400	2389900	1669100	1921600	2364800	3488500	2200900	2598900	3317900	4	3	3	2	1	5	2	6	8
1229	Q02790	Q02790	>sp|Q02790|FKBP4_HUMAN Peptidyl-prolyl cis-trans isomerase FKBP4 OS=Homo sapiens GN=FKBP4 PE=1 SV=3	1	13	13	13	41.2	41.2	41.2			51.804	459	1.1326e-196	3460200	5518100	5251400	4317300	13855000	10861000	5408300	1641400	1178000	3261500	4030400	7002000	5046300	11012000	8141300	5251100	2131200	2100400	4	8	9	7	12	15	6	4	3
1230	Q02809	Q02809	>sp|Q02809|PLOD1_HUMAN Procollagen-lysine,2-oxoglutarate 5-dioxygenase 1 OS=Homo sapiens GN=PLOD1 PE=1 SV=2	1	6	6	6	10.7	10.7	10.7			83.549	727	1.1811e-43	2836500	597550	0	51266	62655	314820	96740	801900	1525400	5148600	119680	0	11760	9046.1	92056	33563	291880	1132100	8	0	0	0	0	0	0	1	3
1231	Q02817	Q02817	>sp|Q02817|MUC2_HUMAN Mucin-2 OS=Homo sapiens GN=MUC2 PE=1 SV=2	1	3	2	2	0.7	0.6	0.6			540.29	5179	0.00028667	0	0	0	247850	0	0	0	0	0	0	0	0	294660	0	0	0	0	0	0	0	0	1	0	0	0	0	0
1232	Q02878	Q02878	>sp|Q02878|RL6_HUMAN 60S ribosomal protein L6 OS=Homo sapiens GN=RPL6 PE=1 SV=3	1	16	16	16	39.6	39.6	39.6			32.728	288	2.9225e-121	14316000	11466000	7315900	9723800	14520000	16942000	13899000	11443000	13781000	15564000	8564000	10097000	12039000	9633200	13253000	13614000	13739000	19575000	15	12	11	11	13	17	15	16	21
1233	Q02880	Q02880	>sp|Q02880|TOP2B_HUMAN DNA topoisomerase 2-beta OS=Homo sapiens GN=TOP2B PE=1 SV=3	1	9	9	5	6.4	6.4	3.9			183.26	1626	2.6771e-53	3891300	4663600	3287700	2553100	2957900	3662900	3667600	3739300	2390200	4347100	4011300	4437000	3366200	1978800	2791100	2321000	5146900	3247700	0	0	3	1	0	2	6	2	2
1234	Q02978	Q02978	>sp|Q02978|M2OM_HUMAN Mitochondrial 2-oxoglutarate/malate carrier protein OS=Homo sapiens GN=SLC25A11 PE=1 SV=3	1	4	4	4	17.8	17.8	17.8			34.061	314	1.6704e-35	2115200	2084500	2942700	1115000	3202300	2422800	3074100	712720	1543400	2158900	1712000	4612700	1254600	2748800	1731400	2639200	647080	1915500	3	2	4	2	4	3	6	1	3
1235	Q03169	Q03169	>sp|Q03169|TNAP2_HUMAN Tumor necrosis factor alpha-induced protein 2 OS=Homo sapiens GN=TNFAIP2 PE=1 SV=2	1	1	1	1	2.8	2.8	2.8			72.66	654	0.0023048	28202	81140	95411	45338	114700	0	0	128820	41863	22944	63816	103240	43851	95312	0	0	197560	46833	0	1	0	0	1	0	0	1	0
1236	Q03252	Q03252	>sp|Q03252|LMNB2_HUMAN Lamin-B2 OS=Homo sapiens GN=LMNB2 PE=1 SV=3	1	26	22	22	39.2	35.5	35.5			67.688	600	3.3031e-116	6080100	10816000	3820800	6299400	8918400	4038800	7724300	3931300	6548200	6426000	7566900	5601800	7707100	6693700	3447000	7063600	5022200	8977000	9	19	7	16	9	7	16	9	13
1237	Q03518	Q03518	>sp|Q03518|TAP1_HUMAN Antigen peptide transporter 1 OS=Homo sapiens GN=TAP1 PE=1 SV=2	1	3	3	3	4	4	4			87.217	808	1.6529e-73	605210	336290	0	102720	127730	15687	91106	1668400	769610	584140	84365	0	49850	59357	3307.6	30003	2948700	556180	2	1	0	0	0	1	0	5	2
1238	Q03519;Q9NRK6;Q9NUT2	Q03519	>sp|Q03519|TAP2_HUMAN Antigen peptide transporter 2 OS=Homo sapiens GN=TAP2 PE=1 SV=1	3	4	4	4	6.6	6.6	6.6			75.663	686	2.595e-11	759730	440140	69145	102560	89754	356240	31981	1416300	592270	493590	228240	40665	54169	16021	156320	7852.5	2763500	504430	1	0	0	0	0	0	0	4	1
1239	Q04206	Q04206	>sp|Q04206|TF65_HUMAN Transcription factor p65 OS=Homo sapiens GN=RELA PE=1 SV=2	1	1	1	1	2.5	2.5	2.5			60.218	551	0.00013389	117880	208280	70989	232260	122430	103750	0	263790	93719	81960	108610	65651	340790	63694	57539	0	415250	142650	0	0	0	1	0	0	0	1	1
1240	Q04637;REV__Q8NEG2	Q04637	>sp|Q04637|IF4G1_HUMAN Eukaryotic translation initiation factor 4 gamma 1 OS=Homo sapiens GN=EIF4G1 PE=1 SV=4	2	14	14	14	11.1	11.1	11.1			175.49	1599	7.6951e-98	3542300	1554600	1101900	1441000	3414300	6447300	2700400	2685200	5590600	3399400	1313100	2446200	2280900	2346300	5525900	2552800	3241700	6286800	7	1	1	3	6	15	6	5	13
1241	Q04656	Q04656	>sp|Q04656|ATP7A_HUMAN Copper-transporting ATPase 1 OS=Homo sapiens GN=ATP7A PE=1 SV=3	1	4	4	4	4.8	4.8	4.8			163.37	1500	5.5282e-25	0	0	508900	0	0	0	134030	0	34070	0	0	802260	0	0	0	50372	0	9061.4	0	0	4	0	0	0	0	0	0
1242	Q04695	Q04695	>sp|Q04695|K1C17_HUMAN Keratin, type I cytoskeletal 17 OS=Homo sapiens GN=KRT17 PE=1 SV=2	1	17	3	3	29.9	8.3	8.3			48.105	432	3.1552e-160	207090	206430	109930	0	0	301710	591390	1750100	555490	78194	374180	353400	0	0	341740	272170	2008800	870620	0	0	0	0	0	0	0	2	1
1243	Q04726;Q04727;Q04724;Q04725	Q04726;Q04727;Q04724;Q04725	>sp|Q04726|TLE3_HUMAN Transducin-like enhancer protein 3 OS=Homo sapiens GN=TLE3 PE=1 SV=2;>sp|Q04727|TLE4_HUMAN Transducin-like enhancer protein 4 OS=Homo sapiens GN=TLE4 PE=1 SV=3;>sp|Q04724|TLE1_HUMAN Transducin-like enhancer protein 1 OS=Homo sapiens G	4	3	3	3	4.8	4.8	4.8			83.416	772	4.31e-07	589900	166590	328350	344060	316490	0	0	0	0	388940	218520	309490	466310	414190	0	0	0	0	1	0	1	3	0	0	0	0	0
1244	Q04837	Q04837	>sp|Q04837|SSBP_HUMAN Single-stranded DNA-binding protein, mitochondrial OS=Homo sapiens GN=SSBP1 PE=1 SV=1	1	5	5	5	43.9	43.9	43.9			17.259	148	7.0187e-100	2210000	2340600	1756600	1749500	3556400	1311200	1734200	2922900	2236200	2448800	1685600	2406700	2186600	2611100	1172300	1948000	2927100	3199800	3	2	3	4	4	1	2	8	5
1245	Q04917	Q04917	>sp|Q04917|1433F_HUMAN 14-3-3 protein eta OS=Homo sapiens GN=YWHAH PE=1 SV=4	1	11	8	8	50.4	40.2	40.2			28.218	246	4.5009e-253	7603600	4934600	2455100	6134500	10450000	4544300	2956100	1236100	9980300	7113500	3424700	3141400	7416800	7519800	2826000	4588200	2274800	13307000	10	5	4	9	8	6	5	2	10
1246	Q04941	Q04941	>sp|Q04941|PLP2_HUMAN Proteolipid protein 2 OS=Homo sapiens GN=PLP2 PE=1 SV=1	1	2	2	2	18.4	18.4	18.4			16.691	152	5.817e-12	215960	2518600	1120000	2886400	197990	0	0	55310	151460	816190	1580100	1907300	2469800	410950	0	0	190920	76169	1	3	1	3	0	0	0	0	1
1247	Q05519	Q05519	>sp|Q05519|SRS11_HUMAN Serine/arginine-rich splicing factor 11 OS=Homo sapiens GN=SRSF11 PE=1 SV=1	1	2	2	2	7.9	7.9	7.9			53.542	484	1.2831e-15	726340	359070	309980	186750	415180	542560	585030	203980	243780	742530	195950	492620	230940	358270	313640	554930	285430	390300	1	0	1	0	2	0	1	1	1
1248	Q05639	Q05639	>sp|Q05639|EF1A2_HUMAN Elongation factor 1-alpha 2 OS=Homo sapiens GN=EEF1A2 PE=1 SV=1	1	11	2	2	31.3	7.8	7.8			50.47	463	8.5505e-166	865870	1451500	148200	0	2917700	291040	117730	0	0	551490	702000	230310	0	2791500	271230	141570	0	0	1	0	0	0	3	0	0	0	0
1249	Q06136	Q06136	>sp|Q06136|KDSR_HUMAN 3-ketodihydrosphingosine reductase OS=Homo sapiens GN=KDSR PE=1 SV=1	1	1	1	1	3.3	3.3	3.3			36.187	332	0.0037119	0	0	201820	59572	0	0	0	219100	144320	0	0	214280	56534	0	0	0	381140	158410	0	0	0	0	0	0	0	1	0
1250	Q06187	Q06187	>sp|Q06187|BTK_HUMAN Tyrosine-protein kinase BTK OS=Homo sapiens GN=BTK PE=1 SV=3	1	3	3	3	3	3	3			76.28	659	0.0019546	545020	1581100	2041600	1686400	435160	2823100	72191	503540	987770	425080	1067500	2805200	1979000	237510	2236900	604840	504430	1227500	2	2	4	1	0	3	0	1	3
1251	Q06210	Q06210	>sp|Q06210|GFPT1_HUMAN Glucosamine--fructose-6-phosphate aminotransferase [isomerizing] 1 OS=Homo sapiens GN=GFPT1 PE=1 SV=3	1	2	2	2	4.6	4.6	4.6			78.806	699	2.8817e-16	775120	1656400	193790	620140	509630	1560900	293980	785130	134830	782500	1291900	159540	701100	228220	1450900	251110	1121900	116600	1	2	0	1	0	2	1	1	0
1252	Q06323	Q06323	>sp|Q06323|PSME1_HUMAN Proteasome activator complex subunit 1 OS=Homo sapiens GN=PSME1 PE=1 SV=1	1	3	3	3	10.8	10.8	10.8			28.723	249	0.00043369	587140	726950	298020	322010	1237000	446030	189720	209300	238500	828380	768640	281090	251170	1149200	222990	91969	170390	212750	1	2	0	0	3	0	0	0	0
1253	Q06787;P51116	Q06787;P51116	>sp|Q06787|FMR1_HUMAN Fragile X mental retardation 1 protein OS=Homo sapiens GN=FMR1 PE=1 SV=1;>sp|P51116|FXR2_HUMAN Fragile X mental retardation syndrome-related protein 2 OS=Homo sapiens GN=FXR2 PE=1 SV=2	2	2	1	1	3.5	2.2	2.2			71.174	632	8.8769e-06	5802000	1151400	217880	291960	450340	192630	913910	126680	275420	7799800	914850	61802	74019	71859	32768	200590	33617	80766	2	1	1	0	0	1	2	0	1
1254	Q06830	Q06830	>sp|Q06830|PRDX1_HUMAN Peroxiredoxin-1 OS=Homo sapiens GN=PRDX1 PE=1 SV=1	1	13	13	10	64.8	64.8	51.8			22.11	199	3.9275e-82	25811000	48496000	25209000	6740100	41178000	37542000	13912000	27322000	25153000	25318000	37604000	35323000	11815000	28804000	26397000	13314000	35229000	33585000	21	24	22	8	21	21	10	21	18
1255	Q07020	Q07020	>sp|Q07020|RL18_HUMAN 60S ribosomal protein L18 OS=Homo sapiens GN=RPL18 PE=1 SV=2	1	7	7	7	38.8	38.8	38.8			21.634	188	4.9034e-65	11024000	10988000	5691500	7261600	12055000	14458000	9349300	5043500	7119600	11119000	7516700	7139200	7233700	7920800	10604000	8161300	8062700	13953000	10	8	9	8	7	9	9	6	8
1256	Q07021	Q07021	>sp|Q07021|C1QBP_HUMAN Complement component 1 Q subcomponent-binding protein, mitochondrial OS=Homo sapiens GN=C1QBP PE=1 SV=1	1	2	2	2	9.6	9.6	9.6			31.362	282	1.3053e-11	178200	366940	647660	275800	560670	705040	0	339030	1271400	210760	147160	1181600	219380	227590	260630	0	279850	2267900	0	0	1	0	0	0	0	0	3
1257	Q07065	Q07065	>sp|Q07065|CKAP4_HUMAN Cytoskeleton-associated protein 4 OS=Homo sapiens GN=CKAP4 PE=1 SV=2	1	37	37	37	72.3	72.3	72.3			66.022	602	0	26755000	32683000	9527800	17257000	6708900	25556000	121210000	22618000	5117600	26476000	22849000	13121000	19672000	4556700	19895000	130110000	26153000	6960400	28	31	19	34	5	27	65	34	13
1258	Q07507	Q07507	>sp|Q07507|DERM_HUMAN Dermatopontin OS=Homo sapiens GN=DPT PE=2 SV=2	1	1	1	1	5.5	5.5	5.5			24.005	201	3.5857e-05	0	0	0	36625	740830	0	140560	163960	38252	0	0	0	15074	711760	0	50087	204050	18211	0	0	0	0	1	0	0	1	0
1259	Q07654	Q07654	>sp|Q07654|TFF3_HUMAN Trefoil factor 3 OS=Homo sapiens GN=TFF3 PE=1 SV=1	1	2	2	2	36.2	36.2	36.2			8.641	80	1.1447e-06	0	1102400	0	44348	0	0	0	0	0	0	865090	0	14439	0	0	0	0	0	0	3	0	0	0	0	0	0	0
1260	Q07666;Q5VWX1;O75525	Q07666	>sp|Q07666|KHDR1_HUMAN KH domain-containing, RNA-binding, signal transduction-associated protein 1 OS=Homo sapiens GN=KHDRBS1 PE=1 SV=1	3	7	7	7	16.3	16.3	16.3			48.227	443	2.2398e-51	1994100	2383600	1417200	2106700	4066200	2861000	4648800	2057700	2283300	1910000	1764300	1930600	2573800	2681000	2105600	5425900	2342100	3247800	4	5	3	6	8	6	7	6	5
1261	Q07812	Q07812	>sp|Q07812|BAX_HUMAN Apoptosis regulator BAX OS=Homo sapiens GN=BAX PE=1 SV=1	1	1	1	1	6.8	6.8	6.8			21.184	192	2.9444e-19	455850	477960	288960	391400	504460	544930	426910	371050	774950	446880	341010	368830	457350	361420	423590	428770	453370	1161700	1	1	1	1	1	1	0	1	1
1262	Q9H0B6;Q07866	Q9H0B6;Q07866	>sp|Q9H0B6|KLC2_HUMAN Kinesin light chain 2 OS=Homo sapiens GN=KLC2 PE=1 SV=1;>sp|Q07866|KLC1_HUMAN Kinesin light chain 1 OS=Homo sapiens GN=KLC1 PE=1 SV=2	2	1	1	1	2.3	2.3	2.3			68.934	622	0.011194	0	0	0	0	0	0	57313	0	0	0	0	0	0	0	0	58989	0	0	0	0	0	0	0	0	1	0	0
1263	Q07955	Q07955	>sp|Q07955|SRSF1_HUMAN Serine/arginine-rich splicing factor 1 OS=Homo sapiens GN=SRSF1 PE=1 SV=2	1	12	12	11	43.5	43.5	40.7			27.744	248	6.813e-54	6781400	10878000	5201800	7254600	10877000	8862700	11472000	4548700	6975200	7414800	8010200	7204900	8122200	7571000	6509700	11651000	6499100	9768900	6	10	7	10	12	10	12	7	13
1264	Q07960	Q07960	>sp|Q07960|RHG01_HUMAN Rho GTPase-activating protein 1 OS=Homo sapiens GN=ARHGAP1 PE=1 SV=1	1	8	8	8	29.4	29.4	29.4			50.435	439	1.183e-233	3559700	7135800	1387200	5881000	9625500	5806600	1322700	2648500	1725300	3155500	5166700	1751700	6724100	10543000	3674200	997300	2979100	1620000	7	7	2	7	7	6	1	9	3
1265	Q08170	Q08170	>sp|Q08170|SRSF4_HUMAN Serine/arginine-rich splicing factor 4 OS=Homo sapiens GN=SRSF4 PE=1 SV=2	1	6	6	3	12.1	12.1	6.5			56.678	494	1.5638e-23	1689800	2826400	1141800	1272000	3420600	2043300	1170600	1614600	1869100	1958900	2661200	1543600	1489600	2222900	1309500	1833900	1632600	2161800	1	2	3	2	4	1	1	5	6
1266	Q08188	Q08188	>sp|Q08188|TGM3_HUMAN Protein-glutamine gamma-glutamyltransferase E OS=Homo sapiens GN=TGM3 PE=1 SV=4	1	1	1	1	1.4	1.4	1.4			76.631	693	0.0066112	33936	0	0	0	0	19356	18586	0	0	45193	0	0	0	0	10412	12901	0	0	1	0	0	0	0	0	0	0	0
1267	Q08211	Q08211	>sp|Q08211|DHX9_HUMAN ATP-dependent RNA helicase A OS=Homo sapiens GN=DHX9 PE=1 SV=4	1	27	27	27	23.9	23.9	23.9			140.96	1270	0	12058000	13648000	9633800	9150800	15378000	11299000	15591000	11699000	12609000	13228000	9959200	13268000	11018000	11693000	9519400	14703000	13830000	17233000	25	19	23	18	24	15	27	24	22
1268	Q08257	Q08257	>sp|Q08257|QOR_HUMAN Quinone oxidoreductase OS=Homo sapiens GN=CRYZ PE=1 SV=1	1	8	8	8	31.3	31.3	31.3			35.206	329	1.9374e-27	1300900	3130100	3812200	2756700	2164000	2868900	0	203620	995900	1058900	2666900	5040400	3322400	1959200	1809800	0	213050	1456200	4	6	7	7	2	4	0	0	3
1269	Q08378	Q08378	>sp|Q08378|GOGA3_HUMAN Golgin subfamily A member 3 OS=Homo sapiens GN=GOLGA3 PE=1 SV=2	1	2	2	2	1.5	1.5	1.5			167.35	1498	3.6739e-06	79463	124090	107960	95156	111460	149050	196340	552360	42085	43773	51264	79101	62317	45940	65495	111320	1087800	31879	0	0	0	0	0	0	0	2	0
1270	Q08379	Q08379	>sp|Q08379|GOGA2_HUMAN Golgin subfamily A member 2 OS=Homo sapiens GN=GOLGA2 PE=1 SV=3	1	4	4	4	4.1	4.1	4.1			113.08	1002	3.0091e-77	427810	392870	332870	347790	221780	694960	730850	401550	0	433780	286950	333810	253260	125280	599010	1212000	306750	0	2	1	2	2	1	4	3	1	0
1271	Q08380	Q08380	>sp|Q08380|LG3BP_HUMAN Galectin-3-binding protein OS=Homo sapiens GN=LGALS3BP PE=1 SV=1	1	15	15	15	36.2	36.2	36.2			65.33	585	1.0174e-283	18877000	50538000	2040500	9355000	24742000	6097200	1118500	955940	2653900	18017000	41056000	3277400	11751000	16071000	5287700	335110	1271300	2917000	22	24	5	13	16	7	1	1	5
1272	Q08554	Q08554	>sp|Q08554|DSC1_HUMAN Desmocollin-1 OS=Homo sapiens GN=DSC1 PE=1 SV=2	1	1	1	1	1.7	1.7	1.7			99.986	894	0.011409	363680	73333	180210	0	132810	105730	154010	0	133040	675290	34094	148600	0	61604	52282	98264	0	113420	1	0	0	0	0	0	0	0	0
1273	Q08623	Q08623	>sp|Q08623|HDHD1_HUMAN Pseudouridine-5'-monophosphatase OS=Homo sapiens GN=HDHD1 PE=1 SV=3	1	1	1	1	9.6	9.6	9.6			25.249	228	0.00016806	14928	122170	0	0	0	0	0	68588	68671	9904	60785	0	0	0	0	0	100560	115080	0	0	0	0	0	0	0	2	1
1274	Q08722	Q08722	>sp|Q08722|CD47_HUMAN Leukocyte surface antigen CD47 OS=Homo sapiens GN=CD47 PE=1 SV=1	1	2	2	2	5.9	5.9	5.9			35.213	323	0.0068392	536840	1415200	400840	0	948770	0	451340	178100	0	463490	548590	697570	0	997780	0	587210	232830	0	0	3	1	0	1	0	1	0	0
1275	Q08752	Q08752	>sp|Q08752|PPID_HUMAN Peptidyl-prolyl cis-trans isomerase D OS=Homo sapiens GN=PPID PE=1 SV=3	1	1	1	1	3	3	3			40.763	370	0.010312	0	0	0	0	0	0	0	79981	0	0	0	0	0	0	0	0	99527	0	0	0	0	0	0	0	0	1	0
1276	Q08945	Q08945	>sp|Q08945|SSRP1_HUMAN FACT complex subunit SSRP1 OS=Homo sapiens GN=SSRP1 PE=1 SV=1	1	9	9	9	17.5	17.5	17.5			81.074	709	5.6786e-215	741210	1844400	1502800	1294600	3032000	2521400	5346700	2138200	4238700	1781900	1521700	1799900	1469300	2270900	1358500	5086200	2482200	6164300	2	2	3	2	4	5	8	4	8
1277	Q08J23	Q08J23	>sp|Q08J23|NSUN2_HUMAN tRNA (cytosine-5-)-methyltransferase NSUN2 OS=Homo sapiens GN=NSUN2 PE=1 SV=2	1	2	2	2	2.9	2.9	2.9			86.47	767	3.5793e-13	287570	572400	282100	235660	1146500	556620	614250	381810	85516	243240	336830	349400	223000	864770	369670	717460	408530	386170	0	1	1	1	2	0	1	3	0
1278	Q09028;Q16576	Q09028;Q16576	>sp|Q09028|RBBP4_HUMAN Histone-binding protein RBBP4 OS=Homo sapiens GN=RBBP4 PE=1 SV=3;>sp|Q16576|RBBP7_HUMAN Histone-binding protein RBBP7 OS=Homo sapiens GN=RBBP7 PE=1 SV=1	2	5	5	5	10.8	10.8	10.8			47.655	425	1.9133e-31	1188400	1333500	355150	880590	2048500	1262500	2009900	827620	1877500	1122900	929370	745430	918810	1226800	1287100	1893200	1240300	2564000	4	2	1	3	4	1	3	3	5
1279	Q09161	Q09161	>sp|Q09161|NCBP1_HUMAN Nuclear cap-binding protein subunit 1 OS=Homo sapiens GN=NCBP1 PE=1 SV=1	1	2	2	2	2.7	2.7	2.7			91.838	790	2.5901e-09	175990	145500	118660	126100	265080	285110	187430	222610	219320	157980	97951	141680	134570	178040	204150	173170	248650	453940	0	0	0	0	0	0	0	0	1
1280	Q09666	Q09666	>sp|Q09666|AHNK_HUMAN Neuroblast differentiation-associated protein AHNAK OS=Homo sapiens GN=AHNAK PE=1 SV=2	1	154	154	154	50.9	50.9	50.9			629.09	5890	0	25394000	65041000	192370000	86532000	75711000	39322000	37548000	55135000	8373200	26952000	49653000	258700000	102220000	55319000	28729000	38977000	66917000	12239000	24	60	216	113	63	35	45	79	10
1281	Q10471	Q10471	>sp|Q10471|GALT2_HUMAN Polypeptide N-acetylgalactosaminyltransferase 2 OS=Homo sapiens GN=GALNT2 PE=1 SV=1	1	6	6	6	15.8	15.8	15.8			64.732	571	2.0242e-60	1426900	3669800	2049100	533560	463270	0	48725	723770	1277800	1115600	3918700	2234900	379650	243370	0	20525	797970	1882900	2	7	6	0	0	0	0	0	3
1282	Q10567	Q10567	>sp|Q10567|AP1B1_HUMAN AP-1 complex subunit beta-1 OS=Homo sapiens GN=AP1B1 PE=1 SV=2	1	6	6	3	6.7	6.7	3.5			104.64	949	5.3494e-41	1819400	2217000	1493500	1628000	1749700	2177500	2598200	467070	1377600	1896900	1439800	2009500	1917900	2103100	1834900	2330700	648010	1419300	4	3	2	3	1	3	4	2	4
1283	Q10570	Q10570	>sp|Q10570|CPSF1_HUMAN Cleavage and polyadenylation specificity factor subunit 1 OS=Homo sapiens GN=CPSF1 PE=1 SV=2	1	2	2	2	1.3	1.3	1.3			160.88	1443	0.00055246	67574	100590	55911	120040	134110	64731	97059	51779	0	69686	77801	76692	86312	143210	53247	103020	66446	0	0	0	0	1	1	0	0	0	0
1284	Q10589	Q10589	>sp|Q10589|BST2_HUMAN Bone marrow stromal antigen 2 OS=Homo sapiens GN=BST2 PE=1 SV=1	1	3	3	3	18.3	18.3	18.3			19.769	180	6.7122e-24	6323900	263050	722020	1387200	2927900	511590	0	150200	272830	7205800	162990	390260	1725400	2011600	118700	0	120040	556900	6	0	0	3	5	1	0	0	1
1285	Q10713	Q10713	>sp|Q10713|MPPA_HUMAN Mitochondrial-processing peptidase subunit alpha OS=Homo sapiens GN=PMPCA PE=1 SV=2	1	3	3	3	7	7	7			58.252	525	6.8876e-09	135940	236540	195160	90051	267790	783300	200280	185330	205810	135290	182520	279140	97476	140010	647210	202790	245190	295340	2	0	2	2	2	3	2	2	1
1286	Q12792	Q12792	>sp|Q12792|TWF1_HUMAN Twinfilin-1 OS=Homo sapiens GN=TWF1 PE=1 SV=3	1	5	5	5	16.3	16.3	16.3			40.282	350	7.4113e-81	1050400	1668100	1279600	1442100	2151500	1547800	523820	1302900	572440	1086100	1153000	1697500	1631700	2046100	1117000	525650	1458800	794160	1	3	3	3	2	1	0	2	0
1287	Q12797	Q12797	>sp|Q12797|ASPH_HUMAN Aspartyl/asparaginyl beta-hydroxylase OS=Homo sapiens GN=ASPH PE=1 SV=3	1	4	4	4	8.2	8.2	8.2			85.862	758	4.0488e-109	638530	340460	0	237750	3459100	2895600	724790	528110	136950	676910	260610	0	242400	2581600	2209500	752450	782870	159800	1	1	0	0	2	5	1	2	0
1288	Q12805	Q12805	>sp|Q12805|FBLN3_HUMAN EGF-containing fibulin-like extracellular matrix protein 1 OS=Homo sapiens GN=EFEMP1 PE=1 SV=2	1	6	6	6	16.4	16.4	16.4			54.64	493	1.9887e-41	101420	407880	1853100	49512	70974	0	330160	62469	0	8546.1	31317	3318300	5042	4548.9	0	27267	6658.5	0	0	0	6	0	0	0	1	0	0
1289	Q12874	Q12874	>sp|Q12874|SF3A3_HUMAN Splicing factor 3A subunit 3 OS=Homo sapiens GN=SF3A3 PE=1 SV=1	1	4	4	4	12.4	12.4	12.4			58.848	501	5.1309e-47	645460	1300900	834530	955920	1866400	965170	1355400	665970	860990	683300	408790	1194100	891660	1032200	746220	1921700	845010	1718800	1	2	4	3	3	1	3	2	3
1290	Q12904	Q12904	>sp|Q12904|AIMP1_HUMAN Aminoacyl tRNA synthase complex-interacting multifunctional protein 1 OS=Homo sapiens GN=AIMP1 PE=1 SV=2	1	2	2	2	7.7	7.7	7.7			34.352	312	0.00030095	1119700	629010	667080	918910	1598500	968770	151610	766540	725230	949930	338680	750380	1071600	1055400	733810	405840	951100	1390500	1	0	2	3	2	2	0	1	1
1291	Q12905	Q12905	>sp|Q12905|ILF2_HUMAN Interleukin enhancer-binding factor 2 OS=Homo sapiens GN=ILF2 PE=1 SV=2	1	11	11	11	42.1	42.1	42.1			43.062	390	5.7326e-181	9229000	13493000	7252800	8466900	14416000	11496000	14605000	5635800	10075000	10979000	10459000	8950000	9493200	14126000	8387800	13573000	5824700	13124000	12	8	8	7	12	10	14	12	7
1292	Q12906;Q96SI9	Q12906	>sp|Q12906|ILF3_HUMAN Interleukin enhancer-binding factor 3 OS=Homo sapiens GN=ILF3 PE=1 SV=3	2	17	17	17	23.4	23.4	23.4			95.337	894	6.5847e-133	9321100	11142000	4591800	6615200	12476000	6870400	9973700	5327900	8016000	8969000	7899900	5613300	7750400	9504200	5245000	11469000	6629200	11303000	16	18	14	12	17	10	16	10	14
1293	Q12907	Q12907	>sp|Q12907|LMAN2_HUMAN Vesicular integral-membrane protein VIP36 OS=Homo sapiens GN=LMAN2 PE=1 SV=1	1	12	12	12	42.4	42.4	42.4			40.228	356	1.8772e-247	24609000	20829000	6185800	9642900	4670300	10408000	15382000	3014600	3076800	25874000	14166000	8525700	12896000	3319700	7342900	15140000	4228100	4041800	20	17	8	13	4	11	19	4	5
[truncated: 1,001 more rows]
