# Supplementary material for: Proteomics Pipeline for Biomarker Discovery of Laser Capture Microdissected Breast Cancer Tissue
Source: J Mammary Gland Biol Neoplasia. 2012 May 30;17(2):155–64. doi: 10.1007/s10911-012-9252-6 (PMC3428526; doi:10.1007/s10911-012-9252-6)
Supplement: Supplementary file 8 — 165 differentially expressed proteins identified by ME-ANOVA test and t-test refinement (XLSX 32 kb) [file 10911_2012_9252_MOESM8_ESM.xlsx]

## Sheet: Supplementary table 5
Supplementary table 5: 165 differentially expressed proteins identified by ME-ANOVA test and t-test refinement
Protein IDs	Majority Protein IDs	Protein Descriptions	t-test Significant	t-test p value	t-test Difference	Direction of regulation ER-
Q9Y6G9	Q9Y6G9	>sp|Q9Y6G9|DC1L1_HUMAN Cytoplasmic dynein 1 light intermediate chain 1 OS=Homo sapiens GN=DYNC1LI1 PE=1 SV=3	+	1.51502e-05	-1.39227	Down
Q9BUN8	Q9BUN8	>sp|Q9BUN8|DERL1_HUMAN Derlin-1 OS=Homo sapiens GN=DERL1 PE=1 SV=1	+	3.36963e-05	2.77644	Up
Q9ULV4	Q9ULV4	>sp|Q9ULV4|COR1C_HUMAN Coronin-1C OS=Homo sapiens GN=CORO1C PE=1 SV=1	+	5.31988e-05	3.78604	Up
P42167	P42167	>sp|P42167|LAP2B_HUMAN Lamina-associated polypeptide 2, isoforms beta/gamma OS=Homo sapiens GN=TMPO PE=1 SV=2	+	6.24276e-05	4.73015	Up
Q9P258	Q9P258	>sp|Q9P258|RCC2_HUMAN Protein RCC2 OS=Homo sapiens GN=RCC2 PE=1 SV=2	+	9.85294e-05	2.20516	Up
P12830	P12830	>sp|P12830|CADH1_HUMAN Cadherin-1 OS=Homo sapiens GN=CDH1 PE=1 SV=3	+	0.000160796	-1.14899	Down
P49321	P49321	>sp|P49321|NASP_HUMAN Nuclear autoantigenic sperm protein OS=Homo sapiens GN=NASP PE=1 SV=2	+	0.000167329	3.09318	Up
Q9UQ80	Q9UQ80	>sp|Q9UQ80|PA2G4_HUMAN Proliferation-associated protein 2G4 OS=Homo sapiens GN=PA2G4 PE=1 SV=3	+	0.000295712	0.762963	Up
P28331	P28331	>sp|P28331|NDUS1_HUMAN NADH-ubiquinone oxidoreductase 75 kDa subunit, mitochondrial OS=Homo sapiens GN=NDUFS1 PE=1 SV=3	+	0.000367476	-1.95317	Down
Q53GS9	Q53GS9	>sp|Q53GS9|SNUT2_HUMAN U4/U6.U5 tri-snRNP-associated protein 2 OS=Homo sapiens GN=USP39 PE=1 SV=2	+	0.000424457	1.5376	Up
O75367	O75367	>sp|O75367|H2AY_HUMAN Core histone macro-H2A.1 OS=Homo sapiens GN=H2AFY PE=1 SV=4	+	0.000435368	-1.30132	Down
P61224;A6NIZ1;P62834	P61224;A6NIZ1;P62834	>sp|P61224|RAP1B_HUMAN Ras-related protein Rap-1b OS=Homo sapiens GN=RAP1B PE=1 SV=1;>sp|A6NIZ1|RP1BL_HUMAN Ras-related protein Rap-1b-like protein OS=Homo sapiens PE=2 SV=1;>sp|P62834|RAP1A_HUMAN Ras-related protein Rap-1A OS=Homo sapiens GN=RAP1A PE=1 SV	+	0.000449048	-0.954824	Down
Q9BVC6	Q9BVC6	>sp|Q9BVC6|TM109_HUMAN Transmembrane protein 109 OS=Homo sapiens GN=TMEM109 PE=1 SV=1	+	0.000478717	1.27639	Up
Q5JRA6	Q5JRA6	>sp|Q5JRA6|MIA3_HUMAN Melanoma inhibitory activity protein 3 OS=Homo sapiens GN=MIA3 PE=1 SV=1	+	0.000492328	-2.72563	Down
Q9UM00	Q9UM00	>sp|Q9UM00|TMCO1_HUMAN Transmembrane and coiled-coil domain-containing protein 1 OS=Homo sapiens GN=TMCO1 PE=1 SV=1	+	0.000558262	1.45041	Up
P46977	P46977	>sp|P46977|STT3A_HUMAN Dolichyl-diphosphooligosaccharide--protein glycosyltransferase subunit STT3A OS=Homo sapiens GN=STT3A PE=1 SV=2	+	0.000567558	1.7936	Up
O15126	O15126	>sp|O15126|SCAM1_HUMAN Secretory carrier-associated membrane protein 1 OS=Homo sapiens GN=SCAMP1 PE=1 SV=2	+	0.000724751	-1.93324	Down
Q9UHQ9	Q9UHQ9	>sp|Q9UHQ9|NB5R1_HUMAN NADH-cytochrome b5 reductase 1 OS=Homo sapiens GN=CYB5R1 PE=1 SV=1	+	0.0010539	-2.86166	Down
P04844	P04844	>sp|P04844|RPN2_HUMAN Dolichyl-diphosphooligosaccharide--protein glycosyltransferase subunit 2 OS=Homo sapiens GN=RPN2 PE=1 SV=3	+	0.00131761	0.939469	Up
Q9H0A0	Q9H0A0	>sp|Q9H0A0|NAT10_HUMAN N-acetyltransferase 10 OS=Homo sapiens GN=NAT10 PE=1 SV=2	+	0.00137716	2.05971	Up
O00571;O15523;Q9NQI0	O00571;O15523	>sp|O00571|DDX3X_HUMAN ATP-dependent RNA helicase DDX3X OS=Homo sapiens GN=DDX3X PE=1 SV=3;>sp|O15523|DDX3Y_HUMAN ATP-dependent RNA helicase DDX3Y OS=Homo sapiens GN=DDX3Y PE=1 SV=2	+	0.00144989	0.817199	Up
P34897	P34897	>sp|P34897|GLYM_HUMAN Serine hydroxymethyltransferase, mitochondrial OS=Homo sapiens GN=SHMT2 PE=1 SV=3	+	0.00149792	2.75105	Up
Q9NX40	Q9NX40	>sp|Q9NX40|OCAD1_HUMAN OCIA domain-containing protein 1 OS=Homo sapiens GN=OCIAD1 PE=1 SV=1	+	0.00187458	-1.54299	Down
Q9NZM1;O75923	Q9NZM1	>sp|Q9NZM1|MYOF_HUMAN Myoferlin OS=Homo sapiens GN=MYOF PE=1 SV=1	+	0.0019862	-2.57054	Down
Q8NFU3	Q8NFU3	>sp|Q8NFU3|TSTD1_HUMAN Thiosulfate sulfurtransferase/rhodanese-like domain-containing protein 1 OS=Homo sapiens GN=TSTD1 PE=1 SV=3	+	0.00223245	-1.6556	Down
Q8NBX0	Q8NBX0	>sp|Q8NBX0|SCPDH_HUMAN Probable saccharopine dehydrogenase OS=Homo sapiens GN=SCCPDH PE=1 SV=1	+	0.00233222	-4.06275	Down
P16435	P16435	>sp|P16435|NCPR_HUMAN NADPH--cytochrome P450 reductase OS=Homo sapiens GN=POR PE=1 SV=2	+	0.00243536	1.53449	Up
Q15437	Q15437	>sp|Q15437|SC23B_HUMAN Protein transport protein Sec23B OS=Homo sapiens GN=SEC23B PE=1 SV=2	+	0.00250585	-1.75618	Down
P55735	P55735	>sp|P55735|SEC13_HUMAN Protein SEC13 homolog OS=Homo sapiens GN=SEC13 PE=1 SV=3	+	0.00278196	-1.68386	Down
Q86Y39	Q86Y39	>sp|Q86Y39|NDUAB_HUMAN NADH dehydrogenase [ubiquinone] 1 alpha subcomplex subunit 11 OS=Homo sapiens GN=NDUFA11 PE=1 SV=3	+	0.00278827	-1.34541	Down
Q9NRV9	Q9NRV9	>sp|Q9NRV9|HEBP1_HUMAN Heme-binding protein 1 OS=Homo sapiens GN=HEBP1 PE=1 SV=1	+	0.00293722	-5.33264	Down
O75844	O75844	>sp|O75844|FACE1_HUMAN CAAX prenyl protease 1 homolog OS=Homo sapiens GN=ZMPSTE24 PE=1 SV=2	+	0.00334692	1.47634	Up
P24534	P24534	>sp|P24534|EF1B_HUMAN Elongation factor 1-beta OS=Homo sapiens GN=EEF1B2 PE=1 SV=3	+	0.00335278	1.43663	Up
P04843	P04843	>sp|P04843|RPN1_HUMAN Dolichyl-diphosphooligosaccharide--protein glycosyltransferase subunit 1 OS=Homo sapiens GN=RPN1 PE=1 SV=1	+	0.00335739	0.964642	Up
P35270	P35270	>sp|P35270|SPRE_HUMAN Sepiapterin reductase OS=Homo sapiens GN=SPR PE=1 SV=1	+	0.00360013	-1.84499	Down
Q9UBI6	Q9UBI6	>sp|Q9UBI6|GBG12_HUMAN Guanine nucleotide-binding protein G(I)/G(S)/G(O) subunit gamma-12 OS=Homo sapiens GN=GNG12 PE=1 SV=3	+	0.00391411	-2.88877	Down
P35221	P35221	>sp|P35221|CTNA1_HUMAN Catenin alpha-1 OS=Homo sapiens GN=CTNNA1 PE=1 SV=1	+	0.003965	-1.09557	Down
Q9Y3B3	Q9Y3B3	>sp|Q9Y3B3|TMED7_HUMAN Transmembrane emp24 domain-containing protein 7 OS=Homo sapiens GN=TMED7 PE=1 SV=2	+	0.00410893	-1.56513	Down
P46459	P46459	>sp|P46459|NSF_HUMAN Vesicle-fusing ATPase OS=Homo sapiens GN=NSF PE=1 SV=3	+	0.00435035	-1.56442	Down
P29692	P29692	>sp|P29692|EF1D_HUMAN Elongation factor 1-delta OS=Homo sapiens GN=EEF1D PE=1 SV=5	+	0.00457165	2.01726	Up
P56556	P56556	>sp|P56556|NDUA6_HUMAN NADH dehydrogenase [ubiquinone] 1 alpha subcomplex subunit 6 OS=Homo sapiens GN=NDUFA6 PE=1 SV=3	+	0.00485436	-1.60492	Down
P50454	P50454	>sp|P50454|SERPH_HUMAN Serpin H1 OS=Homo sapiens GN=SERPINH1 PE=1 SV=2	+	0.00487587	2.8938	Up
P19338	P19338	>sp|P19338|NUCL_HUMAN Nucleolin OS=Homo sapiens GN=NCL PE=1 SV=3	+	0.0050763	0.858505	Up
P55786;A6NEC2	P55786	>sp|P55786|PSA_HUMAN Puromycin-sensitive aminopeptidase OS=Homo sapiens GN=NPEPPS PE=1 SV=2	+	0.00549848	-1.86068	Down
P60983;O60234	P60983	>sp|P60983|GMFB_HUMAN Glia maturation factor beta OS=Homo sapiens GN=GMFB PE=1 SV=2	+	0.00587811	-2.3653	Down
P29992;O95837;P50148	P29992;O95837	>sp|P29992|GNA11_HUMAN Guanine nucleotide-binding protein subunit alpha-11 OS=Homo sapiens GN=GNA11 PE=1 SV=2;>sp|O95837|GNA14_HUMAN Guanine nucleotide-binding protein subunit alpha-14 OS=Homo sapiens GN=GNA14 PE=2 SV=1	+	0.0061719	-1.12391	Down
P15941	P15941	>sp|P15941|MUC1_HUMAN Mucin-1 OS=Homo sapiens GN=MUC1 PE=1 SV=3	+	0.00624631	-4.16553	Down
P05141;Q9H0C2	P05141	>sp|P05141|ADT2_HUMAN ADP/ATP translocase 2 OS=Homo sapiens GN=SLC25A5 PE=1 SV=7	+	0.00629161	1.2315	Up
P26641	P26641	>sp|P26641|EF1G_HUMAN Elongation factor 1-gamma OS=Homo sapiens GN=EEF1G PE=1 SV=3	+	0.00639737	1.71812	Up
P53367	P53367	>sp|P53367|ARFP1_HUMAN Arfaptin-1 OS=Homo sapiens GN=ARFIP1 PE=1 SV=2	+	0.00641098	-2.11482	Down
P50895	P50895	>sp|P50895|BCAM_HUMAN Basal cell adhesion molecule OS=Homo sapiens GN=BCAM PE=1 SV=2	+	0.0064864	-3.27622	Down
Q9H993	Q9H993	>sp|Q9H993|CF211_HUMAN UPF0364 protein C6orf211 OS=Homo sapiens GN=C6orf211 PE=1 SV=1	+	0.00665948	-4.60097	Down
P50995	P50995	>sp|P50995|ANX11_HUMAN Annexin A11 OS=Homo sapiens GN=ANXA11 PE=1 SV=1	+	0.00679616	-1.69291	Down
P34932;O95757	P34932	>sp|P34932|HSP74_HUMAN Heat shock 70 kDa protein 4 OS=Homo sapiens GN=HSPA4 PE=1 SV=4	+	0.00685245	-2.4906	Down
Q9UBS4	Q9UBS4	>sp|Q9UBS4|DJB11_HUMAN DnaJ homolog subfamily B member 11 OS=Homo sapiens GN=DNAJB11 PE=1 SV=1	+	0.00697636	1.29322	Up
O95298	O95298	>sp|O95298|NDUC2_HUMAN NADH dehydrogenase [ubiquinone] 1 subunit C2 OS=Homo sapiens GN=NDUFC2 PE=1 SV=1	+	0.00736029	-1.70674	Down
Q8WVM8	Q8WVM8	>sp|Q8WVM8|SCFD1_HUMAN Sec1 family domain-containing protein 1 OS=Homo sapiens GN=SCFD1 PE=1 SV=4	+	0.00766635	-1.05783	Down
Q9NR30;Q9BQ39	Q9NR30	>sp|Q9NR30|DDX21_HUMAN Nucleolar RNA helicase 2 OS=Homo sapiens GN=DDX21 PE=1 SV=5	+	0.00767677	4.31835	Up
P53621	P53621	>sp|P53621|COPA_HUMAN Coatomer subunit alpha OS=Homo sapiens GN=COPA PE=1 SV=2	+	0.00811782	-0.983444	Down
P61923	P61923	>sp|P61923|COPZ1_HUMAN Coatomer subunit zeta-1 OS=Homo sapiens GN=COPZ1 PE=1 SV=1	+	0.00813675	-1.37549	Down
P46087	P46087	>sp|P46087|NOP2_HUMAN Putative ribosomal RNA methyltransferase NOP2 OS=Homo sapiens GN=NOP2 PE=1 SV=2	+	0.00832285	2.56565	Up
P38919	P38919	>sp|P38919|IF4A3_HUMAN Eukaryotic initiation factor 4A-III OS=Homo sapiens GN=EIF4A3 PE=1 SV=4	+	0.00836326	0.740875	Up
Q6NUK1	Q6NUK1	>sp|Q6NUK1|SCMC1_HUMAN Calcium-binding mitochondrial carrier protein SCaMC-1 OS=Homo sapiens GN=SLC25A24 PE=1 SV=2	+	0.00895	-1.33045	Down
P35606	P35606	>sp|P35606|COPB2_HUMAN Coatomer subunit beta' OS=Homo sapiens GN=COPB2 PE=1 SV=2	+	0.00995663	-0.921449	Down
O75494;Q8WXF0	O75494	>sp|O75494|SRS10_HUMAN Serine/arginine-rich splicing factor 10 OS=Homo sapiens GN=SRSF10 PE=1 SV=1	+	0.0102111	-0.712656	Down
Q9BVK6	Q9BVK6	>sp|Q9BVK6|TMED9_HUMAN Transmembrane emp24 domain-containing protein 9 OS=Homo sapiens GN=TMED9 PE=1 SV=2	+	0.0102677	-1.08148	Down
Q9NSE4	Q9NSE4	>sp|Q9NSE4|SYIM_HUMAN Isoleucyl-tRNA synthetase, mitochondrial OS=Homo sapiens GN=IARS2 PE=1 SV=2	+	0.0103428	-0.78109	Down
O95834	O95834	>sp|O95834|EMAL2_HUMAN Echinoderm microtubule-associated protein-like 2 OS=Homo sapiens GN=EML2 PE=1 SV=1	+	0.0109857	-4.04035	Down
O15127	O15127	>sp|O15127|SCAM2_HUMAN Secretory carrier-associated membrane protein 2 OS=Homo sapiens GN=SCAMP2 PE=1 SV=2	+	0.0111944	-1.16871	Down
P06733;P09104;P13929	P06733	>sp|P06733|ENOA_HUMAN Alpha-enolase OS=Homo sapiens GN=ENO1 PE=1 SV=2	+	0.0119365	1.65904	Up
P55795	P55795	>sp|P55795|HNRH2_HUMAN Heterogeneous nuclear ribonucleoprotein H2 OS=Homo sapiens GN=HNRNPH2 PE=1 SV=1	+	0.0120134	-1.57784	Down
P11940;Q9H361;Q4VXU2;Q96DU9;Q5JQF8	P11940	>sp|P11940|PABP1_HUMAN Polyadenylate-binding protein 1 OS=Homo sapiens GN=PABPC1 PE=1 SV=2	+	0.0121034	0.490782	Up
Q9UI08	Q9UI08	>sp|Q9UI08|EVL_HUMAN Ena/VASP-like protein OS=Homo sapiens GN=EVL PE=1 SV=2	+	0.0123431	-2.86972	Down
Q6UW68	Q6UW68	>sp|Q6UW68|TM205_HUMAN Transmembrane protein 205 OS=Homo sapiens GN=TMEM205 PE=1 SV=1	+	0.0124128	-1.68732	Down
Q16822	Q16822	>sp|Q16822|PCKGM_HUMAN Phosphoenolpyruvate carboxykinase [GTP], mitochondrial OS=Homo sapiens GN=PCK2 PE=1 SV=3	+	0.0125002	-2.00555	Down
Q13310	Q13310	>sp|Q13310|PABP4_HUMAN Polyadenylate-binding protein 4 OS=Homo sapiens GN=PABPC4 PE=1 SV=1	+	0.0125692	2.90012	Up
A0MZ66	A0MZ66	>sp|A0MZ66|SHOT1_HUMAN Shootin-1 OS=Homo sapiens GN=KIAA1598 PE=1 SV=4	+	0.0130563	-1.71786	Down
P51659	P51659	>sp|P51659|DHB4_HUMAN Peroxisomal multifunctional enzyme type 2 OS=Homo sapiens GN=HSD17B4 PE=1 SV=3	+	0.013099	-4.44198	Down
P21266	P21266	>sp|P21266|GSTM3_HUMAN Glutathione S-transferase Mu 3 OS=Homo sapiens GN=GSTM3 PE=1 SV=3	+	0.013194	-2.9603	Down
Q13423	Q13423	>sp|Q13423|NNTM_HUMAN NAD(P) transhydrogenase, mitochondrial OS=Homo sapiens GN=NNT PE=1 SV=3	+	0.0134113	-4.942	Down
P54920	P54920	>sp|P54920|SNAA_HUMAN Alpha-soluble NSF attachment protein OS=Homo sapiens GN=NAPA PE=1 SV=3	+	0.0136548	-1.3027	Down
Q99523	Q99523	>sp|Q99523|SORT_HUMAN Sortilin OS=Homo sapiens GN=SORT1 PE=1 SV=3	+	0.014101	-1.71723	Down
P17844	P17844	>sp|P17844|DDX5_HUMAN Probable ATP-dependent RNA helicase DDX5 OS=Homo sapiens GN=DDX5 PE=1 SV=1	+	0.0143127	1.21237	Up
P08240	P08240	>sp|P08240|SRPR_HUMAN Signal recognition particle receptor subunit alpha OS=Homo sapiens GN=SRPR PE=1 SV=2	+	0.0146407	4.54648	Up
Q16795	Q16795	>sp|Q16795|NDUA9_HUMAN NADH dehydrogenase [ubiquinone] 1 alpha subcomplex subunit 9, mitochondrial OS=Homo sapiens GN=NDUFA9 PE=1 SV=2	+	0.0147642	-1.0163	Down
Q9NTJ5	Q9NTJ5	>sp|Q9NTJ5|SAC1_HUMAN Phosphatidylinositide phosphatase SAC1 OS=Homo sapiens GN=SACM1L PE=1 SV=2	+	0.014874	-1.34549	Down
O14980	O14980	>sp|O14980|XPO1_HUMAN Exportin-1 OS=Homo sapiens GN=XPO1 PE=1 SV=1	+	0.0149384	0.573419	Up
Q01081;Q8WU68	Q01081;Q8WU68	>sp|Q01081|U2AF1_HUMAN Splicing factor U2AF 35 kDa subunit OS=Homo sapiens GN=U2AF1 PE=1 SV=3;>sp|Q8WU68|U2AF4_HUMAN Splicing factor U2AF 26 kDa subunit OS=Homo sapiens GN=U2AF1L4 PE=1 SV=2	+	0.0150066	0.903272	Up
O94979	O94979	>sp|O94979|SC31A_HUMAN Protein transport protein Sec31A OS=Homo sapiens GN=SEC31A PE=1 SV=3	+	0.0154381	-1.25947	Down
Q3LXA3	Q3LXA3	>sp|Q3LXA3|DHAK_HUMAN Bifunctional ATP-dependent dihydroxyacetone kinase/FAD-AMP lyase (cyclizing) OS=Homo sapiens GN=DAK PE=1 SV=2	+	0.0158332	-1.40437	Down
Q7L9L4;Q9H8S9	Q7L9L4;Q9H8S9	>sp|Q7L9L4|MOL1A_HUMAN Mps one binder kinase activator-like 1A OS=Homo sapiens GN=MOBKL1A PE=1 SV=3;>sp|Q9H8S9|MOL1B_HUMAN Mps one binder kinase activator-like 1B OS=Homo sapiens GN=MOBKL1B PE=1 SV=4	+	0.0162371	1.3829	Up
P50851	P50851	>sp|P50851|LRBA_HUMAN Lipopolysaccharide-responsive and beige-like anchor protein OS=Homo sapiens GN=LRBA PE=1 SV=4	+	0.0163081	-2.37244	Down
O15551;P56747;O95484;O14493	O15551	>sp|O15551|CLD3_HUMAN Claudin-3 OS=Homo sapiens GN=CLDN3 PE=1 SV=1	+	0.0163358	1.97096	Up
Q9Y2J8	Q9Y2J8	>sp|Q9Y2J8|PADI2_HUMAN Protein-arginine deiminase type-2 OS=Homo sapiens GN=PADI2 PE=1 SV=2	+	0.0163593	7.68203	Up
P31150	P31150	>sp|P31150|GDIA_HUMAN Rab GDP dissociation inhibitor alpha OS=Homo sapiens GN=GDI1 PE=1 SV=2	+	0.0166231	-1.56968	Down
Q14677	Q14677	>sp|Q14677|EPN4_HUMAN Clathrin interactor 1 OS=Homo sapiens GN=CLINT1 PE=1 SV=1	+	0.0166841	-1.43197	Down
Q8NBJ5	Q8NBJ5	>sp|Q8NBJ5|GT251_HUMAN Procollagen galactosyltransferase 1 OS=Homo sapiens GN=GLT25D1 PE=1 SV=1	+	0.0167598	3.78881	Up
Q01813	Q01813	>sp|Q01813|K6PP_HUMAN 6-phosphofructokinase type C OS=Homo sapiens GN=PFKP PE=1 SV=2	+	0.0171305	3.12611	Up
P39748	P39748	>sp|P39748|FEN1_HUMAN Flap endonuclease 1 OS=Homo sapiens GN=FEN1 PE=1 SV=1	+	0.017167	2.8191	Up
P00367;P49448	P00367;P49448	>sp|P00367|DHE3_HUMAN Glutamate dehydrogenase 1, mitochondrial OS=Homo sapiens GN=GLUD1 PE=1 SV=2;>sp|P49448|DHE4_HUMAN Glutamate dehydrogenase 2, mitochondrial OS=Homo sapiens GN=GLUD2 PE=1 SV=2	+	0.0172142	-1.73229	Down
Q06323	Q06323	>sp|Q06323|PSME1_HUMAN Proteasome activator complex subunit 1 OS=Homo sapiens GN=PSME1 PE=1 SV=1	+	0.0176689	-1.74342	Down
P20645	P20645	>sp|P20645|MPRD_HUMAN Cation-dependent mannose-6-phosphate receptor OS=Homo sapiens GN=M6PR PE=1 SV=1	+	0.017991	0.87562	Up
Q96NY7	Q96NY7	>sp|Q96NY7|CLIC6_HUMAN Chloride intracellular channel protein 6 OS=Homo sapiens GN=CLIC6 PE=2 SV=3	+	0.0182404	-7.87376	Down
Q9BUJ2	Q9BUJ2	>sp|Q9BUJ2|HNRL1_HUMAN Heterogeneous nuclear ribonucleoprotein U-like protein 1 OS=Homo sapiens GN=HNRNPUL1 PE=1 SV=2	+	0.0184001	-1.04123	Down
Q00577	Q00577	>sp|Q00577|PURA_HUMAN Transcriptional activator protein Pur-alpha OS=Homo sapiens GN=PURA PE=1 SV=2	+	0.0185392	-2.32691	Down
Q13510	Q13510	>sp|Q13510|ASAH1_HUMAN Acid ceramidase OS=Homo sapiens GN=ASAH1 PE=1 SV=5	+	0.0187347	-2.60468	Down
Q08380	Q08380	>sp|Q08380|LG3BP_HUMAN Galectin-3-binding protein OS=Homo sapiens GN=LGALS3BP PE=1 SV=1	+	0.0187389	-3.08186	Down
Q93050	Q93050	>sp|Q93050|VPP1_HUMAN V-type proton ATPase 116 kDa subunit a isoform 1 OS=Homo sapiens GN=ATP6V0A1 PE=1 SV=3	+	0.0192056	-2.75063	Down
P32119	P32119	>sp|P32119|PRDX2_HUMAN Peroxiredoxin-2 OS=Homo sapiens GN=PRDX2 PE=1 SV=5	+	0.019229	-4.53992	Down
P54577	P54577	>sp|P54577|SYYC_HUMAN Tyrosyl-tRNA synthetase, cytoplasmic OS=Homo sapiens GN=YARS PE=1 SV=4	+	0.0194416	1.82232	Up
P19367;Q2TB90	P19367	>sp|P19367|HXK1_HUMAN Hexokinase-1 OS=Homo sapiens GN=HK1 PE=1 SV=3	+	0.0199794	-1.22795	Down
P25788	P25788	>sp|P25788|PSA3_HUMAN Proteasome subunit alpha type-3 OS=Homo sapiens GN=PSMA3 PE=1 SV=2	+	0.0200817	-0.742618	Down
P45954	P45954	>sp|P45954|ACDSB_HUMAN Short/branched chain specific acyl-CoA dehydrogenase, mitochondrial OS=Homo sapiens GN=ACADSB PE=1 SV=1	+	0.0201352	-4.62757	Down
Q8N2K0	Q8N2K0	>sp|Q8N2K0|ABD12_HUMAN Monoacylglycerol lipase ABHD12 OS=Homo sapiens GN=ABHD12 PE=2 SV=2	+	0.020228	-2.36682	Down
O00161	O00161	>sp|O00161|SNP23_HUMAN Synaptosomal-associated protein 23 OS=Homo sapiens GN=SNAP23 PE=1 SV=1	+	0.0202563	-1.15887	Down
Q00765	Q00765	>sp|Q00765|REEP5_HUMAN Receptor expression-enhancing protein 5 OS=Homo sapiens GN=REEP5 PE=1 SV=3	+	0.0203585	-1.29371	Down
Q09028;Q16576	Q09028;Q16576	>sp|Q09028|RBBP4_HUMAN Histone-binding protein RBBP4 OS=Homo sapiens GN=RBBP4 PE=1 SV=3;>sp|Q16576|RBBP7_HUMAN Histone-binding protein RBBP7 OS=Homo sapiens GN=RBBP7 PE=1 SV=1	+	0.020442	0.776422	Up
Q9P035	Q9P035	>sp|Q9P035|HACD3_HUMAN 3-hydroxyacyl-CoA dehydratase 3 OS=Homo sapiens GN=PTPLAD1 PE=1 SV=2	+	0.020661	-1.51706	Down
Q9Y6E2	Q9Y6E2	>sp|Q9Y6E2|BZW2_HUMAN Basic leucine zipper and W2 domain-containing protein 2 OS=Homo sapiens GN=BZW2 PE=1 SV=1	+	0.0207461	1.65778	Up
P32455;P32456	P32455	>sp|P32455|GBP1_HUMAN Interferon-induced guanylate-binding protein 1 OS=Homo sapiens GN=GBP1 PE=1 SV=2	+	0.0210357	3.99467	Up
P07954	P07954	>sp|P07954|FUMH_HUMAN Fumarate hydratase, mitochondrial OS=Homo sapiens GN=FH PE=1 SV=3	+	0.0214235	-1.25288	Down
P12270	P12270	>sp|P12270|TPR_HUMAN Nucleoprotein TPR OS=Homo sapiens GN=TPR PE=1 SV=3	+	0.021878	0.514307	Up
P02751	P02751	>sp|P02751|FINC_HUMAN Fibronectin OS=Homo sapiens GN=FN1 PE=1 SV=4	+	0.024617	2.97924	Up
P53618	P53618	>sp|P53618|COPB_HUMAN Coatomer subunit beta OS=Homo sapiens GN=COPB1 PE=1 SV=3	+	0.0246993	-0.825519	Down
Q15393	Q15393	>sp|Q15393|SF3B3_HUMAN Splicing factor 3B subunit 3 OS=Homo sapiens GN=SF3B3 PE=1 SV=4	+	0.0254114	0.383485	Up
P48444	P48444	>sp|P48444|COPD_HUMAN Coatomer subunit delta OS=Homo sapiens GN=ARCN1 PE=1 SV=1	+	0.0256158	-0.923202	Down
P13674	P13674	>sp|P13674|P4HA1_HUMAN Prolyl 4-hydroxylase subunit alpha-1 OS=Homo sapiens GN=P4HA1 PE=1 SV=2	+	0.0269153	3.16676	Up
P32969	P32969	>sp|P32969|RL9_HUMAN 60S ribosomal protein L9 OS=Homo sapiens GN=RPL9 PE=1 SV=1	+	0.0281457	0.649853	Up
O00629	O00629	>sp|O00629|IMA4_HUMAN Importin subunit alpha-4 OS=Homo sapiens GN=KPNA4 PE=1 SV=1	+	0.0296719	2.12953	Up
Q16851	Q16851	>sp|Q16851|UGPA_HUMAN UTP--glucose-1-phosphate uridylyltransferase OS=Homo sapiens GN=UGP2 PE=1 SV=5	+	0.0296846	0.880826	Up
O75643	O75643	>sp|O75643|U520_HUMAN U5 small nuclear ribonucleoprotein 200 kDa helicase OS=Homo sapiens GN=SNRNP200 PE=1 SV=2	+	0.030272	0.504324	Up
Q13228	Q13228	>sp|Q13228|SBP1_HUMAN Selenium-binding protein 1 OS=Homo sapiens GN=SELENBP1 PE=1 SV=2	+	0.030632	-2.14813	Down
P49755	P49755	>sp|P49755|TMEDA_HUMAN Transmembrane emp24 domain-containing protein 10 OS=Homo sapiens GN=TMED10 PE=1 SV=2	+	0.0308344	-0.749916	Down
P13073	P13073	>sp|P13073|COX41_HUMAN Cytochrome c oxidase subunit 4 isoform 1, mitochondrial OS=Homo sapiens GN=COX4I1 PE=1 SV=1	+	0.0308459	-0.995849	Down
P61803	P61803	>sp|P61803|DAD1_HUMAN Dolichyl-diphosphooligosaccharide--protein glycosyltransferase subunit DAD1 OS=Homo sapiens GN=DAD1 PE=1 SV=3	+	0.0313556	1.34773	Up
O00186	O00186	>sp|O00186|STXB3_HUMAN Syntaxin-binding protein 3 OS=Homo sapiens GN=STXBP3 PE=1 SV=2	+	0.0321072	-1.00449	Down
Q86UP2	Q86UP2	>sp|Q86UP2|KTN1_HUMAN Kinectin OS=Homo sapiens GN=KTN1 PE=1 SV=1	+	0.0331059	-1.4839	Down
P04083	P04083	>sp|P04083|ANXA1_HUMAN Annexin A1 OS=Homo sapiens GN=ANXA1 PE=1 SV=2	+	0.0338749	3.70019	Up
P15880	P15880	>sp|P15880|RS2_HUMAN 40S ribosomal protein S2 OS=Homo sapiens GN=RPS2 PE=1 SV=2	+	0.0345604	0.314384	Up
Q9Y446	Q9Y446	>sp|Q9Y446|PKP3_HUMAN Plakophilin-3 OS=Homo sapiens GN=PKP3 PE=1 SV=1	+	0.0349612	-2.02531	Down
Q92643	Q92643	>sp|Q92643|GPI8_HUMAN GPI-anchor transamidase OS=Homo sapiens GN=PIGK PE=1 SV=2	+	0.0357375	1.60239	Up
O75746	O75746	>sp|O75746|CMC1_HUMAN Calcium-binding mitochondrial carrier protein Aralar1 OS=Homo sapiens GN=SLC25A12 PE=1 SV=2	+	0.0357824	-2.59022	Down
O95857	O95857	>sp|O95857|TSN13_HUMAN Tetraspanin-13 OS=Homo sapiens GN=TSPAN13 PE=2 SV=1	+	0.0357907	-2.91263	Down
Q6P996;Q6P474	Q6P996	>sp|Q6P996|PDXD1_HUMAN Pyridoxal-dependent decarboxylase domain-containing protein 1 OS=Homo sapiens GN=PDXDC1 PE=1 SV=2	+	0.0364287	-1.37034	Down
Q96A26	Q96A26	>sp|Q96A26|F162A_HUMAN Protein FAM162A OS=Homo sapiens GN=FAM162A PE=1 SV=2	+	0.0365353	-1.89916	Down
P53992	P53992	>sp|P53992|SC24C_HUMAN Protein transport protein Sec24C OS=Homo sapiens GN=SEC24C PE=1 SV=3	+	0.0365562	-0.999316	Down
P33992	P33992	>sp|P33992|MCM5_HUMAN DNA replication licensing factor MCM5 OS=Homo sapiens GN=MCM5 PE=1 SV=5	+	0.0366567	2.74689	Up
Q16706	Q16706	>sp|Q16706|MA2A1_HUMAN Alpha-mannosidase 2 OS=Homo sapiens GN=MAN2A1 PE=1 SV=2	+	0.0367172	-3.38172	Down
Q9BZZ5	Q9BZZ5	>sp|Q9BZZ5|API5_HUMAN Apoptosis inhibitor 5 OS=Homo sapiens GN=API5 PE=1 SV=2	+	0.0380921	2.13579	Up
O75369	O75369	>sp|O75369|FLNB_HUMAN Filamin-B OS=Homo sapiens GN=FLNB PE=1 SV=2	+	0.0387291	-2.23198	Down
Q9H444	Q9H444	>sp|Q9H444|CHM4B_HUMAN Charged multivesicular body protein 4b OS=Homo sapiens GN=CHMP4B PE=1 SV=1	+	0.0414112	-1.42902	Down
P13798	P13798	>sp|P13798|ACPH_HUMAN Acylamino-acid-releasing enzyme OS=Homo sapiens GN=APEH PE=1 SV=4	+	0.0425952	-1.83062	Down
Q9Y6C9	Q9Y6C9	>sp|Q9Y6C9|MTCH2_HUMAN Mitochondrial carrier homolog 2 OS=Homo sapiens GN=MTCH2 PE=1 SV=1	+	0.0426081	-1.16189	Down
Q13596;O60749	Q13596	>sp|Q13596|SNX1_HUMAN Sorting nexin-1 OS=Homo sapiens GN=SNX1 PE=1 SV=3	+	0.0430943	-1.00574	Down
Q13813	Q13813	>sp|Q13813|SPTA2_HUMAN Spectrin alpha chain, brain OS=Homo sapiens GN=SPTAN1 PE=1 SV=3	+	0.0431404	0.432284	Up
Q99497	Q99497	>sp|Q99497|PARK7_HUMAN Protein DJ-1 OS=Homo sapiens GN=PARK7 PE=1 SV=2	+	0.0438587	-1.6698	Down
Q00839	Q00839	>sp|Q00839|HNRPU_HUMAN Heterogeneous nuclear ribonucleoprotein U OS=Homo sapiens GN=HNRNPU PE=1 SV=6	+	0.0442598	-0.398122	Down
P59998	P59998	>sp|P59998|ARPC4_HUMAN Actin-related protein 2/3 complex subunit 4 OS=Homo sapiens GN=ARPC4 PE=1 SV=3	+	0.0446829	0.591257	Up
Q96M27	Q96M27	>sp|Q96M27|PRRC1_HUMAN Protein PRRC1 OS=Homo sapiens GN=PRRC1 PE=1 SV=1	+	0.0450581	-1.26085	Down
Q9NZB2	Q9NZB2	>sp|Q9NZB2|F120A_HUMAN Constitutive coactivator of PPAR-gamma-like protein 1 OS=Homo sapiens GN=FAM120A PE=1 SV=2	+	0.0454835	-1.37053	Down
O95433	O95433	>sp|O95433|AHSA1_HUMAN Activator of 90 kDa heat shock protein ATPase homolog 1 OS=Homo sapiens GN=AHSA1 PE=1 SV=1	+	0.0460667	1.22827	Up
P56192	P56192	>sp|P56192|SYMC_HUMAN Methionyl-tRNA synthetase, cytoplasmic OS=Homo sapiens GN=MARS PE=1 SV=2	+	0.0468554	-1.51996	Down
Q9UBW8	Q9UBW8	>sp|Q9UBW8|CSN7A_HUMAN COP9 signalosome complex subunit 7a OS=Homo sapiens GN=COPS7A PE=1 SV=1	+	0.0487472	-2.03541	Down
Q96PK2;Q9UPN3;Q03001	Q96PK2;Q9UPN3	>sp|Q96PK2|MACF4_HUMAN Microtubule-actin cross-linking factor 1, isoform 4 OS=Homo sapiens GN=MACF1 PE=1 SV=2;>sp|Q9UPN3|MACF1_HUMAN Microtubule-actin cross-linking factor 1, isoforms 1/2/3/5 OS=Homo sapiens GN=MACF1 PE=1 SV=3	+	0.0494921	-1.34861	Down
P31930	P31930	>sp|P31930|QCR1_HUMAN Cytochrome b-c1 complex subunit 1, mitochondrial OS=Homo sapiens GN=UQCRC1 PE=1 SV=3	+	0.0497536	-0.867622	Down
